# Supplementary material for: CAPRIB: a user-friendly tool to study amino acid changes and selection for the exploration of intra-genus evolution
Source: BMC Genomics. 2020 Nov 26;21:832. doi: 10.1186/s12864-020-07232-3 (PMC7690079; doi:10.1186/s12864-020-07232-3)
Supplement: Supplementary file 1 — Additional file 1. Genome sequences used for the molecular phylogeny. [file 12864_2020_7232_MOESM1_ESM.xlsx]

## Sheet: Feuil1
Supp File 1. Genome sequences used for the molecular phylogeny
Growth Rate	Clade	Species	Assembly	Scaffold	Size (Mb)	GC%	CDS
Fast	abscessus-chelonae	Mycobacteroides abscessus ATCC 19977	GCA_000069185.1	2	5.09	64.12	4942
Fast	abscessus-chelonae	Mycobacteroides chelonae CCUG 47445	GCA_001632805.1	1	5.03	63.90	4804
Fast	abscessus-chelonae	Mycobacteroides salmoniphilum DSM 43276	GCA_004924335.1	1	4.78	64.30	4541
Fast	abscessus-chelonae	Mycobacteroides immunogenum CCUG 47286	GCA_001605725.1	1	5.57	64.30	5376
Fast	abscessus-chelonae	Mycobacteroides saopaulense EPM10906	GCA_001456355.1	1	4.65	64.80	4470
Fast	fortuitum-smegmatis	Mycobacterium dioxanotrophicus PH-06	GCA_002157835.1	5	8.08	66.43	7363
Fast	fortuitum-smegmatis	Mycolicibacterium aurum NCTC10437	GCA_900637195.1	1	6.04	67.50	5599
Fast	fortuitum-smegmatis	Mycolicibacterium chitae NCTC10485	GCA_900637205.1	1	5.46	68.90	5032
Fast	fortuitum-smegmatis	Mycolicibacterium flavescens NCTC10271	GCA_900637135.1	1	5.40	66.80	5018
Fast	fortuitum-smegmatis	Mycolicibacterium fortuitum CT6	GCA_001307545.1	1	6.25	66.20	5857
Fast	fortuitum-smegmatis	Mycolicibacterium goodii X7B	GCA_001187505.1	1	7.11	67.60	6448
Fast	fortuitum-smegmatis	Mycolicibacterium hassiacum DSM 44199	GCA_900603025.1	1	5.27	69.30	4764
Fast	fortuitum-smegmatis	Mycolicibacterium neoaurum VKM Ac-1815D	GCA_000317305.3	1	5.42	66.90	4988
Fast	fortuitum-smegmatis	Mycolicibacterium phlei CCUG 21000	GCA_001583415.1	1	5.35	69.40	4943
Fast	fortuitum-smegmatis	Mycolicibacterium rhodesiae NBB3	GCA_000230895.3	1	6.42	65.50	6078
Fast	fortuitum-smegmatis	Mycolicibacterium rutilum DSM 45405	GCA_900108565.1	1	5.99	68.40	5647
Fast	fortuitum-smegmatis	Mycolicibacterium smegmatis NCTC8159	GCA_001457595.1	1	6.98	67.30	6596
Fast	fortuitum-smegmatis	Mycolicibacterium thermoresistibile NCTC10409	GCA_900187065.1	1	4.95	69.00	4505
Fast	fortuitum-smegmatis	Mycolicibacterium vaccae 95051	GCA_001655245.1	1	6.24	68.60	5732
Fast	fortuitum-smegmatis	Mycolicibacterium vanbaalenii PYR-1	GCA_000015305.1	1	6.49	67.80	5999
Fast	fortuitum-smegmatis	Mycolicibacterium chubuense NBB4	GCA_000266905.1	3	6.34	68.30	5808
Fast	fortuitum-smegmatis	Mycolicibacterium gilvum Spyr1	GCA_000184435.1	3	5.78	67.80	5322
Intermediate	terrae	Mycolicibacter sinensis JDM601	GCA_000214155.1	1	4.64	68.40	4259
Intermediate	terrae	Mycolicibacter terrae NCTC10856	GCA_900187145.1	1	4.53	68.40	4113
Intermediate	triviale	Mycolicibacillus koreensis KCTC 19819	GCA_002104795.1	129	4.08	69.40	3843
Intermediate	triviale	Mycolicibacillus trivialis DSM 44153	GCA_002102395.1	57	3.59	70.30	3353
Slow	tuberculosis-simiae	Mycobacterium avium K-10	GCA_000007865.1	1	4.83	69.30	4311
Slow	tuberculosis-simiae	Mycobacterium basiliense 901379	GCA_900292015.1	1	5.61	65.00	4800
Slow	tuberculosis-simiae	Mycobacterium canettii CIPT 140010059	GCA_000253375.1	1	4.48	65.60	4064
Slow	tuberculosis-simiae	Mycobacterium colombiense CECT 3035	GCA_002105755.1	1	5.58	68.10	4940
Slow	tuberculosis-simiae	Mycobacterium haemophilum DSM 44634	GCA_000340435.3	1	4.24	63.90	3750
Slow	tuberculosis-simiae	Mycobacterium intracellulare ATCC 13950	GCA_000277125.1	1	5.40	68.10	5017
Slow	tuberculosis-simiae	Mycobacterium kansasii ATCC 12478	GCA_000157895.2	2	6.58	66.19	5497
Slow	tuberculosis-simiae	Mycobacterium leprae TN	GCA_000195855.1	1	3.27	57.80	1605
Slow	tuberculosis-simiae	Mycobacterium lepraemurium Hawaii	GCA_002291465.1	1	4.05	69.00	2589
Slow	tuberculosis-simiae	Mycobacterium paraintracellulare MOTT64	GCA_000276825.1	1	5.50	68.10	5078
Slow	tuberculosis-simiae	Mycobacterium pseudoshottsii JCM 15466	GCA_003584745.1	1	6.06	65.60	4542
Slow	tuberculosis-simiae	Mycobacterium shigaense JCM 32072	GCA_002356315.1	1	5.23	67.30	4659
Slow	tuberculosis-simiae	Mycobacterium simiae ATCC 25275	GCA_000455305.1	1	5.78	65.80	4924
Slow	tuberculosis-simiae	Mycobacterium tuberculosis H37Rv	GCA_000195955.2	1	4.41	65.60	3906
Slow	tuberculosis-simiae	Mycobacterium africanum GM041182	GCA_000253355.1	1	4.39	65.60	4045
Slow	tuberculosis-simiae	Mycobacterium bovis AF2122/97	GCA_000195835.2	1	4.35	65.60	3988
Slow	tuberculosis-simiae	Mycobacterium caprae Allgaeu	GCA_001941665.1	1	4.32	65.60	3972
Slow	tuberculosis-simiae	Mycobacterium microti 12	GCA_001544815.1	1	4.37	65.60	4321
Slow	tuberculosis-simiae	Mycobacterium ulcerans ATCC 33728	GCA_002355775.1	2	6.07	65.52	4513
Slow	tuberculosis-simiae	Mycobacterium liflandii 128FXT	GCA_000026445.2	2	6.40	65.52	4811
Slow	tuberculosis-simiae	Mycobacterium marinum M	GCA_000018345.1	2	6.66	65.71	5481
Slow	tuberculosis-simiae	Mycobacterium marseillense FLAC0026	GCA_002285715.1	2	5.29	67.79	4819
Slow	tuberculosis-simiae	Mycobacterium chimaera DSM 44623	GCA_002219285.1	3	6.13	67.71	5549
Slow	tuberculosis-simiae	Mycobacterium paragordonae 49061	GCA_003614435.1	5	7.22	66.86	6272
Slow	tuberculosis-simiae	Mycobacterium orygis 112400015	GCA_000353205.1	108	4.28	65.60	3925
Slow	tuberculosis-simiae	Mycobacterium pinnipedii ATCC BAA-688	GCA_002982275.1	162	4.33	65.60	3970
Slow	tuberculosis-simiae	Mycobacterium mungi BM22813	GCA_001652545.1	110	4.35	65.50	4013
N/A	Outgroup	Nocardia farcinica NCTC11134	GCA_001182745.2	5	6.46	70.61	5870
N/A	Outgroup	Rhodococcus erythropolis CCM2595	GCA_000454045.1	2	6.37	62.50	5776
N/A	Outgroup	Corynebacterium glutamicum ATCC 13032	GCA_000011325.1	1	3.31	53.80	2959
