# Supplementary material for: CAPRIB: a user-friendly tool to study amino acid changes and selection for the exploration of intra-genus evolution
Source: BMC Genomics. 2020 Nov 26;21:832. doi: 10.1186/s12864-020-07232-3 (PMC7690079; doi:10.1186/s12864-020-07232-3)
Supplement: Supplementary file 2 — Additional file 2 Comparison between M. tuberculosis H37Rv and M. bovis AF2122/97 using CAPRIB and Snippy. [file 12864_2020_7232_MOESM2_ESM.xlsx]

## Sheet: CAPRIB
Supp File 2. Comparison between M. tuberculosis H37Rv and M. bovis AF2122/97 using CAPRIB and Snippy
CAPRIB
Protein	name	mutation	Grantham	EX
Rv0217c	esterase LipW	184=P/T	38	286
Rv3087	diacyglycerol O-acyltransferase	158=T/A	58	402
Rv0980c	PE-PGRS family protein PE_PGRS18	43=H/Q	24	301
Rv0980c	PE-PGRS family protein PE_PGRS18	270=A/T	58	312
Rv0818	transcriptional regulator	97=L/P	98	146
Rv1904	hypothetical protein	131=T/M	81	152
Rv3619c	ESAT-6 like protein EsxV	20=Q/L	113	391
Rv3096	hypothetical protein	28=E/G	98	407
Rv3813c	hypothetical protein	83=M/T	81	261
Rv0545c	low-affinity inorganic phosphate transporter	49=P/S	74	392
Rv2614A	hypothetical protein	57=R/H	29	263
Rv0630c	exonuclease V subunit beta RecB	811=V/F	50	207
Rv0630c	exonuclease V subunit beta RecB	862=H/G	98	370
Rv0630c	exonuclease V subunit beta RecB	863=A/G	60	387
Rv2419c	glucosyl-3-phosphoglycerate phosphatase	165=A/V	64	319
Rv0820	phosphate ABC transporter ATP-binding protein PhoT	35=F/L	22	296
Rv2940c	multifunctional mycocerosic acid synthase	213=S/C	112	373
Rv0412c	membrane protein	355=D/Y	160	227
Rv0436c	CDP-diacylglycerol--serine O-phosphatidyltransferase	167=G/V	109	208
Rv1548c	PPE family protein PPE21	258=D/G	94	264
Rv1548c	PPE family protein PPE21	68=V/A	64	389
Rv0826	hypothetical protein	97=E/G	98	407
Rv1915	isocitrate lyase AceAa	320=A/I	94	245
Rv1915	isocitrate lyase AceAa	321=V/F	50	207
Rv1915	isocitrate lyase AceAa	324=S/V	124	358
Rv1915	isocitrate lyase AceAa	326=K/D	101	465
Rv1915	isocitrate lyase AceAa	296=T/Y	92	260
Rv1915	isocitrate lyase AceAa	328=F/V	50	291
Rv1915	isocitrate lyase AceAa	297=N/E	42	257
Rv1915	isocitrate lyase AceAa	298=W/L	61	177
Rv1915	isocitrate lyase AceAa	299=A/G	60	387
Rv1915	isocitrate lyase AceAa	300=S/V	124	358
Rv1915	isocitrate lyase AceAa	303=S/G	56	418
Rv1915	isocitrate lyase AceAa	304=M/H	87	278
Rv1915	isocitrate lyase AceAa	179=G/D	94	188
Rv1915	isocitrate lyase AceAa	310=R/E	54	250
Rv1915	isocitrate lyase AceAa	311=L/Y	36	295
Rv1915	isocitrate lyase AceAa	313=T/A	58	402
Rv1915	isocitrate lyase AceAa	315=S/G	56	418
Rv1915	isocitrate lyase AceAa	316=T/E	65	212
Rv1915	isocitrate lyase AceAa	319=P/G	42	404
Rv1899c	lipoprotein LppD	123=L/P	98	146
Rv3199c	NADH pyrophosphatase	237=Q/P	76	212
Rv2769c	PE family protein PE27	54=P/S	74	392
Rv3042c	phosphoserine phosphatase SerB	116=G/E	98	206
Rv2830c	antitoxin VapB22	56=A/V	64	319
Rv0835	lipoprotein LpqQ	162=D/G	94	264
Rv1923	lipase LipD	73=G/D	94	188
Rv0833	PE-PGRS family protein PE_PGRS13	584=S/G	56	418
Rv0833	PE-PGRS family protein PE_PGRS13	701=D/A	126	293
Rv3900c	hypothetical protein	18=P/A	27	454
Rv0107c	cation-transporter ATPase I	1571=S/F	155	334
Rv0107c	cation-transporter ATPase I	1573=V/C	192	382
Rv0107c	cation-transporter ATPase I	136=A/V	64	319
Rv0107c	cation-transporter ATPase I	1247=S/P	74	249
Rv0676c	transmembrane transport protein MmpL5	794=T/I	89	198
Rv0870c	integral membrane protein	69=G/S	56	304
Rv0843	dehydrogenase	309=A/D	126	193
Rv0843	dehydrogenase	191=D/G	94	264
Rv0841	transmembrane protein	29=V/F	50	207
Rv0604	lipoprotein LpqO	180=S/P	74	249
Rv2768c	PPE family protein PPE43	263=P/R	103	254
Rv0847	lipoprotein LpqS	128=A/V	64	319
Rv2502c	acetyl-/propionyl-CoA carboxylase subunit beta	343=F/L	22	296
Rv2502c	acetyl-/propionyl-CoA carboxylase subunit beta	77=G/S	56	304
Rv0603	hypothetical protein	77=P/A	27	454
Rv2611c	phosphatidylinositol mannoside acyltransferase	197=S/C	112	373
Rv0845	sensor histidine kinase NarS	219=A/E	107	275
Rv0848	cysteine synthase CysK	137=V/G	109	269
Rv0848	cysteine synthase CysK	93=G/S	56	304
Rv3901c	membrane protein	21=L/W	61	152
Rv1522c	transmembrane transport protein MmpL12	204=T/A	58	402
Rv1522c	transmembrane transport protein MmpL12	381=S/P	74	249
Rv3395c	hypothetical protein	3=A/V	64	319
Rv2307c	hypothetical protein	24=M/T	81	261
Rv2307c	hypothetical protein	235=R/W	101	63
Rv0891c	hypothetical protein	37=V/G	109	269
Rv2416c	enhanced intracellular survival protein	70=T/A	58	402
Rv1981c	ribonucleoside-diphosphate reductase subunit beta NrdF1	5=L/R	102	185
Rv0890c	HTH-type transcriptional regulator	866=P/A	27	454
Rv3293	piperideine-6-carboxylic acid dehydrogenase	273=G/C	159	267
Rv1872c	L-lactate dehydrogenase	176=V/A	64	389
Rv1872c	L-lactate dehydrogenase	59=G/A	60	369
Rv3059	cytochrome P450 Cyp136	445=D/G	94	264
Rv2415c	hypothetical protein	291=R/L	102	242
Rv0323c	hypothetical protein	142=S/G	56	418
Rv2524c	fatty acid synthase	2771=C/R	180	306
Rv3062	DNA ligase	91=P/S	74	392
Rv3063	carbon starvation protein A	402=G/C	159	267
Rv3063	carbon starvation protein A	600=L/P	98	146
Rv3063	carbon starvation protein A	559=R/S	110	270
Rv1217c	tetronasin ABC transporter integral membrane protein	143=A/T	58	312
Rv1326c	1,4-alpha-glucan branching protein	468=P/S	74	392
Rv1326c	1,4-alpha-glucan branching protein	470=S/P	74	249
Rv1326c	1,4-alpha-glucan branching protein	40=D/G	94	264
Rv1435c	hypothetical protein	67=A/T	58	312
Rv2850c	magnesium chelatase	446=G/S	56	304
Rv0368c	hypothetical protein	371=G/S	56	304
Rv0368c	hypothetical protein	249=R/H	29	263
Rv0259c	hypothetical protein	182=A/V	64	319
Rv1325c	PE-PGRS family protein PE_PGRS24	320=T/A	58	402
Rv3023c	transposase	9=A/T	58	312
Rv3132c	two component sensor histidine kinase DevS	283=I/T	89	193
Rv3350c	PPE family protein PPE56	2496=S/R	110	363
Rv3350c	PPE family protein PPE56	2498=V/C	192	382
Rv3350c	PPE family protein PPE56	1747=A/V	64	319
Rv3350c	PPE family protein PPE56	2468=G/V	109	208
Rv3350c	PPE family protein PPE56	2470=V/C	192	382
Rv3350c	PPE family protein PPE56	2471=S/R	110	363
Rv3350c	PPE family protein PPE56	2473=F/S	155	152
Rv3350c	PPE family protein PPE56	2474=G/E	98	206
Rv3350c	PPE family protein PPE56	2475=N/T	65	329
Rv3350c	PPE family protein PPE56	2476=V/S	124	326
Rv3350c	PPE family protein PPE56	2478=S/R	110	363
Rv3350c	PPE family protein PPE56	2479=N/T	65	329
Rv3350c	PPE family protein PPE56	2480=L/C	198	366
Rv3350c	PPE family protein PPE56	2481=S/R	110	363
Rv3350c	PPE family protein PPE56	2482=G/A	60	369
Rv3350c	PPE family protein PPE56	2483=W/G	184	162
Rv3350c	PPE family protein PPE56	2484=W/G	184	162
Rv3350c	PPE family protein PPE56	2485=N/T	65	329
Rv3350c	PPE family protein PPE56	2487=A/R	112	295
Rv3350c	PPE family protein PPE56	2488=A/R	112	295
Rv3350c	PPE family protein PPE56	2490=A/R	112	295
Rv3350c	PPE family protein PPE56	2491=L/W	61	152
Rv3350c	PPE family protein PPE56	2492=A/R	112	295
Rv3350c	PPE family protein PPE56	2494=S/R	110	363
Rv3350c	PPE family protein PPE56	2495=G/D	94	188
Rv3077	hydrolase	310=G/R	125	178
Rv2982c	glycerol-3-phosphate dehydrogenase	133=P/A	27	454
Rv0236c	alpha-(1->3)-arabinofuranosyltransferase	1080=S/G	56	418
Rv0236c	alpha-(1->3)-arabinofuranosyltransferase	990=T/A	58	402
Rv0103c	cation-transporter P-type ATPase B	22=L/S	145	212
Rv0018c	phosphoserine/threonine phosphatase PstP	3=R/L	102	242
Rv0018c	phosphoserine/threonine phosphatase PstP	463=P/S	74	392
Rv0800	M18 family aminopeptidase	139=L/R	102	185
Rv1651c	PE-PGRS family protein PE_PGRS30	172=A/V	64	319
Rv1675c	HTH-type transcriptional regulator Cmr	59=V/A	64	389
Rv1239c	magnesium and cobalt transport transmembrane protein CorA	195=H/R	29	275
Rv3266c	dTDP-4-dehydrorhamnose reductase	257=S/P	74	249
Rv1741	ribonuclease VapC34	67=K/T	78	476
Rv1983	PE-PGRS family protein PE_PGRS35	220=A/T	58	312
Rv2109c	proteasome subunit alpha	182=R/G	125	251
Rv2109c	proteasome subunit alpha	135=R/P	103	145
Rv2896c	hypothetical protein	57=E/G	98	407
Rv2981c	D-alanine--D-alanine ligase	365=T/A	58	402
Rv1502	hypothetical protein	213=Y/C	194	142
Rv1502	hypothetical protein	105=W/L	61	177
Rv1502	hypothetical protein	106=N/E	42	257
Rv1743	serine/threonine-protein kinase PknE	56=V/D	152	228
Rv0896	citrate synthase 1	421=T/A	58	402
Rv2831	enoyl-CoA hydratase EchA16	227=R/C	180	225
Rv0417	thiazole synthase	75=S/C	112	373
Rv0039c	transmembrane protein	24=C/F	205	349
Rv0415	thiamine biosynthesis oxidoreductase ThiO	158=A/V	64	319
Rv1746	serine/threonine-protein kinase PknF	325=A/T	58	312
Rv0419	lipoprotein peptidase LpqM	297=A/T	58	312
Rv0450c	transmembrane transport protein MmpL4	314=A/T	58	312
Rv1751	oxidoreductase	311=M/T	81	261
Rv0663	arylsulfatase AtsD	349=D/G	94	264
Rv1518	hypothetical protein	266=S/R	110	363
Rv1517	hypothetical protein	188=L/F	22	336
Rv1758	cutinase	4=R/G	125	251
Rv1758	cutinase	5=F/I	21	181
Rv1758	cutinase	6=R/G	125	251
Rv2608	PPE family protein PPE42	281=P/S	74	392
Rv1128c	hypothetical protein	270=E/G	98	407
Rv1588c	hypothetical protein	56=A/T	58	312
Rv1588c	hypothetical protein	91=R/L	102	242
Rv1588c	hypothetical protein	63=A/T	58	312
Rv3377c	type B diterpene cyclase	409=W/G	184	162
Rv3377c	type B diterpene cyclase	410=I/F	21	331
Rv3377c	type B diterpene cyclase	412=N/I	149	184
Rv3377c	type B diterpene cyclase	413=T/R	71	299
Rv3377c	type B diterpene cyclase	415=R/G	125	251
Rv3244c	lipoprotein LpqB	394=S/L	145	295
Rv3244c	lipoprotein LpqB	142=D/G	94	264
Rv3595c	PE-PGRS family protein PE_PGRS59	258=G/A	60	369
Rv0431	tuberculin-like peptide	38=V/G	109	269
Rv0431	tuberculin-like peptide	87=T/A	58	402
Rv1521	fatty-acid--CoA ligase FadD25	74=S/I	142	270
Rv1760	diacylglycerol acyltransferase	448=N/T	65	329
Rv1760	diacylglycerol acyltransferase	449=I/S	142	196
Rv1760	diacylglycerol acyltransferase	450=T/P	38	164
Rv1760	diacylglycerol acyltransferase	451=V/S	124	326
Rv1760	diacylglycerol acyltransferase	452=M/C	196	347
Rv1760	diacylglycerol acyltransferase	453=S/P	74	249
Rv1760	diacylglycerol acyltransferase	454=L/S	145	212
Rv1760	diacylglycerol acyltransferase	455=N/T	65	329
Rv1760	diacylglycerol acyltransferase	457=E/N	42	258
Rv1760	diacylglycerol acyltransferase	458=L/W	61	152
Rv1760	diacylglycerol acyltransferase	459=G/V	109	208
Rv1760	diacylglycerol acyltransferase	460=V/S	124	326
Rv1760	diacylglycerol acyltransferase	461=G/A	60	369
Rv1760	diacylglycerol acyltransferase	463=V/S	124	326
Rv1760	diacylglycerol acyltransferase	464=S/P	74	249
Rv1760	diacylglycerol acyltransferase	465=C/A	195	334
Rv1760	diacylglycerol acyltransferase	467=D/T	85	245
Rv1760	diacylglycerol acyltransferase	468=L/C	198	366
Rv1760	diacylglycerol acyltransferase	469=L/C	198	366
Rv1760	diacylglycerol acyltransferase	470=P/R	103	254
Rv1760	diacylglycerol acyltransferase	471=D/T	85	245
Rv1760	diacylglycerol acyltransferase	472=L/C	198	366
Rv1760	diacylglycerol acyltransferase	473=W/G	184	162
Rv1760	diacylglycerol acyltransferase	474=G/A	60	369
Rv1760	diacylglycerol acyltransferase	219=E/V	121	351
Rv1760	diacylglycerol acyltransferase	475=V/W	88	286
Rv1760	diacylglycerol acyltransferase	476=A/Q	91	320
Rv1760	diacylglycerol acyltransferase	477=D/T	85	245
Rv1760	diacylglycerol acyltransferase	481=E/R	54	279
Rv1760	diacylglycerol acyltransferase	482=A/R	112	295
Rv1760	diacylglycerol acyltransferase	483=L/S	145	212
Rv1760	diacylglycerol acyltransferase	485=E/S	80	355
Rv1760	diacylglycerol acyltransferase	441=L/S	145	212
Rv1760	diacylglycerol acyltransferase	443=G/A	60	369
Rv1760	diacylglycerol acyltransferase	444=N/T	65	329
Rv1760	diacylglycerol acyltransferase	445=A/R	112	295
Rv1760	diacylglycerol acyltransferase	446=G/A	60	369
Rv1760	diacylglycerol acyltransferase	447=L/S	145	212
Rv0434	hypothetical protein	190=T/A	58	402
Rv2853	PE-PGRS family protein PE_PGRS48	179=K/N	94	457
Rv2853	PE-PGRS family protein PE_PGRS48	180=R/G	125	251
Rv0279c	PE-PGRS family protein PE_PGRS4	352=C/G	159	288
Rv0279c	PE-PGRS family protein PE_PGRS4	130=G/A	60	369
Rv0279c	PE-PGRS family protein PE_PGRS4	131=D/P	108	220
Rv0279c	PE-PGRS family protein PE_PGRS4	372=I/S	142	196
Rv0279c	PE-PGRS family protein PE_PGRS4	788=A/T	58	312
Rv0279c	PE-PGRS family protein PE_PGRS4	789=D/G	94	264
Rv0279c	PE-PGRS family protein PE_PGRS4	790=T/A	58	402
Rv0279c	PE-PGRS family protein PE_PGRS4	119=T/A	58	402
Rv0279c	PE-PGRS family protein PE_PGRS4	793=N/T	65	329
Rv0279c	PE-PGRS family protein PE_PGRS4	794=S/G	56	418
Rv0279c	PE-PGRS family protein PE_PGRS4	795=S/G	56	418
Rv0279c	PE-PGRS family protein PE_PGRS4	797=V/G	109	269
Rv0279c	PE-PGRS family protein PE_PGRS4	798=P/G	42	404
Rv1018c	bifunctional UDP-N-acetylglucosamine pyrophosphorylase/glucosamine-1-phosphate N-acetyltransferase	160=E/G	98	407
Rv1587c	hypothetical protein	197=H/R	29	275
Rv1587c	hypothetical protein	198=N/K	94	183
Rv1587c	hypothetical protein	167=A/G	60	387
Rv1587c	hypothetical protein	184=G/D	94	188
Rv3027c	GCN5-like N-acetyltransferase	6=V/A	64	389
Rv1127c	pyruvate, phosphate dikinase PpdK	69=G/E	98	206
Rv1127c	pyruvate, phosphate dikinase PpdK	350=T/P	38	164
Rv3710	2-isopropylmalate synthase	162=P/H	77	369
Rv1536	isoleucine--tRNA ligase	926=P/A	27	454
Rv1777	cytochrome P450 Cyp144	324=H/Q	24	301
Rv0205	transmembrane protein	337=V/A	64	389
Rv0205	transmembrane protein	72=H/R	29	275
Rv0686	membrane protein	82=I/S	142	196
Rv2651c	prophage protease	161=A/T	58	312
Rv2651c	prophage protease	35=L/F	22	336
Rv2651c	prophage protease	148=L/S	145	212
Rv2651c	prophage protease	22=V/T	69	398
Rv2651c	prophage protease	167=L/T	92	165
Rv2651c	prophage protease	8=T/M	81	152
Rv2651c	prophage protease	27=G/N	80	210
Rv2651c	prophage protease	171=R/W	101	63
Rv2651c	prophage protease	13=P/S	74	392
Rv2651c	prophage protease	29=V/A	64	389
Rv3712	ligase	200=G/S	56	304
Rv3712	ligase	351=K/T	78	476
Rv2628	hypothetical protein	68=P/R	103	254
Rv2628	hypothetical protein	59=S/L	145	295
Rv0209	hypothetical protein	162=V/A	64	389
Rv3719	hypothetical protein	12=T/A	58	402
Rv2650c	prophage protein	258=T/A	58	402
Rv2650c	prophage protein	195=A/Q	91	320
Rv2650c	prophage protein	387=A/D	126	193
Rv2650c	prophage protein	68=A/E	107	275
Rv2650c	prophage protein	6=H/S	89	365
Rv2650c	prophage protein	7=F/M	28	255
Rv2650c	prophage protein	8=A/T	58	312
Rv2650c	prophage protein	72=C/Y	194	349
Rv2650c	prophage protein	328=Y/Q	99	369
Rv2650c	prophage protein	456=C/A	195	334
Rv2650c	prophage protein	329=T/V	69	362
Rv2650c	prophage protein	10=D/F	177	233
Rv2650c	prophage protein	11=G/D	94	188
Rv2650c	prophage protein	331=T/V	69	362
Rv2650c	prophage protein	396=H/S	89	365
Rv2650c	prophage protein	398=W/L	61	177
Rv2650c	prophage protein	15=Q/N	46	338
Rv2650c	prophage protein	19=D/P	108	220
Rv2650c	prophage protein	467=D/R	96	252
Rv2650c	prophage protein	23=S/D	65	314
Rv2650c	prophage protein	285=G/S	56	304
Rv2650c	prophage protein	288=A/G	60	387
Rv2650c	prophage protein	33=E/A	107	520
Rv2650c	prophage protein	101=I/T	89	193
Rv2650c	prophage protein	167=T/V	69	362
Rv2650c	prophage protein	40=V/A	64	389
Rv2650c	prophage protein	108=V/S	124	326
Rv2650c	prophage protein	428=T/V	69	362
Rv2650c	prophage protein	303=A/T	58	312
Rv2650c	prophage protein	369=V/T	69	398
Rv2650c	prophage protein	434=T/M	81	152
Rv2650c	prophage protein	244=H/R	29	275
Rv2650c	prophage protein	122=A/T	58	312
Rv2650c	prophage protein	444=G/P	42	140
Rv1562c	malto-oligosyltrehalose trehalohydrolase	175=A/T	58	312
Rv1102c	mRNA interferase MazF3	65=T/I	89	198
Rv1320c	adenylate cyclase	531=T/A	58	402
Rv3028c	electron transfer flavoprotein subunit alpha	312=A/V	64	319
Rv3379c	1-deoxy-D-xylulose-5-phosphate synthase	196=C/Y	194	349
Rv2347c	ESAT-6 like protein EsxP	58=A/T	58	312
Rv1700	NUDIX hydrolase	202=A/T	58	312
Rv1700	NUDIX hydrolase	43=F/L	22	296
Rv2323c	hypothetical protein	113=A/T	58	312
Rv1708	initiation inhibitor protein	56=A/T	58	312
Rv0859	acyltransferase	150=S/G	56	418
Rv1343c	lipoprotein LprD	81=E/A	107	520
Rv3356c	bifunctional methylenetetrahydrofolate dehydrogenase/methenyltetrahydrofolate cyclohydrolase	21=Q/P	76	212
Rv0860	fatty oxidation protein FadB	701=A/T	58	312
Rv1583c	phage protein	15=P/S	74	392
Rv0620	galactokinase	199=C/R	180	306
Rv0278c	PE-PGRS family protein PE_PGRS3	130=G/A	60	369
Rv0278c	PE-PGRS family protein PE_PGRS3	131=D/P	108	220
Rv0278c	PE-PGRS family protein PE_PGRS3	100=D/A	126	293
Rv0278c	PE-PGRS family protein PE_PGRS3	22=G/E	98	206
Rv0278c	PE-PGRS family protein PE_PGRS3	77=V/T	69	398
Rv0278c	PE-PGRS family protein PE_PGRS3	95=V/T	69	398
Rv1716	hypothetical protein	178=S/G	56	418
Rv1716	hypothetical protein	276=V/A	64	389
Rv2805	hypothetical protein	4=G/D	94	188
Rv2346c	ESAT-6 like protein EsxO	22=G/A	60	369
Rv2346c	ESAT-6 like protein EsxO	23=L/S	145	212
Rv2809	hypothetical protein	46=T/P	38	164
Rv2807	hypothetical protein	72=E/V	121	351
Rv1233c	hypothetical protein	68=G/D	94	188
Rv3660c	hypothetical protein	30=P/L	98	258
Rv2812	transposase	395=R/G	125	251
Rv0275c	transcriptional regulator	24=S/L	145	295
Rv1726	oxidoreductase	61=A/P	27	243
Rv2236c	cobalamin biosynthesis transmembrane protein CobD	5=T/I	89	198
Rv2236c	cobalamin biosynthesis transmembrane protein CobD	79=S/C	112	373
Rv0636	(3R)-hydroxyacyl-ACP dehydratase subunit HadB	54=T/A	58	402
Rv0492c	GMC-type oxidoreductase	520=L/F	22	336
Rv3909	hypothetical protein	7=G/R	125	178
Rv3909	hypothetical protein	25=G/A	60	369
Rv3909	hypothetical protein	538=A/V	64	319
Rv1498c	methyltransferase	191=R/H	29	263
Rv1232c	hypothetical protein	149=C/G	159	288
Rv3225c	GCN5-like N-acetyltransferase	305=A/T	58	312
Rv3770c	hypothetical protein	98=P/A	27	454
Rv0641	50S ribosomal protein L1	117=T/A	58	402
Rv1230c	membrane protein	97=S/P	74	249
Rv1230c	membrane protein	45=S/G	56	418
Rv1363c	membrane protein	155=T/N	65	240
Rv0881	tRNA/rRNA methyltransferase	115=G/R	125	178
Rv3913	thioredoxin reductase	57=D/G	94	264
Rv0143c	transmembrane protein	34=F/L	22	296
Rv2586c	protein translocase subunit SecF	434=T/P	38	164
Rv2586c	protein translocase subunit SecF	309=A/T	58	312
Rv0648	alpha-mannosidase	200=S/L	145	295
Rv0648	alpha-mannosidase	876=P/R	103	254
Rv3910	peptidoglycan biosynthesis protein	480=V/A	64	389
Rv0404	long-chain-fatty-acid--AMP ligase FadD30	88=T/A	58	402
Rv1978	hypothetical protein	143=D/G	94	264
Rv3911	ECF RNA polymerase sigma factor SigM	160=R/S	110	270
Rv3911	ECF RNA polymerase sigma factor SigM	161=P/R	103	254
Rv3911	ECF RNA polymerase sigma factor SigM	162=D/M	160	245
Rv3911	ECF RNA polymerase sigma factor SigM	163=A/L	96	313
Rv3911	ECF RNA polymerase sigma factor SigM	165=R/V	96	189
Rv3911	ECF RNA polymerase sigma factor SigM	166=G/A	60	369
Rv3911	ECF RNA polymerase sigma factor SigM	167=R/E	54	250
Rv0405	membrane bound polyketide synthase	456=A/R	112	295
Rv0408	phosphate acetyltransferase	122=G/A	60	369
Rv2210c	branched-chain amino acid aminotransferase	28=E/A	107	520
Rv2694c	hypothetical protein	68=R/S	110	270
Rv0493c	hypothetical protein	174=S/G	56	418
Rv1364c	sigma factor regulatory protein	465=A/E	107	275
Rv1364c	sigma factor regulatory protein	236=A/T	58	312
Rv3202c	ATP-dependent DNA helicase	748=V/A	64	389
Rv1037c	ESAT-6 like protein EsxI	20=Q/L	113	391
Rv3401	glycosyl hydrolase	658=R/H	29	263
Rv3892c	PPE family protein PPE69	19=T/K	78	256
Rv1460	transcriptional regulator	266=A/V	64	319
Rv1224	Sec-independent protein translocase protein TatB	8=W/G	184	162
Rv0134	epoxide hydrolase EphF	129=F/S	155	152
Rv0134	epoxide hydrolase EphF	130=G/A	60	369
Rv0134	epoxide hydrolase EphF	132=N/T	65	329
Rv0134	epoxide hydrolase EphF	133=T/P	38	164
Rv0134	epoxide hydrolase EphF	134=V/W	88	286
Rv0134	epoxide hydrolase EphF	135=A/H	86	301
Rv0134	epoxide hydrolase EphF	137=W/G	184	162
Rv0134	epoxide hydrolase EphF	139=K/S	121	376
Rv0134	epoxide hydrolase EphF	140=R/A	112	459
Rv0134	epoxide hydrolase EphF	141=D/I	168	299
Rv0134	epoxide hydrolase EphF	143=G/A	60	369
Rv0134	epoxide hydrolase EphF	144=M/C	196	347
Rv0134	epoxide hydrolase EphF	145=L/S	145	212
Rv0134	epoxide hydrolase EphF	146=R/A	112	459
Rv0134	epoxide hydrolase EphF	147=N/I	149	184
Rv0134	epoxide hydrolase EphF	148=M/C	196	347
Rv0134	epoxide hydrolase EphF	149=W/G	184	162
Rv0134	epoxide hydrolase EphF	150=R/G	125	251
Rv0134	epoxide hydrolase EphF	151=F/S	155	152
Rv0134	epoxide hydrolase EphF	152=W/G	184	162
Rv0134	epoxide hydrolase EphF	153=Y/I	33	NR
Rv0134	epoxide hydrolase EphF	155=I/S	142	196
Rv0134	epoxide hydrolase EphF	157=M/C	196	347
Rv0134	epoxide hydrolase EphF	158=S/R	110	363
Rv0134	epoxide hydrolase EphF	159=L/C	198	366
Rv0134	epoxide hydrolase EphF	160=P/R	103	254
Rv0134	epoxide hydrolase EphF	162=I/S	142	196
Rv0134	epoxide hydrolase EphF	163=G/A	60	369
Rv0134	epoxide hydrolase EphF	180=G/R	125	178
Rv0134	epoxide hydrolase EphF	190=D/G	94	264
Rv0377	HTH-type transcriptional regulator	302=P/R	103	254
Rv1374c	hypothetical protein	136=T/A	58	402
Rv1223	serine protease HtrA	288=F/L	22	296
Rv0133	GCN5-like N-acetyltransferase	29=V/F	50	207
Rv3649	helicase	93=L/P	98	146
Rv0138	hypothetical protein	96=D/G	94	264
Rv3408	ribonuclease VapC47	46=S/L	145	295
Rv0139	oxidoreductase	227=R/H	29	263
Rv2379c	peptide synthetase	1137=A/V	64	319
Rv0151c	PE family protein PE1	26=G/R	125	178
Rv1905c	D-amino acid oxidase	240=P/T	38	286
Rv2572c	aspartate--tRNA ligase	515=A/V	64	319
Rv1266c	serine/threonine-protein kinase PknH	320=A/M	84	549
Rv1266c	serine/threonine-protein kinase PknH	322=P/T	38	286
Rv1266c	serine/threonine-protein kinase PknH	310=A/T	58	312
Rv1266c	serine/threonine-protein kinase PknH	311=T/A	58	402
Rv1266c	serine/threonine-protein kinase PknH	327=G/P	42	140
Rv1266c	serine/threonine-protein kinase PknH	298=A/G	60	387
Rv1266c	serine/threonine-protein kinase PknH	314=A/T	58	312
Rv1266c	serine/threonine-protein kinase PknH	330=P/A	27	454
Rv1266c	serine/threonine-protein kinase PknH	426=I/N	149	172
Rv1266c	serine/threonine-protein kinase PknH	315=P/A	27	454
Rv1266c	serine/threonine-protein kinase PknH	317=Q/P	76	212
Rv1266c	serine/threonine-protein kinase PknH	319=P/T	38	286
Rv3239c	transmembrane transport protein	867=R/H	29	263
Rv1472	enoyl-CoA hydratase EchA12	78=P/S	74	392
Rv2566	hypothetical protein	528=A/P	27	243
Rv2566	hypothetical protein	529=L/R	102	185
Rv2566	hypothetical protein	530=L/C	198	366
Rv2566	hypothetical protein	610=L/P	98	146
Rv2566	hypothetical protein	531=A/W	148	165
Rv2566	hypothetical protein	524=T/P	38	164
Rv2566	hypothetical protein	525=G/P	42	140
Rv2566	hypothetical protein	526=R/A	112	459
Rv0386	transcriptional regulator	992=D/A	126	293
Rv0389	phosphoribosylglycinamide formyltransferase PurT	8=E/G	98	407
Rv0389	phosphoribosylglycinamide formyltransferase PurT	332=I/T	89	193
Rv2462c	trigger factor	118=P/L	98	258
Rv0370c	oxidoreductase	201=G/E	98	206
Rv1819c	vitamin B12 transport ATP-binding protein BacA	118=V/A	64	389
Rv3894c	ESX-2 type VII secretion system protein EccC	258=R/P	103	145
Rv3434c	transmembrane protein	193=A/T	58	312
Rv3567c	flavin-dependent monooxygenase reductase subunit HsaB	179=I/T	89	193
Rv0395	hypothetical protein	80=V/A	64	389
Rv0156	NAD(P) transhydrogenase subunit alpha PntAb	2=Y/C	194	142
Rv1154c	hypothetical protein	123=T/A	58	402
Rv3661	hypothetical protein	40=S/P	74	249
Rv1008	deoxyribonuclease TatD	187=T/N	65	240
Rv2339	transmembrane transport protein MmpL9	44=A/V	64	319
Rv0728c	D-3-phosphoglycerate dehydrogenase SerA	242=R/H	29	263
Rv1006	hypothetical protein	535=P/S	74	392
Rv2579	haloalkane dehalogenase	96=A/T	58	312
Rv3425	PPE family protein PPE57	162=D/Y	160	227
Rv3425	PPE family protein PPE57	115=R/V	96	189
Rv3425	PPE family protein PPE57	116=R/H	29	263
Rv3425	PPE family protein PPE57	133=D/G	94	264
Rv3425	PPE family protein PPE57	151=A/D	126	193
Rv3425	PPE family protein PPE57	153=V/Q	96	280
Rv3425	PPE family protein PPE57	139=D/Q	61	263
Rv3425	PPE family protein PPE57	155=W/T	128	17
Rv3425	PPE family protein PPE57	156=T/A	58	402
Rv3425	PPE family protein PPE57	158=S/F	155	334
Rv3425	PPE family protein PPE57	174=R/G	125	251
Rv3425	PPE family protein PPE57	159=A/I	94	245
Rv3667	acetyl-CoAsynthetase	61=G/E	98	206
Rv2377c	hypothetical protein	69=V/A	64	389
Rv1009	resuscitation-promoting factor RpfB	357=A/V	64	319
Rv1009	resuscitation-promoting factor RpfB	282=G/E	98	206
Rv1818c	PE-PGRS family protein PE_PGRS33	233=G/S	56	304
Rv1397c	ribonuclease VapC10	103=D/G	94	264
Rv3459c	30S ribosomal protein S11	135=K/N	94	457
Rv3762c	hydrolase	161=V/G	109	269
Rv3895c	ESX-2 secretion system protein EccB	354=D/G	94	264
Rv2582	peptidyl-prolyl cis-trans isomerase B	66=V/F	50	207
Rv1250	MFS-type drug transporter	278=R/G	125	251
Rv1153c	O-methyltransferase	36=A/T	58	312
Rv1153c	O-methyltransferase	53=D/G	94	264
Rv1262c	hypothetical protein	104=P/R	103	254
Rv2101	helicase HelZ	601=P/Q	76	384
Rv0166	fatty-acid--CoA ligase FadD5	123=V/A	64	389
Rv0066c	isocitrate dehydrogenase	117=K/N	94	457
Rv0169	Mce family protein Mce1A	359=P/S	74	392
Rv3437	transmembrane protein	84=L/P	98	146
Rv2484c	diacyglycerol O-acyltransferase	466=G/D	94	188
Rv0392c	NADH dehydrogenase NdhA	241=V/A	64	389
Rv2591	PE-PGRS family protein PE_PGRS44	415=G/S	56	304
Rv2591	PE-PGRS family protein PE_PGRS44	463=G/D	94	188
Rv0170	Mce family protein Mce1B	179=I/T	89	193
Rv2590	fatty-acid--CoA ligase FadD9	1106=A/T	58	312
Rv3303c	NAD(P)H quinone reductase LpdA	308=L/S	145	212
Rv3303c	NAD(P)H quinone reductase LpdA	29=T/A	58	402
Rv3896c	hypothetical protein	83=D/G	94	264
Rv2991	hypothetical protein	93=A/T	58	312
Rv1043c	hypothetical protein	99=A/T	58	312
Rv1043c	hypothetical protein	263=G/C	159	267
Rv0332	hypothetical protein	198=E/G	98	407
Rv1664	polyketide synthase	35=A/T	58	312
Rv1664	polyketide synthase	350=A/P	27	243
Rv1422	hypothetical protein	86=A/V	64	319
Rv1662	polyketide synthase	808=A/V	64	319
Rv1662	polyketide synthase	1260=R/G	125	251
Rv1662	polyketide synthase	1357=A/T	58	312
Rv1662	polyketide synthase	1469=Y/C	194	142
Rv1662	polyketide synthase	78=D/Y	160	227
Rv1394c	cytochrome P450 Cyp132	135=R/L	102	242
Rv1661	polyketide synthase	1176=S/P	74	249
Rv1661	polyketide synthase	670=R/W	101	63
Rv0336	hypothetical protein	496=P/H	77	369
Rv1425	diacyglycerol O-acyltransferase	343=P/L	98	258
Rv0064A	antitoxin VapB1	48=A/V	64	319
Rv2997	dehydrogenase	107=C/S	112	258
Rv0576	transcriptional regulator	233=R/H	29	263
Rv2513	hypothetical protein	122=T/K	78	256
Rv2519	PE family protein PE26	173=G/A	60	369
Rv2024c	hypothetical protein	289=R/C	180	225
Rv2024c	hypothetical protein	341=F/V	50	291
Rv2024c	hypothetical protein	154=D/G	94	264
Rv2024c	hypothetical protein	47=W/R	101	103
Rv3846	superoxide dismutase	205=I/T	89	193
Rv2048c	polyketide synthase	3520=A/V	64	319
Rv2048c	polyketide synthase	3649=P/A	27	454
Rv2048c	polyketide synthase	3522=S/P	74	249
Rv2048c	polyketide synthase	3682=C/R	180	306
Rv2048c	polyketide synthase	2147=H/Q	24	301
Rv2048c	polyketide synthase	1865=G/S	56	304
Rv2048c	polyketide synthase	3982=L/A	96	343
Rv2048c	polyketide synthase	3983=Q/H	24	396
Rv2048c	polyketide synthase	3986=E/H	40	380
Rv2048c	polyketide synthase	1619=P/A	27	454
Rv2048c	polyketide synthase	2932=G/S	56	304
Rv2048c	polyketide synthase	1621=R/P	103	145
Rv2048c	polyketide synthase	1622=P/D	108	254
Rv2048c	polyketide synthase	3895=G/S	56	304
Rv2048c	polyketide synthase	1625=H/A	86	462
Rv2048c	polyketide synthase	1627=Y/I	33	NR
Rv2048c	polyketide synthase	1629=L/A	96	343
Rv2048c	polyketide synthase	3519=A/D	126	193
Rv2483c	bifunctional L-3-phosphoserine phosphatase/1-acyl-sn-glycerol-3-phosphate acyltransferase	189=C/G	159	288
Rv3328c	ECF RNA polymerase sigma factor SigJ	41=P/Q	76	384
Rv3740c	diacyglycerol O-acyltransferase	422=R/C	180	225
Rv1068c	PE-PGRS family protein PE_PGRS20	111=L/W	61	152
Rv3764c	two component sensor kinase TcrY	246=C/R	180	306
Rv3764c	two component sensor kinase TcrY	45=H/R	29	275
Rv3897c	hypothetical protein	166=G/A	60	369
Rv3897c	hypothetical protein	167=C/P	169	201
Rv1175c	NADPH dependent 2,4-dienoyl-CoA reductase FadH	210=C/S	112	258
Rv1175c	NADPH dependent 2,4-dienoyl-CoA reductase FadH	649=I/S	142	196
Rv1175c	NADPH dependent 2,4-dienoyl-CoA reductase FadH	90=T/N	65	240
Rv1431	hypothetical protein	65=N/T	65	329
Rv0342	isoniazid inductible protein IniA	481=H/Q	24	301
Rv0584	glycosidase	90=D/G	94	264
Rv0589	Mce family protein Mce2A	178=L/P	98	146
Rv0589	Mce family protein Mce2A	51=F/S	155	152
Rv0345	hypothetical protein	46=I/F	21	331
Rv0727c	L-fuculose phosphate aldolase FucA	6=A/D	126	193
Rv0104	hypothetical protein	100=R/W	101	63
Rv2398c	sulfate ABC transporter permease CysW	264=R/H	29	263
Rv2398c	sulfate ABC transporter permease CysW	141=G/A	60	369
Rv0109	PE-PGRS family protein PE_PGRS1	346=R/G	125	251
Rv2529	hypothetical protein	94=G/E	98	206
Rv2482c	glycerol-3-phosphate acyltransferase	778=C/R	180	306
Rv2240c	hypothetical protein	190=T/K	78	256
Rv2155c	UDP-N-acetylmuramoylalanine--D-glutamate ligase	247=R/G	125	251
Rv1948c	hypothetical protein	5=G/R	125	178
Rv1067c	PE-PGRS family protein PE_PGRS19	111=L/W	61	152
Rv0592	Mce family protein Mce2D	466=P/A	27	454
Rv0592	Mce family protein Mce2D	467=P/A	27	454
Rv0592	Mce family protein Mce2D	469=T/N	65	240
Rv0592	Mce family protein Mce2D	470=N/Q	46	298
Rv0351	stress response protein GrpE	224=S/L	145	295
Rv1680	hypothetical protein	230=A/G	60	387
Rv0591	Mce family protein Mce2C	49=T/M	81	152
Rv0591	Mce family protein Mce2C	397=T/N	65	240
Rv3860	hypothetical protein	231=V/A	64	389
Rv0359	zinc metalloprotease	252=A/T	58	312
Rv0114	D-glycero-alpha-D-manno-heptose-1,7-bisphosphate 7-phosphatase	121=G/R	125	178
Rv0115	D-alpha-D-heptose-7-phosphate kinase HddA	77=D/T	85	245
Rv0115	D-alpha-D-heptose-7-phosphate kinase HddA	78=F/L	22	296
Rv3623	lipoprotein LpqG	65=D/H	81	298
Rv3623	lipoprotein LpqG	66=V/G	109	269
Rv3623	lipoprotein LpqG	67=T/C	149	325
Rv3623	lipoprotein LpqG	68=S/E	80	343
Rv3623	lipoprotein LpqG	57=V/F	50	207
Rv3623	lipoprotein LpqG	61=V/A	64	389
Rv3623	lipoprotein LpqG	62=T/G	59	332
Rv3623	lipoprotein LpqG	63=A/R	112	295
Rv0966c	hypothetical protein	186=W/G	184	162
Rv0966c	hypothetical protein	175=V/A	64	389
Rv3868	ESX-1 secretion system protein EccA1	243=A/V	64	319
Rv0193c	hypothetical protein	302=G/S	56	304
Rv3630	integral membrane protein	40=A/T	58	312
Rv2902c	ribonuclease HII	106=R/H	29	263
Rv1451	protoheme IX farnesyltransferase	68=A/T	58	312
Rv0362	Mg2+ transport transmembrane protein MgtE	292=V/A	64	389
Rv2542	hypothetical protein	211=T/A	58	402
Rv1453	transcriptional activator protein	405=P/Q	76	384
Rv0127	maltokinase	18=S/P	74	249
Rv2305	hypothetical protein	148=G/D	94	188
Rv2788	transcriptional repressor SirR	137=D/A	126	293
Rv2308	hypothetical protein	43=G/V	109	208
Rv2153c	UDP-N-acetylglucosamine--N-acetylmuramyl-(pentapeptide) pyrophosphoryl-undecaprenol-N-acetylglucosamine transferase	74=L/P	98	146
Rv1704c	D-serine/alanine/glycine transporter protein CycA	93=R/L	102	242
Rv1946c	lipoprotein	98=A/T	58	312
Rv1172c	PE family protein PE12	133=Q/H	24	396
Rv3488	hypothetical protein	98=G/R	125	178
Rv0964c	hypothetical protein	124=P/T	38	286
Rv2395	integral membrane protein	548=S/P	74	249
Rv3006	lipoprotein LppZ	219=G/D	94	188
Rv3080c	serine/threonine-protein kinase PknK	217=A/V	64	319
Rv1812c	dehydrogenase	30=L/P	98	146
Rv2043c	pyrazinamidase/nicotinamidase PncA	57=H/D	81	141
Rv1836c	hypothetical protein	137=R/C	180	225
Rv1836c	hypothetical protein	591=R/H	29	263
Rv1078	hypothetical protein	171=I/T	89	193
Rv3190c	hypothetical protein	138=L/P	98	146
Rv3190c	hypothetical protein	330=V/A	64	389
Rv0965c	hypothetical protein	94=R/H	29	263
Rv2175c	DNA-binding protein	17=P/L	98	258
Rv1086	(2Z,6E)-farnesyl diphosphate synthase	259=S/R	110	363
Rv2947c	polyketide synthase	374=G/R	125	178
Rv2947c	polyketide synthase	333=V/A	64	389
Rv0962c	lipoprotein LprP	186=P/L	98	258
Rv2729c	integral membrane protein	41=F/L	22	296
Rv2729c	integral membrane protein	202=A/E	107	275
Rv2729c	integral membrane protein	266=A/V	64	319
Rv3082c	HTH-type transcriptional regulator VirS	322=R/C	180	225
Rv2041c	sugar ABC transporter substrate-binding lipoprotein	122=A/V	64	319
Rv3879c	ESX-1 secretion-associated protein EspK	729=C/S	112	258
Rv1093	serine hydroxymethyltransferase	36=V/A	64	389
Rv2946c	polyketide synthase	1360=A/V	64	319
Rv2946c	polyketide synthase	1283=V/G	109	269
Rv2187	long-chain-fatty-acid--CoA ligase FadD15	100=T/I	89	198
Rv2187	long-chain-fatty-acid--CoA ligase FadD15	379=G/E	98	206
Rv1096	glycosyl hydrolase	272=P/S	74	392
Rv2922c	chromosome partition protein Smc	698=R/G	125	251
Rv2922c	chromosome partition protein Smc	364=L/R	102	185
Rv0878c	PPE family protein PPE13	441=N/T	65	329
Rv2191	hypothetical protein	372=A/T	58	312
Rv3283	thiosulfate sulfurtransferase SseA	170=G/D	94	188
Rv3280	propionyl-CoA carboxylase subunit beta	448=V/A	64	389
Rv1022	lipoprotein LpqU	33=T/P	38	164
Rv1264	adenylyl cyclase	204=R/C	180	225
Rv0174	Mce family protein Mce1F	370=L/P	98	146
Rv0851c	short-chain type dehydrogenase/reductase	84=V/F	50	207
Rv0851c	short-chain type dehydrogenase/reductase	59=S/G	56	418
Rv2836c	DNA-damage-inducible protein DinF	350=P/L	98	258
Rv3204	DNA-methyltransferase	34=T/A	58	402
Rv2599	membrane protein	12=S/I	142	270
Rv2113	integral membrane protein	278=S/L	145	295
Rv2113	integral membrane protein	207=T/P	38	164
Rv0176	Mce associated transmembrane protein	290=Q/S	68	443
Rv1023	enolase	8=R/G	125	251
Rv2596	ribonuclease VapC40	77=C/R	180	306
Rv2359	zinc uptake regulation protein	64=H/R	29	275
Rv3448	ESX-4 secretion system protein EccD4	265=A/D	126	193
Rv1856c	oxidoreductase	185=R/H	29	263
Rv2390c	hypothetical protein	33=I/T	89	193
Rv3639c	hypothetical protein	53=K/N	94	457
Rv3212	hypothetical protein	250=V/A	64	389
Rv1274	lipoprotein LprB	168=L/P	98	146
Rv0186	beta-glucosidase BglS	532=P/R	103	254
Rv0876c	transmembrane protein	26=D/G	94	264
Rv3698	hypothetical protein	233=P/R	103	254
Rv2125	hypothetical protein	33=G/S	56	304
Rv2123	PPE family protein PPE37	188=S/I	142	270
Rv3061c	acyl-CoA dehydrogenase FadE22	109=L/C	198	366
Rv3061c	acyl-CoA dehydrogenase FadE22	110=L/C	198	366
Rv3211	ATP-dependent RNA helicase RhlE	17=V/A	64	389
Rv2127	L-asparagine permease	9=G/D	94	188
Rv2127	L-asparagine permease	44=G/S	56	304
Rv0658c	integral membrane protein	75=L/P	98	146
Rv3858c	glutamate synthase small subunit	423=R/H	29	263
Rv3616c	ESX-1 secretion-associated protein EspA	192=T/I	89	198
Rv3616c	ESX-1 secretion-associated protein EspA	153=V/A	64	389
Rv2062c	cobalamin biosynthesis protein CobN	75=V/A	64	389
Rv0192	hypothetical protein	127=S/P	74	249
Rv3466	hypothetical protein	56=A/T	58	312
Rv3466	hypothetical protein	91=R/L	102	242
Rv3466	hypothetical protein	63=A/T	58	312
Rv0197	oxidoreductase	378=R/S	110	270
Rv3467	hypothetical protein	275=H/R	29	275
Rv3467	hypothetical protein	276=N/K	94	183
Rv3467	hypothetical protein	245=A/G	60	387
Rv3467	hypothetical protein	262=G/D	94	188
Rv0194	multidrug ABC transporter ATPase/permease	328=P/L	98	258
Rv0194	multidrug ABC transporter ATPase/permease	74=M/T	81	261
Rv0194	multidrug ABC transporter ATPase/permease	223=T/M	81	152
Rv0631c	exonuclease V subunit gamma RecC	329=G/E	98	206
Rv0631c	exonuclease V subunit gamma RecC	858=P/L	98	258
Rv1047	transposase	9=A/T	58	312
Rv1288	hypothetical protein	55=R/T	71	199
Rv1288	hypothetical protein	57=T/A	58	402
Rv1288	hypothetical protein	78=N/Y	143	210
Rv1288	hypothetical protein	79=W/R	101	103
Rv3171c	non-heme haloperoxidase Hpx	201=T/M	81	152
Rv1045	hypothetical protein	104=W/G	184	162
Rv3227	3-phosphoshikimate 1-carboxyvinyltransferase	150=R/H	29	263
Rv0304c	PPE family protein PPE5	1765=S/F	155	334
Rv0304c	PPE family protein PPE5	2012=T/A	58	402
Rv0304c	PPE family protein PPE5	1533=G/S	56	304
Rv1527c	polyketide synthase	532=P/T	38	286
Rv1527c	polyketide synthase	1439=F/L	22	296
Rv1854c	NADH dehydrogenase	284=R/W	101	63
Rv1745c	isopentenyl-diphosphate delta-isomerase	48=F/S	155	152
Rv3920c	hypothetical protein	110=R/W	101	63
Rv3477	PE family protein PE31	26=A/V	64	319
Rv0329c	hypothetical protein	129=W/S	177	92
Rv3479	transmembrane protein	174=L/R	102	185
Rv2615c	PE-PGRS family protein PE_PGRS45	144=G/S	56	304
Rv2615c	PE-PGRS family protein PE_PGRS45	40=A/V	64	319
Rv2833c	sn-glycerol-3-phosphate ABC transporter substrate-binding lipoprotein UgpB	277=A/P	27	243
Rv2833c	sn-glycerol-3-phosphate ABC transporter substrate-binding lipoprotein UgpB	174=P/L	98	258
Rv2833c	sn-glycerol-3-phosphate ABC transporter substrate-binding lipoprotein UgpB	111=S/I	142	270
Rv2724c	acyl-CoA dehydrogenase FadE20	33=P/A	27	454
Rv2724c	acyl-CoA dehydrogenase FadE20	127=I/T	89	193
Rv0338c	iron-sulfur-binding reductase	506=R/G	125	251
Rv0338c	iron-sulfur-binding reductase	621=A/V	64	319
Rv0774c	hypothetical protein	142=D/A	126	293
Rv2868c	4-hydroxy-3-methylbut-2-en-1-yl diphosphate synthase (flavodoxin)	373=D/A	126	293
Rv0930	phosphate ABC transporter permease PstA	5=M/T	81	261
Rv0934	phosphate ABC transporter substrate-binding lipoprotein PstS	352=V/A	64	389
Rv0314c	membrane protein	184=V/A	64	389
Rv0938	multifunctional non-homologous end joining DNA repair protein/ATP dependent DNA ligase LigD	344=C/R	180	306
Rv2095c	proteasome accessory factor C	267=A/V	64	319
Rv3801c	long-chain-fatty-acid--AMP ligase FadD32	523=A/V	64	319
Rv2180c	integral membrane protein	156=P/T	38	286
Rv0206c	transmembrane transport protein MmpL3	384=F/I	21	181
Rv0642c	hydroxymycolate synthase MmaA4	95=F/L	22	296
Rv3162c	integral membrane protein	70=T/D	85	190
Rv3162c	integral membrane protein	71=H/A	86	462
Rv3162c	integral membrane protein	72=V/C	192	382
Rv3162c	integral membrane protein	73=L/A	96	343
Rv3162c	integral membrane protein	74=A/C	195	393
Rv3162c	integral membrane protein	75=A/R	112	295
Rv3162c	integral membrane protein	77=S/V	124	358
Rv3162c	integral membrane protein	79=F/V	50	291
Rv0945	oxidoreductase	180=R/G	125	251
Rv2070c	precorrin-6A reductase	19=E/S	80	355
Rv2070c	precorrin-6A reductase	20=L/C	198	366
Rv1778c	hypothetical protein	32=T/R	71	299
Rv0578c	PE-PGRS family protein PE_PGRS7	1094=A/T	58	312
Rv0118c	oxalyl-CoA decarboxylase OxcA	224=S/G	56	418
Rv1800	PPE family protein PPE28	144=C/W	215	139
Rv1800	PPE family protein PPE28	503=V/A	64	389
Rv1800	PPE family protein PPE28	253=F/V	50	291
Rv0951	succinyl-CoA ligase subunit beta	261=V/A	64	389
Rv0227c	membrane protein	29=S/R	110	363
Rv1808	PPE family protein PPE32	301=G/A	60	369
Rv0958	magnesium chelatase	274=S/P	74	249
Rv3827c	transposase	252=T/A	58	402
Rv3164c	methanol dehydrogenase transcriptional regulator MoxR	20=E/G	98	407
Rv2950c	long-chain-fatty-acid--AMP ligase FadD29	402=A/T	58	312
Rv1815	hypothetical protein	83=I/F	21	331
Rv2756c	type I restriction/modification system DNA methylase HsdM	306=L/P	98	146
Rv2889c	elongation factor EF-Ts	259=T/M	81	152
Rv0723	50S ribosomal protein L15	16=I/T	89	193
Rv0729	D-xylulose kinase XylB	134=L/P	98	146
Rv1449c	transketolase	18=Y/D	160	87
Rv2092c	ATP-dependent DNA helicase HelY	178=T/M	81	152
Rv3168	aminoglycoside phosphotransferase	65=W/R	101	103
Rv2078	hypothetical protein	6=E/G	98	407
Rv3383c	polyprenyl synthetase IdsB	132=V/G	109	269
Rv2079	hypothetical protein	216=P/L	98	258
Rv2079	hypothetical protein	47=Y/C	194	142
Rv2080	lipoprotein LppJ	23=V/A	64	389
Rv3174	short-chain dehydrogenase/reductase	9=V/A	64	389
Rv1448c	transaldolase	244=T/A	58	402
Rv2084	hypothetical protein	283=G/Y	147	188
Rv2083	hypothetical protein	54=A/T	58	312
Rv2082	hypothetical protein	183=T/A	58	402
Rv2082	hypothetical protein	638=P/R	103	254
Rv3299c	arylsulfatase AtsB	204=G/S	56	304
Rv3142c	hypothetical protein	133=H/Q	24	301
Rv3275c	5-(carboxyamino)imidazole ribonucleotide mutase	125=G/R	125	178
Rv0420c	transmembrane protein	21=G/E	98	206
Rv0444c	anti-sigma-K factor RskA	184=G/E	98	206
Rv0444c	anti-sigma-K factor RskA	107=G/D	94	188
Rv0909	antitoxin	45=H/Q	24	301
Rv0907	hypothetical protein	322=P/L	98	258
Rv0907	hypothetical protein	23=N/T	65	329
Rv2090	5'-3' exonuclease	358=F/L	22	296
Rv2090	5'-3' exonuclease	123=T/I	89	198
Rv3494c	Mce family protein Mce4	245=D/G	94	264
Rv3470c	acetolactate synthase large subunit	421=G/E	98	206
Rv0574c	hypothetical protein	4=N/K	94	183
Rv2862c	hypothetical protein	18=R/P	103	145
Rv2862c	hypothetical protein	50=C/R	180	306
Rv0223c	aldehyde dehydrogenase	353=L/S	145	212
Rv0223c	aldehyde dehydrogenase	355=C/G	159	288
Rv0223c	aldehyde dehydrogenase	356=G/V	109	208
Rv0223c	aldehyde dehydrogenase	357=G/R	125	178
Rv0223c	aldehyde dehydrogenase	358=G/R	125	178
Rv0223c	aldehyde dehydrogenase	146=P/S	74	392
Rv0223c	aldehyde dehydrogenase	341=G/A	60	369
Rv0223c	aldehyde dehydrogenase	342=Y/L	36	362
Rv0223c	aldehyde dehydrogenase	343=I/H	94	221
Rv0223c	aldehyde dehydrogenase	344=A/R	112	295
Rv0223c	aldehyde dehydrogenase	348=E/H	40	380
Rv0223c	aldehyde dehydrogenase	349=E/R	54	279
Rv0223c	aldehyde dehydrogenase	351=A/G	60	387
Rv2426c	hypothetical protein	113=F/L	22	296
Rv2995c	3-isopropylmalate dehydrogenase	184=F/L	22	296
Rv0465c	HTH-type transcriptional regulator	106=C/R	180	306
Rv2559c	hypothetical protein	317=G/D	94	188
Rv0918	hypothetical protein	46=S/G	56	418
Rv1640c	bifunctional lysine--tRNA ligase/phosphatidylglycerol lysyltransferase	944=D/G	94	264
Rv1313c	insertion sequence element IS1557 transposase	195=H/P	77	220
Rv1313c	insertion sequence element IS1557 transposase	196=D/P	108	220
Rv1446c	OXPP cycle protein OpcA	192=R/P	103	145
Rv3011c	glutamyl-tRNA(GLN) amidotransferase subunit A	24=A/T	58	312
Rv3471c	hypothetical protein	155=C/W	215	139
Rv2885c	transposase	386=K/I	102	491
Rv0224c	methyltransferase	117=F/L	22	296
Rv3230c	stearoyl-CoA 9-desaturase electron transfer protein	105=R/C	180	225
Rv1860	hypothetical protein	136=F/L	22	296
Rv0770	oxidoreductase	126=V/G	109	269
Rv0572c	hypothetical protein	31=F/L	22	296
Rv2424c	transposase	275=T/I	89	198
Rv2424c	transposase	276=T/A	58	402
Rv2533c	N utilization substance protein B	19=A/D	126	193
Rv0777	adenylosuccinate lyase PurB	422=T/P	38	164
Rv0532	PE-PGRS family protein PE_PGRS6	520=L/F	22	336
Rv0532	PE-PGRS family protein PE_PGRS6	521=A/G	60	387
Rv0532	PE-PGRS family protein PE_PGRS6	522=L/A	96	343
Rv0532	PE-PGRS family protein PE_PGRS6	523=P/S	74	392
Rv0532	PE-PGRS family protein PE_PGRS6	526=P/A	27	454
Rv0532	PE-PGRS family protein PE_PGRS6	527=A/G	60	387
Rv0532	PE-PGRS family protein PE_PGRS6	528=R/A	112	459
Rv0532	PE-PGRS family protein PE_PGRS6	529=P/A	27	454
Rv0532	PE-PGRS family protein PE_PGRS6	532=A/G	60	387
Rv0532	PE-PGRS family protein PE_PGRS6	535=P/F	114	339
Rv0532	PE-PGRS family protein PE_PGRS6	536=A/G	60	387
Rv0532	PE-PGRS family protein PE_PGRS6	537=V/S	124	326
Rv0532	PE-PGRS family protein PE_PGRS6	538=R/P	103	145
Rv0532	PE-PGRS family protein PE_PGRS6	539=C/G	159	288
Rv0532	PE-PGRS family protein PE_PGRS6	541=A/T	58	312
Rv0532	PE-PGRS family protein PE_PGRS6	542=A/G	60	387
Rv0532	PE-PGRS family protein PE_PGRS6	546=R/A	112	459
Rv0532	PE-PGRS family protein PE_PGRS6	227=D/G	94	264
Rv0532	PE-PGRS family protein PE_PGRS6	547=P/D	108	254
Rv0532	PE-PGRS family protein PE_PGRS6	548=A/L	96	313
Rv0532	PE-PGRS family protein PE_PGRS6	550=T/A	58	402
Rv0532	PE-PGRS family protein PE_PGRS6	551=A/L	96	313
Rv0532	PE-PGRS family protein PE_PGRS6	555=L/A	96	343
Rv0532	PE-PGRS family protein PE_PGRS6	556=A/P	27	243
Rv0532	PE-PGRS family protein PE_PGRS6	558=I/G	135	160
Rv0532	PE-PGRS family protein PE_PGRS6	239=A/G	60	387
Rv0532	PE-PGRS family protein PE_PGRS6	559=F/R	97	122
Rv0532	PE-PGRS family protein PE_PGRS6	560=A/H	86	301
Rv0532	PE-PGRS family protein PE_PGRS6	561=R/S	110	270
Rv0532	PE-PGRS family protein PE_PGRS6	563=T/D	85	190
Rv0532	PE-PGRS family protein PE_PGRS6	564=L/R	102	185
Rv0532	PE-PGRS family protein PE_PGRS6	566=H/R	29	275
Rv0532	PE-PGRS family protein PE_PGRS6	568=H/R	29	275
Rv0532	PE-PGRS family protein PE_PGRS6	569=H/S	89	365
Rv0532	PE-PGRS family protein PE_PGRS6	570=L/T	92	165
Rv0538	membrane protein	228=R/P	103	145
Rv2714	hypothetical protein	181=S/W	177	160
Rv2714	hypothetical protein	245=V/A	64	389
Rv2956	hypothetical protein	237=I/T	89	193
Rv1686c	ABC transporter permease	20=V/F	50	207
Rv3037c	S-adenosylmethionine-dependent methyltransferase	7=D/A	126	293
Rv1226c	transmembrane protein	450=V/A	64	389
Rv3582c	2-C-methyl-D-erythritol 4-phosphate cytidylyltransferase	92=T/A	58	402
Rv2720	repressor LexA	117=V/A	64	389
Rv1630	30S ribosomal protein S1	440=A/T	58	312
Rv1634	multidrug-efflux transporter	198=G/R	125	178
Rv0785	KsdD-like steroid dehydrogenase	134=F/L	22	296
Rv0785	KsdD-like steroid dehydrogenase	408=C/F	205	349
Rv0355c	PPE family protein PPE8	3250=I/F	21	331
Rv0302	transcriptional regulator	124=A/V	64	319
Rv1878	glutamine synthetase GlnA	275=A/T	58	312
Rv1007c	methionine--tRNA ligase	39=R/G	125	251
Rv1576c	phage capsid protein	422=G/V	109	208
Rv1576c	phage capsid protein	297=A/T	58	312
Rv1576c	phage capsid protein	62=A/E	107	275
Rv1249c	membrane protein	95=A/T	58	312
Rv3389c	3-hydroxyacyl-thioester dehydratase HtdY	172=P/L	98	258
Rv0556	transmembrane protein	15=L/R	102	185
Rv2555c	alanine--tRNA ligase	226=K/N	94	457
Rv0315	beta-1,3-glucanase	260=K/T	78	476
Rv2337c	hypothetical protein	119=G/V	109	208
Rv0312	hypothetical protein	563=P/L	98	258
Rv0312	hypothetical protein	159=S/G	56	418
Rv1644	23S rRNA methyltransferase TsnR	232=L/P	98	146
Rv2773c	4-hydroxy-tetrahydrodipicolinate reductase	204=T/I	89	198
Rv3821	integral membrane protein	120=A/T	58	312
Rv3822	hypothetical protein	214=A/V	64	319
Rv3822	hypothetical protein	55=C/Y	194	349
Rv3822	hypothetical protein	103=N/T	65	329
Rv1649	phenylalanine--tRNA ligase subunit alpha	276=A/D	126	193
Rv2688c	antibiotic ABC transporter ATP-binding protein	156=P/T	38	286
Rv1647	adenylate cyclase	2=A/P	27	243
Rv1409	bifunctional riboflavin biosynthesis diaminohydroxyphosphoribosylaminopyrimidine deaminase/5-amino-6-(5-phosphoribosylamino) uracil reductase	71=A/T	58	312
Rv1409	bifunctional riboflavin biosynthesis diaminohydroxyphosphoribosylaminopyrimidine deaminase/5-amino-6-(5-phosphoribosylamino) uracil reductase	30=K/N	94	457
Rv2990c	hypothetical protein	217=A/E	107	275
Rv1248c	multifunctional 2-oxoglutarate dehydrogenase E1 component /2-oxoglutarate dehydrogenase dihydrolipoyllysine-residue succinyltransferase	17=E/A	107	520
Rv3257c	phosphomannomutase PmmA	206=S/L	145	295
Rv1895	zinc-binding alcohol dehydrogenase	96=E/R	54	279
Rv1895	zinc-binding alcohol dehydrogenase	337=F/V	50	291
Rv1895	zinc-binding alcohol dehydrogenase	338=C/L	198	347
Rv1895	zinc-binding alcohol dehydrogenase	340=R/T	71	199
Rv1895	zinc-binding alcohol dehydrogenase	95=C/M	196	169
Rv0321	deoxycytidine triphosphate deaminase	183=Y/C	194	142
Rv1650	phenylalanine--tRNA ligase subunit beta	212=A/V	64	319
Rv0567	methyltransferase/methylase	201=F/L	22	296
Rv2796c	lipoprotein LppV	159=C/F	205	349
Rv2469c	hypothetical protein	28=S/G	56	418
Rv3839	hypothetical protein	122=P/S	74	392
Rv0244c	acyl-CoA dehydrogenase FadE5	479=E/A	107	520
Rv0324	transcriptional regulator	168=T/A	58	402
Rv0159c	PE family protein PE3	14=T/A	58	402
Rv0159c	PE family protein PE3	255=P/T	38	286
Rv2421c	nicotinate-nucleotide adenylyltransferase	180=G/S	56	304
Rv2771c	hypothetical protein	80=L/P	98	146
Rv1441c	PE-PGRS family protein PE_PGRS26	354=T/N	65	240
Rv1441c	PE-PGRS family protein PE_PGRS26	236=D/G	94	264
Rv3125c	PPE family protein PPE49	38=A/V	64	319
Rv3343c	PPE family protein PPE54	1381=G/L	138	193
Rv3343c	PPE family protein PPE54	1605=A/V	64	319
Rv3343c	PPE family protein PPE54	1382=G/F	153	168
Rv3343c	PPE family protein PPE54	1606=F/L	22	296
Rv3343c	PPE family protein PPE54	1384=V/A	64	389
Rv3343c	PPE family protein PPE54	1401=G/S	56	304
Rv3343c	PPE family protein PPE54	1386=L/S	145	212
Rv3343c	PPE family protein PPE54	1581=I/T	89	193
Rv3343c	PPE family protein PPE54	2157=I/T	89	193
Rv3343c	PPE family protein PPE54	1391=D/S	65	275
Rv1330c	nicotinic acid phosphoribosyltransferase PncB1	429=G/A	60	369
Rv1826	glycine cleavage system protein H	80=E/A	107	520
Rv1829	hypothetical protein	93=R/C	180	225
Rv2917	hypothetical protein	594=R/L	102	242
Rv2770c	PPE family protein PPE44	194=F/S	155	152
Rv0373c	carbon monoxyde dehydrogenase large subunit	122=F/S	155	152
Rv1355c	molybdopterin biosynthesis protein MoeY	81=L/P	98	146
Rv1028c	sensor protein KdpD	368=P/S	74	392
Rv1028c	sensor protein KdpD	295=G/D	94	188
Rv0981	two-component response regulator MrpA	68=G/S	56	304
Rv0982	two component histidine-protein kinase/phosphatase MprB	339=L/H	99	288
Rv1908c	catalase-peroxidase	463=R/L	102	242
Rv1832	glycine dehydrogenase	448=T/A	58	402
Rv1832	glycine dehydrogenase	215=V/A	64	389
Rv0983	serine protease PepD	390=L/P	98	146
Rv0048c	membrane protein	224=G/S	56	304
Rv0048c	membrane protein	250=V/A	64	389
Rv0987	adhesion component ABC transporter permease	717=F/V	50	291
Rv1834	hydrolase	272=V/A	64	389
Rv0746	PE-PGRS family protein PE_PGRS9	43=A/V	64	319
Rv0988	hypothetical protein	135=Y/D	160	87
Rv0507	transmembrane transport protein MmpL2	722=S/C	112	373
Rv0507	transmembrane transport protein MmpL2	119=D/H	81	298
Rv0507	transmembrane transport protein MmpL2	426=R/H	29	263
Rv0507	transmembrane transport protein MmpL2	509=D/Y	160	227
Rv1378c	hypothetical protein	37=R/W	101	63
Rv1378c	hypothetical protein	9=R/H	29	263
Rv3018c	PPE family protein PPE46	50=V/A	64	389
Rv3696c	glycerol kinase	260=G/A	60	369
Rv3696c	glycerol kinase	188=P/R	103	254
Rv3696c	glycerol kinase	460=V/A	64	389
Rv3696c	glycerol kinase	189=R/G	125	251
Rv3430c	transposase	233=R/H	29	263
Rv0512	delta-aminolevulinic acid dehydratase	246=E/G	98	407
Rv0996	transmembrane protein	92=D/G	94	264
Rv2932	phthiocerol synthesis polyketide synthase type I PpsB	1270=R/L	102	242
Rv0994	molybdopterin molybdenumtransferase 1	230=C/G	159	288
Rv2931	phthiocerol synthesis polyketide synthase type I PpsA	368=N/T	65	329
Rv2931	phthiocerol synthesis polyketide synthase type I PpsA	803=A/T	58	312
Rv2931	phthiocerol synthesis polyketide synthase type I PpsA	877=R/H	29	263
Rv0758	two component system response sensor kinase PhoR	71=G/I	135	110
Rv0758	two component system response sensor kinase PhoR	172=P/L	98	258
Rv0517	acyltransferase	394=G/D	94	188
Rv1605	imidazole glycerol phosphate synthase subunit HisF	121=P/L	98	258
Rv2333c	multidrug resistance protein	69=D/Y	160	227
Rv2333c	multidrug resistance protein	503=H/Q	24	301
Rv2936	daunorubicin ABC transporter ATP-binding protein DrrA	309=H/D	81	141
Rv1604	inositol-monophosphatase ImpA	251=P/L	98	258
Rv1604	inositol-monophosphatase ImpA	124=P/Q	76	384
Rv2934	phthiocerol synthesis polyketide synthase type I PpsD	1823=E/A	107	520
Rv0020c	FHA domain-containing protein FhaA	304=Y/C	194	142
Rv0020c	FHA domain-containing protein FhaA	222=D/G	94	264
Rv0020c	FHA domain-containing protein FhaA	47=G/R	125	178
Rv2792c	resolvase	80=T/A	58	402
Rv2792c	resolvase	17=A/V	64	319
Rv0153c	phosphotyrosine protein phosphatase	105=D/G	94	264
Rv1486c	hypothetical protein	198=K/N	94	457
Rv3697c	ribonuclease VapC48	34=G/R	125	178
Rv3588c	carbonic anhydrase	79=I/T	89	193
Rv3891c	ESAT-6 like protein EsxD	49=T/A	58	402
Rv0046c	inositol-3-phosphate synthase	190=R/G	125	251
Rv2702	polyphosphate glucokinase	203=I/T	89	193
Rv0179c	lipoprotein LprO	124=R/H	29	263
Rv2941	long-chain-fatty-acid--AMP ligase FadD28	2=S/I	142	270
Rv1859	molybdenum ABC transporter ATP-binding protein ModC	313=T/M	81	152
Rv0769	oxidoreductase	55=A/V	64	319
Rv1618	acyl-CoA thioesterase II	121=H/L	99	364
Rv0021c	hypothetical protein	277=A/P	27	243
Rv0372c	hypothetical protein	161=G/S	56	304
Rv3347c	PPE family protein PPE55	992=N/T	65	329
Rv3347c	PPE family protein PPE55	1089=P/S	74	392
Rv3347c	PPE family protein PPE55	998=L/F	22	336
Rv3347c	PPE family protein PPE55	922=S/G	56	418
Rv3347c	PPE family protein PPE55	1003=F/D	177	90
Rv3347c	PPE family protein PPE55	1611=G/A	60	369
Rv2672	protease	317=H/D	81	141
Rv1340	ribonuclease PH	97=G/S	56	304
Rv3522	lipid transfer protein	324=T/I	89	198
Rv3662c	hypothetical protein	34=A/T	58	312
Rv1362c	membrane protein	103=V/G	109	269
Rv1120c	hypothetical protein	53=G/A	60	369
Rv0012	membrane protein	233=C/R	180	306
Rv2436	ribokinase RbsK	274=A/V	64	319
Rv2436	ribokinase RbsK	282=V/A	64	389
Rv2585c	lipoprotein	462=C/S	112	258
Rv2476c	NAD-dependent glutamate dehydrogenase	1043=S/G	56	418
Rv2584c	adenine phosphoribosyltransferase	147=A/E	107	275
Rv0272c	hypothetical protein	164=P/L	98	258
Rv1917c	PPE family protein PPE34	513=S/I	142	270
Rv1917c	PPE family protein PPE34	516=A/G	60	387
Rv1917c	PPE family protein PPE34	518=G/D	94	188
Rv1917c	PPE family protein PPE34	520=F/G	153	94
Rv1917c	PPE family protein PPE34	531=P/L	98	258
Rv1917c	PPE family protein PPE34	1172=V/T	69	398
Rv1917c	PPE family protein PPE34	533=S/P	74	249
Rv1917c	PPE family protein PPE34	534=I/F	21	331
Rv1917c	PPE family protein PPE34	537=Q/F	116	383
Rv1917c	PPE family protein PPE34	538=L/P	98	146
Rv1917c	PPE family protein PPE34	539=G/D	94	188
Rv1917c	PPE family protein PPE34	540=T/G	59	332
Rv1917c	PPE family protein PPE34	541=P/Y	110	298
Rv1917c	PPE family protein PPE34	542=E/S	80	355
Rv1917c	PPE family protein PPE34	1322=P/A	27	454
Rv1917c	PPE family protein PPE34	556=D/L	172	236
Rv1917c	PPE family protein PPE34	557=Y/G	147	357
Rv1917c	PPE family protein PPE34	431=S/Q	68	352
Rv1917c	PPE family protein PPE34	559=T/D	85	190
Rv1917c	PPE family protein PPE34	561=S/G	56	418
Rv1917c	PPE family protein PPE34	1329=T/A	58	402
Rv1917c	PPE family protein PPE34	563=Q/G	87	406
Rv1917c	PPE family protein PPE34	1331=P/N	91	352
Rv1917c	PPE family protein PPE34	1332=G/P	42	140
Rv1917c	PPE family protein PPE34	437=I/F	21	331
Rv1917c	PPE family protein PPE34	1333=S/F	155	334
Rv1917c	PPE family protein PPE34	438=P/L	98	258
Rv1917c	PPE family protein PPE34	1334=P/G	42	404
Rv1917c	PPE family protein PPE34	567=I/F	21	331
Rv1917c	PPE family protein PPE34	440=I/Y	33	323
Rv1917c	PPE family protein PPE34	569=F/V	50	291
Rv1917c	PPE family protein PPE34	570=L/F	22	336
Rv1917c	PPE family protein PPE34	1338=T/P	38	164
Rv1917c	PPE family protein PPE34	571=S/P	74	249
Rv1917c	PPE family protein PPE34	1339=A/L	96	313
Rv1917c	PPE family protein PPE34	444=E/A	107	520
Rv1917c	PPE family protein PPE34	572=G/D	94	188
Rv1917c	PPE family protein PPE34	446=G/P	42	140
Rv1917c	PPE family protein PPE34	1343=L/T	92	165
Rv1917c	PPE family protein PPE34	1344=G/S	56	304
Rv1917c	PPE family protein PPE34	451=S/V	124	358
Rv1917c	PPE family protein PPE34	1347=N/T	65	329
Rv1917c	PPE family protein PPE34	452=S/G	56	418
Rv1917c	PPE family protein PPE34	454=A/G	60	387
Rv1917c	PPE family protein PPE34	459=I/F	21	331
Rv1917c	PPE family protein PPE34	460=N/T	65	329
Rv1917c	PPE family protein PPE34	462=P/F	114	339
Rv1917c	PPE family protein PPE34	464=I/Y	33	323
Rv1917c	PPE family protein PPE34	470=G/P	42	140
Rv1917c	PPE family protein PPE34	475=S/V	124	358
Rv1917c	PPE family protein PPE34	476=T/G	59	332
Rv1917c	PPE family protein PPE34	478=A/G	60	387
Rv1917c	PPE family protein PPE34	483=I/F	21	331
Rv1917c	PPE family protein PPE34	484=N/T	65	329
Rv1917c	PPE family protein PPE34	487=P/A	27	454
Rv1917c	PPE family protein PPE34	489=T/P	38	164
Rv1917c	PPE family protein PPE34	491=N/G	80	391
Rv1917c	PPE family protein PPE34	492=S/D	65	314
Rv1917c	PPE family protein PPE34	495=L/G	138	201
Rv1917c	PPE family protein PPE34	496=E/G	98	407
Rv1917c	PPE family protein PPE34	498=S/G	56	418
Rv1917c	PPE family protein PPE34	499=A/P	27	243
Rv1917c	PPE family protein PPE34	501=Q/T	42	361
Rv1917c	PPE family protein PPE34	503=I/F	21	331
Rv1917c	PPE family protein PPE34	504=N/P	91	275
Rv1917c	PPE family protein PPE34	505=V/D	152	228
Rv1917c	PPE family protein PPE34	508=I/Y	33	323
Rv1473A	transcriptional regulator	60=S/P	74	249
Rv2683	hypothetical protein	84=L/S	145	212
Rv3881c	ESX-1 secretion-associated protein EspB	281=A/R	112	295
Rv3881c	ESX-1 secretion-associated protein EspB	282=I/H	94	221
Rv3881c	ESX-1 secretion-associated protein EspB	284=I/D	168	27
Rv3881c	ESX-1 secretion-associated protein EspB	285=D/R	96	252
Rv3881c	ESX-1 secretion-associated protein EspB	287=P/A	27	454
Rv2681	hypothetical protein	196=A/V	64	319
Rv0024	NLP/P60 family protein	193=N/T	65	329
Rv0024	NLP/P60 family protein	194=Q/S	68	443
Rv0025	hypothetical protein	73=P/L	98	258
Rv1597	hypothetical protein	21=G/D	94	188
Rv2685	arsenic-transport integral membrane protein ArsB	393=G/C	159	267
Rv2685	arsenic-transport integral membrane protein ArsB	378=A/G	60	387
Rv1361c	PPE family protein PPE19	192=I/S	142	196
Rv1361c	PPE family protein PPE19	225=S/G	56	418
Rv1361c	PPE family protein PPE19	226=E/G	98	407
Rv1361c	PPE family protein PPE19	259=A/T	58	312
Rv1361c	PPE family protein PPE19	164=E/A	107	520
Rv1361c	PPE family protein PPE19	165=A/T	58	312
Rv1361c	PPE family protein PPE19	325=Q/P	76	212
Rv1361c	PPE family protein PPE19	230=A/T	58	312
Rv1361c	PPE family protein PPE19	174=L/E	138	199
Rv1361c	PPE family protein PPE19	178=P/A	27	454
Rv1361c	PPE family protein PPE19	55=T/V	69	362
Rv1361c	PPE family protein PPE19	217=S/G	56	418
Rv1361c	PPE family protein PPE19	186=V/A	64	389
Rv1361c	PPE family protein PPE19	218=I/T	89	193
Rv1361c	PPE family protein PPE19	219=W/T	128	17
Rv1361c	PPE family protein PPE19	221=F/S	155	152
Rv1361c	PPE family protein PPE19	158=T/A	58	402
Rv1361c	PPE family protein PPE19	222=D/S	65	275
Rv1361c	PPE family protein PPE19	159=A/T	58	312
Rv3772	histidinol-phosphate aminotransferase	142=T/A	58	402
Rv0165c	transcriptional regulator Mce1R	171=G/P	42	140
Rv0165c	transcriptional regulator Mce1R	173=G/Q	87	272
Rv1359	transcriptional regulator	187=G/R	125	178
Rv2039c	sugar ABC transporter permease	131=V/F	50	207
Rv0026	hypothetical protein	421=A/R	112	295
Rv0026	hypothetical protein	422=T/H	47	246
Rv0026	hypothetical protein	423=P/A	27	454
Rv0026	hypothetical protein	425=P/A	27	454
Rv0026	hypothetical protein	427=A/G	60	387
Rv0026	hypothetical protein	428=L/P	98	146
Rv0026	hypothetical protein	431=L/A	96	343
Rv0026	hypothetical protein	432=F/L	22	296
Rv0026	hypothetical protein	433=W/L	61	177
Rv0026	hypothetical protein	434=T/D	85	190
Rv0026	hypothetical protein	435=A/G	60	387
Rv0026	hypothetical protein	437=F/I	21	181
Rv0026	hypothetical protein	438=N/Q	46	298
Rv0026	hypothetical protein	439=T/H	47	246
Rv0026	hypothetical protein	440=S/I	142	270
Rv0026	hypothetical protein	441=Q/S	68	443
Rv0026	hypothetical protein	442=P/A	27	454
Rv0026	hypothetical protein	443=C/V	192	89
Rv0026	hypothetical protein	444=E/R	54	279
Rv0026	hypothetical protein	93=Q/P	76	212
Rv0026	hypothetical protein	447=T/N	65	240
Rv1358	transcriptional regulator	442=D/A	126	293
Rv1358	transcriptional regulator	31=G/V	109	208
Rv1115	hypothetical protein	19=S/P	74	249
Rv3777	oxidoreductase	160=V/A	64	389
Rv0913c	dioxygenase	233=P/L	98	258
Rv2208	adenosylcobinamide-GDP ribazoletransferase	155=L/S	145	212
Rv2474c	hypothetical protein	30=A/V	64	319
Rv3579c	23S rRNA (guanosine(2251)-2'-O)-methyltransferase RlmB	302=E/A	107	520
Rv3555c	hypothetical protein	268=W/R	101	103
Rv3640c	transposase	296=G/E	98	206
Rv2691	TRK system potassium uptake protein CeoB	117=T/A	58	402
Rv1125	hypothetical protein	101=S/G	56	418
Rv2213	cytosol aminopeptidase	210=F/L	22	296
Rv3308	phosphomannomutase PmmB	440=S/G	56	418
Rv2217	octanoyltransferase	73=D/G	94	264
Rv2458	homocysteine S-methyltransferase MmuM	125=Y/C	194	142
Rv2256c	hypothetical protein	26=A/G	60	387
Rv2219	transmembrane protein	74=F/L	22	296
Rv3447c	ESX-4 secretion system protein EccC4	1159=G/S	56	304
Rv3447c	ESX-4 secretion system protein EccC4	1082=S/G	56	418
Rv3883c	membrane-anchored mycosin	37=T/A	58	402
Rv0280	PPE family protein PPE3	337=S/P	74	249
Rv3314c	thymidine phosphorylase	309=R/W	101	63
Rv1132	hypothetical protein	176=T/M	81	152
Rv3795	arabinosyltransferase B	378=E/A	107	520
Rv0284	ESX-3 secretion system protein EccC3	214=P/R	103	254
Rv3796	hypothetical protein	320=T/I	89	198
Rv1373	glycolipid sulfotransferase	148=H/T	47	205
Rv1373	glycolipid sulfotransferase	149=E/S	80	355
Rv1373	glycolipid sulfotransferase	150=R/E	54	250
Rv1373	glycolipid sulfotransferase	151=I/S	142	196
Rv1373	glycolipid sulfotransferase	231=P/L	98	258
Rv1373	glycolipid sulfotransferase	152=A/P	27	243
Rv1130	2-methylcitrate dehydratase	3=D/G	94	264
Rv1130	2-methylcitrate dehydratase	10=F/L	22	296
Rv0282	ESX-3 secretion system protein EccA	6=E/A	107	520
Rv3798	insertion sequence element IS1557 transposase	195=H/P	77	220
Rv3798	insertion sequence element IS1557 transposase	196=D/P	108	220
Rv3793	arabinosyltransferase C	270=T/I	89	198
Rv1376	hypothetical protein	236=R/P	103	145
Rv2918c	bifunctional uridylyltransferase/uridylyl-removing enzyme	494=R/W	101	63
Rv2918c	bifunctional uridylyltransferase/uridylyl-removing enzyme	223=L/R	102	185
Rv1375	hypothetical protein	322=R/P	103	145
Rv1375	hypothetical protein	86=G/R	125	178
Rv3310	acid phosphatase	171=T/A	58	402
Rv2227	hypothetical protein	192=F/L	22	296
Rv2227	hypothetical protein	65=I/Y	33	323
Rv2227	hypothetical protein	67=P/H	77	369
Rv2227	hypothetical protein	68=C/A	195	334
Rv2227	hypothetical protein	70=L/Y	36	295
Rv2227	hypothetical protein	55=I/A	94	326
Rv2227	hypothetical protein	71=S/P	74	249
Rv2227	hypothetical protein	56=Q/G	87	406
Rv2227	hypothetical protein	72=R/E	54	250
Rv2227	hypothetical protein	57=A/Q	91	320
Rv2227	hypothetical protein	73=V/P	68	201
Rv2227	hypothetical protein	58=V/Y	55	209
Rv2226	hypothetical protein	31=G/D	94	188
Rv2388c	oxygen-independent coproporphyrinogen III oxidase	184=A/T	58	312
Rv2037c	transmembrane protein	312=C/Y	194	349
Rv2254c	integral membrane protein	68=A/V	64	319
Rv2496c	3-methyl-2-oxobutanoate dehydrogenase subunit beta	201=G/S	56	304
Rv1381	dihydroorotase	189=V/F	50	207
Rv3884c	ESX-2 secretion system protein EccA	215=E/G	98	407
Rv0050	bifunctional penicillin-insensitive transglycosylase/penicillin-sensitive transpeptidase	6=P/L	98	258
Rv3666c	dipeptide ABC transporter substrate-binding lipoprotein DppA	451=E/G	98	407
Rv0290	ESX-3 secretion system protein EccD	400=A/T	58	312
Rv1301	threonylcarbamoyl-AMP synthase	196=P/Q	76	384
Rv2874	integral membrane C-type cytochrome biogenesis protein DipZ	672=Y/D	160	87
Rv1300	release factor glutamine methyltransferase	194=R/C	180	225
Rv1782	ESX-5 type VII secretion system protein EccB5	41=R/H	29	263
Rv0210	hypothetical protein	486=A/T	58	312
Rv3726	dehydrogenase	251=R/S	110	270
Rv1787	PPE family protein PPE25	311=V/G	109	269
Rv3728	membrane protein	464=G/R	125	178
Rv0629c	exonuclease V subunit alpha RecD	536=T/A	58	402
Rv2876	transmembrane protein	44=W/R	101	103
Rv0698	hypothetical protein	104=P/L	98	258
Rv0698	hypothetical protein	105=T/H	47	246
Rv0698	hypothetical protein	107=K/N	94	457
Rv3729	transferase	269=P/S	74	392
Rv1302	decaprenyl-phosphate N-acetylglucosaminephosphotransferase	357=V/G	109	269
Rv0214	fatty-acid--CoA ligase FadD4	40=G/A	60	369
Rv0823c	tRNA-dihydrouridine synthase	130=G/C	159	267
Rv0823c	tRNA-dihydrouridine synthase	330=F/L	22	296
Rv0218	transmembrane protein	316=C/R	180	306
Rv2495c	branched-chain keto acid dehydrogenase E2 component	208=R/W	101	63
Rv2495c	branched-chain keto acid dehydrogenase E2 component	107=T/A	58	402
Rv3885c	ESX-2 secretion system protein EccE	133=L/P	98	146
Rv1550	fatty-acid--CoA ligase FadD11	286=L/S	145	212
Rv1790	PPE family protein PPE27	190=P/S	74	392
Rv3731	DNA ligase C	313=R/H	29	263
Rv1312	hypothetical protein	3=A/V	64	319
Rv2643	arsenic-transport integral membrane protein ArsC	455=V/A	64	389
Rv1795	ESX-5 type VII secretion system protein EccD	256=T/A	58	402
Rv1795	ESX-5 type VII secretion system protein EccD	261=G/D	94	188
Rv3737	transmembrane protein	40=D/G	94	264
Rv1557	transmembrane transport protein MmpL6	15=M/A	84	357
Rv2277c	glycerolphosphodiesterase	146=L/P	98	146
Rv1912c	oxidoreductase FadB	328=D/G	94	264
Rv0160c	PE family protein PE4	211=A/T	58	312
Rv0160c	PE family protein PE4	116=A/T	58	312
Rv3559c	oxidoreductase	221=A/V	64	319
Rv3620c	ESAT-6 like protein EsxW	2=T/A	58	402
Rv3402c	hypothetical protein	154=R/C	180	225
Rv0233	ribonucleoside-diphosphate reductase subunit beta NrdB	33=H/D	81	141
Rv1186c	hypothetical protein	207=P/A	27	454
Rv1321	endonuclease NucS	144=S/R	110	363
Rv3748	hypothetical protein	107=G/D	94	188
Rv0978c	PE-PGRS family protein PE_PGRS17	112=T/V	69	362
Rv0978c	PE-PGRS family protein PE_PGRS17	99=N/Q	46	298
Rv0978c	PE-PGRS family protein PE_PGRS17	115=P/K	103	231
Rv0978c	PE-PGRS family protein PE_PGRS17	133=N/A	111	400
Rv0978c	PE-PGRS family protein PE_PGRS17	102=D/G	94	264
Rv0978c	PE-PGRS family protein PE_PGRS17	103=A/V	64	319
Rv0978c	PE-PGRS family protein PE_PGRS17	40=A/V	64	319
Rv0978c	PE-PGRS family protein PE_PGRS17	136=W/I	61	NR
Rv0978c	PE-PGRS family protein PE_PGRS17	106=A/T	58	312
Rv0978c	PE-PGRS family protein PE_PGRS17	108=V/T	69	398
Rv0978c	PE-PGRS family protein PE_PGRS17	124=I/A	94	326
Rv0978c	PE-PGRS family protein PE_PGRS17	125=D/P	108	220
Rv3505	acyl-CoA dehydrogenase FadE27	218=A/V	64	319
Rv1328	glycogen phosphorylase	576=V/F	50	207
Rv1328	glycogen phosphorylase	532=D/G	94	264
Rv2360c	hypothetical protein	66=A/T	58	312
Rv3887c	ESX-2 secretion system protein EccD	215=A/R	112	295
Rv3887c	ESX-2 secretion system protein EccD	217=P/H	77	369
Rv3887c	ESX-2 secretion system protein EccD	346=D/G	94	264
Rv3887c	ESX-2 secretion system protein EccD	219=A/P	27	243
Rv3887c	ESX-2 secretion system protein EccD	221=G/M	127	197
Rv1270c	lipoprotein LprA	134=A/T	58	312
Rv1570	ATP-dependent dethiobiotin synthetase BioD	191=M/T	81	261
Rv0002	DNA polymerase III subunit beta	99=D/G	94	264
Rv0003	DNA replication/repair protein RecF	245=I/T	89	193
Rv0001	chromosomal replication initiator protein DnaA	156=H/R	29	275
Rv0006	DNA gyrase subunit A	668=G/D	94	188
Rv0006	DNA gyrase subunit A	639=D/A	126	293
Rv2668	hypothetical protein	3=H/R	29	275
Rv2668	hypothetical protein	67=G/A	60	369
Rv0004	hypothetical protein	16=S/L	145	295
Rv0246	integral membrane protein	129=A/V	64	319
Rv0822c	hypothetical protein	89=H/P	77	220
Rv3516	enoyl-CoA hydratase EchA19	86=G/D	94	188
Rv2250c	HTH-type transcriptional regulator	68=D/A	126	293
Rv2804c	hypothetical protein	73=A/V	64	319
Rv2804c	hypothetical protein	58=A/T	58	312
Rv3367	PE-PGRS family protein PE_PGRS51	410=G/S	56	304
Rv2032	NAD(P)H nitroreductase	318=P/L	98	258
Rv0096	PPE family protein PPE1	182=R/W	101	63
Rv3127	hypothetical protein	95=F/C	205	176
Rv3121	cytochrome P450 Cyp141	335=E/V	121	351
Rv2036	hypothetical protein	93=A/V	64	319
Rv2828c	hypothetical protein	58=E/A	107	520
Rv0867c	resuscitation-promoting factor RpfA	146=P/A	27	454
Rv0867c	resuscitation-promoting factor RpfA	147=A/D	126	193
Rv0867c	resuscitation-promoting factor RpfA	148=P/L	98	258
Rv0867c	resuscitation-promoting factor RpfA	164=A/V	64	319
Rv0867c	resuscitation-promoting factor RpfA	149=L/A	96	343
Rv0867c	resuscitation-promoting factor RpfA	150=A/P	27	243
Rv0867c	resuscitation-promoting factor RpfA	152=P/A	27	454
Rv0867c	resuscitation-promoting factor RpfA	156=P/L	98	258
Rv2164c	hypothetical protein	202=V/A	64	389
Rv0094c	hypothetical protein	275=H/R	29	275
Rv0094c	hypothetical protein	276=N/K	94	183
Rv0094c	hypothetical protein	245=A/G	60	387
Rv0094c	hypothetical protein	262=G/D	94	188
Rv0070c	serine hydroxymethyltransferase	265=E/G	98	407
Rv1739c	sulfate ABC transporter permease	134=R/L	102	242
Rv3371	diacyglycerol O-acyltransferase	339=R/G	125	251
Rv1198	ESAT-6 like protein EsxL	12=A/D	126	193
Rv3135	PPE family protein PPE50	112=G/A	60	369
Rv3135	PPE family protein PPE50	113=I/N	149	172
Rv3135	PPE family protein PPE50	115=G/A	60	369
Rv3135	PPE family protein PPE50	119=V/A	64	389
Rv3135	PPE family protein PPE50	120=E/S	80	355
Rv3135	PPE family protein PPE50	121=T/N	65	240
Rv3135	PPE family protein PPE50	122=A/L	96	313
Rv3135	PPE family protein PPE50	123=S/L	145	295
Rv3135	PPE family protein PPE50	124=A/G	60	387
Rv3135	PPE family protein PPE50	125=S/Q	68	352
Rv1197	ESAT-6 like protein EsxK	58=A/T	58	312
Rv1196	PPE family protein PPE18	235=R/L	102	242
Rv3137	histidinol-phosphatase	168=P/L	98	258
Rv3138	pyruvate formate lyase activating protein PflA	257=F/S	155	152
Rv3138	pyruvate formate lyase activating protein PflA	270=P/L	98	258
Rv3138	pyruvate formate lyase activating protein PflA	271=T/P	38	164
Rv2046	lipoprotein LppI	17=S/P	74	249
Rv3093c	oxidoreductase	210=C/W	215	139
Rv0844c	nitrate/nitrite response transcriptional regulator NarL	73=A/P	27	243
Rv2490c	PE-PGRS family protein PE_PGRS43	468=P/S	74	392
Rv0095c	hypothetical protein	128=G/A	60	369
Rv0095c	hypothetical protein	129=R/L	102	242
Rv0095c	hypothetical protein	131=S/I	142	270
Rv0095c	hypothetical protein	85=A/V	64	319
Rv0095c	hypothetical protein	91=A/V	64	319
Rv0095c	hypothetical protein	92=Q/G	87	406
Rv2290	lipoprotein LppO	37=S/F	155	334
Rv2290	lipoprotein LppO	38=P/S	74	392
Rv2290	lipoprotein LppO	62=V/A	64	389
Rv2291	thiosulfate sulfurtransferase SseB	262=E/A	107	520
Rv0974c	acetyl-/propionyl-CoA carboxylase subunit beta	51=N/K	94	183
Rv3388	PE-PGRS family protein PE_PGRS52	645=G/A	60	369
Rv0429c	polypeptide deformylase	2=A/T	58	312
Rv1097c	hypothetical protein	23=P/L	98	258
Rv0647c	hypothetical protein	293=A/T	58	312
Rv1846c	transcriptional repressor BlaI	92=D/Y	160	227
Rv3843c	transmembrane protein	11=G/R	125	178
Rv3843c	transmembrane protein	92=R/H	29	263
Rv3151	NADH-quinone oxidoreductase subunit G	604=T/A	58	402
Rv1979c	permease	286=D/G	94	264
Rv3157	NADH-quinone oxidoreductase subunit M	395=G/D	94	188
Rv3399	S-adenosylmethionine-dependent methyltransferase	330=A/E	107	275
Rv2849c	cob(I)alamin adenosyltransferase	120=W/C	215	137
Rv2825c	hypothetical protein	192=T/Q	42	308
Rv2825c	hypothetical protein	162=S/C	112	373
Rv2825c	hypothetical protein	195=A/E	107	275
Rv3153	NADH-quinone oxidoreductase subunit I	180=T/A	58	402
Rv0093c	membrane protein	22=C/R	180	306
Rv1954c	hypothetical protein	150=H/R	29	275
Rv1736c	nitrate reductase-like protein NarX	53=D/H	81	298
Rv1736c	nitrate reductase-like protein NarX	77=D/G	94	264
Rv3759c	glycine betaine/carnitine/choline/L-proline ABC transporter substrate-binding lipoprotein ProX	176=A/V	64	319
Rv3759c	glycine betaine/carnitine/choline/L-proline ABC transporter substrate-binding lipoprotein ProX	85=L/P	98	146
Rv3711c	DNA polymerase III subunit epsilon	164=V/A	64	389
Rv3711c	DNA polymerase III subunit epsilon	76=G/D	94	188
Rv3820c	trehalose-2-sulfate acyltransferase	463=T/I	89	198
Rv1384	carbamoyl-phosphate synthase large subunit	821=A/E	107	275
Rv0972c	acyl-CoA dehydrogenase fadE12	236=Q/H	24	396
Rv0318c	integral membrane protein	223=G/A	60	369
Rv1383	carbamoyl-phosphate synthase small subunit	118=A/G	60	387
Rv2824c	CRISPR-associated endoribonuclease Cas6	56=H/P	77	220
Rv2471	alpha-glucosidase AglA	206=W/S	177	92
Rv3561	fatty-acid--CoA ligase FadD3	404=T/N	65	240
Rv0058	replicative DNA helicase	552=R/G	125	251
Rv1145	transmembrane transport protein	277=L/T	92	165
Rv1145	transmembrane transport protein	278=R/S	110	270
Rv1145	transmembrane transport protein	280=A/R	112	295
Rv1145	transmembrane transport protein	281=R/T	71	199
Rv1145	transmembrane transport protein	282=C/V	192	89
Rv1145	transmembrane transport protein	283=C/L	198	347
Rv1387	PPE family protein PPE20	94=V/A	64	389
Rv3563	acyl-CoA dehydrogenase FadE32	275=W/S	177	92
Rv0669c	neutral ceramidase	146=S/P	74	249
Rv3329	aminotransferase	122=Q/H	24	396
Rv2075c	hypothetical protein	262=T/R	71	299
Rv2075c	hypothetical protein	265=C/N	139	109
Rv3518c	cytochrome P450 monooxygenase Cyp142	196=D/G	94	264
Rv3627c	hypothetical protein	81=A/V	64	319
Rv3627c	hypothetical protein	45=A/V	64	319
Rv2293c	hypothetical protein	224=N/Q	46	298
Rv2293c	hypothetical protein	226=V/C	192	382
Rv2293c	hypothetical protein	227=V/S	124	326
Rv2293c	hypothetical protein	228=H/A	86	462
Rv2293c	hypothetical protein	230=I/D	168	27
Rv2293c	hypothetical protein	231=A/R	112	295
Rv2293c	hypothetical protein	232=H/S	89	365
Rv2293c	hypothetical protein	234=A/G	60	387
Rv2293c	hypothetical protein	235=I/Y	33	323
Rv2293c	hypothetical protein	236=P/T	38	286
Rv2293c	hypothetical protein	237=V/G	109	269
Rv2293c	hypothetical protein	238=T/N	65	240
Rv2293c	hypothetical protein	240=S/F	155	334
Rv2293c	hypothetical protein	242=R/A	112	459
Rv2293c	hypothetical protein	243=R/A	112	459
Rv2293c	hypothetical protein	244=D/G	94	264
Rv2293c	hypothetical protein	222=A/G	60	387
Rv2293c	hypothetical protein	223=A/C	195	393
Rv1392	S-adenosylmethionine synthetase	60=T/A	58	402
Rv0064	transmembrane protein	435=T/I	89	198
Rv0064	transmembrane protein	550=V/F	50	207
Rv0064	transmembrane protein	457=G/D	94	188
Rv0064	transmembrane protein	906=R/P	103	145
Rv2001	hypothetical protein	113=R/H	29	263
Rv2241	pyruvate dehydrogenase E1 component	309=G/R	125	178
Rv2605c	acyl-CoA thioesterase II	85=F/L	22	296
Rv0428c	GCN5-like N-acetyltransferase	149=D/G	94	264
Rv0973c	acetyl/propionyl-CoA carboxylase subuit alpha	220=I/F	21	331
Rv3097c	triacylglycerol lipase Lip	58=G/A	60	369
Rv3331	sugar-transport integral membrane protein SugI	423=P/L	98	258
Rv1155	pyridoxine/pyridoxamine 5'-phosphate oxidase	115=S/P	74	249
Rv3291c	transcriptional regulator LrpA	22=A/V	64	319
Rv2006	trehalose-6-phosphate phosphatase OtsB	80=G/S	56	304
Rv2006	trehalose-6-phosphate phosphatase OtsB	1245=L/P	98	146
Rv3604c	transmembrane protein	153=V/G	109	269
Rv1161	nitrate reductase subunit alpha	821=D/G	94	264
Rv2492	hypothetical protein	70=A/D	126	193
Rv1734c	hypothetical protein	79=T/A	58	402
Rv3586	DNA integrity scanning protein DisA	288=T/A	58	402
Rv2979c	resolvase	151=D/G	94	264
Rv2979c	resolvase	14=P/R	103	254
Rv2979c	resolvase	79=T/A	58	402
Rv1164	nitrate reductase subunit gamma	200=A/V	64	319
Rv0752c	acyl-CoA dehydrogenase FadE9	69=V/A	64	389
Rv2846c	MFS-type transporter EfpA	15=T/R	71	299
Rv2251	flavoprotein	48=C/L	198	347
Rv2251	flavoprotein	50=A/G	60	387
Rv2251	flavoprotein	51=A/G	60	387
Rv2251	flavoprotein	53=T/N	65	240
Rv2251	flavoprotein	44=T/D	85	190
Rv2251	flavoprotein	45=R/A	112	459
Rv2251	flavoprotein	46=C/V	192	89
Rv2251	flavoprotein	47=C/L	198	347
Rv0861c	DNA helicase Ercc3	258=V/A	64	389
Rv2018	hypothetical protein	116=D/G	94	264
Rv2017	transcriptional regulator	262=A/E	107	275
Rv2955c	hypothetical protein	27=R/H	29	263
Rv3109	cyclic pyranopterin monophosphate synthase	324=T/A	58	402
Rv0425c	metal cation transporting ATPase H	222=E/A	107	520
Rv3823c	integral membrane transport protein MmpL8	235=G/R	125	178
Rv3823c	integral membrane transport protein MmpL8	526=V/A	64	389
Rv1842c	hypothetical protein	437=L/S	145	212
Rv0083	oxidoreductase	177=A/V	64	319
Rv1733c	transmembrane protein	68=Q/H	24	396
Rv0080	hypothetical protein	60=G/V	109	208
Rv1624c	membrane protein	178=T/A	58	402
Rv0086	hydrogenase HycQ	118=M/T	81	261
Rv3113	phosphatase	134=G/E	98	206
Rv3113	phosphatase	11=W/C	215	137
Rv3113	phosphatase	191=L/R	102	185
Rv0644c	cyclopropane mycolic acid synthase CmaA	114=R/L	102	242
Rv3114	hypothetical protein	11=S/P	74	249
Rv2627c	hypothetical protein	104=R/G	125	251
Rv3115	transposase	9=A/T	58	312
Rv0862c	hypothetical protein	749=L/S	145	212
Rv2869c	zinc metalloprotease	259=V/F	50	207
Rv0753c	methylmalonate-semialdehyde dehydrogenase	442=V/G	109	269
Rv3593	lipoprotein LpqF	159=A/V	64	319
Rv1178	aminotransferase	318=A/V	64	319
Rv3354	hypothetical protein	112=V/A	64	389
Rv2845c	proline--tRNA ligase	177=H/R	29	275
Rv2845c	proline--tRNA ligase	232=A/T	58	312
Rv0402c	transmembrane transport protein MmpL1	451=L/P	98	146
Rv1998c	hypothetical protein	230=S/R	110	363
Rv2072c	precorrin-6Y C(5,15)-methyltransferase	96=V/C	192	382
Rv2072c	precorrin-6Y C(5,15)-methyltransferase	205=L/P	98	146
Rv3800c	polyketide synthase	523=A/G	60	387
Rv2270	lipoprotein LppN	152=P/L	98	258
Rv1181	polyketide beta-ketoacyl synthase	565=D/A	126	293
Rv0092	cation transporter ATPase A	3=T/A	58	402
Rv1462	hypothetical protein	183=N/D	23	208
Rv3521	hypothetical protein	295=N/D	23	208
Rv0774c	hypothetical protein	219=S/A	99	490
Rv3087	diacyglycerol O-acyltransferase	447=L/V	32	275
Rv0013	anthranilate synthase component II	68=I/M	10	279
Rv0134	epoxide hydrolase EphF	154=Q/R	43	366
Rv1592c	hypothetical protein	322=I/V	29	494
Rv1223	serine protease HtrA	445=S/N	46	390
Rv3161c	dioxygenase	62=V/L	32	333
Rv0012	membrane protein	105=K/E	56	272
Rv0992c	5-formyltetrahydrofolate cyclo-ligase	3=M/I	10	612
Rv2316	sugar ABC transporter permease UspA	127=V/L	32	333
Rv2318	sugar ABC transporter substrate-binding lipoprotein UspC	354=L/V	32	275
Rv0812	4-amino-4-deoxychorismate lyase	145=I/M	10	279
Rv2379c	peptide synthetase	589=E/D	45	533
Rv2572c	aspartate--tRNA ligase	595=Q/R	43	366
Rv2071c	precorrin-4 C(11)-methyltransferase	145=I/M	10	279
Rv1917c	PPE family protein PPE34	1313=N/D	23	208
Rv1917c	PPE family protein PPE34	450=N/D	23	208
Rv1917c	PPE family protein PPE34	1346=I/V	29	494
Rv1917c	PPE family protein PPE34	676=S/A	99	490
Rv1917c	PPE family protein PPE34	485=I/V	29	494
Rv1917c	PPE family protein PPE34	519=L/V	32	275
Rv1917c	PPE family protein PPE34	1321=S/N	46	390
Rv1917c	PPE family protein PPE34	493=I/V	29	494
Rv1917c	PPE family protein PPE34	558=V/I	29	537
Rv1917c	PPE family protein PPE34	432=V/I	29	537
Rv1917c	PPE family protein PPE34	465=T/S	58	408
Rv1917c	PPE family protein PPE34	466=V/L	32	333
Rv1917c	PPE family protein PPE34	564=I/L	5	417
Rv1917c	PPE family protein PPE34	535=S/T	58	481
Rv1917c	PPE family protein PPE34	536=I/V	29	494
Rv1917c	PPE family protein PPE34	1336=N/D	23	208
Rv1917c	PPE family protein PPE34	441=T/S	58	408
Rv1917c	PPE family protein PPE34	1337=L/V	32	275
Rv1917c	PPE family protein PPE34	442=I/L	5	417
Rv1917c	PPE family protein PPE34	474=N/D	23	208
Rv1917c	PPE family protein PPE34	1340=N/S	46	355
Rv1917c	PPE family protein PPE34	510=I/L	5	417
Rv1917c	PPE family protein PPE34	543=I/L	5	417
Rv1266c	serine/threonine-protein kinase PknH	328=V/I	29	537
Rv1266c	serine/threonine-protein kinase PknH	313=M/V	21	354
Rv1266c	serine/threonine-protein kinase PknH	316=R/Q	43	288
Rv1266c	serine/threonine-protein kinase PknH	607=R/Q	43	288
Rv3300c	hypothetical protein	52=D/N	23	201
Rv3433c	bifunctional ADP-dependent (S)-NAD(P)H-hydrate dehydratase/NAD(P)H-hydrate epimerase	443=S/A	99	490
Rv0327c	cytochrome P450 Cyp135A1	100=H/Y	83	260
Rv0206c	transmembrane transport protein MmpL3	466=D/E	45	344
Rv3881c	ESX-1 secretion-associated protein EspB	283=K/Q	53	441
Rv2560	hypothetical protein	210=V/L	32	333
Rv2528c	restriction system protein	259=E/Q	29	341
Rv3776	hypothetical protein	329=M/V	21	354
Rv0630c	exonuclease V subunit beta RecB	74=V/L	32	333
Rv3162c	integral membrane protein	76=L/I	5	301
Rv1112	GTP-binding protein	77=V/I	29	537
Rv1596	nicotinate-nucleotide pyrophosphatase	64=N/D	23	208
Rv1361c	PPE family protein PPE19	177=N/S	46	355
Rv1361c	PPE family protein PPE19	260=S/N	46	390
Rv1361c	PPE family protein PPE19	231=I/V	29	494
Rv1361c	PPE family protein PPE19	216=K/Q	53	441
Rv1361c	PPE family protein PPE19	171=D/E	45	344
Rv1361c	PPE family protein PPE19	30=K/Q	53	441
Rv1361c	PPE family protein PPE19	238=L/I	5	301
Rv1361c	PPE family protein PPE19	175=I/M	10	279
Rv1361c	PPE family protein PPE19	223=Q/K	53	354
Rv3392c	cyclopropane mycolic acid synthase CmaA	112=N/S	46	355
Rv0029	hypothetical protein	190=H/N	68	225
Rv0026	hypothetical protein	436=R/Q	43	288
Rv0026	hypothetical protein	429=A/S	99	384
Rv0026	hypothetical protein	446=Q/R	43	366
Rv2567	hypothetical protein	645=Q/R	43	366
Rv2124c	methionine synthase	752=I/V	29	494
Rv2027c	two component sensor histidine kinase DosT	16=L/V	32	275
Rv2331A	hypothetical protein	46=I/L	5	417
Rv2988c	3-isopropylmalate dehydratase large subunit	343=D/E	45	344
Rv2136c	undecaprenyl-diphosphatase	71=L/V	32	275
Rv2450c	resuscitation-promoting factor RpfE	126=R/Q	43	288
Rv0826	hypothetical protein	294=R/Q	43	288
Rv1915	isocitrate lyase AceAa	305=V/L	32	333
Rv1915	isocitrate lyase AceAa	306=I/L	5	417
Rv1915	isocitrate lyase AceAa	307=F/Y	22	332
Rv1915	isocitrate lyase AceAa	308=S/A	99	490
Rv1915	isocitrate lyase AceAa	309=M/L	15	513
Rv1915	isocitrate lyase AceAa	325=A/S	99	384
Rv1915	isocitrate lyase AceAa	329=S/N	46	390
Rv1915	isocitrate lyase AceAa	301=R/K	26	306
Rv1915	isocitrate lyase AceAa	302=S/N	46	390
Rv1915	isocitrate lyase AceAa	318=R/Q	43	288
Rv1819c	vitamin B12 transport ATP-binding protein BacA	603=I/V	29	494
Rv3579c	23S rRNA (guanosine(2251)-2'-O)-methyltransferase RlmB	178=V/M	21	562
Rv2070c	precorrin-6A reductase	21=H/N	68	225
Rv2451	hypothetical protein	63=N/D	23	208
Rv2769c	PE family protein PE27	270=V/M	21	562
Rv2692	TRK system potassium uptake protein CeoC	133=I/V	29	494
Rv3042c	phosphoserine phosphatase SerB	70=A/S	99	384
Rv3163c	hypothetical protein	341=D/E	45	344
Rv0990c	hypothetical protein	54=S/A	99	490
Rv1244	lipoprotein LpqZ	242=Q/K	53	354
Rv2332	malate oxidoreductase	329=I/L	5	417
Rv2332	malate oxidoreductase	62=E/D	45	533
Rv0952	succinyl-CoA ligase subunit alpha	209=R/K	26	306
Rv1920	membrane protein	130=M/I	10	612
Rv2459	MFS-type transporter	55=M/I	10	612
Rv1006	hypothetical protein	25=N/S	46	355
Rv2579	haloalkane dehalogenase	293=R/Q	43	288
Rv3425	PPE family protein PPE57	144=R/Q	43	288
Rv3425	PPE family protein PPE57	161=S/A	99	490
Rv3425	PPE family protein PPE57	146=V/I	29	537
Rv3425	PPE family protein PPE57	167=R/Q	43	288
Rv0227c	membrane protein	392=S/N	46	390
Rv1923	lipase LipD	181=D/N	23	201
Rv1317c	bifunctional regulatory protein/DNA repair enzyme AlkA	12=I/V	29	494
Rv1809	PPE family protein PPE33	252=V/L	32	333
Rv3568c	extradiol dioxygenase	177=Q/R	43	366
Rv1276c	hypothetical protein	92=T/S	58	408
Rv3762c	hydrolase	345=Y/H	83	197
Rv2309A	hypothetical protein	53=E/K	56	323
Rv3795	arabinosyltransferase B	13=N/S	46	355
Rv1253	ATP-dependent RNA helicase DeaD	143=M/V	21	354
Rv0107c	cation-transporter ATPase I	1327=A/S	99	384
Rv0676c	transmembrane transport protein MmpL5	948=I/V	29	494
Rv3798	insertion sequence element IS1557 transposase	197=K/R	26	440
Rv3551	CoA-transferase subunit alpha	7=A/S	99	384
Rv2101	helicase HelZ	652=A/S	99	384
Rv1012	hypothetical protein	58=S/N	46	390
Rv0166	fatty-acid--CoA ligase FadD5	192=S/A	99	490
Rv3319	succinate dehydrogenase iron-sulphur protein subunit	35=D/E	45	344
Rv0169	Mce family protein Mce1A	313=S/A	99	490
Rv2226	hypothetical protein	299=D/N	23	201
Rv2877c	integral membrane protein	35=Y/H	83	197
Rv3317	succinate dehydrogenase hydrophobic membrane anchor subunit	54=V/L	32	333
Rv0603	hypothetical protein	96=E/K	56	323
Rv2611c	phosphatidylinositol mannoside acyltransferase	102=I/M	10	279
Rv2744c	hypothetical protein	153=K/Q	53	441
Rv0969	copper-exporting ATPase	484=D/N	23	201
Rv1260	oxidoreductase	260=M/I	10	612
Rv1522c	transmembrane transport protein MmpL12	947=S/N	46	390
Rv2590	fatty-acid--CoA ligase FadD9	309=F/Y	22	332
Rv0171	Mce family protein Mce1C	212=E/D	45	533
Rv0292	ESX-3 secretion system protein EccE	217=N/D	23	208
Rv3896c	hypothetical protein	193=Q/K	53	354
Rv3896c	hypothetical protein	186=I/V	29	494
Rv3666c	dipeptide ABC transporter substrate-binding lipoprotein DppA	4=Q/R	43	366
Rv3666c	dipeptide ABC transporter substrate-binding lipoprotein DppA	443=R/Q	43	288
Rv0920c	transposase	249=D/E	45	344
Rv3395c	hypothetical protein	104=V/M	21	562
Rv1783	ESX-5 type VII secretion system protein EccC5	770=V/M	21	562
Rv2999	lipoprotein LppY	212=M/L	15	513
Rv1789	PPE family protein PPE26	274=S/A	99	490
Rv3727	oxidoreductase	86=V/M	21	562
Rv3848	transmembrane protein	194=V/I	29	537
Rv3729	transferase	170=V/I	29	537
Rv2779c	Lrp/AsnC family transcriptional regulator	9=M/I	10	612
Rv0932c	phosphate ABC transporter substrate-binding lipoprotein PstS	115=S/A	99	490
Rv2048c	polyketide synthase	3521=R/Q	43	288
Rv2048c	polyketide synthase	1624=M/I	10	612
Rv2048c	polyketide synthase	4025=E/D	45	533
Rv2048c	polyketide synthase	1628=M/L	15	513
Rv2048c	polyketide synthase	4047=A/S	99	384
Rv0218	transmembrane protein	413=D/N	23	201
Rv3829c	dehydrogenase	54=E/D	45	533
Rv1218c	tetronasin ABC transporter ATP-binding protein	243=Q/R	43	366
Rv3805c	terminal beta-(1->2)-arabinofuranosyltransferase	327=I/V	29	494
Rv3207c	hypothetical protein	157=D/N	23	201
Rv2084	hypothetical protein	282=S/A	99	490
Rv2083	hypothetical protein	256=L/V	32	275
Rv2439c	glutamate 5-kinase protein	226=A/S	99	384
Rv3296	ATP-dependent helicase	818=D/N	23	201
Rv3296	ATP-dependent helicase	1059=K/E	56	272
Rv3296	ATP-dependent helicase	719=V/M	21	562
Rv1554	fumarate reductase membrane anchor subunit	40=M/V	21	354
Rv0541c	integral membrane protein	226=I/V	29	494
Rv2521	peroxiredoxin	122=V/M	21	562
Rv1431	hypothetical protein	455=K/Q	53	441
Rv0342	isoniazid inductible protein IniA	88=N/S	46	355
Rv2403c	lipoprotein LppR	127=V/L	32	333
Rv1557	transmembrane transport protein MmpL6	16=V/L	32	333
Rv0104	hypothetical protein	402=Y/H	83	197
Rv1900c	lignin peroxidase LipJ	170=R/Q	43	288
Rv1900c	lignin peroxidase LipJ	204=I/M	10	279
Rv2482c	glycerol-3-phosphate acyltransferase	579=N/S	46	355
Rv0907	hypothetical protein	22=V/L	32	333
Rv3806c	decaprenyl-phosphate phosphoribosyltransferase	149=E/D	45	533
Rv1067c	PE-PGRS family protein PE_PGRS19	394=V/M	21	562
Rv1459c	alpha-(1->6)-mannopyranosyltransferase	113=K/E	56	272
Rv2903c	signal peptidase	256=D/N	23	201
Rv0237	lipoprotein LpqI	129=V/L	32	333
Rv0223c	aldehyde dehydrogenase	345=K/Q	53	441
Rv0465c	HTH-type transcriptional regulator	36=N/D	23	208
Rv0465c	HTH-type transcriptional regulator	326=R/Q	43	288
Rv2850c	magnesium chelatase	273=R/Q	43	288
Rv0115	D-alpha-D-heptose-7-phosphate kinase HddA	75=E/K	56	323
Rv0115	D-alpha-D-heptose-7-phosphate kinase HddA	76=E/K	56	323
Rv0978c	PE-PGRS family protein PE_PGRS17	100=V/I	29	537
Rv0978c	PE-PGRS family protein PE_PGRS17	73=Q/E	29	439
Rv0978c	PE-PGRS family protein PE_PGRS17	122=N/H	68	248
Rv0978c	PE-PGRS family protein PE_PGRS17	109=Q/E	29	439
Rv0978c	PE-PGRS family protein PE_PGRS17	110=S/A	99	490
Rv3623	lipoprotein LpqG	64=A/S	99	384
Rv3623	lipoprotein LpqG	59=I/V	29	494
Rv3623	lipoprotein LpqG	60=Q/E	29	439
Rv1328	glycogen phosphorylase	801=A/S	99	384
Rv3904c	ESAT-6 like protein EsxE	82=M/V	21	354
Rv0193c	hypothetical protein	417=K/E	56	272
Rv1228a	hypothetical protein	26=E/D	45	533
Rv1705c	PPE family protein PPE22	313=L/V	32	275
Rv3548c	short-chain type dehydrogenase/reductase	218=M/V	21	354
Rv1313c	insertion sequence element IS1557 transposase	197=K/R	26	440
Rv0240	ribonuclease VapC24	31=A/S	99	384
Rv3144c	PPE family protein PPE52	400=K/Q	53	441
Rv3511	PE-PGRS family protein PE_PGRS55	396=N/D	23	208
Rv3011c	glutamyl-tRNA(GLN) amidotransferase subunit A	59=I/V	29	494
Rv3350c	PPE family protein PPE56	2486=Q/R	43	366
Rv3350c	PPE family protein PPE56	2489=S/A	99	490
Rv3350c	PPE family protein PPE56	908=N/D	23	208
Rv0003	DNA replication/repair protein RecF	158=L/V	32	275
Rv0364	transmembrane protein	193=I/L	5	417
Rv0001	chromosomal replication initiator protein DnaA	353=V/I	29	537
Rv0006	DNA gyrase subunit A	21=E/Q	29	341
Rv0006	DNA gyrase subunit A	95=S/T	58	481
Rv0007	membrane protein	272=I/V	29	494
Rv2668	hypothetical protein	162=E/K	56	323
Rv0005	DNA gyrase subunit B	403=A/S	99	384
Rv0236c	alpha-(1->3)-arabinofuranosyltransferase	412=M/V	21	354
Rv0846c	oxidase	411=Y/H	83	197
Rv0018c	phosphoserine/threonine phosphatase PstP	455=S/A	99	490
Rv2178c	phospho-2-dehydro-3-deoxyheptonate aldolase AroG	265=D/E	45	344
Rv3878	ESX-1 secretion-associated protein EspJ	45=E/K	56	323
Rv2153c	UDP-N-acetylglucosamine--N-acetylmuramyl-(pentapeptide) pyrophosphoryl-undecaprenol-N-acetylglucosamine transferase	36=V/L	32	333
Rv2274c	toxin MazF8	33=I/M	10	279
Rv2383c	phenyloxazoline synthase	263=R/Q	43	288
Rv3083	FAD-containing monooxygenase MymA	94=V/I	29	537
Rv1239c	magnesium and cobalt transport transmembrane protein CorA	139=K/E	56	272
Rv3278c	transmembrane protein	160=E/K	56	323
Rv1215c	hypothetical protein	169=A/S	99	384
Rv3036c	hypothetical protein	63=Q/R	43	366
Rv2396	acid and phagosome regulated protein AprC	325=N/S	46	355
Rv2396	acid and phagosome regulated protein AprC	26=S/N	46	390
Rv2394	gamma-glutamyltranspeptidase precursor GgtB	395=R/Q	43	288
Rv3121	cytochrome P450 Cyp141	336=H/N	68	225
Rv2719c	membrane protein	124=Y/H	83	197
Rv3123	hypothetical protein	40=R/Q	43	288
Rv1866	hypothetical protein	17=E/Q	29	341
Rv2424c	transposase	68=V/M	21	562
Rv2424c	transposase	295=H/Y	83	260
Rv3092c	integral membrane protein	237=I/M	10	279
Rv0532	PE-PGRS family protein PE_PGRS6	545=A/S	99	384
Rv0532	PE-PGRS family protein PE_PGRS6	533=A/S	99	384
Rv0532	PE-PGRS family protein PE_PGRS6	534=V/L	32	333
Rv0532	PE-PGRS family protein PE_PGRS6	552=D/N	23	201
Rv0532	PE-PGRS family protein PE_PGRS6	554=W/F	40	364
Rv0532	PE-PGRS family protein PE_PGRS6	540=S/T	58	481
Rv0094c	hypothetical protein	134=K/E	56	272
Rv0094c	hypothetical protein	315=K/E	56	272
Rv3490	trehalose-phosphate synthase	334=V/L	32	333
Rv3371	diacyglycerol O-acyltransferase	368=I/V	29	494
Rv3279c	bifunctional biotin operon repressor/biotin--[acetyl-CoA-carboxylase] synthetase	211=D/N	23	201
Rv3135	PPE family protein PPE50	117=I/L	5	417
Rv3135	PPE family protein PPE50	118=V/I	29	537
Rv1196	PPE family protein PPE18	279=Q/E	29	439
Rv1196	PPE family protein PPE18	249=M/V	21	354
Rv3138	pyruvate formate lyase activating protein PflA	110=S/N	46	390
Rv1873	hypothetical protein	102=D/N	23	201
Rv0585c	integral membrane protein	149=M/I	10	612
Rv3570c	flavin-dependent monooxygenase oxygenase subunit HsaA	18=N/D	23	208
Rv0787	hypothetical protein	267=Y/H	83	197
Rv2229c	hypothetical protein	239=R/Q	43	288
Rv0355c	PPE family protein PPE8	1874=N/D	23	208
Rv0989c	polyprenyl-diphosphate synthase GrcC	321=I/V	29	494
Rv1518	hypothetical protein	317=M/L	15	513
Rv0602c	two component DNA binding transcriptional regulator TcrA	28=V/I	29	537
Rv0095c	hypothetical protein	133=E/D	45	533
Rv0095c	hypothetical protein	70=S/T	58	481
Rv0095c	hypothetical protein	57=D/E	45	344
Rv0095c	hypothetical protein	126=E/D	45	533
Rv3159c	PPE family protein PPE53	204=D/E	45	344
Rv1588c	hypothetical protein	131=V/I	29	537
Rv3377c	type B diterpene cyclase	407=I/V	29	494
Rv3377c	type B diterpene cyclase	414=Q/R	43	366
Rv2291	thiosulfate sulfurtransferase SseB	29=V/M	21	562
Rv2176	serine/threonine-protein kinase PknL	52=S/A	99	490
Rv3220c	two component sensor kinase	47=D/N	23	201
Rv2174	alpha(1->6)-mannopyranosyltransferase A	451=A/S	99	384
Rv2971	oxidoreductase	152=N/H	68	248
Rv1760	diacylglycerol acyltransferase	462=I/L	5	417
Rv0797	insertion sequence element IS1547 transposase	111=M/L	15	513
Rv2773c	4-hydroxy-tetrahydrodipicolinate reductase	138=D/E	45	344
Rv3821	integral membrane protein	106=D/N	23	201
Rv0279c	PE-PGRS family protein PE_PGRS4	128=N/D	23	208
Rv0279c	PE-PGRS family protein PE_PGRS4	325=N/S	46	355
Rv0279c	PE-PGRS family protein PE_PGRS4	796=S/T	58	481
Rv1407	16S rRNA m5C967 methyltransferase	427=I/L	5	417
Rv2616	hypothetical protein	72=V/I	29	537
Rv1768	PE-PGRS family protein PE_PGRS31	207=N/H	68	248
Rv0230c	phosphotriesterase	199=D/E	45	344
Rv1212c	capsular glucan synthase	105=V/I	29	537
Rv3151	NADH-quinone oxidoreductase subunit G	474=I/M	10	279
Rv1018c	bifunctional UDP-N-acetylglucosamine pyrophosphorylase/glucosamine-1-phosphate N-acetyltransferase	246=E/Q	29	341
Rv1587c	hypothetical protein	178=E/D	45	533
Rv1587c	hypothetical protein	56=K/E	56	272
Rv3272	hypothetical protein	347=N/S	46	355
Rv3027c	GCN5-like N-acetyltransferase	8=I/V	29	494
Rv1248c	multifunctional 2-oxoglutarate dehydrogenase E1 component /2-oxoglutarate dehydrogenase dihydrolipoyllysine-residue succinyltransferase	764=V/M	21	562
Rv3245c	two component sensory histidine kinase MtrB	517=M/L	15	513
Rv3157	NADH-quinone oxidoreductase subunit M	476=V/I	29	537
Rv2825c	hypothetical protein	2=K/E	56	272
Rv2825c	hypothetical protein	189=V/L	32	333
Rv1895	zinc-binding alcohol dehydrogenase	336=R/K	26	306
Rv1895	zinc-binding alcohol dehydrogenase	270=V/L	32	333
Rv3156	NADH-quinone oxidoreductase subunit L	297=F/Y	22	332
Rv2469c	hypothetical protein	99=A/S	99	384
Rv2651c	prophage protease	112=A/S	99	384
Rv2651c	prophage protease	129=I/L	5	417
Rv2651c	prophage protease	20=Y/H	83	197
Rv2651c	prophage protease	40=R/Q	43	288
Rv2651c	prophage protease	59=V/L	32	333
Rv2651c	prophage protease	92=L/I	5	301
Rv2651c	prophage protease	173=A/S	99	384
Rv2651c	prophage protease	94=N/D	23	208
Rv2651c	prophage protease	175=M/L	15	513
Rv0244c	acyl-CoA dehydrogenase FadE5	394=K/R	26	440
Rv3833	AraC family transcriptional regulator	105=V/I	29	537
Rv0878c	PPE family protein PPE13	442=S/A	99	490
Rv2197c	transmembrane protein	202=A/S	99	384
Rv2650c	prophage protein	326=A/S	99	384
Rv2650c	prophage protein	9=D/E	45	344
Rv2650c	prophage protein	266=S/N	46	390
Rv2650c	prophage protein	397=I/V	29	494
Rv2650c	prophage protein	335=T/S	58	408
Rv2650c	prophage protein	338=V/I	29	537
Rv2650c	prophage protein	402=N/H	68	248
Rv2650c	prophage protein	147=N/S	46	355
Rv2650c	prophage protein	277=L/I	5	301
Rv2650c	prophage protein	279=I/L	5	417
Rv2650c	prophage protein	408=A/S	99	384
Rv2650c	prophage protein	476=Q/E	29	439
Rv2650c	prophage protein	415=Y/H	83	197
Rv2650c	prophage protein	290=V/I	29	537
Rv2650c	prophage protein	292=R/K	26	306
Rv2650c	prophage protein	356=S/A	99	490
Rv2650c	prophage protein	293=V/I	29	537
Rv2650c	prophage protein	357=N/S	46	355
Rv2650c	prophage protein	358=S/A	99	490
Rv2650c	prophage protein	39=D/E	45	344
Rv2650c	prophage protein	232=V/I	29	537
Rv2650c	prophage protein	426=I/L	5	417
Rv2650c	prophage protein	308=S/N	46	390
Rv2650c	prophage protein	376=A/S	99	384
Rv2650c	prophage protein	441=V/L	32	333
Rv3711c	DNA polymerase III subunit epsilon	211=V/L	32	333
Rv3282	hypothetical protein	133=A/S	99	384
Rv2195	ubiquinol-cytochrome C reductase rieske iron-sulfur subunit	281=M/I	10	612
Rv3101c	cell division protein FtsX	171=N/S	46	355
Rv3343c	PPE family protein PPE54	1392=F/Y	22	332
Rv3343c	PPE family protein PPE54	1377=S/A	99	490
Rv3343c	PPE family protein PPE54	1394=L/V	32	275
Rv3343c	PPE family protein PPE54	1379=L/V	32	275
Rv3343c	PPE family protein PPE54	1402=F/Y	22	332
Rv3343c	PPE family protein PPE54	1374=V/L	32	333
Rv0299	toxin	13=S/N	46	390
Rv1330c	nicotinic acid phosphoribosyltransferase PncB1	358=E/K	56	323
Rv0176	Mce associated transmembrane protein	291=S/A	99	490
Rv3563	acyl-CoA dehydrogenase FadE32	105=Q/R	43	366
Rv3193c	transmembrane protein	843=R/Q	43	288
Rv2347c	ESAT-6 like protein EsxP	3=T/S	58	408
Rv0132c	F420-dependent glucose-6-phosphate dehydrogenase	147=E/K	56	323
Rv3689	transmembrane protein	119=V/L	32	333
Rv1945	hypothetical protein	243=V/L	32	333
Rv2075c	hypothetical protein	266=V/L	32	333
Rv1707	transmembrane protein	272=S/A	99	490
Rv1707	transmembrane protein	438=R/Q	43	288
Rv0739	hypothetical protein	238=M/V	21	354
Rv3518c	cytochrome P450 monooxygenase Cyp142	195=A/S	99	384
Rv2293c	hypothetical protein	241=R/Q	43	288
Rv1367c	hypothetical protein	169=I/V	29	494
Rv1101c	hypothetical protein	358=E/D	45	533
Rv0064	transmembrane protein	733=N/D	23	208
Rv3671c	serine protease	363=I/V	29	494
Rv3576	lipoprotein LppH	118=D/N	23	201
Rv0755c	PPE family protein PPE12	545=R/K	26	306
Rv3698	hypothetical protein	66=M/I	10	612
Rv0062	cellulase CelA	106=V/I	29	537
Rv0610c	hypothetical protein	103=N/S	46	355
Rv3578	arsenic transport integral membrane protein ArsB	318=A/S	99	384
Rv0068	oxidoreductase	214=V/L	32	333
Rv0484c	short-chain type oxidoreductase	140=I/L	5	417
Rv2009	antitoxin VapB15	63=N/D	23	208
Rv0986	adhesion component ABC transporter ATP-binding protein	228=V/L	32	333
Rv0278c	PE-PGRS family protein PE_PGRS3	128=N/D	23	208
Rv0278c	PE-PGRS family protein PE_PGRS3	51=I/V	29	494
Rv0278c	PE-PGRS family protein PE_PGRS3	40=M/L	15	513
Rv0278c	PE-PGRS family protein PE_PGRS3	26=S/A	99	490
Rv2794c	4'-phosphopantetheinyl transferase	87=M/V	21	354
Rv0500	pyrroline-5-carboxylate reductase	227=E/D	45	533
Rv2248	hypothetical protein	123=D/E	45	344
Rv2552c	shikimate 5-dehydrogenase	6=K/Q	53	441
Rv0988	hypothetical protein	57=V/I	29	537
Rv0120c	elongation factor G	562=N/S	46	355
Rv1233c	hypothetical protein	46=N/D	23	208
Rv3018c	PPE family protein PPE46	325=L/V	32	275
Rv1161	nitrate reductase subunit alpha	458=V/L	32	333
Rv3248c	adenosylhomocysteinase	189=V/I	29	537
Rv3586	DNA integrity scanning protein DisA	345=E/D	45	533
Rv3200c	transmembrane cation transporter	12=N/D	23	208
Rv1286	adenylyl-sulfate kinase	245=V/L	32	333
Rv3466	hypothetical protein	131=V/I	29	537
Rv3467	hypothetical protein	134=K/E	56	272
Rv3467	hypothetical protein	315=K/E	56	272
Rv0752c	acyl-CoA dehydrogenase FadE9	186=I/V	29	494
Rv0194	multidrug ABC transporter ATPase/permease	49=I/V	29	494
Rv3098c	hypothetical protein	116=D/E	45	344
Rv0993	UTP--glucose-1-phosphate uridylyltransferase	235=Q/R	43	366
Rv1288	hypothetical protein	48=L/M	15	367
Rv1288	hypothetical protein	49=I/V	29	494
Rv1288	hypothetical protein	54=T/S	58	408
Rv1288	hypothetical protein	56=Y/H	83	197
Rv1288	hypothetical protein	62=D/E	45	344
Rv0078	transcriptional regulator	113=I/V	29	494
Rv1582c	phage protein	127=V/L	32	333
Rv0996	transmembrane protein	303=E/Q	29	341
Rv1602	imidazole glycerol phosphate synthase subunit HisH	201=S/N	46	390
Rv1722	carboxylase	31=V/M	21	562
Rv2587c	protein translocase subunit SecD	493=N/S	46	355
Rv2696c	hypothetical protein	164=D/N	23	201
Rv2931	phthiocerol synthesis polyketide synthase type I PpsA	624=D/E	45	344
Rv2931	phthiocerol synthesis polyketide synthase type I PpsA	712=R/Q	43	288
Rv2931	phthiocerol synthesis polyketide synthase type I PpsA	808=Q/R	43	366
Rv2931	phthiocerol synthesis polyketide synthase type I PpsA	809=N/D	23	208
Rv2930	fatty-acid--CoA ligase FadD26	240=M/V	21	354
Rv3106	NADPH-ferredoxin reductase FprA	385=N/D	23	208
Rv3106	NADPH-ferredoxin reductase FprA	141=V/I	29	537
Rv1726	oxidoreductase	326=H/Y	83	260
Rv1847	esterase	90=V/L	32	333
Rv3108	hypothetical protein	144=I/V	29	494
Rv1604	inositol-monophosphatase ImpA	93=Y/H	83	197
Rv2935	phthiocerol synthesis polyketide synthase type I PpsE	1101=N/D	23	208
Rv2813	hypothetical protein	76=I/V	29	494
Rv2934	phthiocerol synthesis polyketide synthase type I PpsD	127=M/I	10	612
Rv0425c	metal cation transporting ATPase H	689=M/V	21	354
Rv0020c	FHA domain-containing protein FhaA	256=Y/H	83	197
Rv0020c	FHA domain-containing protein FhaA	384=R/Q	43	288
Rv3859c	glutamate synthase large subunit	553=Q/E	29	439
Rv3909	hypothetical protein	399=N/S	46	355
Rv1365c	anti-sigma-F factor antagonist RsfA	82=E/K	56	323
Rv3685c	cytochrome P450 Cyp137	136=E/Q	29	341
Rv1002c	dolichyl-phosphate-mannose--protein mannosyltransferase	115=V/L	32	333
Rv3213c	SOJ/ParA-like protein	144=K/E	56	272
Rv0087	formate hydrogenase HycE	230=V/I	29	537
Rv0438c	molybdopterin molybdenumtransferase	15=M/I	10	612
Rv2615c	PE-PGRS family protein PE_PGRS45	73=Q/E	29	439
Rv1851	urease accessory protein UreF	34=M/L	15	513
Rv3593	lipoprotein LpqF	186=N/S	46	355
Rv2941	long-chain-fatty-acid--AMP ligase FadD28	53=Q/R	43	366
Rv1617	pyruvate kinase	220=E/D	45	533
Rv0405	membrane bound polyketide synthase	1377=M/V	21	354
Rv0405	membrane bound polyketide synthase	455=K/R	26	440
Rv2709	transmembrane protein	35=T/S	58	408
Rv3347c	PPE family protein PPE55	994=D/N	23	201
Rv3347c	PPE family protein PPE55	999=M/I	10	612
Rv3347c	PPE family protein PPE55	1000=S/T	58	481
Rv3347c	PPE family protein PPE55	186=L/I	5	301
Rv3347c	PPE family protein PPE55	923=F/Y	22	332
Rv3468c	dTDP-glucose 4,6-dehydratase	62=I/V	29	494
Rv1744c	membrane protein	121=R/Q	43	288

## Sheet: Snippy
Snippy
CHROM	POS	TYPE	REF	ALT	EVIDENCE	FTYPE	STRAND	NT_POS	AA_POS	EFFECT	LOCUS_TAG	GENE	PRODUCT
NC_000962	467	snp	A	G	G:20 A:0	CDS	+	467/1524	156/507	missense_variant c.467A>G p.His156Arg	Rv0001	dnaA	chromosomal replication initiator protein DnaA
NC_000962	1057	snp	G	A	A:20 G:0	CDS	+	1057/1524	353/507	missense_variant c.1057G>A p.Val353Ile	Rv0001	dnaA	chromosomal replication initiator protein DnaA
NC_000962	2347	snp	A	G	G:20 A:0	CDS	+	296/1209	99/402	missense_variant c.296A>G p.Asp99Gly	Rv0002	dnaN	DNA polymerase III subunit beta
NC_000962	3751	snp	T	G	G:20 T:0	CDS	+	472/1158	158/385	missense_variant c.472T>G p.Leu158Val	Rv0003	recF	DNA replication/repair protein RecF
NC_000962	4013	snp	T	C	C:20 T:0	CDS	+	734/1158	245/385	missense_variant c.734T>C p.Ile245Thr	Rv0003	recF	DNA replication/repair protein RecF
NC_000962	4480	snp	C	T	T:20 C:0	CDS	+	47/564	16/187	missense_variant c.47C>T p.Ser16Leu	Rv0004		hypothetical protein
NC_000962	6446	snp	G	T	T:20 G:0	CDS	+	1207/2028	403/675	missense_variant c.1207G>T p.Ala403Ser	Rv0005	gyrB	DNA gyrase subunit B
NC_000962	7362	snp	G	C	C:20 G:0	CDS	+	61/2517	21/838	missense_variant c.61G>C p.Glu21Gln	Rv0006	gyrA	DNA gyrase subunit A
NC_000962	7585	snp	G	C	C:20 G:0	CDS	+	284/2517	95/838	missense_variant c.284G>C p.Ser95Thr	Rv0006	gyrA	DNA gyrase subunit A
NC_000962	9217	snp	A	C	C:20 A:0	CDS	+	1916/2517	639/838	missense_variant c.1916A>C p.Asp639Ala	Rv0006	gyrA	DNA gyrase subunit A
NC_000962	9304	snp	G	A	A:20 G:0	CDS	+	2003/2517	668/838	missense_variant c.2003G>A p.Gly668Asp	Rv0006	gyrA	DNA gyrase subunit A
NC_000962	10727	snp	A	G	G:20 A:0	CDS	+	814/915	272/304	missense_variant c.814A>G p.Ile272Val	Rv0007		membrane protein
NC_000962	11879	snp	A	G	G:20 A:0	CDS	-	433/438	145/145	missense_variant c.433T>C p.Ser145Pro	Rv0008c		cell wall synthesis protein CwsA
NC_000962	13197	snp	G	C	C:20 G:0	CDS	-	362/426	121/141	missense_variant c.362C>G p.Thr121Ser	Rv0010c		membrane protein
NC_000962	14401	snp	A	G	G:20 A:0	CDS	+	313/789	105/262	missense_variant c.313A>G p.Lys105Glu	Rv0012		membrane protein
NC_000962	14785	snp	T	C	C:20 T:0	CDS	+	697/789	233/262	missense_variant c.697T>C p.Cys233Arg	Rv0012		membrane protein
NC_000962	15117	snp	C	G	G:20 C:0	CDS	+	204/699	68/232	missense_variant c.204C>G p.Ile68Met	Rv0013	trpG	anthranilate synthase component II
NC_000962	21795	snp	G	A	A:20 G:0	CDS	-	1387/1545	463/514	missense_variant c.1387C>T p.Pro463Ser	Rv0018c	pstP	phosphoserine/threonine phosphatase PstP
NC_000962	21819	snp	A	C	C:20 A:0	CDS	-	1363/1545	455/514	missense_variant c.1363T>G p.Ser455Ala	Rv0018c	pstP	phosphoserine/threonine phosphatase PstP
NC_000962	24294	snp	C	T	T:20 C:0	CDS	-	1151/1584	384/527	missense_variant c.1151G>A p.Arg384Gln	Rv0020c	fhaA	FHA domain-containing protein FhaA
NC_000962	24534	snp	T	C	C:20 T:0	CDS	-	911/1584	304/527	missense_variant c.911A>G p.Tyr304Cys	Rv0020c	fhaA	FHA domain-containing protein FhaA
NC_000962	24679	snp	A	G	G:19 A:0	CDS	-	766/1584	256/527	missense_variant c.766T>C p.Tyr256His	Rv0020c	fhaA	FHA domain-containing protein FhaA
NC_000962	24780	snp	T	C	C:19 T:0	CDS	-	665/1584	222/527	missense_variant c.665A>G p.Asp222Gly	Rv0020c	fhaA	FHA domain-containing protein FhaA
NC_000962	25306	snp	C	G	G:20 C:0	CDS	-	139/1584	47/527	missense_variant c.139G>C p.Gly47Arg	Rv0020c	fhaA	FHA domain-containing protein FhaA
NC_000962	26053	snp	C	G	G:20 C:0	CDS	-	829/969	277/322	missense_variant c.829G>C p.Ala277Pro	Rv0021c		hypothetical protein
NC_000962	29462	snp	C	T	T:20 C:0	CDS	+	218/363	73/120	missense_variant c.218C>T p.Pro73Leu	Rv0025		hypothetical protein
NC_000962	29999	snp	A	C	C:20 A:0	CDS	+	278/1347	93/448	missense_variant c.278A>C p.Gln93Pro	Rv0026		hypothetical protein
NC_000962	31057	snp	C	G	G:20 C:0	CDS	+	1336/1347	446/448	missense_variant c.1336C>G p.Gln446Glu	Rv0026		hypothetical protein
NC_000962	32624	snp	C	A	A:20 C:0	CDS	+	568/1098	190/365	missense_variant c.568C>A p.His190Asn	Rv0029		hypothetical protein
NC_000962	42281	snp	C	A	A:20 C:0	CDS	-	71/348	24/115	missense_variant c.71G>T p.Cys24Phe	Rv0039c		transmembrane protein
NC_000962	50557	snp	T	C	C:20 T:0	CDS	-	568/1104	190/367	missense_variant c.568A>G p.Arg190Gly	Rv0046c	ino1	inositol-3-phosphate synthase
NC_000962	51949	snp	A	G	G:20 A:0	CDS	-	749/870	250/289	missense_variant c.749T>C p.Val250Ala	Rv0048c		membrane protein
NC_000962	52028	snp	C	T	T:20 C:0	CDS	-	670/870	224/289	missense_variant c.670G>A p.Gly224Ser	Rv0048c		membrane protein
NC_000962	53679	snp	C	T	T:20 C:0	CDS	+	17/2037	6/678	missense_variant c.17C>T p.Pro6Leu	Rv0050	ponA1	bifunctional penicillin-insensitive transglycosylase/penicillin-sensitive transpeptidase
NC_000962	62049	snp	A	G	G:20 A:0	CDS	+	1654/2625	552/874	missense_variant c.1654A>G p.Arg552Gly	Rv0058	dnaB	replicative DNA helicase
NC_000962	65867	snp	G	A	A:20 G:0	CDS	+	316/1143	106/380	missense_variant c.316G>A p.Val106Ile	Rv0062	celA1	cellulase CelA
NC_000962	69923	snp	C	T	T:20 C:0	CDS	+	1304/2940	435/979	missense_variant c.1304C>T p.Thr435Ile	Rv0064		transmembrane protein
NC_000962	69989	snp	G	A	A:20 G:0	CDS	+	1370/2940	457/979	missense_variant c.1370G>A p.Gly457Asp	Rv0064		transmembrane protein
NC_000962	70267	snp	G	T	T:20 G:0	CDS	+	1648/2940	550/979	missense_variant c.1648G>T p.Val550Phe	Rv0064		transmembrane protein
NC_000962	70816	snp	A	G	G:20 A:0	CDS	+	2197/2940	733/979	missense_variant c.2197A>G p.Asn733Asp	Rv0064		transmembrane protein
NC_000962	71336	snp	G	C	C:20 G:0	CDS	+	2717/2940	906/979	missense_variant c.2717G>C p.Arg906Pro	Rv0064		transmembrane protein
NC_000962	71731	snp	C	T	T:15 C:0	CDS	+	143/240	48/79	missense_variant c.143C>T p.Ala48Val	Rv0064A	vapB1	antitoxin VapB1
NC_000962	74161	snp	C	G	G:20 C:0	CDS	-	351/2238	117/745	missense_variant c.351G>C p.Lys117Asn	Rv0066c	icd2	isocitrate dehydrogenase
NC_000962	75940	snp	G	C	C:20 G:0	CDS	+	640/912	214/303	missense_variant c.640G>C p.Val214Leu	Rv0068		oxidoreductase
NC_000962	78103	snp	T	C	C:20 T:0	CDS	-	794/1278	265/425	missense_variant c.794A>G p.Glu265Gly	Rv0070c	glyA2	serine hydroxymethyltransferase
NC_000962	86864	snp	A	G	G:20 A:0	CDS	+	337/606	113/201	missense_variant c.337A>G p.Ile113Val	Rv0078		transcriptional regulator
NC_000962	89200	snp	G	T	T:20 G:0	CDS	+	179/459	60/152	missense_variant c.179G>T p.Gly60Val	Rv0080		hypothetical protein
NC_000962	90929	snp	C	T	T:20 C:0	CDS	+	530/1923	177/640	missense_variant c.530C>T p.Ala177Val	Rv0083		oxidoreductase
NC_000962	94303	snp	T	C	C:20 T:0	CDS	+	353/1467	118/488	missense_variant c.353T>C p.Met118Thr	Rv0086	hycQ	hydrogenase HycQ
NC_000962	96101	snp	G	A	A:20 G:0	CDS	+	688/1479	230/492	missense_variant c.688G>A p.Val230Ile	Rv0087	hycE	formate hydrogenase HycE
NC_000962	100589	snp	A	G	G:20 A:0	CDS	+	7/2286	3/761	missense_variant c.7A>G p.Thr3Ala	Rv0092	ctpA	cation transporter ATPase A
NC_000962	103600	snp	A	G	G:20 A:0	CDS	-	64/849	22/282	missense_variant c.64T>C p.Cys22Arg	Rv0093c		membrane protein
NC_000962	105867	snp	C	T	T:20 C:0	CDS	+	544/1392	182/463	missense_variant c.544C>T p.Arg182Trp	Rv0096	PPE1	PPE family protein PPE1
NC_000962	122109	snp	A	G	G:20 A:0	CDS	-	65/2259	22/752	missense_variant c.65T>C p.Leu22Ser	Rv0103c	ctpB	cation-transporter P-type ATPase B
NC_000962	122614	snp	C	T	T:20 C:0	CDS	+	298/1515	100/504	missense_variant c.298C>T p.Arg100Trp	Rv0104		hypothetical protein
NC_000962	123520	snp	T	C	C:20 T:0	CDS	+	1204/1515	402/504	missense_variant c.1204T>C p.Tyr402His	Rv0104		hypothetical protein
NC_000962	126563	snp	C	A	A:20 C:0	CDS	-	3979/4899	1327/1632	missense_variant c.3979G>T p.Ala1327Ser	Rv0107c	ctpI	cation-transporter ATPase I
NC_000962	126803	snp	A	G	G:20 A:0	CDS	-	3739/4899	1247/1632	missense_variant c.3739T>C p.Ser1247Pro	Rv0107c	ctpI	cation-transporter ATPase I
NC_000962	130135	snp	G	A	A:20 G:0	CDS	-	407/4899	136/1632	missense_variant c.407C>T p.Ala136Val	Rv0107c	ctpI	cation-transporter ATPase I
NC_000962	132417	snp	C	G	G:20 C:0	CDS	+	1036/1491	346/496	missense_variant c.1036C>G p.Arg346Gly	Rv0109	PE_PGRS1	PE-PGRS family protein PE_PGRS1
NC_000962	138301	snp	G	A	A:20 G:0	CDS	+	361/573	121/190	missense_variant c.361G>A p.Gly121Arg	Rv0114	gmhB	D-glycero-alpha-D-manno-heptose-1,7-bisphosphate 7-phosphatase
NC_000962	143207	snp	T	C	C:20 T:0	CDS	-	670/1749	224/582	missense_variant c.670A>G p.Ser224Gly	Rv0118c	oxcA	oxalyl-CoA decarboxylase OxcA
NC_000962	146087	snp	T	C	C:20 T:0	CDS	-	1685/2145	562/714	missense_variant c.1685A>G p.Asn562Ser	Rv0120c	fusA2	elongation factor G
NC_000962	154283	snp	T	C	C:20 T:0	CDS	+	52/1368	18/455	missense_variant c.52T>C p.Ser18Pro	Rv0127	mak	maltokinase
NC_000962	160344	snp	C	T	T:20 C:0	CDS	-	439/1083	147/360	missense_variant c.439G>A p.Glu147Lys	Rv0132c	fgd2	F420-dependent glucose-6-phosphate dehydrogenase
NC_000962	160953	snp	G	T	T:20 G:0	CDS	+	85/606	29/201	missense_variant c.85G>T p.Val29Phe	Rv0133		GCN5-like N-acetyltransferase
NC_000962	162308	snp	G	A	A:20 G:0	CDS	+	538/903	180/300	missense_variant c.538G>A p.Gly180Arg	Rv0134	ephF	epoxide hydrolase EphF
NC_000962	162339	snp	A	G	G:20 A:0	CDS	+	569/903	190/300	missense_variant c.569A>G p.Asp190Gly	Rv0134	ephF	epoxide hydrolase EphF
NC_000962	165609	snp	A	G	G:20 A:0	CDS	+	287/504	96/167	missense_variant c.287A>G p.Asp96Gly	Rv0138		hypothetical protein
NC_000962	166506	snp	G	A	A:20 G:0	CDS	+	680/1023	227/340	missense_variant c.680G>A p.Arg227His	Rv0139		oxidoreductase
NC_000962	170083	snp	A	G	G:20 A:0	CDS	-	100/1479	34/492	missense_variant c.100T>C p.Phe34Leu	Rv0143c		transmembrane protein
NC_000962	179234	snp	C	T	T:20 C:0	CDS	-	76/1767	26/588	missense_variant c.76G>A p.Gly26Arg	Rv0151c	PE1	PE family protein PE1
NC_000962	181672	snp	T	C	C:20 T:0	CDS	-	314/831	105/276	missense_variant c.314A>G p.Asp105Gly	Rv0153c	ptbB	phosphotyrosine protein phosphatase
NC_000962	184727	snp	A	G	G:20 A:0	CDS	+	5/333	2/110	missense_variant c.5A>G p.Tyr2Cys	Rv0156	pntAb	NAD(P) transhydrogenase subunit alpha PntAb
NC_000962	188077	snp	G	T	T:20 G:0	CDS	-	763/1407	255/468	missense_variant c.763C>A p.Pro255Thr	Rv0159c	PE3	PE family protein PE3
NC_000962	188800	snp	T	C	C:20 T:0	CDS	-	40/1407	14/468	missense_variant c.40A>G p.Thr14Ala	Rv0159c	PE3	PE family protein PE3
NC_000962	189809	snp	C	T	T:20 C:0	CDS	-	631/1509	211/502	missense_variant c.631G>A p.Ala211Thr	Rv0160c	PE4	PE family protein PE4
NC_000962	190094	snp	C	T	T:20 C:0	CDS	-	346/1509	116/502	missense_variant c.346G>A p.Ala116Thr	Rv0160c	PE4	PE family protein PE4
NC_000962	195360	snp	T	C	C:20 T:0	CDS	+	368/1665	123/554	missense_variant c.368T>C p.Val123Ala	Rv0166	fadD5	fatty-acid--CoA ligase FadD5
NC_000962	195566	snp	T	G	G:20 T:0	CDS	+	574/1665	192/554	missense_variant c.574T>G p.Ser192Ala	Rv0166	fadD5	fatty-acid--CoA ligase FadD5
NC_000962	199470	snp	T	G	G:20 T:0	CDS	+	937/1365	313/454	missense_variant c.937T>G p.Ser313Ala	Rv0169	mce1A	Mce family protein Mce1A
NC_000962	199608	snp	C	T	T:20 C:0	CDS	+	1075/1365	359/454	missense_variant c.1075C>T p.Pro359Ser	Rv0169	mce1A	Mce family protein Mce1A
NC_000962	200430	snp	T	C	C:20 T:0	CDS	+	536/1041	179/346	missense_variant c.536T>C p.Ile179Thr	Rv0170	mce1B	Mce family protein Mce1B
NC_000962	201567	snp	G	C	C:20 G:0	CDS	+	636/1548	212/515	missense_variant c.636G>C p.Glu212Asp	Rv0171	mce1C	Mce family protein Mce1C
NC_000962	206339	snp	T	C	C:20 T:0	CDS	+	1109/1548	370/515	missense_variant c.1109T>C p.Leu370Pro	Rv0174	mce1F	Mce family protein Mce1F
NC_000962	210442	snp	C	T	T:20 C:0	CDS	-	371/1110	124/369	missense_variant c.371G>A p.Arg124His	Rv0179c	lprO	lipoprotein LprO
NC_000962	217863	snp	C	G	G:20 C:0	CDS	+	1595/2076	532/691	missense_variant c.1595C>G p.Pro532Arg	Rv0186	bglS	beta-glucosidase BglS
NC_000962	223942	snp	T	C	C:20 T:0	CDS	+	379/1101	127/366	missense_variant c.379T>C p.Ser127Pro	Rv0192		hypothetical protein
NC_000962	225323	snp	T	C	C:20 T:0	CDS	-	1249/1848	417/615	missense_variant c.1249A>G p.Lys417Glu	Rv0193c		hypothetical protein
NC_000962	225668	snp	C	T	T:20 C:0	CDS	-	904/1848	302/615	missense_variant c.904G>A p.Gly302Ser	Rv0193c		hypothetical protein
NC_000962	227022	snp	A	G	G:20 A:0	CDS	+	145/3585	49/1194	missense_variant c.145A>G p.Ile49Val	Rv0194		multidrug ABC transporter ATPase/permease
NC_000962	227098	snp	T	C	C:20 T:0	CDS	+	221/3585	74/1194	missense_variant c.221T>C p.Met74Thr	Rv0194		multidrug ABC transporter ATPase/permease
NC_000962	227545	snp	C	T	T:20 C:0	CDS	+	668/3585	223/1194	missense_variant c.668C>T p.Thr223Met	Rv0194		multidrug ABC transporter ATPase/permease
NC_000962	227860	snp	C	T	T:20 C:0	CDS	+	983/3585	328/1194	missense_variant c.983C>T p.Pro328Leu	Rv0194		multidrug ABC transporter ATPase/permease
NC_000962	233364	snp	G	C	C:20 G:0	CDS	+	1134/2289	378/762	missense_variant c.1134G>C p.Arg378Ser	Rv0197		oxidoreductase
NC_000962	243598	snp	A	G	G:20 A:0	CDS	+	215/1104	72/367	missense_variant c.215A>G p.His72Arg	Rv0205		transmembrane protein
NC_000962	244393	snp	T	C	C:20 T:0	CDS	+	1010/1104	337/367	missense_variant c.1010T>C p.Val337Ala	Rv0205		transmembrane protein
NC_000962	245921	snp	G	C	C:20 G:0	CDS	-	1398/2835	466/944	missense_variant c.1398C>G p.Asp466Glu	Rv0206c	mmpL3	transmembrane transport protein MmpL3
NC_000962	246169	snp	A	T	T:20 A:0	CDS	-	1150/2835	384/944	missense_variant c.1150T>A p.Phe384Ile	Rv0206c	mmpL3	transmembrane transport protein MmpL3
NC_000962	249522	snp	T	C	C:20 T:0	CDS	+	485/1086	162/361	missense_variant c.485T>C p.Val162Ala	Rv0209		hypothetical protein
NC_000962	251575	snp	G	A	A:20 G:0	CDS	+	1456/1479	486/492	missense_variant c.1456G>A p.Ala486Thr	Rv0210		hypothetical protein
NC_000962	256182	snp	G	C	C:20 G:0	CDS	+	119/1614	40/537	missense_variant c.119G>C p.Gly40Ala	Rv0214	fadD4	fatty-acid--CoA ligase FadD4
NC_000962	260282	snp	G	T	T:20 G:0	CDS	-	550/909	184/302	missense_variant c.550C>A p.Pro184Thr	Rv0217c	lipW	esterase LipW
NC_000962	261869	snp	T	C	C:20 T:0	CDS	+	946/1329	316/442	missense_variant c.946T>C p.Cys316Arg	Rv0218		transmembrane protein
NC_000962	262160	snp	G	A	A:20 G:0	CDS	+	1237/1329	413/442	missense_variant c.1237G>A p.Asp413Asn	Rv0218		transmembrane protein
NC_000962	267329	snp	G	A	A:20 G:0	CDS	-	436/1464	146/487	missense_variant c.436C>T p.Pro146Ser	Rv0223c		aldehyde dehydrogenase
NC_000962	268277	snp	G	C	C:20 G:0	CDS	-	351/765	117/254	missense_variant c.351C>G p.Phe117Leu	Rv0224c		methyltransferase
NC_000962	271665	snp	C	T	T:20 C:0	CDS	-	1175/1266	392/421	missense_variant c.1175G>A p.Ser392Asn	Rv0227c		membrane protein
NC_000962	272753	snp	G	C	C:20 G:0	CDS	-	87/1266	29/421	missense_variant c.87C>G p.Ser29Arg	Rv0227c		membrane protein
NC_000962	275367	snp	G	T	T:20 G:0	CDS	-	597/981	199/326	missense_variant c.597C>A p.Asp199Glu	Rv0230c	php	phosphotriesterase
NC_000962	278681	snp	C	G	G:20 C:0	CDS	+	97/945	33/314	missense_variant c.97C>G p.His33Asp	Rv0233	nrdB	ribonucleoside-diphosphate reductase subunit beta NrdB
NC_000962	283614	snp	T	C	C:20 T:0	CDS	-	3238/4203	1080/1400	missense_variant c.3238A>G p.Ser1080Gly	Rv0236c	aftD	alpha-(1->3)-arabinofuranosyltransferase
NC_000962	283884	snp	T	C	C:20 T:0	CDS	-	2968/4203	990/1400	missense_variant c.2968A>G p.Thr990Ala	Rv0236c	aftD	alpha-(1->3)-arabinofuranosyltransferase
NC_000962	285618	snp	T	C	C:20 T:0	CDS	-	1234/4203	412/1400	missense_variant c.1234A>G p.Met412Val	Rv0236c	aftD	alpha-(1->3)-arabinofuranosyltransferase
NC_000962	287570	snp	G	T	T:20 G:0	CDS	+	385/1167	129/388	missense_variant c.385G>T p.Val129Leu	Rv0237	lpqI	lipoprotein LpqI
NC_000962	289435	snp	G	T	T:20 G:0	CDS	+	91/438	31/145	missense_variant c.91G>T p.Ala31Ser	Rv0240	vapC24	ribonuclease VapC24
NC_000962	294198	snp	T	G	G:20 T:0	CDS	-	1436/1836	479/611	missense_variant c.1436A>C p.Glu479Ala	Rv0244c	fadE5	acyl-CoA dehydrogenase FadE5
NC_000962	294453	snp	T	C	C:20 T:0	CDS	-	1181/1836	394/611	missense_variant c.1181A>G p.Lys394Arg	Rv0244c	fadE5	acyl-CoA dehydrogenase FadE5
NC_000962	297194	snp	C	T	T:20 C:0	CDS	+	386/1311	129/436	missense_variant c.386C>T p.Ala129Val	Rv0246		integral membrane protein
NC_000962	310973	snp	G	A	A:20 G:0	CDS	-	545/744	182/247	missense_variant c.545C>T p.Ala182Val	Rv0259c		hypothetical protein
NC_000962	329218	snp	G	A	A:20 G:0	CDS	-	491/1134	164/377	missense_variant c.491C>T p.Pro164Leu	Rv0272c		hypothetical protein
NC_000962	331588	snp	G	A	A:20 G:0	CDS	-	71/726	24/241	missense_variant c.71C>T p.Ser24Leu	Rv0275c		transcriptional regulator
NC_000962	333892	snp	G	C	C:20 G:0	CDS	-	2419/2874	807/957	missense_variant c.2419C>G p.Arg807Gly	Rv0278c		PE-PGRS family protein PE_PGRS3
NC_000962	337959	snp	A	C	C:20 A:0	CDS	-	1115/2514	372/837	missense_variant c.1115T>G p.Ile372Ser	Rv0279c	PE_PGRS4	PE-PGRS family protein PE_PGRS4
NC_000962	338020	snp	A	C	C:20 A:0	CDS	-	1054/2514	352/837	missense_variant c.1054T>G p.Cys352Gly	Rv0279c	PE_PGRS4	PE-PGRS family protein PE_PGRS4
NC_000962	338100	snp	T	C	C:20 T:0	CDS	-	974/2514	325/837	missense_variant c.974A>G p.Asn325Ser	Rv0279c	PE_PGRS4	PE-PGRS family protein PE_PGRS4
NC_000962	338719	snp	T	C	C:25 T:0	CDS	-	355/2514	119/837	missense_variant c.355A>G p.Thr119Ala	Rv0279c	PE_PGRS4	PE-PGRS family protein PE_PGRS4
NC_000962	340372	snp	T	C	C:20 T:0	CDS	+	1009/1611	337/536	missense_variant c.1009T>C p.Ser337Pro	Rv0280	PPE3	PPE family protein PPE3
NC_000962	342146	snp	A	C	C:20 A:0	CDS	+	17/1896	6/631	missense_variant c.17A>C p.Glu6Ala	Rv0282	eccA3	ESX-3 secretion system protein EccA
NC_000962	346275	snp	C	G	G:20 C:0	CDS	+	641/3993	214/1330	missense_variant c.641C>G p.Pro214Arg	Rv0284	eccC3	ESX-3 secretion system protein EccC3
NC_000962	354280	snp	G	A	A:20 G:0	CDS	+	1198/1419	400/472	missense_variant c.1198G>A p.Ala400Thr	Rv0290	eccD3	ESX-3 secretion system protein EccD
NC_000962	356528	snp	A	G	G:20 A:0	CDS	+	649/996	217/331	missense_variant c.649A>G p.Asn217Asp	Rv0292	eccE3	ESX-3 secretion system protein EccE
NC_000962	363513	snp	G	A	A:20 G:0	CDS	+	38/303	13/100	missense_variant c.38G>A p.Ser13Asn	Rv0299		toxin
NC_000962	364975	snp	C	T	T:20 C:0	CDS	+	371/633	124/210	missense_variant c.371C>T p.Ala124Val	Rv0302		transcriptional regulator
NC_000962	366731	snp	T	C	C:20 T:0	CDS	-	6034/6615	2012/2204	missense_variant c.6034A>G p.Thr2012Ala	Rv0304c	PPE5	PPE family protein PPE5
NC_000962	367471	snp	G	A	A:20 G:0	CDS	-	5294/6615	1765/2204	missense_variant c.5294C>T p.Ser1765Phe	Rv0304c	PPE5	PPE family protein PPE5
NC_000962	368168	snp	C	T	T:20 C:0	CDS	-	4597/6615	1533/2204	missense_variant c.4597G>A p.Gly1533Ser	Rv0304c	PPE5	PPE family protein PPE5
NC_000962	381030	snp	A	G	G:20 A:0	CDS	+	475/1863	159/620	missense_variant c.475A>G p.Ser159Gly	Rv0312		hypothetical protein
NC_000962	382243	snp	C	T	T:20 C:0	CDS	+	1688/1863	563/620	missense_variant c.1688C>T p.Pro563Leu	Rv0312		hypothetical protein
NC_000962	382991	snp	A	G	G:20 A:0	CDS	-	551/663	184/220	missense_variant c.551T>C p.Val184Ala	Rv0314c		membrane protein
NC_000962	384380	snp	A	C	C:20 A:0	CDS	+	779/885	260/294	missense_variant c.779A>C p.Lys260Thr	Rv0315		beta-1,3-glucanase
NC_000962	386432	snp	C	G	G:20 C:0	CDS	-	668/795	223/264	missense_variant c.668G>C p.Gly223Ala	Rv0318c		integral membrane protein
NC_000962	389129	snp	A	G	G:20 A:0	CDS	+	548/573	183/190	missense_variant c.548A>G p.Tyr183Cys	Rv0321	dcd	deoxycytidine triphosphate deaminase
NC_000962	390828	snp	T	C	C:20 T:0	CDS	-	424/672	142/223	missense_variant c.424A>G p.Ser142Gly	Rv0323c		hypothetical protein
NC_000962	391853	snp	A	G	G:20 A:0	CDS	+	502/681	168/226	missense_variant c.502A>G p.Thr168Ala	Rv0324		transcriptional regulator
NC_000962	393748	snp	G	A	A:20 G:0	CDS	-	298/1350	100/449	missense_variant c.298C>T p.His100Tyr	Rv0327c	cyp135A1	cytochrome P450 Cyp135A1
NC_000962	394935	snp	C	G	G:20 C:0	CDS	-	386/627	129/208	missense_variant c.386G>C p.Trp129Ser	Rv0329c		hypothetical protein
NC_000962	398034	snp	A	G	G:20 A:0	CDS	+	593/786	198/261	missense_variant c.593A>G p.Glu198Gly	Rv0332		hypothetical protein
NC_000962	401678	snp	C	A	A:16 C:0	CDS	+	1487/1512	496/503	missense_variant c.1487C>A p.Pro496His	Rv0336		hypothetical protein
NC_000962	403980	snp	G	A	A:20 G:0	CDS	-	1862/2649	621/882	missense_variant c.1862C>T p.Ala621Val	Rv0338c		iron-sulfur-binding reductase
NC_000962	404326	snp	T	C	C:20 T:0	CDS	-	1516/2649	506/882	missense_variant c.1516A>G p.Arg506Gly	Rv0338c		iron-sulfur-binding reductase
NC_000962	411100	snp	A	G	G:20 A:0	CDS	+	263/1923	88/640	missense_variant c.263A>G p.Asn88Ser	Rv0342	iniA	isoniazid inductible protein IniA
NC_000962	412280	snp	T	G	G:20 T:0	CDS	+	1443/1923	481/640	missense_variant c.1443T>G p.His481Gln	Rv0342	iniA	isoniazid inductible protein IniA
NC_000962	422379	snp	C	T	T:20 C:0	CDS	+	671/708	224/235	missense_variant c.671C>T p.Ser224Leu	Rv0351	grpE	stress response protein GrpE
NC_000962	424932	snp	T	A	A:20 T:0	CDS	-	9748/9903	3250/3300	missense_variant c.9748A>T p.Ile3250Phe	Rv0355c	PPE8	PPE family protein PPE8
NC_000962	429060	snp	T	C	C:20 T:0	CDS	-	5620/9903	1874/3300	missense_variant c.5620A>G p.Asn1874Asp	Rv0355c	PPE8	PPE family protein PPE8
NC_000962	438271	snp	G	A	A:20 G:0	CDS	+	754/780	252/259	missense_variant c.754G>A p.Ala252Thr	Rv0359		zinc metalloprotease
NC_000962	440745	snp	T	C	C:20 T:0	CDS	+	875/1383	292/460	missense_variant c.875T>C p.Val292Ala	Rv0362	mgtE	Mg2+ transport transmembrane protein MgtE
NC_000962	442971	snp	A	C	C:20 A:0	CDS	+	577/684	193/227	missense_variant c.577A>C p.Ile193Leu	Rv0364		transmembrane protein
NC_000962	445415	snp	C	T	T:20 C:0	CDS	-	1111/1212	371/403	missense_variant c.1111G>A p.Gly371Ser	Rv0368c		hypothetical protein
NC_000962	445780	snp	C	T	T:20 C:0	CDS	-	746/1212	249/403	missense_variant c.746G>A p.Arg249His	Rv0368c		hypothetical protein
NC_000962	447442	snp	C	T	T:20 C:0	CDS	-	602/897	201/298	missense_variant c.602G>A p.Gly201Glu	Rv0370c		oxidoreductase
NC_000962	448905	snp	C	T	T:20 C:0	CDS	-	481/756	161/251	missense_variant c.481G>A p.Gly161Ser	Rv0372c		hypothetical protein
NC_000962	451439	snp	A	G	G:20 A:0	CDS	-	365/2400	122/799	missense_variant c.365T>C p.Phe122Ser	Rv0373c		carbon monoxyde dehydrogenase large subunit
NC_000962	466385	snp	A	C	C:20 A:0	CDS	+	2975/3258	992/1085	missense_variant c.2975A>C p.Asp992Ala	Rv0386		transcriptional regulator
NC_000962	468357	snp	A	G	G:20 A:0	CDS	+	23/1260	8/419	missense_variant c.23A>G p.Glu8Gly	Rv0389	purT	phosphoribosylglycinamide formyltransferase PurT
NC_000962	469329	snp	T	C	C:20 T:0	CDS	+	995/1260	332/419	missense_variant c.995T>C p.Ile332Thr	Rv0389	purT	phosphoribosylglycinamide formyltransferase PurT
NC_000962	471918	snp	A	G	G:20 A:0	CDS	-	722/1413	241/470	missense_variant c.722T>C p.Val241Ala	Rv0392c	ndhA	NADH dehydrogenase NdhA
NC_000962	475178	snp	T	C	C:20 T:0	CDS	+	239/405	80/134	missense_variant c.239T>C p.Val80Ala	Rv0395		hypothetical protein
NC_000962	481880	snp	A	G	G:20 A:0	CDS	-	1352/2877	451/958	missense_variant c.1352T>C p.Leu451Pro	Rv0402c	mmpL1	transmembrane transport protein MmpL1
NC_000962	484238	snp	A	G	G:20 A:0	CDS	+	262/1758	88/585	missense_variant c.262A>G p.Thr88Ala	Rv0404	fadD30	long-chain-fatty-acid--AMP ligase FadD30
NC_000962	489859	snp	A	G	G:20 A:0	CDS	+	4129/4209	1377/1402	missense_variant c.4129A>G p.Met1377Val	Rv0405	pks6	membrane bound polyketide synthase
NC_000962	489935	snp	G	C	C:20 G:0	CDS	-	4205/4209	1402/1402	missense_variant c.4205G>C p.Arg1402Pro	Rv0406c		beta lactamase-like protein
NC_000962	492150	snp	G	C	C:20 G:0	CDS	+	365/2073	122/690	missense_variant c.365G>C p.Gly122Ala	Rv0408	pta	phosphate acetyltransferase
NC_000962	498557	snp	C	A	A:20 C:0	CDS	-	1063/1320	355/439	missense_variant c.1063G>T p.Asp355Tyr	Rv0412c		membrane protein
NC_000962	501620	snp	C	T	T:20 C:0	CDS	+	473/1023	158/340	missense_variant c.473C>T p.Ala158Val	Rv0415	thiO	thiamine biosynthesis oxidoreductase ThiO
NC_000962	502589	snp	C	G	G:20 C:0	CDS	+	224/759	75/252	missense_variant c.224C>G p.Ser75Cys	Rv0417	thiG	thiazole synthase
NC_000962	505974	snp	G	A	A:20 G:0	CDS	+	889/1497	297/498	missense_variant c.889G>A p.Ala297Thr	Rv0419	lpqM	lipoprotein peptidase LpqM
NC_000962	506910	snp	C	T	T:20 C:0	CDS	-	62/411	21/136	missense_variant c.62G>A p.Gly21Glu	Rv0420c		transmembrane protein
NC_000962	513257	snp	T	C	C:20 T:0	CDS	-	2065/4620	689/1539	missense_variant c.2065A>G p.Met689Val	Rv0425c	ctpH	metal cation transporting ATPase H
NC_000962	514657	snp	T	G	G:20 T:0	CDS	-	665/4620	222/1539	missense_variant c.665A>C p.Glu222Ala	Rv0425c	ctpH	metal cation transporting ATPase H
NC_000962	517358	snp	T	C	C:20 T:0	CDS	-	446/909	149/302	missense_variant c.446A>G p.Asp149Gly	Rv0428c		GCN5-like N-acetyltransferase
NC_000962	518393	snp	C	T	T:20 C:0	CDS	-	4/594	2/197	missense_variant c.4G>A p.Ala2Thr	Rv0429c	def	polypeptide deformylase
NC_000962	519185	snp	T	G	G:20 T:0	CDS	+	113/495	38/164	missense_variant c.113T>G p.Val38Gly	Rv0431		tuberculin-like peptide
NC_000962	519331	snp	A	G	G:20 A:0	CDS	+	259/495	87/164	missense_variant c.259A>G p.Thr87Ala	Rv0431		tuberculin-like peptide
NC_000962	522081	snp	A	G	G:20 A:0	CDS	+	568/654	190/217	missense_variant c.568A>G p.Thr190Ala	Rv0434		hypothetical protein
NC_000962	524891	snp	C	A	A:20 C:0	CDS	-	500/861	167/286	missense_variant c.500G>T p.Gly167Val	Rv0436c	pssA	CDP-diacylglycerol--serine O-phosphatidyltransferase
NC_000962	527316	snp	C	G	G:20 C:0	CDS	-	45/1218	15/405	missense_variant c.45G>C p.Met15Ile	Rv0438c	moeA2	molybdopterin molybdenumtransferase
NC_000962	533239	snp	C	T	T:20 C:0	CDS	-	551/699	184/232	missense_variant c.551G>A p.Gly184Glu	Rv0444c	rskA	anti-sigma-K factor RskA
NC_000962	533470	snp	C	T	T:20 C:0	CDS	-	320/699	107/232	missense_variant c.320G>A p.Gly107Asp	Rv0444c	rskA	anti-sigma-K factor RskA
NC_000962	540552	snp	C	T	T:20 C:0	CDS	-	940/2904	314/967	missense_variant c.940G>A p.Ala314Thr	Rv0450c	mmpL4	transmembrane transport protein MmpL4
NC_000962	555330	snp	C	T	T:20 C:0	CDS	-	977/1425	326/474	missense_variant c.977G>A p.Arg326Gln	Rv0465c		HTH-type transcriptional regulator
NC_000962	555991	snp	A	G	G:20 A:0	CDS	-	316/1425	106/474	missense_variant c.316T>C p.Cys106Arg	Rv0465c		HTH-type transcriptional regulator
NC_000962	556201	snp	T	C	C:20 T:0	CDS	-	106/1425	36/474	missense_variant c.106A>G p.Asn36Asp	Rv0465c		HTH-type transcriptional regulator
NC_000962	573384	snp	T	G	G:20 T:0	CDS	-	418/756	140/251	missense_variant c.418A>C p.Ile140Leu	Rv0484c		short-chain type oxidoreductase
NC_000962	581821	snp	G	A	A:20 G:0	CDS	-	1558/1890	520/629	missense_variant c.1558C>T p.Leu520Phe	Rv0492c		GMC-type oxidoreductase
NC_000962	584171	snp	T	C	C:20 T:0	CDS	-	520/990	174/329	missense_variant c.520A>G p.Ser174Gly	Rv0493c		hypothetical protein
NC_000962	590763	snp	G	C	C:20 G:0	CDS	+	681/888	227/295	missense_variant c.681G>C p.Glu227Asp	Rv0500	proC	pyrroline-5-carboxylate reductase
NC_000962	597553	snp	G	C	C:20 G:0	CDS	+	355/2907	119/968	missense_variant c.355G>C p.Asp119His	Rv0507	mmpL2	transmembrane transport protein MmpL2
NC_000962	598475	snp	G	A	A:20 G:0	CDS	+	1277/2907	426/968	missense_variant c.1277G>A p.Arg426His	Rv0507	mmpL2	transmembrane transport protein MmpL2
NC_000962	598723	snp	G	T	T:20 G:0	CDS	+	1525/2907	509/968	missense_variant c.1525G>T p.Asp509Tyr	Rv0507	mmpL2	transmembrane transport protein MmpL2
NC_000962	599363	snp	C	G	G:20 C:0	CDS	+	2165/2907	722/968	missense_variant c.2165C>G p.Ser722Cys	Rv0507	mmpL2	transmembrane transport protein MmpL2
NC_000962	605338	snp	A	G	G:20 A:0	CDS	+	737/990	246/329	missense_variant c.737A>G p.Glu246Gly	Rv0512	hemB	delta-aminolevulinic acid dehydratase
NC_000962	609926	snp	G	A	A:20 G:0	CDS	+	1181/1311	394/436	missense_variant c.1181G>A p.Gly394Asp	Rv0517		acyltransferase
NC_000962	623472	snp	A	G	G:17 A:0	CDS	+	680/1785	227/594	missense_variant c.680A>G p.Asp227Gly	Rv0532	PE_PGRS6	PE-PGRS family protein PE_PGRS6
NC_000962	623508	snp	C	G	G:20 C:0	CDS	+	716/1785	239/594	missense_variant c.716C>G p.Ala239Gly	Rv0532	PE_PGRS6	PE-PGRS family protein PE_PGRS6
NC_000962	630722	snp	G	C	C:20 G:0	CDS	+	683/1647	228/548	missense_variant c.683G>C p.Arg228Pro	Rv0538		membrane protein
NC_000962	633729	snp	T	C	C:20 T:0	CDS	-	676/1350	226/449	missense_variant c.676A>G p.Ile226Val	Rv0541c		integral membrane protein
NC_000962	637319	snp	G	A	A:20 G:0	CDS	-	145/1254	49/417	missense_variant c.145C>T p.Pro49Ser	Rv0545c	pitA	low-affinity inorganic phosphate transporter
NC_000962	648002	snp	T	G	G:20 T:0	CDS	+	44/516	15/171	missense_variant c.44T>G p.Leu15Arg	Rv0556		transmembrane protein
NC_000962	658923	snp	C	G	G:20 C:0	CDS	+	603/1020	201/339	missense_variant c.603C>G p.Phe201Leu	Rv0567		methyltransferase/methylase
NC_000962	665293	snp	A	G	G:20 A:0	CDS	-	91/342	31/113	missense_variant c.91T>C p.Phe31Leu	Rv0572c		hypothetical protein
NC_000962	668383	snp	A	C	C:20 A:0	CDS	-	12/1143	4/380	missense_variant c.12T>G p.Asn4Lys	Rv0574c		hypothetical protein
NC_000962	670545	snp	G	A	A:20 G:0	CDS	+	698/1305	233/434	missense_variant c.698G>A p.Arg233His	Rv0576		transcriptional regulator
NC_000962	672637	snp	C	T	T:20 C:0	CDS	-	3280/3921	1094/1306	missense_variant c.3280G>A p.Ala1094Thr	Rv0578c	PE_PGRS7	PE-PGRS family protein PE_PGRS7
NC_000962	679497	snp	A	G	G:20 A:0	CDS	+	269/2634	90/877	missense_variant c.269A>G p.Asp90Gly	Rv0584		glycosidase
NC_000962	683826	snp	C	T	T:20 C:0	CDS	-	447/2388	149/795	missense_variant c.447G>A p.Met149Ile	Rv0585c		integral membrane protein
NC_000962	686972	snp	T	C	C:20 T:0	CDS	+	152/1215	51/404	missense_variant c.152T>C p.Phe51Ser	Rv0589	mce2A	Mce family protein Mce2A
NC_000962	687353	snp	T	C	C:20 T:0	CDS	+	533/1215	178/404	missense_variant c.533T>C p.Leu178Pro	Rv0589	mce2A	Mce family protein Mce2A
NC_000962	689204	snp	C	T	T:20 C:0	CDS	+	146/1446	49/481	missense_variant c.146C>T p.Thr49Met	Rv0591	mce2C	Mce family protein Mce2C
NC_000962	690248	snp	C	A	A:20 C:0	CDS	+	1190/1446	397/481	missense_variant c.1190C>A p.Thr397Asn	Rv0591	mce2C	Mce family protein Mce2C
NC_000962	699718	snp	C	T	T:20 C:0	CDS	-	82/762	28/253	missense_variant c.82G>A p.Val28Ile	Rv0602c	tcrA	two component DNA binding transcriptional regulator TcrA
NC_000962	700084	snp	C	G	G:20 C:0	CDS	+	229/312	77/103	missense_variant c.229C>G p.Pro77Ala	Rv0603		hypothetical protein
NC_000962	700141	snp	G	A	A:20 G:0	CDS	+	286/312	96/103	missense_variant c.286G>A p.Glu96Lys	Rv0603		hypothetical protein
NC_000962	700776	snp	T	C	C:20 T:0	CDS	+	538/951	180/316	missense_variant c.538T>C p.Ser180Pro	Rv0604	lpqO	lipoprotein LpqO
NC_000962	705602	snp	T	C	C:20 T:0	CDS	-	308/1158	103/385	missense_variant c.308A>G p.Asn103Ser	Rv0610c		hypothetical protein
NC_000962	713310	snp	T	C	C:20 T:0	CDS	+	595/1092	199/363	missense_variant c.595T>C p.Cys199Arg	Rv0620	galK	galactokinase
NC_000962	713802	snp	C	T	T:20 C:0	CDS	+	1087/1092	363/363	missense_variant c.1087C>T p.Arg363Cys	Rv0620	galK	galactokinase
NC_000962	720127	snp	T	C	C:20 T:0	CDS	-	1606/1728	536/575	missense_variant c.1606A>G p.Thr536Ala	Rv0629c	recD	exonuclease V subunit alpha RecD
NC_000962	722583	snp	C	A	A:20 C:0	CDS	-	2431/3285	811/1094	missense_variant c.2431G>T p.Val811Phe	Rv0630c	recB	exonuclease V subunit beta RecB
NC_000962	724794	snp	C	A	A:20 C:0	CDS	-	220/3285	74/1094	missense_variant c.220G>T p.Val74Leu	Rv0630c	recB	exonuclease V subunit beta RecB
NC_000962	725734	snp	G	A	A:20 G:0	CDS	-	2573/3294	858/1097	missense_variant c.2573C>T p.Pro858Leu	Rv0631c	recC	exonuclease V subunit gamma RecC
NC_000962	727321	snp	C	T	T:20 C:0	CDS	-	986/3294	329/1097	missense_variant c.986G>A p.Gly329Glu	Rv0631c	recC	exonuclease V subunit gamma RecC
NC_000962	732552	snp	A	G	G:20 A:0	CDS	+	160/429	54/142	missense_variant c.160A>G p.Thr54Ala	Rv0636	hadB	(3R)-hydroxyacyl-ACP dehydratase subunit HadB
NC_000962	735865	snp	A	G	G:20 A:0	CDS	+	349/708	117/235	missense_variant c.349A>G p.Thr117Ala	Rv0641	rplA	50S ribosomal protein L1
NC_000962	736919	snp	G	T	T:20 G:0	CDS	-	285/906	95/301	missense_variant c.285C>A p.Phe95Leu	Rv0642c	mmaA4	hydroxymycolate synthase MmaA4
NC_000962	738820	snp	C	A	A:20 C:0	CDS	-	341/864	114/287	missense_variant c.341G>T p.Arg114Leu	Rv0644c	mmaA2	cyclopropane mycolic acid synthase CmaA
NC_000962	741741	snp	C	T	T:20 C:0	CDS	-	877/1467	293/488	missense_variant c.877G>A p.Ala293Thr	Rv0647c		hypothetical protein
NC_000962	743317	snp	C	T	T:20 C:0	CDS	+	599/3648	200/1215	missense_variant c.599C>T p.Ser200Leu	Rv0648		alpha-mannosidase
NC_000962	745345	snp	C	G	G:20 C:0	CDS	+	2627/3648	876/1215	missense_variant c.2627C>G p.Pro876Arg	Rv0648		alpha-mannosidase
NC_000962	754186	snp	A	G	G:20 A:0	CDS	-	224/717	75/238	missense_variant c.224T>C p.Leu75Pro	Rv0658c		integral membrane protein
NC_000962	757182	snp	A	G	G:20 A:0	CDS	+	1046/2364	349/787	missense_variant c.1046A>G p.Asp349Gly	Rv0663	atsD	arylsulfatase AtsD
NC_000962	769162	snp	A	G	G:20 A:0	CDS	-	436/1914	146/637	missense_variant c.436T>C p.Ser146Pro	Rv0669c		neutral ceramidase
NC_000962	775639	snp	T	C	C:20 T:0	CDS	-	2842/2895	948/964	missense_variant c.2842A>G p.Ile948Val	Rv0676c	mmpL5	transmembrane transport protein MmpL5
NC_000962	776100	snp	G	A	A:20 G:0	CDS	-	2381/2895	794/964	missense_variant c.2381C>T p.Thr794Ile	Rv0676c	mmpL5	transmembrane transport protein MmpL5
NC_000962	786393	snp	T	G	G:20 T:0	CDS	+	245/798	82/265	missense_variant c.245T>G p.Ile82Ser	Rv0686		membrane protein
NC_000962	815236	snp	T	C	C:20 T:0	CDS	+	47/441	16/146	missense_variant c.47T>C p.Ile16Thr	Rv0723	rplO	50S ribosomal protein L15
NC_000962	820483	snp	G	T	T:20 G:0	CDS	-	17/657	6/218	missense_variant c.17C>A p.Ala6Asp	Rv0727c	fucA	L-fuculose phosphate aldolase FucA
NC_000962	820752	snp	C	T	T:20 C:0	CDS	-	725/981	242/326	missense_variant c.725G>A p.Arg242His	Rv0728c	serA2	D-3-phosphoglycerate dehydrogenase SerA
NC_000962	821907	snp	T	C	C:20 T:0	CDS	+	401/1347	134/448	missense_variant c.401T>C p.Leu134Pro	Rv0729	xylB	D-xylulose kinase XylB
NC_000962	831566	snp	A	G	G:20 A:0	CDS	+	712/807	238/268	missense_variant c.712A>G p.Met238Val	Rv0739		hypothetical protein
NC_000962	835828	snp	C	T	T:20 C:0	CDS	+	128/2352	43/783	missense_variant c.128C>T p.Ala43Val	Rv0746	PE_PGRS9	PE-PGRS family protein PE_PGRS9
NC_000962	836272	snp	A	G	G:20 A:0	CDS	+	572/2352	191/783	missense_variant c.572A>G p.Glu191Gly	Rv0746	PE_PGRS9	PE-PGRS family protein PE_PGRS9
NC_000962	836454	snp	A	G	G:20 A:0	CDS	+	754/2352	252/783	missense_variant c.754A>G p.Thr252Ala	Rv0746	PE_PGRS9	PE-PGRS family protein PE_PGRS9
NC_000962	836538	snp	A	G	G:20 A:0	CDS	+	838/2352	280/783	missense_variant c.838A>G p.Asn280Asp	Rv0746	PE_PGRS9	PE-PGRS family protein PE_PGRS9
NC_000962	836658	snp	A	G	G:18 A:0	CDS	+	958/2352	320/783	missense_variant c.958A>G p.Thr320Ala	Rv0746	PE_PGRS9	PE-PGRS family protein PE_PGRS9
NC_000962	837033	snp	A	G	G:18 A:0	CDS	+	1333/2352	445/783	missense_variant c.1333A>G p.Thr445Ala	Rv0746	PE_PGRS9	PE-PGRS family protein PE_PGRS9
NC_000962	837580	snp	G	A	A:20 G:0	CDS	+	1880/2352	627/783	missense_variant c.1880G>A p.Ser627Asn	Rv0746	PE_PGRS9	PE-PGRS family protein PE_PGRS9
NC_000962	843859	snp	T	C	C:20 T:0	CDS	-	556/1173	186/390	missense_variant c.556A>G p.Ile186Val	Rv0752c	fadE9	acyl-CoA dehydrogenase FadE9
NC_000962	844209	snp	A	G	G:20 A:0	CDS	-	206/1173	69/390	missense_variant c.206T>C p.Val69Ala	Rv0752c	fadE9	acyl-CoA dehydrogenase FadE9
NC_000962	844629	snp	A	C	C:20 A:0	CDS	-	1325/1533	442/510	missense_variant c.1325T>G p.Val442Gly	Rv0753c	mmsA	methylmalonate-semialdehyde dehydrogenase
NC_000962	848407	snp	C	T	T:20 C:0	CDS	-	1634/1938	545/645	missense_variant c.1634G>A p.Arg545Lys	Rv0755c	PPE12	PPE family protein PPE12
NC_000962	852910	snp	C	T	T:20 C:0	CDS	+	515/1458	172/485	missense_variant c.515C>T p.Pro172Leu	Rv0758	phoR	two component system response sensor kinase PhoR
NC_000962	862575	snp	C	T	T:20 C:0	CDS	+	164/747	55/248	missense_variant c.164C>T p.Ala55Val	Rv0769		oxidoreductase
NC_000962	863632	snp	T	G	G:20 T:0	CDS	+	377/888	126/295	missense_variant c.377T>G p.Val126Gly	Rv0770		oxidoreductase
NC_000962	867697	snp	A	C	C:20 A:0	CDS	-	655/912	219/303	missense_variant c.655T>G p.Ser219Ala	Rv0774c		hypothetical protein
NC_000962	867927	snp	T	G	G:20 T:0	CDS	-	425/912	142/303	missense_variant c.425A>C p.Asp142Ala	Rv0774c		hypothetical protein
NC_000962	871271	snp	A	C	C:20 A:0	CDS	+	1264/1419	422/472	missense_variant c.1264A>C p.Thr422Pro	Rv0777	purB	adenylosuccinate lyase PurB
NC_000962	880562	snp	G	T	T:20 G:0	CDS	+	1223/1701	408/566	missense_variant c.1223G>T p.Cys408Phe	Rv0785		KsdD-like steroid dehydrogenase
NC_000962	882257	snp	T	C	C:20 T:0	CDS	+	799/960	267/319	missense_variant c.799T>C p.Tyr267His	Rv0787		hypothetical protein
NC_000962	893733	snp	T	G	G:20 T:0	CDS	+	416/1302	139/433	missense_variant c.416T>G p.Leu139Arg	Rv0800	pepC	M18 family aminopeptidase
NC_000962	906857	snp	A	G	G:20 A:0	CDS	+	435/870	145/289	missense_variant c.435A>G p.Ile145Met	Rv0812		4-amino-4-deoxychorismate lyase
NC_000962	911261	snp	T	C	C:20 T:0	CDS	+	290/768	97/255	missense_variant c.290T>C p.Leu97Pro	Rv0818		transcriptional regulator
NC_000962	912830	snp	C	G	G:20 C:0	CDS	+	105/777	35/258	missense_variant c.105C>G p.Phe35Leu	Rv0820	phoT	phosphate ABC transporter ATP-binding protein PhoT
NC_000962	916046	snp	T	G	G:20 T:0	CDS	-	266/2055	89/684	missense_variant c.266A>C p.His89Pro	Rv0822c		hypothetical protein
NC_000962	916659	snp	A	G	G:20 A:0	CDS	-	988/1170	330/389	missense_variant c.988T>C p.Phe330Leu	Rv0823c		tRNA-dihydrouridine synthase
NC_000962	917259	snp	C	A	A:20 C:0	CDS	-	388/1170	130/389	missense_variant c.388G>T p.Gly130Cys	Rv0823c		tRNA-dihydrouridine synthase
NC_000962	919923	snp	A	G	G:20 A:0	CDS	+	290/1056	97/351	missense_variant c.290A>G p.Glu97Gly	Rv0826		hypothetical protein
NC_000962	920514	snp	G	A	A:20 G:0	CDS	+	881/1056	294/351	missense_variant c.881G>A p.Arg294Gln	Rv0826		hypothetical protein
NC_000962	927110	snp	A	G	G:14 A:0	CDS	+	1750/2250	584/749	missense_variant c.1750A>G p.Ser584Gly	Rv0833	PE_PGRS13	PE-PGRS family protein PE_PGRS13
NC_000962	931437	snp	A	G	G:20 A:0	CDS	+	485/645	162/214	missense_variant c.485A>G p.Asp162Gly	Rv0835	lpqQ	lipoprotein LpqQ
NC_000962	937677	snp	G	T	T:20 G:0	CDS	+	85/243	29/80	missense_variant c.85G>T p.Val29Phe	Rv0841		transmembrane protein
NC_000962	939959	snp	A	G	G:20 A:0	CDS	+	572/1005	191/334	missense_variant c.572A>G p.Asp191Gly	Rv0843		dehydrogenase
NC_000962	940313	snp	C	A	A:20 C:0	CDS	+	926/1005	309/334	missense_variant c.926C>A p.Ala309Asp	Rv0843		dehydrogenase
NC_000962	940890	snp	C	G	G:20 C:0	CDS	-	217/651	73/216	missense_variant c.217G>C p.Ala73Pro	Rv0844c	narL	nitrate/nitrite response transcriptional regulator NarL
NC_000962	941845	snp	C	A	A:20 C:0	CDS	+	656/1278	219/425	missense_variant c.656C>A p.Ala219Glu	Rv0845		sensor histidine kinase NarS
NC_000962	942964	snp	A	G	G:20 A:0	CDS	-	1231/1515	411/504	missense_variant c.1231T>C p.Tyr411His	Rv0846c		oxidase
NC_000962	944725	snp	C	T	T:20 C:0	CDS	+	383/393	128/130	missense_variant c.383C>T p.Ala128Val	Rv0847	lpqS	lipoprotein LpqS
NC_000962	945214	snp	G	A	A:20 G:0	CDS	+	277/1119	93/372	missense_variant c.277G>A p.Gly93Ser	Rv0848	cysK2	cysteine synthase CysK
NC_000962	945347	snp	T	G	G:20 T:0	CDS	+	410/1119	137/372	missense_variant c.410T>G p.Val137Gly	Rv0848	cysK2	cysteine synthase CysK
NC_000962	948219	snp	C	A	A:20 C:0	CDS	-	250/828	84/275	missense_variant c.250G>T p.Val84Phe	Rv0851c		short-chain type dehydrogenase/reductase
NC_000962	948294	snp	T	C	C:20 T:0	CDS	-	175/828	59/275	missense_variant c.175A>G p.Ser59Gly	Rv0851c		short-chain type dehydrogenase/reductase
NC_000962	955524	snp	A	G	G:20 A:0	CDS	+	448/1212	150/403	missense_variant c.448A>G p.Ser150Gly	Rv0859		acyltransferase
NC_000962	958393	snp	G	A	A:20 G:0	CDS	+	2101/2163	701/720	missense_variant c.2101G>A p.Ala701Thr	Rv0860	fadB	fatty oxidation protein FadB
NC_000962	959379	snp	A	G	G:20 A:0	CDS	-	773/1629	258/542	missense_variant c.773T>C p.Val258Ala	Rv0861c	ercc3	DNA helicase Ercc3
NC_000962	960367	snp	A	G	G:14 A:0	CDS	-	2246/2271	749/756	missense_variant c.2246T>C p.Leu749Ser	Rv0862c		hypothetical protein
NC_000962	967529	snp	C	T	T:20 C:0	CDS	-	205/390	69/129	missense_variant c.205G>A p.Gly69Ser	Rv0870c		integral membrane protein
NC_000962	975861	snp	T	C	C:20 T:0	CDS	-	77/1647	26/548	missense_variant c.77A>G p.Asp26Gly	Rv0876c		transmembrane protein
NC_000962	979704	snp	G	C	C:20 G:0	CDS	+	343/867	115/288	missense_variant c.343G>C p.Gly115Arg	Rv0881		tRNA/rRNA methyltransferase
NC_000962	990001	snp	G	C	C:20 G:0	CDS	-	2596/2649	866/882	missense_variant c.2596C>G p.Pro866Ala	Rv0890c		HTH-type transcriptional regulator
NC_000962	993346	snp	A	C	C:20 A:0	CDS	-	110/858	37/285	missense_variant c.110T>G p.Val37Gly	Rv0891c		hypothetical protein
NC_000962	1000732	snp	A	G	G:20 A:0	CDS	+	1261/1296	421/431	missense_variant c.1261A>G p.Thr421Ala	Rv0896	gltA2	citrate synthase 1
NC_000962	1011100	snp	C	T	T:20 C:0	CDS	+	965/1599	322/532	missense_variant c.965C>T p.Pro322Leu	Rv0907		hypothetical protein
NC_000962	1014815	snp	T	G	G:20 T:0	CDS	+	135/180	45/59	missense_variant c.135T>G p.His45Gln	Rv0909		antitoxin
NC_000962	1018028	snp	G	A	A:20 G:0	CDS	-	698/1509	233/502	missense_variant c.698C>T p.Pro233Leu	Rv0913c		dioxygenase
NC_000962	1024346	snp	A	G	G:20 A:0	CDS	+	136/477	46/158	missense_variant c.136A>G p.Ser46Gly	Rv0918		hypothetical protein
NC_000962	1026070	snp	G	T	T:20 G:0	CDS	-	747/1320	249/439	missense_variant c.747C>A p.Asp249Glu	Rv0920c		transposase
NC_000962	1037012	snp	T	C	C:20 T:0	CDS	+	14/927	5/308	missense_variant c.14T>C p.Met5Thr	Rv0930	pstA1	phosphate ABC transporter permease PstA
NC_000962	1040706	snp	A	C	C:20 A:0	CDS	-	343/1113	115/370	missense_variant c.343T>G p.Ser115Ala	Rv0932c	pstS2	phosphate ABC transporter substrate-binding lipoprotein PstS
NC_000962	1043169	snp	T	C	C:20 T:0	CDS	+	1055/1125	352/374	missense_variant c.1055T>C p.Val352Ala	Rv0934	pstS1	phosphate ABC transporter substrate-binding lipoprotein PstS
NC_000962	1047165	snp	T	C	C:20 T:0	CDS	+	1030/2280	344/759	missense_variant c.1030T>C p.Cys344Arg	Rv0938	ligD	multifunctional non-homologous end joining DNA repair protein/ATP dependent DNA ligase LigD
NC_000962	1054784	snp	C	G	G:20 C:0	CDS	+	538/762	180/253	missense_variant c.538C>G p.Arg180Gly	Rv0945		oxidoreductase
NC_000962	1062745	snp	T	C	C:20 T:0	CDS	+	782/1164	261/387	missense_variant c.782T>C p.Val261Ala	Rv0951	sucC	succinyl-CoA ligase subunit beta
NC_000962	1063765	snp	G	A	A:20 G:0	CDS	+	626/912	209/303	missense_variant c.626G>A p.Arg209Lys	Rv0952	sucD	succinyl-CoA ligase subunit alpha
NC_000962	1070702	snp	T	C	C:20 T:0	CDS	+	820/1380	274/459	missense_variant c.820T>C p.Ser274Pro	Rv0958		magnesium chelatase
NC_000962	1074558	snp	G	A	A:20 G:0	CDS	-	557/675	186/224	missense_variant c.557C>T p.Pro186Leu	Rv0962c	lprP	lipoprotein LprP
NC_000962	1076309	snp	G	T	T:20 G:0	CDS	-	370/483	124/160	missense_variant c.370C>A p.Pro124Thr	Rv0964c		hypothetical protein
NC_000962	1076917	snp	C	T	T:20 C:0	CDS	-	281/420	94/139	missense_variant c.281G>A p.Arg94His	Rv0965c		hypothetical protein
NC_000962	1077280	snp	A	C	C:20 A:0	CDS	-	556/603	186/200	missense_variant c.556T>G p.Trp186Gly	Rv0966c		hypothetical protein
NC_000962	1077312	snp	A	G	G:20 A:0	CDS	-	524/603	175/200	missense_variant c.524T>C p.Val175Ala	Rv0966c		hypothetical protein
NC_000962	1080192	snp	G	A	A:20 G:0	CDS	+	1450/2313	484/770	missense_variant c.1450G>A p.Asp484Asn	Rv0969	ctpV	copper-exporting ATPase
NC_000962	1083043	snp	C	A	A:20 C:0	CDS	-	708/1167	236/388	missense_variant c.708G>T p.Gln236His	Rv0972c	fadE12	acyl-CoA dehydrogenase fadE12
NC_000962	1085093	snp	T	A	A:20 T:0	CDS	-	658/2004	220/667	missense_variant c.658A>T p.Ile220Phe	Rv0973c	accA2	acetyl/propionyl-CoA carboxylase subuit alpha
NC_000962	1087193	snp	G	C	C:20 G:0	CDS	-	153/1590	51/529	missense_variant c.153C>G p.Asn51Lys	Rv0974c	accD2	acetyl-/propionyl-CoA carboxylase subunit beta
NC_000962	1095644	snp	C	T	T:20 C:0	CDS	-	808/1374	270/457	missense_variant c.808G>A p.Ala270Thr	Rv0980c	PE_PGRS18	PE-PGRS family protein PE_PGRS18
NC_000962	1097023	snp	G	A	A:20 G:0	CDS	+	202/687	68/228	missense_variant c.202G>A p.Gly68Ser	Rv0981	mprA	two-component response regulator MrpA
NC_000962	1098523	snp	T	A	A:20 T:0	CDS	+	1016/1515	339/504	missense_variant c.1016T>A p.Leu339His	Rv0982	mprB	two component histidine-protein kinase/phosphatase MprB
NC_000962	1100234	snp	T	C	C:20 T:0	CDS	+	1169/1395	390/464	missense_variant c.1169T>C p.Leu390Pro	Rv0983	pepD	serine protease PepD
NC_000962	1102484	snp	G	T	T:20 G:0	CDS	+	682/747	228/248	missense_variant c.682G>T p.Val228Leu	Rv0986		adhesion component ABC transporter ATP-binding protein
NC_000962	1104690	snp	T	G	G:20 T:0	CDS	+	2149/2568	717/855	missense_variant c.2149T>G p.Phe717Val	Rv0987		adhesion component ABC transporter permease
NC_000962	1105284	snp	G	A	A:20 G:0	CDS	+	169/1161	57/386	missense_variant c.169G>A p.Val57Ile	Rv0988		hypothetical protein
NC_000962	1105518	snp	T	G	G:20 T:0	CDS	+	403/1161	135/386	missense_variant c.403T>G p.Tyr135Asp	Rv0988		hypothetical protein
NC_000962	1106422	snp	T	C	C:20 T:0	CDS	-	961/978	321/325	missense_variant c.961A>G p.Ile321Val	Rv0989c	grcC2	polyprenyl-diphosphate synthase GrcC
NC_000962	1107940	snp	A	C	C:20 A:0	CDS	-	160/657	54/218	missense_variant c.160T>G p.Ser54Ala	Rv0990c		hypothetical protein
NC_000962	1109163	snp	C	G	G:20 C:0	CDS	-	9/594	3/197	missense_variant c.9G>C p.Met3Ile	Rv0992c		5-formyltetrahydrofolate cyclo-ligase
NC_000962	1109975	snp	A	G	G:20 A:0	CDS	+	704/921	235/306	missense_variant c.704A>G p.Gln235Arg	Rv0993	galU	UTP--glucose-1-phosphate uridylyltransferase
NC_000962	1110956	snp	T	G	G:20 T:0	CDS	+	688/1281	230/426	missense_variant c.688T>G p.Cys230Gly	Rv0994	moeA1	molybdopterin molybdenumtransferase 1
NC_000962	1112658	snp	A	G	G:20 A:0	CDS	+	275/1077	92/358	missense_variant c.275A>G p.Asp92Gly	Rv0996		transmembrane protein
NC_000962	1113290	snp	G	C	C:20 G:0	CDS	+	907/1077	303/358	missense_variant c.907G>C p.Glu303Gln	Rv0996		transmembrane protein
NC_000962	1119597	snp	C	G	G:20 C:0	CDS	-	343/1512	115/503	missense_variant c.343G>C p.Val115Leu	Rv1002c		dolichyl-phosphate-mannose--protein mannosyltransferase
NC_000962	1123787	snp	A	G	G:20 A:0	CDS	+	74/1704	25/567	missense_variant c.74A>G p.Asn25Ser	Rv1006		hypothetical protein
NC_000962	1125316	snp	C	T	T:20 C:0	CDS	+	1603/1704	535/567	missense_variant c.1603C>T p.Pro535Ser	Rv1006		hypothetical protein
NC_000962	1126889	snp	G	C	C:20 G:0	CDS	-	115/1560	39/519	missense_variant c.115C>G p.Arg39Gly	Rv1007c	metS	methionine--tRNA ligase
NC_000962	1127648	snp	C	A	A:20 C:0	CDS	+	560/795	187/264	missense_variant c.560C>A p.Thr187Asn	Rv1008	tatD	deoxyribonuclease TatD
NC_000962	1128935	snp	G	A	A:20 G:0	CDS	+	845/1089	282/362	missense_variant c.845G>A p.Gly282Glu	Rv1009	rpfB	resuscitation-promoting factor RpfB
NC_000962	1129160	snp	C	T	T:20 C:0	CDS	+	1070/1089	357/362	missense_variant c.1070C>T p.Ala357Val	Rv1010	ksgA	rRNA small subunit methyltransferase A
NC_000962	1131300	snp	G	A	A:20 G:0	CDS	+	173/294	58/97	missense_variant c.173G>A p.Ser58Asn	Rv1012		hypothetical protein
NC_000962	1137325	snp	C	G	G:20 C:0	CDS	-	736/1488	246/495	missense_variant c.736G>C p.Glu246Gln	Rv1018c	glmU	bifunctional UDP-N-acetylglucosamine pyrophosphorylase/glucosamine-1-phosphate N-acetyltransferase
NC_000962	1137582	snp	T	C	C:20 T:0	CDS	-	479/1488	160/495	missense_variant c.479A>G p.Glu160Gly	Rv1018c	glmU	bifunctional UDP-N-acetylglucosamine pyrophosphorylase/glucosamine-1-phosphate N-acetyltransferase
NC_000962	1143832	snp	A	C	C:20 A:0	CDS	+	97/732	33/243	missense_variant c.97A>C p.Thr33Pro	Rv1022	lpqU	lipoprotein LpqU
NC_000962	1144585	snp	A	G	G:20 A:0	CDS	+	22/1290	8/429	missense_variant c.22A>G p.Arg8Gly	Rv1023	eno	enolase
NC_000962	1150585	snp	G	A	A:20 G:0	CDS	-	1102/2583	368/860	missense_variant c.1102C>T p.Pro368Ser	Rv1028c	kdpD	sensor protein KdpD
NC_000962	1150803	snp	C	T	T:20 C:0	CDS	-	884/2583	295/860	missense_variant c.884G>A p.Gly295Asp	Rv1028c	kdpD	sensor protein KdpD
NC_000962	1166020	snp	C	A	A:20 C:0	CDS	-	787/1026	263/341	missense_variant c.787G>T p.Gly263Cys	Rv1043c		hypothetical protein
NC_000962	1166512	snp	C	T	T:20 C:0	CDS	-	295/1026	99/341	missense_variant c.295G>A p.Ala99Thr	Rv1043c		hypothetical protein
NC_000962	1167982	snp	T	G	G:20 T:0	CDS	+	310/882	104/293	missense_variant c.310T>G p.Trp104Gly	Rv1045		hypothetical protein
NC_000962	1189245	snp	C	T	T:18 C:0	CDS	-	1180/2004	394/667	missense_variant c.1180G>A p.Val394Met	Rv1067c	PE_PGRS19	PE-PGRS family protein PE_PGRS19
NC_000962	1190093	snp	A	C	C:12 A:0	CDS	-	332/2004	111/667	missense_variant c.332T>G p.Leu111Trp	Rv1067c	PE_PGRS19	PE-PGRS family protein PE_PGRS19
NC_000962	1191817	snp	A	C	C:12 A:0	CDS	-	332/1392	111/463	missense_variant c.332T>G p.Leu111Trp	Rv1068c	PE_PGRS20	PE-PGRS family protein PE_PGRS20
NC_000962	1203824	snp	T	C	C:20 T:0	CDS	+	512/723	171/240	missense_variant c.512T>C p.Ile171Thr	Rv1078		hypothetical protein
NC_000962	1211369	snp	A	C	C:20 A:0	CDS	+	775/789	259/262	missense_variant c.775A>C p.Ser259Arg	Rv1086		(2Z,6E)-farnesyl diphosphate synthase
NC_000962	1220680	snp	T	C	C:20 T:0	CDS	+	107/1281	36/426	missense_variant c.107T>C p.Val36Ala	Rv1093	glyA1	serine hydroxymethyltransferase
NC_000962	1225198	snp	C	T	T:20 C:0	CDS	+	814/876	272/291	missense_variant c.814C>T p.Pro272Ser	Rv1096		glycosyl hydrolase
NC_000962	1226077	snp	G	A	A:20 G:0	CDS	-	68/882	23/293	missense_variant c.68C>T p.Pro23Leu	Rv1097c		hypothetical protein
NC_000962	1229475	snp	T	G	G:20 T:0	CDS	-	1074/1158	358/385	missense_variant c.1074A>C p.Glu358Asp	Rv1101c		hypothetical protein
NC_000962	1230778	snp	G	A	A:20 G:0	CDS	-	194/312	65/103	missense_variant c.194C>T p.Thr65Ile	Rv1102c	mazF3	mRNA interferase MazF3
NC_000962	1238483	snp	G	A	A:20 G:0	CDS	+	229/1074	77/357	missense_variant c.229G>A p.Val77Ile	Rv1112		GTP-binding protein
NC_000962	1240241	snp	T	C	C:20 T:0	CDS	+	55/699	19/232	missense_variant c.55T>C p.Ser19Pro	Rv1115		hypothetical protein
NC_000962	1243347	snp	C	G	G:20 C:0	CDS	-	158/495	53/164	missense_variant c.158G>C p.Gly53Ala	Rv1120c		hypothetical protein
NC_000962	1248382	snp	A	G	G:20 A:0	CDS	+	301/1245	101/414	missense_variant c.301A>G p.Ser101Gly	Rv1125		hypothetical protein
NC_000962	1250357	snp	T	G	G:20 T:0	CDS	-	1048/1473	350/490	missense_variant c.1048A>C p.Thr350Pro	Rv1127c	ppdK	pyruvate, phosphate dikinase PpdK
NC_000962	1251199	snp	C	T	T:20 C:0	CDS	-	206/1473	69/490	missense_variant c.206G>A p.Gly69Glu	Rv1127c	ppdK	pyruvate, phosphate dikinase PpdK
NC_000962	1254562	snp	A	G	G:20 A:0	CDS	+	8/1581	3/526	missense_variant c.8A>G p.Asp3Gly	Rv1130	prpD	2-methylcitrate dehydratase
NC_000962	1254582	snp	T	C	C:20 T:0	CDS	+	28/1581	10/526	missense_variant c.28T>C p.Phe10Leu	Rv1130	prpD	2-methylcitrate dehydratase
NC_000962	1257851	snp	C	T	T:20 C:0	CDS	+	527/1731	176/576	missense_variant c.527C>T p.Thr176Met	Rv1132		hypothetical protein
NC_000962	1280689	snp	T	C	C:20 T:0	CDS	-	158/849	53/282	missense_variant c.158A>G p.Asp53Gly	Rv1153c	omt	O-methyltransferase
NC_000962	1280741	snp	C	T	T:20 C:0	CDS	-	106/849	36/282	missense_variant c.106G>A p.Ala36Thr	Rv1153c	omt	O-methyltransferase
NC_000962	1281118	snp	T	C	C:20 T:0	CDS	-	367/642	123/213	missense_variant c.367A>G p.Thr123Ala	Rv1154c		hypothetical protein
NC_000962	1281771	snp	T	C	C:20 T:0	CDS	+	343/444	115/147	missense_variant c.343T>C p.Ser115Pro	Rv1155		pyridoxine/pyridoxamine 5'-phosphate oxidase
NC_000962	1288699	snp	G	C	C:20 G:0	CDS	+	1372/3699	458/1232	missense_variant c.1372G>C p.Val458Leu	Rv1161	narG	nitrate reductase subunit alpha
NC_000962	1289789	snp	A	G	G:20 A:0	CDS	+	2462/3699	821/1232	missense_variant c.2462A>G p.Asp821Gly	Rv1161	narG	nitrate reductase subunit alpha
NC_000962	1294004	snp	C	T	T:20 C:0	CDS	+	599/741	200/246	missense_variant c.599C>T p.Ala200Val	Rv1164	narI	nitrate reductase subunit gamma
NC_000962	1302283	snp	T	G	G:20 T:0	CDS	-	399/927	133/308	missense_variant c.399A>C p.Gln133His	Rv1172c	PE12	PE family protein PE12
NC_000962	1306281	snp	A	C	C:20 A:0	CDS	-	1946/2025	649/674	missense_variant c.1946T>G p.Ile649Ser	Rv1175c	fadH	NADPH dependent 2,4-dienoyl-CoA reductase FadH
NC_000962	1307598	snp	C	G	G:20 C:0	CDS	-	629/2025	210/674	missense_variant c.629G>C p.Cys210Ser	Rv1175c	fadH	NADPH dependent 2,4-dienoyl-CoA reductase FadH
NC_000962	1307958	snp	G	T	T:20 G:0	CDS	-	269/2025	90/674	missense_variant c.269C>A p.Thr90Asn	Rv1175c	fadH	NADPH dependent 2,4-dienoyl-CoA reductase FadH
NC_000962	1310316	snp	C	T	T:20 C:0	CDS	+	953/1089	318/362	missense_variant c.953C>T p.Ala318Val	Rv1178		aminotransferase
NC_000962	1316927	snp	A	C	C:20 A:0	CDS	+	1694/4749	565/1582	missense_variant c.1694A>C p.Asp565Ala	Rv1181	pks4	polyketide beta-ketoacyl synthase
NC_000962	1328687	snp	G	C	C:20 G:0	CDS	-	619/1617	207/538	missense_variant c.619C>G p.Pro207Ala	Rv1186c		hypothetical protein
NC_000962	1340052	snp	G	T	T:32 G:0	CDS	+	704/1176	235/391	missense_variant c.704G>T p.Arg235Leu	Rv1196	PPE18	PPE family protein PPE18
NC_000962	1340093	snp	A	G	G:28 A:0	CDS	+	745/1176	249/391	missense_variant c.745A>G p.Met249Val	Rv1196	PPE18	PPE family protein PPE18
NC_000962	1340183	snp	C	G	G:14 C:0	CDS	+	835/1176	279/391	missense_variant c.835C>G p.Gln279Glu	Rv1196	PPE18	PPE family protein PPE18
NC_000962	1355349	snp	C	T	T:20 C:0	CDS	-	313/1164	105/387	missense_variant c.313G>A p.Val105Ile	Rv1212c	glgA	capsular glucan synthase
NC_000962	1358940	snp	C	A	A:20 C:0	CDS	-	505/1686	169/561	missense_variant c.505G>T p.Ala169Ser	Rv1215c		hypothetical protein
NC_000962	1361375	snp	C	T	T:20 C:0	CDS	-	427/1647	143/548	missense_variant c.427G>A p.Ala143Thr	Rv1217c		tetronasin ABC transporter integral membrane protein
NC_000962	1362006	snp	T	C	C:20 T:0	CDS	-	728/936	243/311	missense_variant c.728A>G p.Gln243Arg	Rv1218c		tetronasin ABC transporter ATP-binding protein
NC_000962	1366736	snp	T	C	C:20 T:0	CDS	+	862/1587	288/528	missense_variant c.862T>C p.Phe288Leu	Rv1223	htrA	serine protease HtrA
NC_000962	1367208	snp	G	A	A:20 G:0	CDS	+	1334/1587	445/528	missense_variant c.1334G>A p.Ser445Asn	Rv1223	htrA	serine protease HtrA
NC_000962	1367484	snp	T	G	G:20 T:0	CDS	+	22/396	8/131	missense_variant c.22T>G p.Trp8Gly	Rv1224	tatB	Sec-independent protein translocase protein TatB
NC_000962	1368947	snp	A	G	G:20 A:0	CDS	-	1349/1464	450/487	missense_variant c.1349T>C p.Val450Ala	Rv1226c		transmembrane protein
NC_000962	1371606	snp	A	C	C:20 A:0	CDS	+	78/174	26/57	missense_variant c.78A>C p.Glu26Asp	Rv1228a		hypothetical protein
NC_000962	1373909	snp	A	G	G:20 A:0	CDS	-	289/1236	97/411	missense_variant c.289T>C p.Ser97Pro	Rv1230c		membrane protein
NC_000962	1374065	snp	T	C	C:20 T:0	CDS	-	133/1236	45/411	missense_variant c.133A>G p.Ser45Gly	Rv1230c		membrane protein
NC_000962	1375724	snp	A	C	C:20 A:0	CDS	-	445/1308	149/435	missense_variant c.445T>G p.Cys149Gly	Rv1232c		hypothetical protein
NC_000962	1376624	snp	C	T	T:20 C:0	CDS	-	203/597	68/198	missense_variant c.203G>A p.Gly68Asp	Rv1233c		hypothetical protein
NC_000962	1376691	snp	T	C	C:20 T:0	CDS	-	136/597	46/198	missense_variant c.136A>G p.Asn46Asp	Rv1233c		hypothetical protein
NC_000962	1382459	snp	T	C	C:20 T:0	CDS	-	584/1101	195/366	missense_variant c.584A>G p.His195Arg	Rv1239c	corA	magnesium and cobalt transport transmembrane protein CorA
NC_000962	1382628	snp	T	C	C:20 T:0	CDS	-	415/1101	139/366	missense_variant c.415A>G p.Lys139Glu	Rv1239c	corA	magnesium and cobalt transport transmembrane protein CorA
NC_000962	1387580	snp	C	A	A:20 C:0	CDS	+	724/861	242/286	missense_variant c.724C>A p.Gln242Lys	Rv1244	lpqZ	lipoprotein LpqZ
NC_000962	1390763	snp	C	T	T:20 C:0	CDS	-	2290/3696	764/1231	missense_variant c.2290G>A p.Val764Met	Rv1248c		multifunctional 2-oxoglutarate dehydrogenase E1 component /2-oxoglutarate dehydrogenase dihydrolipoyllysine-residue succinyltransferase
NC_000962	1393003	snp	T	G	G:20 T:0	CDS	-	50/3696	17/1231	missense_variant c.50A>C p.Glu17Ala	Rv1248c		multifunctional 2-oxoglutarate dehydrogenase E1 component /2-oxoglutarate dehydrogenase dihydrolipoyllysine-residue succinyltransferase
NC_000962	1393700	snp	C	T	T:20 C:0	CDS	-	283/789	95/262	missense_variant c.283G>A p.Ala95Thr	Rv1249c		membrane protein
NC_000962	1395010	snp	A	G	G:20 A:0	CDS	+	832/1740	278/579	missense_variant c.832A>G p.Arg278Gly	Rv1250		MFS-type drug transporter
NC_000962	1400396	snp	A	G	G:20 A:0	CDS	+	427/1692	143/563	missense_variant c.427A>G p.Met143Val	Rv1253	deaD	ATP-dependent RNA helicase DeaD
NC_000962	1410062	snp	G	C	C:20 G:0	CDS	-	311/435	104/144	missense_variant c.311C>G p.Pro104Arg	Rv1262c		hypothetical protein
NC_000962	1412503	snp	C	T	T:20 C:0	CDS	+	610/1194	204/397	missense_variant c.610C>T p.Arg204Cys	Rv1264		adenylyl cyclase
NC_000962	1414021	snp	C	T	T:20 C:0	CDS	-	1820/1881	607/626	missense_variant c.1820G>A p.Arg607Gln	Rv1266c	pknH	serine/threonine-protein kinase PknH
NC_000962	1419349	snp	C	T	T:20 C:0	CDS	-	400/735	134/244	missense_variant c.400G>A p.Ala134Thr	Rv1270c	lprA	lipoprotein LprA
NC_000962	1424699	snp	T	C	C:20 T:0	CDS	+	503/558	168/185	missense_variant c.503T>C p.Leu168Pro	Rv1274	lprB	lipoprotein LprB
NC_000962	1425641	snp	T	A	A:20 T:0	CDS	-	274/477	92/158	missense_variant c.274A>T p.Thr92Ser	Rv1276c		hypothetical protein
NC_000962	1439639	snp	G	T	T:20 G:0	CDS	+	733/1845	245/614	missense_variant c.733G>T p.Val245Leu	Rv1286		adenylyl-sulfate kinase
NC_000962	1457144	snp	C	T	T:20 C:0	CDS	+	580/978	194/325	missense_variant c.580C>T p.Arg194Cys	Rv1300	hemK	release factor glutamine methyltransferase
NC_000962	1458144	snp	C	A	A:20 C:0	CDS	+	587/654	196/217	missense_variant c.587C>A p.Pro196Gln	Rv1301		threonylcarbamoyl-AMP synthase
NC_000962	1459364	snp	T	G	G:20 T:0	CDS	+	1070/1215	357/404	missense_variant c.1070T>G p.Val357Gly	Rv1302	rfe	decaprenyl-phosphate N-acetylglucosaminephosphotransferase
NC_000962	1467695	snp	C	T	T:20 C:0	CDS	+	8/444	3/147	missense_variant c.8C>T p.Ala3Val	Rv1312		hypothetical protein
NC_000962	1479085	snp	T	C	C:20 T:0	CDS	-	34/1491	12/496	missense_variant c.34A>G p.Ile12Val	Rv1317c	alkA	bifunctional regulatory protein/DNA repair enzyme AlkA
NC_000962	1482627	snp	T	C	C:20 T:0	CDS	-	1591/1704	531/567	missense_variant c.1591A>G p.Thr531Ala	Rv1320c		adenylate cyclase
NC_000962	1484708	snp	A	C	C:20 A:0	CDS	+	430/681	144/226	missense_variant c.430A>C p.Ser144Arg	Rv1321		endonuclease NucS
NC_000962	1489008	snp	T	C	C:20 T:0	CDS	-	958/1812	320/603	missense_variant c.958A>G p.Thr320Ala	Rv1325c	PE_PGRS24	PE-PGRS family protein PE_PGRS24
NC_000962	1490905	snp	A	G	G:20 A:0	CDS	-	1408/2196	470/731	missense_variant c.1408T>C p.Ser470Pro	Rv1326c	glgB	1,4-alpha-glucan branching protein
NC_000962	1490911	snp	G	A	A:20 G:0	CDS	-	1402/2196	468/731	missense_variant c.1402C>T p.Pro468Ser	Rv1326c	glgB	1,4-alpha-glucan branching protein
NC_000962	1492194	snp	T	C	C:20 T:0	CDS	-	119/2196	40/731	missense_variant c.119A>G p.Asp40Gly	Rv1326c	glgB	1,4-alpha-glucan branching protein
NC_000962	1496158	snp	A	G	G:20 A:0	CDS	+	1595/2592	532/863	missense_variant c.1595A>G p.Asp532Gly	Rv1328	glgP	glycogen phosphorylase
NC_000962	1496289	snp	G	T	T:20 G:0	CDS	+	1726/2592	576/863	missense_variant c.1726G>T p.Val576Phe	Rv1328	glgP	glycogen phosphorylase
NC_000962	1496964	snp	G	T	T:20 G:0	CDS	+	2401/2592	801/863	missense_variant c.2401G>T p.Ala801Ser	Rv1328	glgP	glycogen phosphorylase
NC_000962	1499274	snp	C	G	G:20 C:0	CDS	-	1286/1347	429/448	missense_variant c.1286G>C p.Gly429Ala	Rv1330c	pncB1	nicotinic acid phosphoribosyltransferase PncB1
NC_000962	1499488	snp	C	T	T:20 C:0	CDS	-	1072/1347	358/448	missense_variant c.1072G>A p.Glu358Lys	Rv1330c	pncB1	nicotinic acid phosphoribosyltransferase PncB1
NC_000962	1507043	snp	G	A	A:20 G:0	CDS	+	289/780	97/259	missense_variant c.289G>A p.Gly97Ser	Rv1340	rphA	ribonuclease PH
NC_000962	1508682	snp	T	G	G:20 T:0	CDS	-	242/381	81/126	missense_variant c.242A>C p.Glu81Ala	Rv1343c	lprD	lipoprotein LprD
NC_000962	1523791	snp	A	G	G:20 A:0	CDS	-	242/2148	81/715	missense_variant c.242T>C p.Leu81Pro	Rv1355c	moeY	molybdopterin biosynthesis protein MoeY
NC_000962	1526703	snp	G	T	T:20 G:0	CDS	+	92/3480	31/1159	missense_variant c.92G>T p.Gly31Val	Rv1358		transcriptional regulator
NC_000962	1527936	snp	A	C	C:20 A:0	CDS	+	1325/3480	442/1159	missense_variant c.1325A>C p.Asp442Ala	Rv1358		transcriptional regulator
NC_000962	1530731	snp	G	A	A:20 G:0	CDS	+	559/753	187/250	missense_variant c.559G>A p.Gly187Arg	Rv1359		transcriptional regulator
NC_000962	1534303	snp	A	C	C:20 A:0	CDS	-	308/663	103/220	missense_variant c.308T>G p.Val103Gly	Rv1362c		membrane protein
NC_000962	1534929	snp	G	T	T:20 G:0	CDS	-	464/786	155/261	missense_variant c.464C>A p.Thr155Asn	Rv1363c		membrane protein
NC_000962	1536251	snp	G	T	T:20 G:0	CDS	-	1394/1962	465/653	missense_variant c.1394C>A p.Ala465Glu	Rv1364c		sigma factor regulatory protein
NC_000962	1536939	snp	C	T	T:20 C:0	CDS	-	706/1962	236/653	missense_variant c.706G>A p.Ala236Thr	Rv1364c		sigma factor regulatory protein
NC_000962	1537926	snp	C	T	T:20 C:0	CDS	-	244/387	82/128	missense_variant c.244G>A p.Glu82Lys	Rv1365c	rsfA	anti-sigma-F factor antagonist RsfA
NC_000962	1540141	snp	T	C	C:20 T:0	CDS	-	505/1134	169/377	missense_variant c.505A>G p.Ile169Val	Rv1367c		hypothetical protein
NC_000962	1546703	snp	C	T	T:20 C:0	CDS	+	692/981	231/326	missense_variant c.692C>T p.Pro231Leu	Rv1373		glycolipid sulfotransferase
NC_000962	1547125	snp	T	C	C:20 T:0	CDS	-	406/459	136/152	missense_variant c.406A>G p.Thr136Ala	Rv1374c		hypothetical protein
NC_000962	1548087	snp	G	A	A:20 G:0	CDS	+	256/1320	86/439	missense_variant c.256G>A p.Gly86Arg	Rv1375		hypothetical protein
NC_000962	1548796	snp	G	C	C:20 G:0	CDS	+	965/1320	322/439	missense_variant c.965G>C p.Arg322Pro	Rv1375		hypothetical protein
NC_000962	1549854	snp	G	C	C:20 G:0	CDS	+	707/1494	236/497	missense_variant c.707G>C p.Arg236Pro	Rv1376		hypothetical protein
NC_000962	1552547	snp	G	A	A:20 G:0	CDS	-	109/1428	37/475	missense_variant c.109C>T p.Arg37Trp	Rv1378c		hypothetical protein
NC_000962	1552630	snp	C	T	T:20 C:0	CDS	-	26/1428	9/475	missense_variant c.26G>A p.Arg9His	Rv1378c		hypothetical protein
NC_000962	1554752	snp	G	T	T:20 G:0	CDS	+	565/1293	189/430	missense_variant c.565G>T p.Val189Phe	Rv1381	pyrC	dihydroorotase
NC_000962	1556323	snp	C	G	G:20 C:0	CDS	+	353/1131	118/376	missense_variant c.353C>G p.Ala118Gly	Rv1383	carA	carbamoyl-phosphate synthase small subunit
NC_000962	1559562	snp	C	A	A:20 C:0	CDS	+	2462/3348	821/1115	missense_variant c.2462C>A p.Ala821Glu	Rv1384	carB	carbamoyl-phosphate synthase large subunit
NC_000962	1562049	snp	T	C	C:20 T:0	CDS	+	281/1620	94/539	missense_variant c.281T>C p.Val94Ala	Rv1387	PPE20	PPE family protein PPE20
NC_000962	1567002	snp	A	G	G:20 A:0	CDS	+	178/1212	60/403	missense_variant c.178A>G p.Thr60Ala	Rv1392	metK	S-adenosylmethionine synthetase
NC_000962	1570566	snp	C	A	A:20 C:0	CDS	-	404/1386	135/461	missense_variant c.404G>T p.Arg135Leu	Rv1394c	cyp132	cytochrome P450 Cyp132
NC_000962	1572959	snp	C	T	T:10 C:0	CDS	-	899/1731	300/576	missense_variant c.899G>A p.Arg300His	Rv1396c	PE_PGRS25	PE-PGRS family protein PE_PGRS25
NC_000962	1573660	snp	T	G	G:20 T:0	CDS	-	198/1731	66/576	missense_variant c.198A>C p.Arg66Ser	Rv1396c	PE_PGRS25	PE-PGRS family protein PE_PGRS25
NC_000962	1574206	snp	T	C	C:20 T:0	CDS	-	308/402	103/133	missense_variant c.308A>G p.Asp103Gly	Rv1397c	vapC10	ribonuclease VapC10
NC_000962	1584379	snp	A	C	C:20 A:0	CDS	+	1279/1374	427/457	missense_variant c.1279A>C p.Ile427Leu	Rv1407	fmu	16S rRNA m5C967 methyltransferase
NC_000962	1585283	snp	A	C	C:20 A:0	CDS	+	90/1020	30/339	missense_variant c.90A>C p.Lys30Asn	Rv1409	ribG	bifunctional riboflavin biosynthesis diaminohydroxyphosphoribosylaminopyrimidine deaminase/5-amino-6-(5-phosphoribosylamino) uracil reductase
NC_000962	1585404	snp	G	A	A:20 G:0	CDS	+	211/1020	71/339	missense_variant c.211G>A p.Ala71Thr	Rv1409	ribG	bifunctional riboflavin biosynthesis diaminohydroxyphosphoribosylaminopyrimidine deaminase/5-amino-6-(5-phosphoribosylamino) uracil reductase
NC_000962	1597137	snp	C	T	T:20 C:0	CDS	+	257/1029	86/342	missense_variant c.257C>T p.Ala86Val	Rv1422		hypothetical protein
NC_000962	1600685	snp	C	T	T:20 C:0	CDS	+	1028/1380	343/459	missense_variant c.1028C>T p.Pro343Leu	Rv1425		diacyglycerol O-acyltransferase
NC_000962	1608276	snp	A	C	C:20 A:0	CDS	+	194/1770	65/589	missense_variant c.194A>C p.Asn65Thr	Rv1431		hypothetical protein
NC_000962	1609445	snp	A	C	C:20 A:0	CDS	+	1363/1770	455/589	missense_variant c.1363A>C p.Lys455Gln	Rv1431		hypothetical protein
NC_000962	1612752	snp	C	T	T:19 C:0	CDS	-	199/609	67/202	missense_variant c.199G>A p.Ala67Thr	Rv1435c		hypothetical protein
NC_000962	1618624	snp	G	T	T:20 G:0	CDS	-	1061/1476	354/491	missense_variant c.1061C>A p.Thr354Asn	Rv1441c	PE_PGRS26	PE-PGRS family protein PE_PGRS26
NC_000962	1618978	snp	T	C	C:20 T:0	CDS	-	707/1476	236/491	missense_variant c.707A>G p.Asp236Gly	Rv1441c	PE_PGRS26	PE-PGRS family protein PE_PGRS26
NC_000962	1624791	snp	C	G	G:20 C:0	CDS	-	575/912	192/303	missense_variant c.575G>C p.Arg192Pro	Rv1446c	opcA	OXPP cycle protein OpcA
NC_000962	1627351	snp	T	C	C:20 T:0	CDS	-	730/1122	244/373	missense_variant c.730A>G p.Thr244Ala	Rv1448c	tal	transaldolase
NC_000962	1630148	snp	A	C	C:20 A:0	CDS	-	52/2103	18/700	missense_variant c.52T>G p.Tyr18Asp	Rv1449c	tkt	transketolase
NC_000962	1632140	snp	T	G	G:20 T:0	CDS	-	2488/3990	830/1329	missense_variant c.2488A>C p.Asn830His	Rv1450c	PE_PGRS27	PE-PGRS family protein PE_PGRS27
NC_000962	1635230	snp	G	A	A:20 G:0	CDS	+	202/927	68/308	missense_variant c.202G>A p.Ala68Thr	Rv1451		protoheme IX farnesyltransferase
NC_000962	1636966	snp	A	C	C:15 A:0	CDS	-	1264/2226	422/741	missense_variant c.1264T>G p.Phe422Val	Rv1452c	PE_PGRS28	PE-PGRS family protein PE_PGRS28
NC_000962	1639594	snp	C	A	A:20 C:0	CDS	+	1214/1266	405/421	missense_variant c.1214C>A p.Pro405Gln	Rv1453		transcriptional activator protein
NC_000962	1645802	snp	T	C	C:20 T:0	CDS	-	337/1776	113/591	missense_variant c.337A>G p.Lys113Glu	Rv1459c		alpha-(1->6)-mannopyranosyltransferase
NC_000962	1646982	snp	C	T	T:20 C:0	CDS	+	797/807	266/268	missense_variant c.797C>T p.Ala266Val	Rv1460		transcriptional regulator
NC_000962	1650072	snp	A	G	G:20 A:0	CDS	+	547/1194	183/397	missense_variant c.547A>G p.Asn183Asp	Rv1462		hypothetical protein
NC_000962	1659994	snp	C	T	T:20 C:0	CDS	+	232/858	78/285	missense_variant c.232C>T p.Pro78Ser	Rv1472	echA12	enoyl-CoA hydratase EchA12
NC_000962	1662558	snp	T	C	C:20 T:0	CDS	+	178/192	60/63	missense_variant c.178T>C p.Ser60Pro	Rv1473A		transcriptional regulator
NC_000962	1676290	snp	C	A	A:20 C:0	CDS	-	594/867	198/288	missense_variant c.594G>T p.Lys198Asn	Rv1486c		hypothetical protein
NC_000962	1689349	snp	C	T	T:20 C:0	CDS	-	572/618	191/205	missense_variant c.572G>A p.Arg191His	Rv1498c		methyltransferase
NC_000962	1693561	snp	A	G	G:20 A:0	CDS	+	638/900	213/299	missense_variant c.638A>G p.Tyr213Cys	Rv1502		hypothetical protein
NC_000962	1709432	snp	C	T	T:20 C:0	CDS	+	562/765	188/254	missense_variant c.562C>T p.Leu188Phe	Rv1517		hypothetical protein
NC_000962	1710441	snp	C	A	A:20 C:0	CDS	+	798/960	266/319	missense_variant c.798C>A p.Ser266Arg	Rv1518		hypothetical protein
NC_000962	1710592	snp	A	C	C:20 A:0	CDS	+	949/960	317/319	missense_variant c.949A>C p.Met317Leu	Rv1518		hypothetical protein
NC_000962	1712522	snp	G	T	T:20 G:0	CDS	+	221/1752	74/583	missense_variant c.221G>T p.Ser74Ile	Rv1521	fadD25	fatty-acid--CoA ligase FadD25
NC_000962	1714773	snp	C	T	T:20 C:0	CDS	-	2840/3441	947/1146	missense_variant c.2840G>A p.Ser947Asn	Rv1522c	mmpL12	transmembrane transport protein MmpL12
NC_000962	1716472	snp	A	G	G:20 A:0	CDS	-	1141/3441	381/1146	missense_variant c.1141T>C p.Ser381Pro	Rv1522c	mmpL12	transmembrane transport protein MmpL12
NC_000962	1717003	snp	T	C	C:20 T:0	CDS	-	610/3441	204/1146	missense_variant c.610A>G p.Thr204Ala	Rv1522c	mmpL12	transmembrane transport protein MmpL12
NC_000962	1724095	snp	A	G	G:20 A:0	CDS	-	4315/6327	1439/2108	missense_variant c.4315T>C p.Phe1439Leu	Rv1527c	pks5	polyketide synthase
NC_000962	1726816	snp	G	T	T:20 G:0	CDS	-	1594/6327	532/2108	missense_variant c.1594C>A p.Pro532Thr	Rv1527c	pks5	polyketide synthase
NC_000962	1739294	snp	C	G	G:20 C:0	CDS	+	2776/3126	926/1041	missense_variant c.2776C>G p.Pro926Ala	Rv1536	ileS	isoleucine--tRNA ligase
NC_000962	1752561	snp	T	C	C:20 T:0	CDS	-	773/2037	258/678	missense_variant c.773A>G p.Asp258Gly	Rv1548c	PPE21	PPE family protein PPE21
NC_000962	1753131	snp	A	G	G:20 A:0	CDS	-	203/2037	68/678	missense_variant c.203T>C p.Val68Ala	Rv1548c	PPE21	PPE family protein PPE21
NC_000962	1754572	snp	T	C	C:20 T:0	CDS	+	857/1716	286/571	missense_variant c.857T>C p.Leu286Ser	Rv1550	fadD11	fatty-acid--CoA ligase FadD11
NC_000962	1760292	snp	A	G	G:20 A:0	CDS	+	118/381	40/126	missense_variant c.118A>G p.Met40Val	Rv1554	frdC	fumarate reductase membrane anchor subunit
NC_000962	1766620	snp	C	T	T:20 C:0	CDS	-	523/1743	175/580	missense_variant c.523G>A p.Ala175Thr	Rv1562c	treZ	malto-oligosyltrehalose trehalohydrolase
NC_000962	1778430	snp	T	C	C:20 T:0	CDS	+	572/681	191/226	missense_variant c.572T>C p.Met191Thr	Rv1570	bioD	ATP-dependent dethiobiotin synthetase BioD
NC_000962	1780800	snp	C	A	A:20 C:0	CDS	-	1265/1422	422/473	missense_variant c.1265G>T p.Gly422Val	Rv1576c		phage capsid protein
NC_000962	1781176	snp	C	T	T:20 C:0	CDS	-	889/1422	297/473	missense_variant c.889G>A p.Ala297Thr	Rv1576c		phage capsid protein
NC_000962	1781880	snp	G	T	T:20 G:0	CDS	-	185/1422	62/473	missense_variant c.185C>A p.Ala62Glu	Rv1576c		phage capsid protein
NC_000962	1785534	snp	C	G	G:20 C:0	CDS	-	379/1416	127/471	missense_variant c.379G>C p.Val127Leu	Rv1582c		phage protein
NC_000962	1786268	snp	G	A	A:20 G:0	CDS	-	43/399	15/132	missense_variant c.43C>T p.Pro15Ser	Rv1583c		phage protein
NC_000962	1797577	snp	A	G	G:20 A:0	CDS	+	190/858	64/285	missense_variant c.190A>G p.Asn64Asp	Rv1596	nadC	nicotinate-nucleotide pyrophosphatase
NC_000962	1798355	snp	G	A	A:20 G:0	CDS	+	62/759	21/252	missense_variant c.62G>A p.Gly21Asp	Rv1597		hypothetical protein
NC_000962	1803265	snp	G	A	A:20 G:0	CDS	+	602/621	201/206	missense_variant c.602G>A p.Ser201Asn	Rv1602	hisH	imidazole glycerol phosphate synthase subunit HisH
NC_000962	1804315	snp	T	C	C:20 T:0	CDS	+	277/813	93/270	missense_variant c.277T>C p.Tyr93His	Rv1604	impA	inositol-monophosphatase ImpA
NC_000962	1804409	snp	C	A	A:20 C:0	CDS	+	371/813	124/270	missense_variant c.371C>A p.Pro124Gln	Rv1604	impA	inositol-monophosphatase ImpA
NC_000962	1804790	snp	C	T	T:20 C:0	CDS	+	752/813	251/270	missense_variant c.752C>T p.Pro251Leu	Rv1604	impA	inositol-monophosphatase ImpA
NC_000962	1805214	snp	C	T	T:20 C:0	CDS	+	362/804	121/267	missense_variant c.362C>T p.Pro121Leu	Rv1605	hisF	imidazole glycerol phosphate synthase subunit HisF
NC_000962	1816848	snp	G	T	T:20 G:0	CDS	+	660/1419	220/472	missense_variant c.660G>T p.Glu220Asp	Rv1617	pykA	pyruvate kinase
NC_000962	1817976	snp	A	T	T:20 A:0	CDS	+	362/903	121/300	missense_variant c.362A>T p.His121Leu	Rv1618	tesB1	acyl-CoA thioesterase II
NC_000962	1826054	snp	T	C	C:20 T:0	CDS	-	532/588	178/195	missense_variant c.532A>G p.Thr178Ala	Rv1624c		membrane protein
NC_000962	1834859	snp	G	A	A:20 G:0	CDS	+	1318/1446	440/481	missense_variant c.1318G>A p.Ala440Thr	Rv1630	rpsA	30S ribosomal protein S1
NC_000962	1839759	snp	G	C	C:20 G:0	CDS	+	592/1416	198/471	missense_variant c.592G>C p.Gly198Arg	Rv1634		multidrug-efflux transporter
NC_000962	1849205	snp	T	C	C:20 T:0	CDS	-	2831/3519	944/1172	missense_variant c.2831A>G p.Asp944Gly	Rv1640c	lysX	bifunctional lysine--tRNA ligase/phosphatidylglycerol lysyltransferase
NC_000962	1854300	snp	T	C	C:20 T:0	CDS	+	695/783	232/260	missense_variant c.695T>C p.Leu232Pro	Rv1644	tsnR	23S rRNA methyltransferase TsnR
NC_000962	1856777	snp	G	C	C:20 G:0	CDS	+	4/951	2/316	missense_variant c.4G>C p.Ala2Pro	Rv1647		adenylate cyclase
NC_000962	1859559	snp	C	A	A:20 C:0	CDS	+	827/1026	276/341	missense_variant c.827C>A p.Ala276Asp	Rv1649	pheS	phenylalanine--tRNA ligase subunit alpha
NC_000962	1860392	snp	C	T	T:20 C:0	CDS	+	635/2496	212/831	missense_variant c.635C>T p.Ala212Val	Rv1650	pheT	phenylalanine--tRNA ligase subunit beta
NC_000962	1864868	snp	G	A	A:16 G:0	CDS	-	515/3036	172/1011	missense_variant c.515C>T p.Ala172Val	Rv1651c	PE_PGRS30	PE-PGRS family protein PE_PGRS30
NC_000962	1877311	snp	C	T	T:20 C:0	CDS	+	2008/6381	670/2126	missense_variant c.2008C>T p.Arg670Trp	Rv1661	pks7	polyketide synthase
NC_000962	1878829	snp	T	C	C:20 T:0	CDS	+	3526/6381	1176/2126	missense_variant c.3526T>C p.Ser1176Pro	Rv1661	pks7	polyketide synthase
NC_000962	1881935	snp	G	T	T:20 G:0	CDS	+	232/4809	78/1602	missense_variant c.232G>T p.Asp78Tyr	Rv1662	pks8	polyketide synthase
NC_000962	1884126	snp	C	T	T:20 C:0	CDS	+	2423/4809	808/1602	missense_variant c.2423C>T p.Ala808Val	Rv1662	pks8	polyketide synthase
NC_000962	1885481	snp	C	G	G:20 C:0	CDS	+	3778/4809	1260/1602	missense_variant c.3778C>G p.Arg1260Gly	Rv1662	pks8	polyketide synthase
NC_000962	1885772	snp	G	A	A:20 G:0	CDS	+	4069/4809	1357/1602	missense_variant c.4069G>A p.Ala1357Thr	Rv1662	pks8	polyketide synthase
NC_000962	1886109	snp	A	G	G:20 A:0	CDS	+	4406/4809	1469/1602	missense_variant c.4406A>G p.Tyr1469Cys	Rv1662	pks8	polyketide synthase
NC_000962	1888128	snp	G	A	A:20 G:0	CDS	+	103/3054	35/1017	missense_variant c.103G>A p.Ala35Thr	Rv1664	pks9	polyketide synthase
NC_000962	1889073	snp	G	C	C:20 G:0	CDS	+	1048/3054	350/1017	missense_variant c.1048G>C p.Ala350Pro	Rv1664	pks9	polyketide synthase
NC_000962	1900800	snp	A	G	G:20 A:0	CDS	-	176/735	59/244	missense_variant c.176T>C p.Val59Ala	Rv1675c	cmr	HTH-type transcriptional regulator Cmr
NC_000962	1905117	snp	C	G	G:20 C:0	CDS	+	689/825	230/274	missense_variant c.689C>G p.Ala230Gly	Rv1680		hypothetical protein
NC_000962	1912024	snp	C	A	A:20 C:0	CDS	-	58/681	20/226	missense_variant c.58G>T p.Val20Phe	Rv1686c		ABC transporter permease
NC_000962	1925710	snp	C	G	G:20 C:0	CDS	+	129/624	43/207	missense_variant c.129C>G p.Phe43Leu	Rv1700		NUDIX hydrolase
NC_000962	1926185	snp	G	A	A:20 G:0	CDS	+	604/624	202/207	missense_variant c.604G>A p.Ala202Thr	Rv1700		NUDIX hydrolase
NC_000962	1931179	snp	C	A	A:20 C:0	CDS	-	278/1671	93/556	missense_variant c.278G>T p.Arg93Leu	Rv1704c	cycA	D-serine/alanine/glycine transporter protein CycA
NC_000962	1931718	snp	G	C	C:20 G:0	CDS	-	937/1158	313/385	missense_variant c.937C>G p.Leu313Val	Rv1705c	PPE22	PPE family protein PPE22
NC_000962	1935695	snp	T	G	G:20 T:0	CDS	+	814/1461	272/486	missense_variant c.814T>G p.Ser272Ala	Rv1707		transmembrane protein
NC_000962	1936194	snp	G	A	A:20 G:0	CDS	+	1313/1461	438/486	missense_variant c.1313G>A p.Arg438Gln	Rv1707		transmembrane protein
NC_000962	1936525	snp	G	A	A:20 G:0	CDS	+	166/957	56/318	missense_variant c.166G>A p.Ala56Thr	Rv1708		initiation inhibitor protein
NC_000962	1944107	snp	A	G	G:20 A:0	CDS	+	532/831	178/276	missense_variant c.532A>G p.Ser178Gly	Rv1716		hypothetical protein
NC_000962	1944402	snp	T	C	C:20 T:0	CDS	+	827/831	276/276	missense_variant c.827T>C p.Val276Ala	Rv1716		hypothetical protein
NC_000962	1947951	snp	G	A	A:20 G:0	CDS	+	91/1485	31/494	missense_variant c.91G>A p.Val31Met	Rv1722		carboxylase
NC_000962	1952032	snp	G	C	C:20 G:0	CDS	+	181/1386	61/461	missense_variant c.181G>C p.Ala61Pro	Rv1726		oxidoreductase
NC_000962	1952827	snp	C	T	T:20 C:0	CDS	+	976/1386	326/461	missense_variant c.976C>T p.His326Tyr	Rv1726		oxidoreductase
NC_000962	1960284	snp	C	A	A:20 C:0	CDS	-	204/633	68/210	missense_variant c.204G>T p.Gln68His	Rv1733c		transmembrane protein
NC_000962	1960782	snp	T	C	C:20 T:0	CDS	-	235/243	79/80	missense_variant c.235A>G p.Thr79Ala	Rv1734c		hypothetical protein
NC_000962	1963957	snp	T	C	C:20 T:0	CDS	-	230/1959	77/652	missense_variant c.230A>G p.Asp77Gly	Rv1736c	narX	nitrate reductase-like protein NarX
NC_000962	1964030	snp	C	G	G:20 C:0	CDS	-	157/1959	53/652	missense_variant c.157G>C p.Asp53His	Rv1736c	narX	nitrate reductase-like protein NarX
NC_000962	1967237	snp	C	A	A:20 C:0	CDS	-	401/1683	134/560	missense_variant c.401G>T p.Arg134Leu	Rv1739c		sulfate ABC transporter permease
NC_000962	1968116	snp	A	C	C:20 A:0	CDS	+	200/249	67/82	missense_variant c.200A>C p.Lys67Thr	Rv1741	vapC34	ribonuclease VapC34
NC_000962	1969170	snp	T	A	A:20 T:0	CDS	+	167/1701	56/566	missense_variant c.167T>A p.Val56Asp	Rv1743	pknE	serine/threonine-protein kinase PknE
NC_000962	1971029	snp	C	T	T:20 C:0	CDS	-	362/402	121/133	missense_variant c.362G>A p.Arg121Gln	Rv1744c		membrane protein
NC_000962	1971849	snp	A	G	G:20 A:0	CDS	-	143/612	48/203	missense_variant c.143T>C p.Phe48Ser	Rv1745c	idi	isopentenyl-diphosphate delta-isomerase
NC_000962	1973110	snp	G	A	A:20 G:0	CDS	+	973/1431	325/476	missense_variant c.973G>A p.Ala325Thr	Rv1746	pknF	serine/threonine-protein kinase PknF
NC_000962	1980552	snp	T	C	C:20 T:0	CDS	+	932/1383	311/460	missense_variant c.932T>C p.Met311Thr	Rv1751		oxidoreductase
NC_000962	1993808	snp	A	T	T:20 A:0	CDS	+	656/1509	219/502	missense_variant c.656A>T p.Glu219Val	Rv1760		diacylglycerol acyltransferase
NC_000962	2001232	snp	A	C	C:20 A:0	CDS	+	619/1857	207/618	missense_variant c.619A>C p.Asn207His	Rv1768	PE_PGRS31	PE-PGRS family protein PE_PGRS31
NC_000962	2011627	snp	C	G	G:20 C:0	CDS	+	972/1305	324/434	missense_variant c.972C>G p.His324Gln	Rv1777	cyp144	cytochrome P450 Cyp144
NC_000962	2012436	snp	G	C	C:20 G:0	CDS	-	95/450	32/149	missense_variant c.95C>G p.Thr32Arg	Rv1778c		hypothetical protein
NC_000962	2017861	snp	G	A	A:20 G:0	CDS	+	122/1521	41/506	missense_variant c.122G>A p.Arg41His	Rv1782	eccB5	ESX-5 type VII secretion system protein EccB5
NC_000962	2021564	snp	G	A	A:20 G:0	CDS	+	2308/4176	770/1391	missense_variant c.2308G>A p.Val770Met	Rv1783	eccC5	ESX-5 type VII secretion system protein EccC5
NC_000962	2026232	snp	T	G	G:19 T:0	CDS	+	932/1098	311/365	missense_variant c.932T>G p.Val311Gly	Rv1787	PPE25	PPE family protein PPE25
NC_000962	2027609	snp	T	G	G:20 T:0	CDS	+	820/1182	274/393	missense_variant c.820T>G p.Ser274Ala	Rv1789	PPE26	PPE family protein PPE26
NC_000962	2028992	snp	C	T	T:18 C:0	CDS	+	568/1053	190/350	missense_variant c.568C>T p.Pro190Ser	Rv1790	PPE27	PPE family protein PPE27
NC_000962	2033005	snp	A	G	G:20 A:0	CDS	+	766/1512	256/503	missense_variant c.766A>G p.Thr256Ala	Rv1795	eccD5	ESX-5 type VII secretion system protein EccD
NC_000962	2033021	snp	G	A	A:20 G:0	CDS	+	782/1512	261/503	missense_variant c.782G>A p.Gly261Asp	Rv1795	eccD5	ESX-5 type VII secretion system protein EccD
NC_000962	2039884	snp	T	G	G:20 T:0	CDS	+	432/1968	144/655	missense_variant c.432T>G p.Cys144Trp	Rv1800	PPE28	PPE family protein PPE28
NC_000962	2040209	snp	T	G	G:20 T:0	CDS	+	757/1968	253/655	missense_variant c.757T>G p.Phe253Val	Rv1800	PPE28	PPE family protein PPE28
NC_000962	2040960	snp	T	C	C:20 T:0	CDS	+	1508/1968	503/655	missense_variant c.1508T>C p.Val503Ala	Rv1800	PPE28	PPE family protein PPE28
NC_000962	2050822	snp	G	C	C:20 G:0	CDS	+	902/1230	301/409	missense_variant c.902G>C p.Gly301Ala	Rv1808	PPE32	PPE family protein PPE32
NC_000962	2052035	snp	G	T	T:20 G:0	CDS	+	754/1407	252/468	missense_variant c.754G>T p.Val252Leu	Rv1809	PPE33	PPE family protein PPE33
NC_000962	2055271	snp	A	G	G:20 A:0	CDS	-	89/1203	30/400	missense_variant c.89T>C p.Leu30Pro	Rv1812c		dehydrogenase
NC_000962	2057774	snp	A	T	T:20 A:0	CDS	+	247/666	83/221	missense_variant c.247A>T p.Ile83Phe	Rv1815		hypothetical protein
NC_000962	2061978	snp	C	T	T:20 C:0	CDS	-	697/1497	233/498	missense_variant c.697G>A p.Gly233Ser	Rv1818c	PE_PGRS33	PE-PGRS family protein PE_PGRS33
NC_000962	2062922	snp	T	C	C:20 T:0	CDS	-	1807/1920	603/639	missense_variant c.1807A>G p.Ile603Val	Rv1819c	bacA	vitamin B12 transport ATP-binding protein BacA
NC_000962	2064376	snp	A	G	G:20 A:0	CDS	-	353/1920	118/639	missense_variant c.353T>C p.Val118Ala	Rv1819c	bacA	vitamin B12 transport ATP-binding protein BacA
NC_000962	2072190	snp	A	C	C:20 A:0	CDS	+	239/405	80/134	missense_variant c.239A>C p.Glu80Ala	Rv1826	gcvH	glycine cleavage system protein H
NC_000962	2074219	snp	C	T	T:20 C:0	CDS	+	277/495	93/164	missense_variant c.277C>T p.Arg93Cys	Rv1829		hypothetical protein
NC_000962	2076520	snp	T	C	C:20 T:0	CDS	+	644/2826	215/941	missense_variant c.644T>C p.Val215Ala	Rv1832	gcvB	glycine dehydrogenase
NC_000962	2077218	snp	A	G	G:20 A:0	CDS	+	1342/2826	448/941	missense_variant c.1342A>G p.Thr448Ala	Rv1832	gcvB	glycine dehydrogenase
NC_000962	2080644	snp	T	C	C:20 T:0	CDS	+	815/867	272/288	missense_variant c.815T>C p.Val272Ala	Rv1834	lipZ	hydrolase
NC_000962	2082865	snp	C	T	T:20 C:0	CDS	-	1772/2034	591/677	missense_variant c.1772G>A p.Arg591His	Rv1836c		hypothetical protein
NC_000962	2084228	snp	G	A	A:20 G:0	CDS	-	409/2034	137/677	missense_variant c.409C>T p.Arg137Cys	Rv1836c		hypothetical protein
NC_000962	2090776	snp	A	G	G:20 A:0	CDS	-	1310/1368	437/455	missense_variant c.1310T>C p.Leu437Ser	Rv1842c		hypothetical protein
NC_000962	2096326	snp	C	A	A:20 C:0	CDS	-	274/417	92/138	missense_variant c.274G>T p.Asp92Tyr	Rv1846c	blaI	transcriptional repressor BlaI
NC_000962	2097144	snp	G	C	C:20 G:0	CDS	+	268/423	90/140	missense_variant c.268G>C p.Val90Leu	Rv1847		esterase
NC_000962	2099793	snp	A	T	T:20 A:0	CDS	+	100/636	34/211	missense_variant c.100A>T p.Met34Leu	Rv1851	ureF	urease accessory protein UreF
NC_000962	2102193	snp	G	A	A:20 G:0	CDS	-	850/1392	284/463	missense_variant c.850C>T p.Arg284Trp	Rv1854c	ndh	NADH dehydrogenase
NC_000962	2104270	snp	C	T	T:20 C:0	CDS	-	554/678	185/225	missense_variant c.554G>A p.Arg185His	Rv1856c		oxidoreductase
NC_000962	2107511	snp	C	T	T:20 C:0	CDS	+	938/1110	313/369	missense_variant c.938C>T p.Thr313Met	Rv1859	modC	molybdenum ABC transporter ATP-binding protein ModC
NC_000962	2108141	snp	T	C	C:20 T:0	CDS	+	406/978	136/325	missense_variant c.406T>C p.Phe136Leu	Rv1860	apa	hypothetical protein
NC_000962	2113188	snp	G	C	C:20 G:0	CDS	+	49/2337	17/778	missense_variant c.49G>C p.Glu17Gln	Rv1866		hypothetical protein
NC_000962	2122625	snp	A	G	G:20 A:0	CDS	-	527/1245	176/414	missense_variant c.527T>C p.Val176Ala	Rv1872c	lldD2	L-lactate dehydrogenase
NC_000962	2122976	snp	C	G	G:20 C:0	CDS	-	176/1245	59/414	missense_variant c.176G>C p.Gly59Ala	Rv1872c	lldD2	L-lactate dehydrogenase
NC_000962	2123477	snp	G	A	A:20 G:0	CDS	+	304/438	102/145	missense_variant c.304G>A p.Asp102Asn	Rv1873		hypothetical protein
NC_000962	2128844	snp	G	A	A:20 G:0	CDS	+	823/1353	275/450	missense_variant c.823G>A p.Ala275Thr	Rv1878	glnA3	glutamine synthetase GlnA
NC_000962	2143328	snp	G	C	C:20 G:0	CDS	+	808/1155	270/384	missense_variant c.808G>C p.Val270Leu	Rv1895		zinc-binding alcohol dehydrogenase
NC_000962	2145878	snp	A	G	G:19 A:0	CDS	-	368/1032	123/343	missense_variant c.368T>C p.Leu123Pro	Rv1899c	lppD	lipoprotein LppD
NC_000962	2147022	snp	A	C	C:20 A:0	CDS	-	612/1389	204/462	missense_variant c.612T>G p.Ile204Met	Rv1900c	lipJ	lignin peroxidase LipJ
NC_000962	2147125	snp	C	T	T:20 C:0	CDS	-	509/1389	170/462	missense_variant c.509G>A p.Arg170Gln	Rv1900c	lipJ	lignin peroxidase LipJ
NC_000962	2151345	snp	C	T	T:20 C:0	CDS	+	392/432	131/143	missense_variant c.392C>T p.Thr131Met	Rv1904		hypothetical protein
NC_000962	2151678	snp	G	T	T:20 G:0	CDS	-	718/963	240/320	missense_variant c.718C>A p.Pro240Thr	Rv1905c	aao	D-amino acid oxidase
NC_000962	2154724	snp	C	A	A:20 C:0	CDS	-	1388/2223	463/740	missense_variant c.1388G>T p.Arg463Leu	Rv1908c	katG	catalase-peroxidase
NC_000962	2158109	snp	T	C	C:20 T:0	CDS	-	983/1005	328/334	missense_variant c.983A>G p.Asp328Gly	Rv1912c	fadB5	oxidoreductase FadB
NC_000962	2160998	snp	G	A	A:20 G:0	CDS	+	536/1104	179/367	missense_variant c.536G>A p.Gly179Asp	Rv1915	aceAa	isocitrate lyase AceAa
NC_000962	2165286	snp	A	C	C:20 A:0	CDS	-	2026/4380	676/1459	missense_variant c.2026T>G p.Ser676Ala	Rv1917c	PPE34	PPE family protein PPE34
NC_000962	2167926	snp	A	G	G:20 A:0	CDS	-	2687/2964	896/987	missense_variant c.2687T>C p.Leu896Ser	Rv1918c	PPE35	PPE family protein PPE35
NC_000962	2168011	snp	T	G	G:20 T:0	CDS	-	2602/2964	868/987	missense_variant c.2602A>C p.Ser868Arg	Rv1918c	PPE35	PPE family protein PPE35
NC_000962	2168319	snp	G	A	A:20 G:0	CDS	-	2294/2964	765/987	missense_variant c.2294C>T p.Thr765Ile	Rv1918c	PPE35	PPE family protein PPE35
NC_000962	2172012	snp	G	C	C:20 G:0	CDS	+	390/864	130/287	missense_variant c.390G>C p.Met130Ile	Rv1920		membrane protein
NC_000962	2175390	snp	G	A	A:20 G:0	CDS	+	218/1341	73/446	missense_variant c.218G>A p.Gly73Asp	Rv1923	lipD	lipase LipD
NC_000962	2175713	snp	G	A	A:20 G:0	CDS	+	541/1341	181/446	missense_variant c.541G>A p.Asp181Asn	Rv1923	lipD	lipase LipD
NC_000962	2197669	snp	C	T	T:20 C:0	CDS	-	292/453	98/150	missense_variant c.292G>A p.Ala98Thr	Rv1946c	lppG	lipoprotein
NC_000962	2199052	snp	C	G	G:20 C:0	CDS	-	13/351	5/116	missense_variant c.13G>C p.Gly5Arg	Rv1948c		hypothetical protein
NC_000962	2201296	snp	T	C	C:20 T:0	CDS	-	449/522	150/173	missense_variant c.449A>G p.His150Arg	Rv1954c		hypothetical protein
NC_000962	2221335	snp	A	G	G:20 A:0	CDS	+	428/849	143/282	missense_variant c.428A>G p.Asp143Gly	Rv1978		hypothetical protein
NC_000962	2222308	snp	T	C	C:20 T:0	CDS	-	857/1446	286/481	missense_variant c.857A>G p.Asp286Gly	Rv1979c		permease
NC_000962	2225175	snp	A	C	C:20 A:0	CDS	-	14/969	5/322	missense_variant c.14T>G p.Leu5Arg	Rv1981c	nrdF1	ribonucleoside-diphosphate reductase subunit beta NrdF1
NC_000962	2226901	snp	G	A	A:20 G:0	CDS	+	658/1677	220/558	missense_variant c.658G>A p.Ala220Thr	Rv1983	PE_PGRS35	PE-PGRS family protein PE_PGRS35
NC_000962	2243034	snp	T	G	G:20 T:0	CDS	-	688/777	230/258	missense_variant c.688A>C p.Ser230Arg	Rv1998c		hypothetical protein
NC_000962	2247169	snp	G	A	A:20 G:0	CDS	+	338/753	113/250	missense_variant c.338G>A p.Arg113His	Rv2001		hypothetical protein
NC_000962	2252239	snp	G	A	A:20 G:0	CDS	+	238/3984	80/1327	missense_variant c.238G>A p.Gly80Ser	Rv2006	otsB1	trehalose-6-phosphate phosphatase OtsB
NC_000962	2255735	snp	T	C	C:20 T:0	CDS	+	3734/3984	1245/1327	missense_variant c.3734T>C p.Leu1245Pro	Rv2006	otsB1	trehalose-6-phosphate phosphatase OtsB
NC_000962	2258216	snp	A	G	G:20 A:0	CDS	+	187/243	63/80	missense_variant c.187A>G p.Asn63Asp	Rv2009	vapB15	antitoxin VapB15
NC_000962	2264782	snp	C	A	A:20 C:0	CDS	+	785/1041	262/346	missense_variant c.785C>A p.Ala262Glu	Rv2017		transcriptional regulator
NC_000962	2265626	snp	A	G	G:20 A:0	CDS	+	347/720	116/239	missense_variant c.347A>G p.Asp116Gly	Rv2018		hypothetical protein
NC_000962	2269220	snp	A	C	C:20 A:0	CDS	-	1021/1548	341/515	missense_variant c.1021T>G p.Phe341Val	Rv2024c		hypothetical protein
NC_000962	2269376	snp	G	A	A:20 G:0	CDS	-	865/1548	289/515	missense_variant c.865C>T p.Arg289Cys	Rv2024c		hypothetical protein
NC_000962	2269780	snp	T	C	C:20 T:0	CDS	-	461/1548	154/515	missense_variant c.461A>G p.Asp154Gly	Rv2024c		hypothetical protein
NC_000962	2270102	snp	A	G	G:20 A:0	CDS	-	139/1548	47/515	missense_variant c.139T>C p.Trp47Arg	Rv2024c		hypothetical protein
NC_000962	2274463	snp	A	C	C:20 A:0	CDS	-	46/1722	16/573	missense_variant c.46T>G p.Leu16Val	Rv2027c	dosT	two component sensor histidine kinase DosT
NC_000962	2280081	snp	C	T	T:20 C:0	CDS	+	953/996	318/331	missense_variant c.953C>T p.Pro318Leu	Rv2032	acg	NAD(P)H nitroreductase
NC_000962	2282787	snp	C	T	T:20 C:0	CDS	-	935/975	312/324	missense_variant c.935G>A p.Cys312Tyr	Rv2037c		transmembrane protein
NC_000962	2285251	snp	C	A	A:20 C:0	CDS	-	391/843	131/280	missense_variant c.391G>T p.Val131Phe	Rv2039c		sugar ABC transporter permease
NC_000962	2287482	snp	G	A	A:20 G:0	CDS	-	365/1320	122/439	missense_variant c.365C>T p.Ala122Val	Rv2041c		sugar ABC transporter substrate-binding lipoprotein
NC_000962	2289073	snp	G	C	C:20 G:0	CDS	-	169/561	57/186	missense_variant c.169C>G p.His57Asp	Rv2043c	pncA	pyrazinamidase/nicotinamidase PncA
NC_000962	2291317	snp	T	C	C:20 T:0	CDS	+	49/657	17/218	missense_variant c.49T>C p.Ser17Pro	Rv2046	lppI	lipoprotein LppI
NC_000962	2295304	snp	C	T	T:17 C:0	CDS	-	11683/12456	3895/4151	missense_variant c.11683G>A p.Gly3895Ser	Rv2048c	pks12	polyketide synthase
NC_000962	2295943	snp	A	G	G:23 A:0	CDS	-	11044/12456	3682/4151	missense_variant c.11044T>C p.Cys3682Arg	Rv2048c	pks12	polyketide synthase
NC_000962	2296042	snp	G	C	C:31 G:0	CDS	-	10945/12456	3649/4151	missense_variant c.10945C>G p.Pro3649Ala	Rv2048c	pks12	polyketide synthase
NC_000962	2298193	snp	C	T	T:20 C:0	CDS	-	8794/12456	2932/4151	missense_variant c.8794G>A p.Gly2932Ser	Rv2048c	pks12	polyketide synthase
NC_000962	2300546	snp	A	T	T:20 A:0	CDS	-	6441/12456	2147/4151	missense_variant c.6441T>A p.His2147Gln	Rv2048c	pks12	polyketide synthase
NC_000962	2301394	snp	C	T	T:16 C:0	CDS	-	5593/12456	1865/4151	missense_variant c.5593G>A p.Gly1865Ser	Rv2048c	pks12	polyketide synthase
NC_000962	2320530	snp	A	G	G:20 A:0	CDS	-	224/3585	75/1194	missense_variant c.224T>C p.Val75Ala	Rv2062c	cobN	cobalamin biosynthesis protein CobN
NC_000962	2328543	snp	T	C	C:20 T:0	CDS	-	435/756	145/251	missense_variant c.435A>G p.Ile145Met	Rv2071c	cobM	precorrin-4 C(11)-methyltransferase
NC_000962	2329533	snp	A	G	G:20 A:0	CDS	-	614/1173	205/390	missense_variant c.614T>C p.Leu205Pro	Rv2072c	cobL	precorrin-6Y C(5,15)-methyltransferase
NC_000962	2335075	snp	A	G	G:20 A:0	CDS	+	17/315	6/104	missense_variant c.17A>G p.Glu6Gly	Rv2078		hypothetical protein
NC_000962	2335494	snp	A	G	G:20 A:0	CDS	+	140/1971	47/656	missense_variant c.140A>G p.Tyr47Cys	Rv2079		hypothetical protein
NC_000962	2336001	snp	C	T	T:20 C:0	CDS	+	647/1971	216/656	missense_variant c.647C>T p.Pro216Leu	Rv2079		hypothetical protein
NC_000962	2337373	snp	T	C	C:20 T:0	CDS	+	68/564	23/187	missense_variant c.68T>C p.Val23Ala	Rv2080	lppJ	lipoprotein LppJ
NC_000962	2339255	snp	A	G	G:20 A:0	CDS	+	547/2166	183/721	missense_variant c.547A>G p.Thr183Ala	Rv2082		hypothetical protein
NC_000962	2340621	snp	C	G	G:20 C:0	CDS	+	1913/2166	638/721	missense_variant c.1913C>G p.Pro638Arg	Rv2082		hypothetical protein
NC_000962	2341030	snp	G	A	A:20 G:0	CDS	+	160/945	54/314	missense_variant c.160G>A p.Ala54Thr	Rv2083		hypothetical protein
NC_000962	2341636	snp	C	G	G:20 C:0	CDS	+	766/945	256/314	missense_variant c.766C>G p.Leu256Val	Rv2083		hypothetical protein
NC_000962	2347740	snp	C	T	T:20 C:0	CDS	+	368/1182	123/393	missense_variant c.368C>T p.Thr123Ile	Rv2090		5'-3' exonuclease
NC_000962	2348446	snp	C	G	G:20 C:0	CDS	+	1074/1182	358/393	missense_variant c.1074C>G p.Phe358Leu	Rv2090		5'-3' exonuclease
NC_000962	2351522	snp	G	A	A:20 G:0	CDS	-	533/2721	178/906	missense_variant c.533C>T p.Thr178Met	Rv2092c	helY	ATP-dependent DNA helicase HelY
NC_000962	2353516	snp	G	A	A:20 G:0	CDS	-	800/951	267/316	missense_variant c.800C>T p.Ala267Val	Rv2095c	pafC	proteasome accessory factor C
NC_000962	2362041	snp	C	A	A:20 C:0	CDS	+	1802/3042	601/1013	missense_variant c.1802C>A p.Pro601Gln	Rv2101	helZ	helicase HelZ
NC_000962	2362193	snp	G	T	T:20 G:0	CDS	+	1954/3042	652/1013	missense_variant c.1954G>T p.Ala652Ser	Rv2101	helZ	helicase HelZ
NC_000962	2369186	snp	G	C	C:20 G:0	CDS	-	544/747	182/248	missense_variant c.544C>G p.Arg182Gly	Rv2109c	prcA	proteasome subunit alpha
NC_000962	2369326	snp	C	G	G:20 C:0	CDS	-	404/747	135/248	missense_variant c.404G>C p.Arg135Pro	Rv2109c	prcA	proteasome subunit alpha
NC_000962	2373248	snp	A	C	C:20 A:0	CDS	+	619/1194	207/397	missense_variant c.619A>C p.Thr207Pro	Rv2113		integral membrane protein
NC_000962	2373462	snp	C	T	T:20 C:0	CDS	+	833/1194	278/397	missense_variant c.833C>T p.Ser278Leu	Rv2113		integral membrane protein
NC_000962	2381633	snp	G	T	T:20 G:0	CDS	+	563/1422	188/473	missense_variant c.563G>T p.Ser188Ile	Rv2123	PPE37	PPE family protein PPE37
NC_000962	2383814	snp	T	C	C:20 T:0	CDS	-	2254/3579	752/1192	missense_variant c.2254A>G p.Ile752Val	Rv2124c	metH	methionine synthase
NC_000962	2386389	snp	G	A	A:20 G:0	CDS	+	97/879	33/292	missense_variant c.97G>A p.Gly33Ser	Rv2125		hypothetical protein
NC_000962	2388641	snp	G	A	A:20 G:0	CDS	+	26/1470	9/489	missense_variant c.26G>A p.Gly9Asp	Rv2127	ansP1	L-asparagine permease
NC_000962	2388745	snp	G	A	A:20 G:0	CDS	+	130/1470	44/489	missense_variant c.130G>A p.Gly44Ser	Rv2127	ansP1	L-asparagine permease
NC_000962	2396628	snp	A	C	C:20 A:0	CDS	-	211/831	71/276	missense_variant c.211T>G p.Leu71Val	Rv2136c		undecaprenyl-diphosphatase
NC_000962	2413131	snp	A	G	G:20 A:0	CDS	-	221/1233	74/410	missense_variant c.221T>C p.Leu74Pro	Rv2153c	murG	UDP-N-acetylglucosamine--N-acetylmuramyl- (pentapeptide) pyrophosphoryl-undecaprenol-N-acetylglucosamine transferase
NC_000962	2413246	snp	C	A	A:20 C:0	CDS	-	106/1233	36/410	missense_variant c.106G>T p.Val36Leu	Rv2153c	murG	UDP-N-acetylglucosamine--N-acetylmuramyl- (pentapeptide) pyrophosphoryl-undecaprenol-N-acetylglucosamine transferase
NC_000962	2415656	snp	G	C	C:20 G:0	CDS	-	739/1461	247/486	missense_variant c.739C>G p.Arg247Gly	Rv2155c	murD	UDP-N-acetylmuramoylalanine--D-glutamate ligase
NC_000962	2427634	snp	A	G	G:20 A:0	CDS	-	605/1155	202/384	missense_variant c.605T>C p.Val202Ala	Rv2164c		hypothetical protein
NC_000962	2437259	snp	G	T	T:20 G:0	CDS	+	1351/1551	451/516	missense_variant c.1351G>T p.Ala451Ser	Rv2174	mptA	alpha(1->6)-mannopyranosyltransferase A
NC_000962	2437837	snp	G	A	A:20 G:0	CDS	-	50/441	17/146	missense_variant c.50C>T p.Pro17Leu	Rv2175c		DNA-binding protein
NC_000962	2438094	snp	T	G	G:20 T:0	CDS	+	154/1200	52/399	missense_variant c.154T>G p.Ser52Ala	Rv2176	pknL	serine/threonine-protein kinase PknL
NC_000962	2440926	snp	G	T	T:20 G:0	CDS	-	795/1389	265/462	missense_variant c.795C>A p.Asp265Glu	Rv2178c	aroG	phospho-2-dehydro-3-deoxyheptonate aldolase AroG
NC_000962	2442749	snp	G	T	T:20 G:0	CDS	-	466/888	156/295	missense_variant c.466C>A p.Pro156Thr	Rv2180c		integral membrane protein
NC_000962	2448458	snp	C	T	T:20 C:0	CDS	+	299/1803	100/600	missense_variant c.299C>T p.Thr100Ile	Rv2187	fadD15	long-chain-fatty-acid--CoA ligase FadD15
NC_000962	2449295	snp	G	A	A:20 G:0	CDS	+	1136/1803	379/600	missense_variant c.1136G>A p.Gly379Glu	Rv2187	fadD15	long-chain-fatty-acid--CoA ligase FadD15
NC_000962	2459234	snp	G	C	C:20 G:0	CDS	+	843/1290	281/429	missense_variant c.843G>C p.Met281Ile	Rv2195	qcrA	ubiquinol-cytochrome C reductase rieske iron-sulfur subunit
NC_000962	2461545	snp	C	A	A:19 C:0	CDS	-	604/645	202/214	missense_variant c.604G>T p.Ala202Ser	Rv2197c		transmembrane protein
NC_000962	2472956	snp	T	C	C:20 T:0	CDS	+	464/750	155/249	missense_variant c.464T>C p.Leu155Ser	Rv2208	cobS	adenosylcobinamide-GDP ribazoletransferase
NC_000962	2475888	snp	T	G	G:20 T:0	CDS	-	83/1107	28/368	missense_variant c.83A>C p.Glu28Ala	Rv2210c	ilvE	branched-chain amino acid aminotransferase
NC_000962	2478967	snp	C	G	G:20 C:0	CDS	+	630/1548	210/515	missense_variant c.630C>G p.Phe210Leu	Rv2213	pepB	cytosol aminopeptidase
NC_000962	2484801	snp	A	G	G:20 A:0	CDS	+	218/693	73/230	missense_variant c.218A>G p.Asp73Gly	Rv2217	lipB	octanoyltransferase
NC_000962	2486454	snp	T	C	C:20 T:0	CDS	+	220/753	74/250	missense_variant c.220T>C p.Phe74Leu	Rv2219		transmembrane protein
NC_000962	2498923	snp	G	A	A:20 G:0	CDS	+	92/1542	31/513	missense_variant c.92G>A p.Gly31Asp	Rv2226		hypothetical protein
NC_000962	2499726	snp	G	A	A:20 G:0	CDS	+	895/1542	299/513	missense_variant c.895G>A p.Asp299Asn	Rv2226		hypothetical protein
NC_000962	2501504	snp	T	C	C:20 T:0	CDS	+	574/702	192/233	missense_variant c.574T>C p.Phe192Leu	Rv2227		hypothetical protein
NC_000962	2502757	snp	C	T	T:20 C:0	CDS	-	716/738	239/245	missense_variant c.716G>A p.Arg239Gln	Rv2229c		hypothetical protein
NC_000962	2509140	snp	G	C	C:20 G:0	CDS	-	236/942	79/313	missense_variant c.236C>G p.Ser79Cys	Rv2236c	cobD	cobalamin biosynthesis transmembrane protein CobD
NC_000962	2509362	snp	G	A	A:20 G:0	CDS	-	14/942	5/313	missense_variant c.14C>T p.Thr5Ile	Rv2236c	cobD	cobalamin biosynthesis transmembrane protein CobD
NC_000962	2511712	snp	G	T	T:20 G:0	CDS	-	569/591	190/196	missense_variant c.569C>A p.Thr190Lys	Rv2240c		hypothetical protein
NC_000962	2513463	snp	G	C	C:20 G:0	CDS	+	925/2706	309/901	missense_variant c.925G>C p.Gly309Arg	Rv2241	aceE	pyruvate dehydrogenase E1 component
NC_000962	2522728	snp	C	A	A:20 C:0	CDS	+	369/816	123/271	missense_variant c.369C>A p.Asp123Glu	Rv2248		hypothetical protein
NC_000962	2525152	snp	T	G	G:20 T:0	CDS	-	203/570	68/189	missense_variant c.203A>C p.Asp68Ala	Rv2250c		HTH-type transcriptional regulator
NC_000962	2528773	snp	G	A	A:20 G:0	CDS	-	203/456	68/151	missense_variant c.203C>T p.Ala68Val	Rv2254c		integral membrane protein
NC_000962	2529798	snp	G	C	C:20 G:0	CDS	-	77/534	26/177	missense_variant c.77C>G p.Ala26Gly	Rv2256c		hypothetical protein
NC_000962	2545152	snp	C	T	T:20 C:0	CDS	+	455/528	152/175	missense_variant c.455C>T p.Pro152Leu	Rv2270	lppN	lipoprotein LppN
NC_000962	2546707	snp	T	C	C:20 T:0	CDS	-	99/318	33/105	missense_variant c.99A>G p.Ile33Met	Rv2274c	mazF8	toxin MazF8
NC_000962	2549593	snp	A	G	G:20 A:0	CDS	-	437/906	146/301	missense_variant c.437T>C p.Leu146Pro	Rv2277c		glycerolphosphodiesterase
NC_000962	2562783	snp	T	C	C:20 T:0	CDS	+	185/516	62/171	missense_variant c.185T>C p.Val62Ala	Rv2290	lppO	lipoprotein LppO
NC_000962	2563958	snp	A	C	C:20 A:0	CDS	+	785/855	262/284	missense_variant c.785A>C p.Glu262Ala	Rv2291	sseB	thiosulfate sulfurtransferase SseB
NC_000962	2576251	snp	G	A	A:20 G:0	CDS	+	443/1290	148/429	missense_variant c.443G>A p.Gly148Asp	Rv2305		hypothetical protein
NC_000962	2577994	snp	G	A	A:20 G:0	CDS	-	703/846	235/281	missense_variant c.703C>T p.Arg235Trp	Rv2307c		hypothetical protein
NC_000962	2578626	snp	A	G	G:20 A:0	CDS	-	71/846	24/281	missense_variant c.71T>C p.Met24Thr	Rv2307c		hypothetical protein
NC_000962	2580546	snp	G	T	T:20 G:0	CDS	+	128/717	43/238	missense_variant c.128G>T p.Gly43Val	Rv2308		hypothetical protein
NC_000962	2583201	snp	G	A	A:20 G:0	CDS	+	157/288	53/95	missense_variant c.157G>A p.Glu53Lys	Rv2309A		hypothetical protein
NC_000962	2589216	snp	G	C	C:20 G:0	CDS	+	379/873	127/290	missense_variant c.379G>C p.Val127Leu	Rv2316	uspA	sugar ABC transporter permease UspA
NC_000962	2591577	snp	C	G	G:20 C:0	CDS	+	1060/1323	354/440	missense_variant c.1060C>G p.Leu354Val	Rv2318	uspC	sugar ABC transporter substrate-binding lipoprotein UspC
NC_000962	2595933	snp	C	T	T:20 C:0	CDS	-	337/909	113/302	missense_variant c.337G>A p.Ala113Thr	Rv2323c		hypothetical protein
NC_000962	2604875	snp	A	C	C:20 A:0	CDS	+	136/339	46/112	missense_variant c.136A>C p.Ile46Leu	Rv2331A		hypothetical protein
NC_000962	2605293	snp	G	T	T:20 G:0	CDS	+	186/1647	62/548	missense_variant c.186G>T p.Glu62Asp	Rv2332	mez	malate oxidoreductase
NC_000962	2606092	snp	A	C	C:20 A:0	CDS	+	985/1647	329/548	missense_variant c.985A>C p.Ile329Leu	Rv2332	mez	malate oxidoreductase
NC_000962	2606813	snp	G	T	T:20 G:0	CDS	-	1509/1614	503/537	missense_variant c.1509C>A p.His503Gln	Rv2333c	stp	multidrug resistance protein
NC_000962	2608117	snp	C	A	A:20 C:0	CDS	-	205/1614	69/537	missense_variant c.205G>T p.Asp69Tyr	Rv2333c	stp	multidrug resistance protein
NC_000962	2612632	snp	C	A	A:20 C:0	CDS	-	356/1119	119/372	missense_variant c.356G>T p.Gly119Val	Rv2337c		hypothetical protein
NC_000962	2614823	snp	C	T	T:20 C:0	CDS	+	131/2889	44/962	missense_variant c.131C>T p.Ala44Val	Rv2339	mmpL9	transmembrane transport protein MmpL9
NC_000962	2641840	snp	A	G	G:20 A:0	CDS	+	191/393	64/130	missense_variant c.191A>G p.His64Arg	Rv2359	zur	zinc uptake regulation protein
NC_000962	2642383	snp	C	T	T:20 C:0	CDS	-	196/429	66/142	missense_variant c.196G>A p.Ala66Thr	Rv2360c		hypothetical protein
NC_000962	2656225	snp	A	G	G:20 A:0	CDS	-	206/216	69/71	missense_variant c.206T>C p.Val69Ala	Rv2377c		hypothetical protein
NC_000962	2658676	snp	G	A	A:20 G:0	CDS	-	3410/4386	1137/1461	missense_variant c.3410C>T p.Ala1137Val	Rv2379c	mbtF	peptide synthetase
NC_000962	2660319	snp	C	G	G:20 C:0	CDS	-	1767/4386	589/1461	missense_variant c.1767G>C p.Glu589Asp	Rv2379c	mbtF	peptide synthetase
NC_000962	2675050	snp	C	T	T:20 C:0	CDS	-	788/4245	263/1414	missense_variant c.788G>A p.Arg263Gln	Rv2383c	mbtB	phenyloxazoline synthase
NC_000962	2682593	snp	C	T	T:20 C:0	CDS	-	550/1128	184/375	missense_variant c.550G>A p.Ala184Thr	Rv2388c	hemN	oxygen-independent coproporphyrinogen III oxidase
NC_000962	2684169	snp	A	G	G:20 A:0	CDS	-	98/558	33/185	missense_variant c.98T>C p.Ile33Thr	Rv2390c		hypothetical protein
NC_000962	2689193	snp	G	A	A:20 G:0	CDS	+	1184/1932	395/643	missense_variant c.1184G>A p.Arg395Gln	Rv2394	ggtB	gamma-glutamyltranspeptidase precursor GgtB
NC_000962	2691713	snp	T	C	C:20 T:0	CDS	+	1642/2004	548/667	missense_variant c.1642T>C p.Ser548Pro	Rv2395		integral membrane protein
NC_000962	2692875	snp	G	A	A:20 G:0	CDS	+	77/1086	26/361	missense_variant c.77G>A p.Ser26Asn	Rv2396	PE_PGRS41	acid and phagosome regulated protein AprC
NC_000962	2693772	snp	A	G	G:20 A:0	CDS	+	974/1086	325/361	missense_variant c.974A>G p.Asn325Ser	Rv2396	PE_PGRS41	acid and phagosome regulated protein AprC
NC_000962	2695009	snp	C	T	T:20 C:0	CDS	-	791/819	264/272	missense_variant c.791G>A p.Arg264His	Rv2398c	cysW	sulfate ABC transporter permease CysW
NC_000962	2695378	snp	C	G	G:20 C:0	CDS	-	422/819	141/272	missense_variant c.422G>C p.Gly141Ala	Rv2398c	cysW	sulfate ABC transporter permease CysW
NC_000962	2700912	snp	C	G	G:20 C:0	CDS	-	379/756	127/251	missense_variant c.379G>C p.Val127Leu	Rv2403c	lppR	lipoprotein LppR
NC_000962	2712913	snp	C	A	A:20 C:0	CDS	-	872/894	291/297	missense_variant c.872G>T p.Arg291Leu	Rv2415c		hypothetical protein
NC_000962	2715125	snp	T	C	C:20 T:0	CDS	-	208/1209	70/402	missense_variant c.208A>G p.Thr70Ala	Rv2416c	eis	enhanced intracellular survival protein
NC_000962	2717306	snp	G	A	A:20 G:0	CDS	-	494/672	165/223	missense_variant c.494C>T p.Ala165Val	Rv2419c	gpgP	glucosyl-3-phosphoglycerate phosphatase
NC_000962	2718271	snp	C	T	T:20 C:0	CDS	-	538/636	180/211	missense_variant c.538G>A p.Gly180Ser	Rv2421c	nadD	nicotinate-nucleotide adenylyltransferase
NC_000962	2723847	snp	A	G	G:20 A:0	CDS	-	337/876	113/291	missense_variant c.337T>C p.Phe113Leu	Rv2426c		hypothetical protein
NC_000962	2734050	snp	C	T	T:20 C:0	CDS	+	821/915	274/304	missense_variant c.821C>T p.Ala274Val	Rv2436	rbsK	ribokinase RbsK
NC_000962	2734074	snp	T	C	C:20 T:0	CDS	+	845/915	282/304	missense_variant c.845T>C p.Val282Ala	Rv2436	rbsK	ribokinase RbsK
NC_000962	2737572	snp	C	A	A:20 C:0	CDS	-	676/1131	226/376	missense_variant c.676G>T p.Ala226Ser	Rv2439c	proB	glutamate 5-kinase protein
NC_000962	2751804	snp	C	T	T:20 C:0	CDS	-	377/519	126/172	missense_variant c.377G>A p.Arg126Gln	Rv2450c	rpfE	resuscitation-promoting factor RpfE
NC_000962	2752448	snp	A	G	G:20 A:0	CDS	+	187/399	63/132	missense_variant c.187A>G p.Asn63Asp	Rv2451		hypothetical protein
NC_000962	2760152	snp	A	G	G:20 A:0	CDS	+	374/909	125/302	missense_variant c.374A>G p.Tyr125Cys	Rv2458	mmuM	homocysteine S-methyltransferase MmuM
NC_000962	2761018	snp	G	A	A:20 G:0	CDS	+	165/1527	55/508	missense_variant c.165G>A p.Met55Ile	Rv2459		MFS-type transporter
NC_000962	2764939	snp	G	A	A:20 G:0	CDS	-	353/1401	118/466	missense_variant c.353C>T p.Pro118Leu	Rv2462c	tig	trigger factor
NC_000962	2772741	snp	C	A	A:20 C:0	CDS	-	295/669	99/222	missense_variant c.295G>T p.Ala99Ser	Rv2469c		hypothetical protein
NC_000962	2772954	snp	T	C	C:20 T:0	CDS	-	82/669	28/222	missense_variant c.82A>G p.Ser28Gly	Rv2469c		hypothetical protein
NC_000962	2774180	snp	G	C	C:20 G:0	CDS	+	617/1641	206/546	missense_variant c.617G>C p.Trp206Ser	Rv2471	aglA	alpha-glucosidase AglA
NC_000962	2776881	snp	G	A	A:20 G:0	CDS	-	89/654	30/217	missense_variant c.89C>T p.Ala30Val	Rv2474c		hypothetical protein
NC_000962	2779136	snp	T	C	C:20 T:0	CDS	-	3127/4875	1043/1624	missense_variant c.3127A>G p.Ser1043Gly	Rv2476c	gdh	NAD-dependent glutamate dehydrogenase
NC_000962	2786952	snp	A	G	G:20 A:0	CDS	-	2332/2370	778/789	missense_variant c.2332T>C p.Cys778Arg	Rv2482c	plsB2	glycerol-3-phosphate acyltransferase
NC_000962	2787548	snp	T	C	C:20 T:0	CDS	-	1736/2370	579/789	missense_variant c.1736A>G p.Asn579Ser	Rv2482c	plsB2	glycerol-3-phosphate acyltransferase
NC_000962	2790458	snp	A	C	C:20 A:0	CDS	-	565/1743	189/580	missense_variant c.565T>G p.Cys189Gly	Rv2483c	plsC	bifunctional L-3-phosphoserine phosphatase/1-acyl-sn-glycerol-3-phosphate acyltransferase
NC_000962	2791098	snp	C	T	T:20 C:0	CDS	-	1397/1476	466/491	missense_variant c.1397G>A p.Gly466Asp	Rv2484c		diacyglycerol O-acyltransferase
NC_000962	2796322	snp	G	A	A:20 G:0	CDS	-	1064/2085	355/694	missense_variant c.1064C>T p.Ala355Val	Rv2487c	PE_PGRS42	PE-PGRS family protein PE_PGRS42
NC_000962	2804835	snp	G	A	A:20 G:0	CDS	-	1402/4983	468/1660	missense_variant c.1402C>T p.Pro468Ser	Rv2490c	PE_PGRS43	PE-PGRS family protein PE_PGRS43
NC_000962	2807486	snp	C	A	A:20 C:0	CDS	+	209/753	70/250	missense_variant c.209C>A p.Ala70Asp	Rv2492		hypothetical protein
NC_000962	2809318	snp	G	A	A:20 G:0	CDS	-	622/1182	208/393	missense_variant c.622C>T p.Arg208Trp	Rv2495c	bkdC	branched-chain keto acid dehydrogenase E2 component
NC_000962	2809621	snp	T	C	C:20 T:0	CDS	-	319/1182	107/393	missense_variant c.319A>G p.Thr107Ala	Rv2495c	bkdC	branched-chain keto acid dehydrogenase E2 component
NC_000962	2810382	snp	C	T	T:20 C:0	CDS	-	601/1047	201/348	missense_variant c.601G>A p.Gly201Ser	Rv2496c	bkdB	3-methyl-2-oxobutanoate dehydrogenase subunit beta
NC_000962	2817446	snp	G	T	T:20 G:0	CDS	-	1029/1590	343/529	missense_variant c.1029C>A p.Phe343Leu	Rv2502c	accD1	acetyl-/propionyl-CoA carboxylase subunit beta
NC_000962	2818246	snp	C	T	T:20 C:0	CDS	-	229/1590	77/529	missense_variant c.229G>A p.Gly77Ser	Rv2502c	accD1	acetyl-/propionyl-CoA carboxylase subunit beta
NC_000962	2830525	snp	C	A	A:20 C:0	CDS	+	365/423	122/140	missense_variant c.365C>A p.Thr122Lys	Rv2513		hypothetical protein
NC_000962	2838047	snp	G	A	A:20 G:0	CDS	+	364/474	122/157	missense_variant c.364G>A p.Val122Met	Rv2521	bcp	peroxiredoxin
NC_000962	2841022	snp	A	G	G:20 A:0	CDS	-	8311/9210	2771/3069	missense_variant c.8311T>C p.Cys2771Arg	Rv2524c	fas	fatty acid synthase
NC_000962	2851897	snp	C	G	G:20 C:0	CDS	-	775/921	259/306	missense_variant c.775G>C p.Glu259Gln	Rv2528c	mrr	restriction system protein
NC_000962	2853155	snp	G	A	A:20 G:0	CDS	+	281/1392	94/463	missense_variant c.281G>A p.Gly94Glu	Rv2529		hypothetical protein
NC_000962	2858669	snp	G	T	T:20 G:0	CDS	-	56/471	19/156	missense_variant c.56C>A p.Ala19Asp	Rv2533c	nusB	N utilization substance protein B
NC_000962	2865760	snp	A	G	G:20 A:0	CDS	+	631/1212	211/403	missense_variant c.631A>G p.Thr211Ala	Rv2542		hypothetical protein
NC_000962	2875808	snp	C	G	G:20 C:0	CDS	-	678/2715	226/904	missense_variant c.678G>C p.Lys226Asn	Rv2555c	alaS	alanine--tRNA ligase
NC_000962	2878980	snp	C	T	T:20 C:0	CDS	-	950/1359	317/452	missense_variant c.950G>A p.Gly317Asp	Rv2559c		hypothetical protein
NC_000962	2880702	snp	G	C	C:20 G:0	CDS	+	628/978	210/325	missense_variant c.628G>C p.Val210Leu	Rv2560		hypothetical protein
NC_000962	2886400	snp	G	A	A:20 G:0	CDS	+	28/3423	10/1140	missense_variant c.28G>A p.Gly10Ser	Rv2566		hypothetical protein
NC_000962	2887180	snp	G	T	T:20 G:0	CDS	+	808/3423	270/1140	missense_variant c.808G>T p.Ala270Ser	Rv2566		hypothetical protein
NC_000962	2888201	snp	T	C	C:20 T:0	CDS	+	1829/3423	610/1140	missense_variant c.1829T>C p.Leu610Pro	Rv2566		hypothetical protein
NC_000962	2891728	snp	A	G	G:20 A:0	CDS	+	1934/2655	645/884	missense_variant c.1934A>G p.Gln645Arg	Rv2567		hypothetical protein
NC_000962	2896260	snp	G	A	A:20 G:0	CDS	-	1544/1791	515/596	missense_variant c.1544C>T p.Ala515Val	Rv2572c	aspS	aspartate--tRNA ligase
NC_000962	2903924	snp	G	A	A:20 G:0	CDS	+	286/903	96/300	missense_variant c.286G>A p.Ala96Thr	Rv2579	dhaA	haloalkane dehalogenase
NC_000962	2904516	snp	G	A	A:20 G:0	CDS	+	878/903	293/300	missense_variant c.878G>A p.Arg293Gln	Rv2579	dhaA	haloalkane dehalogenase
NC_000962	2907009	snp	G	T	T:20 G:0	CDS	+	196/927	66/308	missense_variant c.196G>T p.Val66Phe	Rv2582	ppiB	peptidyl-prolyl cis-trans isomerase B
NC_000962	2910461	snp	G	T	T:20 G:0	CDS	-	440/672	147/223	missense_variant c.440C>A p.Ala147Glu	Rv2584c	apt	adenine phosphoribosyltransferase
NC_000962	2911293	snp	C	G	G:20 C:0	CDS	-	1385/1674	462/557	missense_variant c.1385G>C p.Cys462Ser	Rv2585c		lipoprotein
NC_000962	2912712	snp	T	G	G:20 T:0	CDS	-	1300/1329	434/442	missense_variant c.1300A>C p.Thr434Pro	Rv2586c	secF	protein translocase subunit SecF
NC_000962	2913087	snp	C	T	T:20 C:0	CDS	-	925/1329	309/442	missense_variant c.925G>A p.Ala309Thr	Rv2586c	secF	protein translocase subunit SecF
NC_000962	2914259	snp	T	C	C:20 T:0	CDS	-	1478/1722	493/573	missense_variant c.1478A>G p.Asn493Ser	Rv2587c	secD	protein translocase subunit SecD
NC_000962	2918796	snp	T	A	A:20 T:0	CDS	+	926/3507	309/1168	missense_variant c.926T>A p.Phe309Tyr	Rv2590	fadD9	fatty-acid--CoA ligase FadD9
NC_000962	2921186	snp	G	A	A:20 G:0	CDS	+	3316/3507	1106/1168	missense_variant c.3316G>A p.Ala1106Thr	Rv2590	fadD9	fatty-acid--CoA ligase FadD9
NC_000962	2922793	snp	G	A	A:20 G:0	CDS	+	1243/1632	415/543	missense_variant c.1243G>A p.Gly415Ser	Rv2591	PE_PGRS44	PE-PGRS family protein PE_PGRS44
NC_000962	2922938	snp	G	A	A:20 G:0	CDS	+	1388/1632	463/543	missense_variant c.1388G>A p.Gly463Asp	Rv2591	PE_PGRS44	PE-PGRS family protein PE_PGRS44
NC_000962	2925962	snp	T	C	C:20 T:0	CDS	+	229/405	77/134	missense_variant c.229T>C p.Cys77Arg	Rv2596	vapC40	ribonuclease VapC40
NC_000962	2927511	snp	G	T	T:20 G:0	CDS	+	35/432	12/143	missense_variant c.35G>T p.Ser12Ile	Rv2599		membrane protein
NC_000962	2932890	snp	A	G	G:20 A:0	CDS	-	253/846	85/281	missense_variant c.253T>C p.Phe85Leu	Rv2605c	tesB2	acyl-CoA thioesterase II
NC_000962	2935886	snp	C	T	T:20 C:0	CDS	+	841/1743	281/580	missense_variant c.841C>T p.Pro281Ser	Rv2608	PPE42	PPE family protein PPE42
NC_000962	2939373	snp	G	C	C:20 G:0	CDS	-	590/951	197/316	missense_variant c.590C>G p.Ser197Cys	Rv2611c		phosphatidylinositol mannoside acyltransferase
NC_000962	2939657	snp	T	C	C:20 T:0	CDS	-	306/951	102/316	missense_variant c.306A>G p.Ile102Met	Rv2611c		phosphatidylinositol mannoside acyltransferase
NC_000962	2943545	snp	G	A	A:20 G:0	CDS	+	170/228	57/75	missense_variant c.170G>A p.Arg57His	Rv2614A		hypothetical protein
NC_000962	2945543	snp	G	A	A:20 G:0	CDS	+	214/501	72/166	missense_variant c.214G>A p.Val72Ile	Rv2616		hypothetical protein
NC_000962	2954439	snp	T	C	C:20 T:0	CDS	-	310/1242	104/413	missense_variant c.310A>G p.Arg104Gly	Rv2627c		hypothetical protein
NC_000962	2955233	snp	C	T	T:20 C:0	CDS	+	176/363	59/120	missense_variant c.176C>T p.Ser59Leu	Rv2628		hypothetical protein
NC_000962	2955260	snp	C	G	G:20 C:0	CDS	+	203/363	68/120	missense_variant c.203C>G p.Pro68Arg	Rv2628		hypothetical protein
NC_000962	2968273	snp	T	C	C:20 T:0	CDS	+	1364/1497	455/498	missense_variant c.1364T>C p.Val455Ala	Rv2643	arsC	arsenic-transport integral membrane protein ArsC
NC_000962	2984740	snp	A	G	G:20 A:0	CDS	+	8/522	3/173	missense_variant c.8A>G p.His3Arg	Rv2668		hypothetical protein
NC_000962	2984932	snp	G	C	C:20 G:0	CDS	+	200/522	67/173	missense_variant c.200G>C p.Gly67Ala	Rv2668		hypothetical protein
NC_000962	2985216	snp	G	A	A:20 G:0	CDS	+	484/522	162/173	missense_variant c.484G>A p.Glu162Lys	Rv2668		hypothetical protein
NC_000962	2988630	snp	C	G	G:20 C:0	CDS	+	949/1587	317/528	missense_variant c.949C>G p.His317Asp	Rv2672		protease
NC_000962	2997325	snp	C	T	T:20 C:0	CDS	+	587/1317	196/438	missense_variant c.587C>T p.Ala196Val	Rv2681		hypothetical protein
NC_000962	3000362	snp	T	C	C:20 T:0	CDS	+	251/498	84/165	missense_variant c.251T>C p.Leu84Ser	Rv2683		hypothetical protein
NC_000962	3003115	snp	C	G	G:20 C:0	CDS	+	1133/1287	378/428	missense_variant c.1133C>G p.Ala378Gly	Rv2685	arsB1	arsenic-transport integral membrane protein ArsB
NC_000962	3003159	snp	G	T	T:20 G:0	CDS	+	1177/1287	393/428	missense_variant c.1177G>T p.Gly393Cys	Rv2685	arsB1	arsenic-transport integral membrane protein ArsB
NC_000962	3005185	snp	G	T	T:20 G:0	CDS	-	466/906	156/301	missense_variant c.466C>A p.Pro156Thr	Rv2688c		antibiotic ABC transporter ATP-binding protein
NC_000962	3009692	snp	A	G	G:20 A:0	CDS	+	349/684	117/227	missense_variant c.349A>G p.Thr117Ala	Rv2691	ceoB	TRK system potassium uptake protein CeoB
NC_000962	3010420	snp	A	G	G:20 A:0	CDS	+	397/663	133/220	missense_variant c.397A>G p.Ile133Val	Rv2692	ceoC	TRK system potassium uptake protein CeoC
NC_000962	3011566	snp	G	T	T:20 G:0	CDS	-	202/369	68/122	missense_variant c.202C>A p.Arg68Ser	Rv2694c		hypothetical protein
NC_000962	3013119	snp	C	T	T:20 C:0	CDS	-	490/780	164/259	missense_variant c.490G>A p.Asp164Asn	Rv2696c		hypothetical protein
NC_000962	3017465	snp	T	C	C:20 T:0	CDS	+	608/798	203/265	missense_variant c.608T>C p.Ile203Thr	Rv2702	ppgK	polyphosphate glucokinase
NC_000962	3021942	snp	C	G	G:20 C:0	CDS	+	104/447	35/148	missense_variant c.104C>G p.Thr35Ser	Rv2709		transmembrane protein
NC_000962	3027606	snp	C	G	G:20 C:0	CDS	+	542/975	181/324	missense_variant c.542C>G p.Ser181Trp	Rv2714		hypothetical protein
NC_000962	3027798	snp	T	C	C:20 T:0	CDS	+	734/975	245/324	missense_variant c.734T>C p.Val245Ala	Rv2714		hypothetical protein
NC_000962	3031168	snp	A	G	G:20 A:0	CDS	-	370/498	124/165	missense_variant c.370T>C p.Tyr124His	Rv2719c		membrane protein
NC_000962	3032137	snp	T	C	C:20 T:0	CDS	+	350/711	117/236	missense_variant c.350T>C p.Val117Ala	Rv2720	lexA	repressor LexA
NC_000962	3036912	snp	A	G	G:20 A:0	CDS	-	380/1161	127/386	missense_variant c.380T>C p.Ile127Thr	Rv2724c	fadE20	acyl-CoA dehydrogenase FadE20
NC_000962	3037195	snp	G	C	C:20 G:0	CDS	-	97/1161	33/386	missense_variant c.97C>G p.Pro33Ala	Rv2724c	fadE20	acyl-CoA dehydrogenase FadE20
NC_000962	3041679	snp	G	A	A:20 G:0	CDS	-	797/906	266/301	missense_variant c.797C>T p.Ala266Val	Rv2729c		integral membrane protein
NC_000962	3041871	snp	G	T	T:20 G:0	CDS	-	605/906	202/301	missense_variant c.605C>A p.Ala202Glu	Rv2729c		integral membrane protein
NC_000962	3042353	snp	G	C	C:20 G:0	CDS	-	123/906	41/301	missense_variant c.123C>G p.Phe41Leu	Rv2729c		integral membrane protein
NC_000962	3055088	snp	G	A	A:20 G:0	CDS	+	1175/1578	392/525	missense_variant c.1175G>A p.Gly392Asp	Rv2741	PE_PGRS47	PE-PGRS family protein PE_PGRS47
NC_000962	3057607	snp	T	G	G:20 T:0	CDS	-	457/813	153/270	missense_variant c.457A>C p.Lys153Gln	Rv2744c	35kd_ag	hypothetical protein
NC_000962	3069167	snp	A	G	G:20 A:0	CDS	-	917/1623	306/540	missense_variant c.917T>C p.Leu306Pro	Rv2756c	hsdM	type I restriction/modification system DNA methylase HsdM
NC_000962	3077291	snp	G	C	C:20 G:0	CDS	-	788/1185	263/394	missense_variant c.788C>G p.Pro263Arg	Rv2768c	PPE43	PPE family protein PPE43
NC_000962	3078178	snp	C	T	T:20 C:0	CDS	-	808/828	270/275	missense_variant c.808G>A p.Val270Met	Rv2769c	PE27	PE family protein PE27
NC_000962	3078826	snp	G	A	A:20 G:0	CDS	-	160/828	54/275	missense_variant c.160C>T p.Pro54Ser	Rv2769c	PE27	PE family protein PE27
NC_000962	3079877	snp	A	G	G:20 A:0	CDS	-	581/1149	194/382	missense_variant c.581T>C p.Phe194Ser	Rv2770c	PPE44	PPE family protein PPE44
NC_000962	3080795	snp	A	G	G:20 A:0	CDS	-	239/453	80/150	missense_variant c.239T>C p.Leu80Pro	Rv2771c		hypothetical protein
NC_000962	3081731	snp	G	A	A:20 G:0	CDS	-	611/738	204/245	missense_variant c.611C>T p.Thr204Ile	Rv2773c	dapB	4-hydroxy-tetrahydrodipicolinate reductase
NC_000962	3081928	snp	G	T	T:20 G:0	CDS	-	414/738	138/245	missense_variant c.414C>A p.Asp138Glu	Rv2773c	dapB	4-hydroxy-tetrahydrodipicolinate reductase
NC_000962	3086728	snp	C	T	T:20 C:0	CDS	-	27/540	9/179	missense_variant c.27G>A p.Met9Ile	Rv2779c		Lrp/AsnC family transcriptional regulator
NC_000962	3097368	snp	A	C	C:20 A:0	CDS	+	410/687	137/228	missense_variant c.410A>C p.Asp137Ala	Rv2788	sirR	transcriptional repressor SirR
NC_000962	3101925	snp	T	C	C:20 T:0	CDS	-	238/582	80/193	missense_variant c.238A>G p.Thr80Ala	Rv2792c		resolvase
NC_000962	3102113	snp	G	A	A:20 G:0	CDS	-	50/582	17/193	missense_variant c.50C>T p.Ala17Val	Rv2792c		resolvase
NC_000962	3103682	snp	T	C	C:20 T:0	CDS	-	259/684	87/227	missense_variant c.259A>G p.Met87Val	Rv2794c	pptT	4'-phosphopantetheinyl transferase
NC_000962	3105144	snp	C	A	A:20 C:0	CDS	-	476/564	159/187	missense_variant c.476G>T p.Cys159Phe	Rv2796c	lppV	lipoprotein LppV
NC_000962	3112877	snp	G	A	A:20 G:0	CDS	+	218/630	73/209	missense_variant c.218C>T p.Ala73Val	Rv2805		hypothetical protein
NC_000962	3112923	snp	C	T	T:20 C:0	CDS	+	172/630	58/209	missense_variant c.172G>A p.Ala58Thr	Rv2805		hypothetical protein
NC_000962	3113872	snp	A	T	T:20 A:0	CDS	+	215/1155	72/384	missense_variant c.215A>T p.Glu72Val	Rv2807		hypothetical protein
NC_000962	3115543	snp	A	C	C:20 A:0	CDS	+	136/312	46/103	missense_variant c.136A>C p.Thr46Pro	Rv2809		hypothetical protein
NC_000962	3118000	snp	A	G	G:20 A:0	CDS	+	1183/1410	395/469	missense_variant c.1183A>G p.Arg395Gly	Rv2812		transposase
NC_000962	3118449	snp	A	G	G:20 A:0	CDS	+	226/813	76/270	missense_variant c.226A>G p.Ile76Val	Rv2813		hypothetical protein
NC_000962	3132548	snp	T	G	G:20 T:0	CDS	-	167/945	56/314	missense_variant c.167A>C p.His56Pro	Rv2824c		CRISPR-associated endoribonuclease Cas6
NC_000962	3132956	snp	G	T	T:14 G:0	CDS	-	584/648	195/215	missense_variant c.584C>A p.Ala195Glu	Rv2825c		hypothetical protein
NC_000962	3132975	snp	C	G	G:12 C:0	CDS	-	565/648	189/215	missense_variant c.565G>C p.Val189Leu	Rv2825c		hypothetical protein
NC_000962	3133536	snp	T	C	C:20 T:0	CDS	-	4/648	2/215	missense_variant c.4A>G p.Lys2Glu	Rv2825c		hypothetical protein
NC_000962	3137058	snp	G	A	A:20 G:0	CDS	-	167/216	56/71	missense_variant c.167C>T p.Ala56Val	Rv2830c	vapB22	antitoxin VapB22
NC_000962	3137949	snp	C	T	T:20 C:0	CDS	+	679/750	227/249	missense_variant c.679C>T p.Arg227Cys	Rv2831	echA16	enoyl-CoA hydratase EchA16
NC_000962	3139656	snp	C	G	G:20 C:0	CDS	-	829/1311	277/436	missense_variant c.829G>C p.Ala277Pro	Rv2833c	ugpB	sn-glycerol-3-phosphate ABC transporter substrate-binding lipoprotein UgpB
NC_000962	3139964	snp	G	A	A:20 G:0	CDS	-	521/1311	174/436	missense_variant c.521C>T p.Pro174Leu	Rv2833c	ugpB	sn-glycerol-3-phosphate ABC transporter substrate-binding lipoprotein UgpB
NC_000962	3140153	snp	C	A	A:20 C:0	CDS	-	332/1311	111/436	missense_variant c.332G>T p.Ser111Ile	Rv2833c	ugpB	sn-glycerol-3-phosphate ABC transporter substrate-binding lipoprotein UgpB
NC_000962	3142580	snp	G	A	A:20 G:0	CDS	-	1049/1320	350/439	missense_variant c.1049C>T p.Pro350Leu	Rv2836c	dinF	DNA-damage-inducible protein DinF
NC_000962	3152257	snp	C	T	T:20 C:0	CDS	-	694/1749	232/582	missense_variant c.694G>A p.Ala232Thr	Rv2845c	proS	proline--tRNA ligase
NC_000962	3152421	snp	T	C	C:20 T:0	CDS	-	530/1749	177/582	missense_variant c.530A>G p.His177Arg	Rv2845c	proS	proline--tRNA ligase
NC_000962	3157785	snp	C	G	G:20 C:0	CDS	-	360/624	120/207	missense_variant c.360G>C p.Trp120Cys	Rv2849c	cobO	cob(I)alamin adenosyltransferase
NC_000962	3158719	snp	C	T	T:20 C:0	CDS	-	1336/1890	446/629	missense_variant c.1336G>A p.Gly446Ser	Rv2850c		magnesium chelatase
NC_000962	3159237	snp	C	T	T:20 C:0	CDS	-	818/1890	273/629	missense_variant c.818G>A p.Arg273Gln	Rv2850c		magnesium chelatase
NC_000962	3174496	snp	A	G	G:20 A:0	CDS	-	148/585	50/194	missense_variant c.148T>C p.Cys50Arg	Rv2862c		hypothetical protein
NC_000962	3174591	snp	C	G	G:20 C:0	CDS	-	53/585	18/194	missense_variant c.53G>C p.Arg18Pro	Rv2862c		hypothetical protein
NC_000962	3179414	snp	T	G	G:20 T:0	CDS	-	1118/1164	373/387	missense_variant c.1118A>C p.Asp373Ala	Rv2868c	gcpE	4-hydroxy-3-methylbut-2-en-1-yl diphosphate synthase (flavodoxin)
NC_000962	3180988	snp	C	A	A:20 C:0	CDS	-	775/1215	259/404	missense_variant c.775G>T p.Val259Phe	Rv2869c	rip	zinc metalloprotease
NC_000962	3186860	snp	T	G	G:20 T:0	CDS	+	2014/2088	672/695	missense_variant c.2014T>G p.Tyr672Asp	Rv2874	dipZ	integral membrane C-type cytochrome biogenesis protein DipZ
NC_000962	3187792	snp	T	C	C:20 T:0	CDS	+	130/315	44/104	missense_variant c.130T>C p.Trp44Arg	Rv2876		transmembrane protein
NC_000962	3188769	snp	A	G	G:20 A:0	CDS	-	103/864	35/287	missense_variant c.103T>C p.Tyr35His	Rv2877c		integral membrane protein
NC_000962	3194392	snp	T	A	A:12 T:0	CDS	-	1157/1383	386/460	missense_variant c.1157A>T p.Lys386Ile	Rv2885c		transposase
NC_000962	3198332	snp	G	A	A:20 G:0	CDS	-	776/816	259/271	missense_variant c.776C>T p.Thr259Met	Rv2889c	tsf	elongation factor EF-Ts
NC_000962	3206265	snp	T	C	C:20 T:0	CDS	-	170/1170	57/389	missense_variant c.170A>G p.Glu57Gly	Rv2896c		hypothetical protein
NC_000962	3212640	snp	C	T	T:20 C:0	CDS	-	317/795	106/264	missense_variant c.317G>A p.Arg106His	Rv2902c	rnhB	ribonuclease HII
NC_000962	3213089	snp	C	T	T:20 C:0	CDS	-	766/885	256/294	missense_variant c.766G>A p.Asp256Asn	Rv2903c	lepB	signal peptidase
NC_000962	3228143	snp	G	T	T:20 G:0	CDS	+	1781/1881	594/626	missense_variant c.1781G>T p.Arg594Leu	Rv2917		hypothetical protein
NC_000962	3229201	snp	G	A	A:20 G:0	CDS	-	1480/2427	494/808	missense_variant c.1480C>T p.Arg494Trp	Rv2918c	glnD	bifunctional uridylyltransferase/uridylyl-removing enzyme
NC_000962	3230013	snp	A	C	C:20 A:0	CDS	-	668/2427	223/808	missense_variant c.668T>G p.Leu223Arg	Rv2918c	glnD	bifunctional uridylyltransferase/uridylyl-removing enzyme
NC_000962	3235715	snp	G	C	C:20 G:0	CDS	-	2092/3618	698/1205	missense_variant c.2092C>G p.Arg698Gly	Rv2922c	smc	chromosome partition protein Smc
NC_000962	3236716	snp	A	C	C:20 A:0	CDS	-	1091/3618	364/1205	missense_variant c.1091T>G p.Leu364Arg	Rv2922c	smc	chromosome partition protein Smc
NC_000962	3244414	snp	A	G	G:20 A:0	CDS	+	718/1752	240/583	missense_variant c.718A>G p.Met240Val	Rv2930	fadD26	fatty-acid--CoA ligase FadD26
NC_000962	3246547	snp	A	C	C:20 A:0	CDS	+	1103/5631	368/1876	missense_variant c.1103A>C p.Asn368Thr	Rv2931	ppsA	phthiocerol synthesis polyketide synthase type I PpsA
NC_000962	3247316	snp	C	G	G:20 C:0	CDS	+	1872/5631	624/1876	missense_variant c.1872C>G p.Asp624Glu	Rv2931	ppsA	phthiocerol synthesis polyketide synthase type I PpsA
NC_000962	3247579	snp	G	A	A:20 G:0	CDS	+	2135/5631	712/1876	missense_variant c.2135G>A p.Arg712Gln	Rv2931	ppsA	phthiocerol synthesis polyketide synthase type I PpsA
NC_000962	3254880	snp	G	T	T:20 G:0	CDS	+	3809/4617	1270/1538	missense_variant c.3809G>T p.Arg1270Leu	Rv2932	ppsB	phthiocerol synthesis polyketide synthase type I PpsB
NC_000962	3262628	snp	G	A	A:20 G:0	CDS	+	381/5484	127/1827	missense_variant c.381G>A p.Met127Ile	Rv2934	ppsD	phthiocerol synthesis polyketide synthase type I PpsD
NC_000962	3267715	snp	A	C	C:20 A:0	CDS	+	5468/5484	1823/1827	missense_variant c.5468A>C p.Glu1823Ala	Rv2934	ppsD	phthiocerol synthesis polyketide synthase type I PpsD
NC_000962	3271037	snp	A	G	G:20 A:0	CDS	+	3301/4467	1101/1488	missense_variant c.3301A>G p.Asn1101Asp	Rv2935	ppsE	phthiocerol synthesis polyketide synthase type I PpsE
NC_000962	3273138	snp	C	G	G:20 C:0	CDS	+	925/996	309/331	missense_variant c.925C>G p.His309Asp	Rv2936	drrA	daunorubicin ABC transporter ATP-binding protein DrrA
NC_000962	3282079	snp	T	A	A:20 T:0	CDS	-	637/6336	213/2111	missense_variant c.637A>T p.Ser213Cys	Rv2940c	mas	multifunctional mycocerosic acid synthase
NC_000962	3283339	snp	G	T	T:20 G:0	CDS	+	5/1743	2/580	missense_variant c.5G>T p.Ser2Ile	Rv2941	fadD28	long-chain-fatty-acid--AMP ligase FadD28
NC_000962	3283492	snp	A	G	G:20 A:0	CDS	+	158/1743	53/580	missense_variant c.158A>G p.Gln53Arg	Rv2941	fadD28	long-chain-fatty-acid--AMP ligase FadD28
NC_000962	3292275	snp	G	A	A:20 G:0	CDS	-	4079/4851	1360/1616	missense_variant c.4079C>T p.Ala1360Val	Rv2946c	pks1	polyketide synthase
NC_000962	3292506	snp	A	C	C:20 A:0	CDS	-	3848/4851	1283/1616	missense_variant c.3848T>G p.Val1283Gly	Rv2946c	pks1	polyketide synthase
NC_000962	3296721	snp	C	G	G:20 C:0	CDS	-	1120/1491	374/496	missense_variant c.1120G>C p.Gly374Arg	Rv2947c	pks15	polyketide synthase
NC_000962	3296843	snp	A	G	G:20 A:0	CDS	-	998/1491	333/496	missense_variant c.998T>C p.Val333Ala	Rv2947c	pks15	polyketide synthase
NC_000962	3301252	snp	C	T	T:20 C:0	CDS	-	1204/1860	402/619	missense_variant c.1204G>A p.Ala402Thr	Rv2950c	fadD29	long-chain-fatty-acid--AMP ligase FadD29
NC_000962	3308466	snp	C	T	T:20 C:0	CDS	-	80/966	27/321	missense_variant c.80G>A p.Arg27His	Rv2955c		hypothetical protein
NC_000962	3309377	snp	T	C	C:20 T:0	CDS	+	710/732	237/243	missense_variant c.710T>C p.Ile237Thr	Rv2956		hypothetical protein
NC_000962	3326554	snp	A	C	C:20 A:0	CDS	+	454/849	152/282	missense_variant c.454A>C p.Asn152His	Rv2971		oxidoreductase
NC_000962	3335297	snp	T	C	C:20 T:0	CDS	-	452/585	151/194	missense_variant c.452A>G p.Asp151Gly	Rv2979c		resolvase
NC_000962	3335514	snp	T	C	C:20 T:0	CDS	-	235/585	79/194	missense_variant c.235A>G p.Thr79Ala	Rv2979c		resolvase
NC_000962	3335708	snp	G	C	C:20 G:0	CDS	-	41/585	14/194	missense_variant c.41C>G p.Pro14Arg	Rv2979c		resolvase
NC_000962	3336825	snp	T	C	C:18 T:0	CDS	-	1093/1122	365/373	missense_variant c.1093A>G p.Thr365Ala	Rv2981c	ddlA	D-alanine--D-alanine ligase
NC_000962	3338603	snp	G	C	C:20 G:0	CDS	-	397/1005	133/334	missense_variant c.397C>G p.Pro133Ala	Rv2982c	gpdA2	glycerol-3-phosphate dehydrogenase
NC_000962	3345047	snp	G	T	T:20 G:0	CDS	-	1029/1422	343/473	missense_variant c.1029C>A p.Asp343Glu	Rv2988c	leuC	3-isopropylmalate dehydratase large subunit
NC_000962	3347070	snp	G	T	T:20 G:0	CDS	-	650/861	217/286	missense_variant c.650C>A p.Ala217Glu	Rv2990c		hypothetical protein
NC_000962	3348258	snp	G	A	A:20 G:0	CDS	+	277/492	93/163	missense_variant c.277G>A p.Ala93Thr	Rv2991		hypothetical protein
NC_000962	3352919	snp	A	G	G:20 A:0	CDS	-	550/1011	184/336	missense_variant c.550T>C p.Phe184Leu	Rv2995c	leuB	3-isopropylmalate dehydrogenase
NC_000962	3355417	snp	T	A	A:20 T:0	CDS	+	319/1443	107/480	missense_variant c.319T>A p.Cys107Ser	Rv2997		dehydrogenase
NC_000962	3358235	snp	A	T	T:20 A:0	CDS	+	634/966	212/321	missense_variant c.634A>T p.Met212Leu	Rv2999	lppY	lipoprotein LppY
NC_000962	3365364	snp	G	A	A:20 G:0	CDS	+	656/1122	219/373	missense_variant c.656G>A p.Gly219Asp	Rv3006	lppZ	lipoprotein LppZ
NC_000962	3371260	snp	T	C	C:20 T:0	CDS	-	175/1485	59/494	missense_variant c.175A>G p.Ile59Val	Rv3011c	gatA	glutamyl-tRNA(GLN) amidotransferase subunit A
NC_000962	3371365	snp	C	T	T:20 C:0	CDS	-	70/1485	24/494	missense_variant c.70G>A p.Ala24Thr	Rv3011c	gatA	glutamyl-tRNA(GLN) amidotransferase subunit A
NC_000962	3377271	snp	G	C	C:10 G:0	CDS	-	973/1305	325/434	missense_variant c.973C>G p.Leu325Val	Rv3018c	PPE46	PPE family protein PPE46
NC_000962	3386898	snp	T	C	C:20 T:0	CDS	-	22/846	8/281	missense_variant c.22A>G p.Ile8Val	Rv3027c		GCN5-like N-acetyltransferase
NC_000962	3386903	snp	A	G	G:20 A:0	CDS	-	17/846	6/281	missense_variant c.17T>C p.Val6Ala	Rv3027c		GCN5-like N-acetyltransferase
NC_000962	3387097	snp	G	A	A:20 G:0	CDS	-	935/957	312/318	missense_variant c.935C>T p.Ala312Val	Rv3028c	fixB	electron transfer flavoprotein subunit alpha
NC_000962	3396954	snp	T	C	C:20 T:0	CDS	-	188/684	63/227	missense_variant c.188A>G p.Gln63Arg	Rv3036c	TB22.2	hypothetical protein
NC_000962	3398271	snp	T	G	G:20 T:0	CDS	-	20/1077	7/358	missense_variant c.20A>C p.Asp7Ala	Rv3037c		S-adenosylmethionine-dependent methyltransferase
NC_000962	3402816	snp	C	T	T:20 C:0	CDS	-	347/1230	116/409	missense_variant c.347G>A p.Gly116Glu	Rv3042c	serB2	phosphoserine phosphatase SerB
NC_000962	3402955	snp	C	A	A:20 C:0	CDS	-	208/1230	70/409	missense_variant c.208G>T p.Ala70Ser	Rv3042c	serB2	phosphoserine phosphatase SerB
NC_000962	3420825	snp	A	G	G:20 A:0	CDS	+	1334/1479	445/492	missense_variant c.1334A>G p.Asp445Gly	Rv3059	cyp136	cytochrome P450 Cyp136
NC_000962	3425854	snp	C	T	T:20 C:0	CDS	+	271/1524	91/507	missense_variant c.271C>T p.Pro91Ser	Rv3062	ligB	DNA ligase
NC_000962	3428446	snp	G	T	T:20 G:0	CDS	+	1204/2277	402/758	missense_variant c.1204G>T p.Gly402Cys	Rv3063	cstA	carbon starvation protein A
NC_000962	3428917	snp	C	A	A:20 C:0	CDS	+	1675/2277	559/758	missense_variant c.1675C>A p.Arg559Ser	Rv3063	cstA	carbon starvation protein A
NC_000962	3429041	snp	T	C	C:20 T:0	CDS	+	1799/2277	600/758	missense_variant c.1799T>C p.Leu600Pro	Rv3063	cstA	carbon starvation protein A
NC_000962	3445339	snp	G	A	A:20 G:0	CDS	-	650/3333	217/1110	missense_variant c.650C>T p.Ala217Val	Rv3080c	pknK	serine/threonine-protein kinase PknK
NC_000962	3447463	snp	G	A	A:20 G:0	CDS	-	964/1023	322/340	missense_variant c.964C>T p.Arg322Cys	Rv3082c	virS	HTH-type transcriptional regulator VirS
NC_000962	3448783	snp	G	A	A:20 G:0	CDS	+	280/1488	94/495	missense_variant c.280G>A p.Val94Ile	Rv3083		FAD-containing monooxygenase MymA
NC_000962	3453396	snp	A	G	G:20 A:0	CDS	+	472/1419	158/472	missense_variant c.472A>G p.Thr158Ala	Rv3087		diacyglycerol O-acyltransferase
NC_000962	3454263	snp	C	G	G:20 C:0	CDS	+	1339/1419	447/472	missense_variant c.1339C>G p.Leu447Val	Rv3087		diacyglycerol O-acyltransferase
NC_000962	3461024	snp	T	C	C:20 T:0	CDS	-	711/921	237/306	missense_variant c.711A>G p.Ile237Met	Rv3092c		integral membrane protein
NC_000962	3462135	snp	G	C	C:20 G:0	CDS	-	630/1005	210/334	missense_variant c.630C>G p.Cys210Trp	Rv3093c		oxidoreductase
NC_000962	3464629	snp	A	G	G:20 A:0	CDS	+	83/1140	28/379	missense_variant c.83A>G p.Glu28Gly	Rv3096		hypothetical protein
NC_000962	3466919	snp	C	G	G:20 C:0	CDS	-	173/1314	58/437	missense_variant c.173G>C p.Gly58Ala	Rv3097c	lipY	triacylglycerol lipase Lip
NC_000962	3467315	snp	G	C	C:20 G:0	CDS	-	348/453	116/150	missense_variant c.348C>G p.Asp116Glu	Rv3098c		hypothetical protein
NC_000962	3470168	snp	T	C	C:20 T:0	CDS	-	512/894	171/297	missense_variant c.512A>G p.Asn171Ser	Rv3101c	ftsX	cell division protein FtsX
NC_000962	3474427	snp	G	A	A:20 G:0	CDS	+	421/1371	141/456	missense_variant c.421G>A p.Val141Ile	Rv3106	fprA	NADPH-ferredoxin reductase FprA
NC_000962	3475159	snp	A	G	G:20 A:0	CDS	+	1153/1371	385/456	missense_variant c.1153A>G p.Asn385Asp	Rv3106	fprA	NADPH-ferredoxin reductase FprA
NC_000962	3477489	snp	A	G	G:20 A:0	CDS	+	430/441	144/146	missense_variant c.430A>G p.Ile144Val	Rv3108		hypothetical protein
NC_000962	3478618	snp	A	G	G:20 A:0	CDS	+	970/1080	324/359	missense_variant c.970A>G p.Thr324Ala	Rv3109	moaA1	cyclic pyranopterin monophosphate synthase
NC_000962	3480106	snp	G	C	C:20 G:0	CDS	+	33/669	11/222	missense_variant c.33G>C p.Trp11Cys	Rv3113		phosphatase
NC_000962	3480474	snp	G	A	A:20 G:0	CDS	+	401/669	134/222	missense_variant c.401G>A p.Gly134Glu	Rv3113		phosphatase
NC_000962	3480645	snp	T	G	G:20 T:0	CDS	+	572/669	191/222	missense_variant c.572T>G p.Leu191Arg	Rv3113		phosphatase
NC_000962	3480789	snp	T	C	C:20 T:0	CDS	+	31/531	11/176	missense_variant c.31T>C p.Ser11Pro	Rv3114		hypothetical protein
NC_000962	3488556	snp	G	T	T:20 G:0	CDS	+	468/471	156/156	missense_variant c.468G>T p.Arg156Ser	Rv3122		hypothetical protein
NC_000962	3488687	snp	G	A	A:20 G:0	CDS	+	119/495	40/164	missense_variant c.119G>A p.Arg40Gln	Rv3123		hypothetical protein
NC_000962	3491539	snp	G	A	A:20 G:0	CDS	-	113/1176	38/391	missense_variant c.113C>T p.Ala38Val	Rv3125c	PPE49	PPE family protein PPE49
NC_000962	3492430	snp	T	G	G:20 T:0	CDS	+	284/1035	95/344	missense_variant c.284T>G p.Phe95Cys	Rv3127		hypothetical protein
NC_000962	3498418	snp	A	G	G:20 A:0	CDS	-	848/1737	283/578	missense_variant c.848T>C p.Ile283Thr	Rv3132c	devS	two component sensor histidine kinase DevS
NC_000962	3503895	snp	C	T	T:20 C:0	CDS	+	503/783	168/260	missense_variant c.503C>T p.Pro168Leu	Rv3137		histidinol-phosphatase
NC_000962	3504523	snp	G	A	A:20 G:0	CDS	+	329/1089	110/362	missense_variant c.329G>A p.Ser110Asn	Rv3138	pflA	pyruvate formate lyase activating protein PflA
NC_000962	3504964	snp	T	C	C:20 T:0	CDS	+	770/1089	257/362	missense_variant c.770T>C p.Phe257Ser	Rv3138	pflA	pyruvate formate lyase activating protein PflA
NC_000962	3509148	snp	A	C	C:20 A:0	CDS	-	399/429	133/142	missense_variant c.399T>G p.His133Gln	Rv3142c		hypothetical protein
NC_000962	3510120	snp	T	G	G:20 T:0	CDS	-	1198/1230	400/409	missense_variant c.1198A>C p.Lys400Gln	Rv3144c	PPE52	PPE family protein PPE52
NC_000962	3518167	snp	A	G	G:20 A:0	CDS	+	1422/2421	474/806	missense_variant c.1422A>G p.Ile474Met	Rv3151	nuoG	NADH-quinone oxidoreductase subunit G
NC_000962	3518555	snp	A	G	G:20 A:0	CDS	+	1810/2421	604/806	missense_variant c.1810A>G p.Thr604Ala	Rv3151	nuoG	NADH-quinone oxidoreductase subunit G
NC_000962	3521044	snp	A	G	G:20 A:0	CDS	+	538/636	180/211	missense_variant c.538A>G p.Thr180Ala	Rv3153	nuoI	NADH-quinone oxidoreductase subunit I
NC_000962	3523123	snp	T	A	A:20 T:0	CDS	+	890/1902	297/633	missense_variant c.890T>A p.Phe297Tyr	Rv3156	nuoL	NADH-quinone oxidoreductase subunit L
NC_000962	3525315	snp	G	A	A:20 G:0	CDS	+	1184/1662	395/553	missense_variant c.1184G>A p.Gly395Asp	Rv3157	nuoM	NADH-quinone oxidoreductase subunit M
NC_000962	3525557	snp	G	A	A:20 G:0	CDS	+	1426/1662	476/553	missense_variant c.1426G>A p.Val476Ile	Rv3157	nuoM	NADH-quinone oxidoreductase subunit M
NC_000962	3528552	snp	G	T	T:20 G:0	CDS	-	612/1773	204/590	missense_variant c.612C>A p.Asp204Glu	Rv3159c	PPE53	PPE family protein PPE53
NC_000962	3530955	snp	C	G	G:20 C:0	CDS	-	184/1149	62/382	missense_variant c.184G>C p.Val62Leu	Rv3161c		dioxygenase
NC_000962	3531891	snp	G	T	T:20 G:0	CDS	-	1023/1272	341/423	missense_variant c.1023C>A p.Asp341Glu	Rv3163c		hypothetical protein
NC_000962	3533847	snp	T	C	C:20 T:0	CDS	-	59/963	20/320	missense_variant c.59A>G p.Glu20Gly	Rv3164c	moxR3	methanol dehydrogenase transcriptional regulator MoxR
NC_000962	3536294	snp	T	C	C:20 T:0	CDS	+	193/1137	65/378	missense_variant c.193T>C p.Trp65Arg	Rv3168		aminoglycoside phosphotransferase
NC_000962	3540144	snp	G	A	A:20 G:0	CDS	-	602/900	201/299	missense_variant c.602C>T p.Thr201Met	Rv3171c	hpx	non-heme haloperoxidase Hpx
NC_000962	3542163	snp	T	C	C:20 T:0	CDS	+	26/708	9/235	missense_variant c.26T>C p.Val9Ala	Rv3174		short-chain dehydrogenase/reductase
NC_000962	3555699	snp	A	G	G:20 A:0	CDS	-	989/1266	330/421	missense_variant c.989T>C p.Val330Ala	Rv3190c		hypothetical protein
NC_000962	3556275	snp	A	G	G:20 A:0	CDS	-	413/1266	138/421	missense_variant c.413T>C p.Leu138Pro	Rv3190c		hypothetical protein
NC_000962	3560645	snp	C	T	T:20 C:0	CDS	-	2528/2979	843/992	missense_variant c.2528G>A p.Arg843Gln	Rv3193c		transmembrane protein
NC_000962	3571834	snp	T	G	G:20 T:0	CDS	-	710/942	237/313	missense_variant c.710A>C p.Gln237Pro	Rv3199c	nudC	NADH pyrophosphatase
NC_000962	3573636	snp	T	C	C:20 T:0	CDS	-	34/1068	12/355	missense_variant c.34A>G p.Asn12Asp	Rv3200c		transmembrane cation transporter
NC_000962	3577958	snp	A	G	G:20 A:0	CDS	-	2243/3168	748/1055	missense_variant c.2243T>C p.Val748Ala	Rv3202c		ATP-dependent DNA helicase
NC_000962	3581414	snp	A	G	G:20 A:0	CDS	+	100/306	34/101	missense_variant c.100A>G p.Thr34Ala	Rv3204		DNA-methyltransferase
NC_000962	3584190	snp	C	T	T:20 C:0	CDS	-	469/858	157/285	missense_variant c.469G>A p.Asp157Asn	Rv3207c		hypothetical protein
NC_000962	3587847	snp	T	C	C:20 T:0	CDS	+	50/1584	17/527	missense_variant c.50T>C p.Val17Ala	Rv3211	rhlE	ATP-dependent RNA helicase RhlE
NC_000962	3590142	snp	T	C	C:20 T:0	CDS	+	749/1224	250/407	missense_variant c.749T>C p.Val250Ala	Rv3212		hypothetical protein
NC_000962	3591063	snp	T	C	C:20 T:0	CDS	-	430/801	144/266	missense_variant c.430A>G p.Lys144Glu	Rv3213c		SOJ/ParA-like protein
NC_000962	3597396	snp	C	T	T:20 C:0	CDS	-	139/1506	47/501	missense_variant c.139G>A p.Asp47Asn	Rv3220c		two component sensor kinase
NC_000962	3601528	snp	C	T	T:20 C:0	CDS	-	913/1425	305/474	missense_variant c.913G>A p.Ala305Thr	Rv3225c		GCN5-like N-acetyltransferase
NC_000962	3603825	snp	G	A	A:20 G:0	CDS	+	449/1353	150/450	missense_variant c.449G>A p.Arg150His	Rv3227	aroA	3-phosphoshikimate 1-carboxyvinyltransferase
NC_000962	3607942	snp	G	A	A:20 G:0	CDS	-	313/1143	105/380	missense_variant c.313C>T p.Arg105Cys	Rv3230c		stearoyl-CoA 9-desaturase electron transfer protein
NC_000962	3615004	snp	C	T	T:20 C:0	CDS	-	2600/3147	867/1048	missense_variant c.2600G>A p.Arg867His	Rv3239c		transmembrane transport protein
NC_000962	3623730	snp	G	A	A:20 G:0	CDS	-	1181/1752	394/583	missense_variant c.1181C>T p.Ser394Leu	Rv3244c	lpqB	lipoprotein LpqB
NC_000962	3624486	snp	T	C	C:20 T:0	CDS	-	425/1752	142/583	missense_variant c.425A>G p.Asp142Gly	Rv3244c	lpqB	lipoprotein LpqB
NC_000962	3625065	snp	T	G	G:20 T:0	CDS	-	1549/1704	517/567	missense_variant c.1549A>C p.Met517Leu	Rv3245c	mtrB	two component sensory histidine kinase MtrB
NC_000962	3629083	snp	C	T	T:20 C:0	CDS	-	565/1488	189/495	missense_variant c.565G>A p.Val189Ile	Rv3248c	sahH	adenosylhomocysteinase
NC_000962	3638093	snp	G	A	A:20 G:0	CDS	-	617/1398	206/465	missense_variant c.617C>T p.Ser206Leu	Rv3257c	pmmA	phosphomannomutase PmmA
NC_000962	3647041	snp	A	G	G:20 A:0	CDS	-	769/915	257/304	missense_variant c.769T>C p.Ser257Pro	Rv3266c	rmlD	dTDP-4-dehydrorhamnose reductase
NC_000962	3654487	snp	A	G	G:20 A:0	CDS	+	1040/1185	347/394	missense_variant c.1040A>G p.Asn347Ser	Rv3272		hypothetical protein
NC_000962	3658266	snp	C	G	G:20 C:0	CDS	-	373/525	125/174	missense_variant c.373G>C p.Gly125Arg	Rv3275c	purE	5-(carboxyamino)imidazole ribonucleotide mutase
NC_000962	3660692	snp	C	T	T:20 C:0	CDS	-	815/819	272/272	missense_variant c.815C>T p.Ser272Leu	Rv3278c		transmembrane protein
NC_000962	3661382	snp	C	T	T:20 C:0	CDS	-	631/801	211/266	missense_variant c.631G>A p.Asp211Asn	Rv3279c	birA	bifunctional biotin operon repressor/biotin--[acetyl-CoA-carboxylase] synthetase
NC_000962	3663404	snp	T	C	C:20 T:0	CDS	+	1343/1647	448/548	missense_variant c.1343T>C p.Val448Ala	Rv3280	accD5	propionyl-CoA carboxylase subunit beta
NC_000962	3664615	snp	G	T	T:20 G:0	CDS	+	397/669	133/222	missense_variant c.397G>T p.Ala133Ser	Rv3282		hypothetical protein
NC_000962	3665436	snp	G	A	A:20 G:0	CDS	+	509/894	170/297	missense_variant c.509G>A p.Gly170Asp	Rv3283	sseA	thiosulfate sulfurtransferase SseA
NC_000962	3672233	snp	G	A	A:20 G:0	CDS	-	65/453	22/150	missense_variant c.65C>T p.Ala22Val	Rv3291c	lrpA	transcriptional regulator LrpA
NC_000962	3674418	snp	G	T	T:20 G:0	CDS	+	817/1485	273/494	missense_variant c.817G>T p.Gly273Cys	Rv3293	pcd	piperideine-6-carboxylic acid dehydrogenase
NC_000962	3678929	snp	G	A	A:20 G:0	CDS	+	2155/4542	719/1513	missense_variant c.2155G>A p.Val719Met	Rv3296	lhr	ATP-dependent helicase
NC_000962	3679226	snp	G	A	A:20 G:0	CDS	+	2452/4542	818/1513	missense_variant c.2452G>A p.Asp818Asn	Rv3296	lhr	ATP-dependent helicase
NC_000962	3679949	snp	A	G	G:20 A:0	CDS	+	3175/4542	1059/1513	missense_variant c.3175A>G p.Lys1059Glu	Rv3296	lhr	ATP-dependent helicase
NC_000962	3685354	snp	C	T	T:20 C:0	CDS	-	610/2913	204/970	missense_variant c.610G>A p.Gly204Ser	Rv3299c	atsB	arylsulfatase AtsB
NC_000962	3686747	snp	C	T	T:20 C:0	CDS	-	154/918	52/305	missense_variant c.154G>A p.Asp52Asn	Rv3300c		hypothetical protein
NC_000962	3690016	snp	A	G	G:20 A:0	CDS	-	923/1482	308/493	missense_variant c.923T>C p.Leu308Ser	Rv3303c	lpdA	NAD(P)H quinone reductase LpdA
NC_000962	3690854	snp	T	C	C:20 T:0	CDS	-	85/1482	29/493	missense_variant c.85A>G p.Thr29Ala	Rv3303c	lpdA	NAD(P)H quinone reductase LpdA
NC_000962	3696181	snp	A	G	G:20 A:0	CDS	+	1318/1605	440/534	missense_variant c.1318A>G p.Ser440Gly	Rv3308	pmmB	phosphomannomutase PmmB
NC_000962	3697708	snp	A	G	G:20 A:0	CDS	+	511/900	171/299	missense_variant c.511A>G p.Thr171Ala	Rv3310	sapM	acid phosphatase
NC_000962	3702543	snp	G	A	A:20 G:0	CDS	-	925/1284	309/427	missense_variant c.925C>T p.Arg309Trp	Rv3314c	deoA	thymidine phosphorylase
NC_000962	3704596	snp	G	C	C:20 G:0	CDS	+	160/435	54/144	missense_variant c.160G>C p.Val54Leu	Rv3317	sdhD	succinate dehydrogenase hydrophobic membrane anchor subunit
NC_000962	3706876	snp	C	G	G:20 C:0	CDS	+	105/792	35/263	missense_variant c.105C>G p.Asp35Glu	Rv3319	sdhB	succinate dehydrogenase iron-sulphur protein subunit
NC_000962	3714211	snp	G	T	T:20 G:0	CDS	-	122/939	41/312	missense_variant c.122C>A p.Pro41Gln	Rv3328c	sigJ	ECF RNA polymerase sigma factor SigJ
NC_000962	3714757	snp	A	C	C:20 A:0	CDS	+	366/1317	122/438	missense_variant c.366A>C p.Gln122His	Rv3329		aminotransferase
NC_000962	3718357	snp	C	T	T:20 C:0	CDS	+	1268/1509	423/502	missense_variant c.1268C>T p.Pro423Leu	Rv3331	sugI	sugar-transport integral membrane protein SugI
NC_000962	3736628	snp	T	G	G:20 T:0	CDS	-	308/7572	103/2523	missense_variant c.308A>C p.Glu103Ala	Rv3343c	PPE54	PPE family protein PPE54
NC_000962	3740064	snp	T	G	G:20 T:0	CDS	-	2711/4617	904/1538	missense_variant c.2711A>C p.Glu904Ala	Rv3345c	PE_PGRS50	PE-PGRS family protein PE_PGRS50
NC_000962	3740313	snp	C	A	A:20 C:0	CDS	-	2462/4617	821/1538	missense_variant c.2462G>T p.Gly821Val	Rv3345c	PE_PGRS50	PE-PGRS family protein PE_PGRS50
NC_000962	3745816	snp	C	T	T:20 C:0	CDS	-	7369/9474	2457/3157	missense_variant c.7369G>A p.Asp2457Asn	Rv3347c	PPE55	PPE family protein PPE55
NC_000962	3746409	snp	A	G	G:20 A:0	CDS	-	6776/9474	2259/3157	missense_variant c.6776T>C p.Leu2259Pro	Rv3347c	PPE55	PPE family protein PPE55
NC_000962	3746926	snp	T	C	C:20 T:0	CDS	-	6259/9474	2087/3157	missense_variant c.6259A>G p.Thr2087Ala	Rv3347c	PPE55	PPE family protein PPE55
NC_000962	3748353	snp	C	G	G:20 C:0	CDS	-	4832/9474	1611/3157	missense_variant c.4832G>C p.Gly1611Ala	Rv3347c	PPE55	PPE family protein PPE55
NC_000962	3749920	snp	G	A	A:20 G:0	CDS	-	3265/9474	1089/3157	missense_variant c.3265C>T p.Pro1089Ser	Rv3347c	PPE55	PPE family protein PPE55
NC_000962	3750193	snp	G	A	A:18 G:0	CDS	-	2992/9474	998/3157	missense_variant c.2992C>T p.Leu998Phe	Rv3347c	PPE55	PPE family protein PPE55
NC_000962	3752629	snp	G	T	T:20 G:0	CDS	-	556/9474	186/3157	missense_variant c.556C>A p.Leu186Ile	Rv3347c	PPE55	PPE family protein PPE55
NC_000962	3761863	snp	G	A	A:20 G:0	CDS	-	5240/11151	1747/3716	missense_variant c.5240C>T p.Ala1747Val	Rv3350c	PPE56	PPE family protein PPE56
NC_000962	3764381	snp	T	C	C:20 T:0	CDS	-	2722/11151	908/3716	missense_variant c.2722A>G p.Asn908Asp	Rv3350c	PPE56	PPE family protein PPE56
NC_000962	3769445	snp	T	C	C:20 T:0	CDS	+	335/390	112/129	missense_variant c.335T>C p.Val112Ala	Rv3354		hypothetical protein
NC_000962	3770588	snp	T	G	G:20 T:0	CDS	-	62/846	21/281	missense_variant c.62A>C p.Gln21Pro	Rv3356c	folD	bifunctional methylenetetrahydrofolate dehydrogenase/methenyltetrahydrofolate cyclohydrolase
NC_000962	3779795	snp	G	A	A:20 G:0	CDS	+	1228/1767	410/588	missense_variant c.1228G>A p.Gly410Ser	Rv3367	PE_PGRS51	PE-PGRS family protein PE_PGRS51
NC_000962	3785946	snp	A	G	G:20 A:0	CDS	+	1015/1341	339/446	missense_variant c.1015A>G p.Arg339Gly	Rv3371		diacyglycerol O-acyltransferase
NC_000962	3786033	snp	A	G	G:20 A:0	CDS	+	1102/1341	368/446	missense_variant c.1102A>G p.Ile368Val	Rv3371		diacyglycerol O-acyltransferase
NC_000962	3794281	snp	C	T	T:20 C:0	CDS	-	587/1611	196/536	missense_variant c.587G>A p.Cys196Tyr	Rv3379c	dxs2	1-deoxy-D-xylulose-5-phosphate synthase
NC_000962	3798095	snp	A	C	C:20 A:0	CDS	-	395/1053	132/350	missense_variant c.395T>G p.Val132Gly	Rv3383c	idsB	polyprenyl synthetase IdsB
NC_000962	3803586	snp	G	C	C:20 G:0	CDS	+	1934/2196	645/731	missense_variant c.1934G>C p.Gly645Ala	Rv3388	PE_PGRS52	PE-PGRS family protein PE_PGRS52
NC_000962	3804277	snp	G	A	A:20 G:0	CDS	-	515/873	172/290	missense_variant c.515C>T p.Pro172Leu	Rv3389c	htdY	3-hydroxyacyl-thioester dehydratase HtdY
NC_000962	3808103	snp	T	C	C:20 T:0	CDS	-	335/864	112/287	missense_variant c.335A>G p.Asn112Ser	Rv3392c	cmaA1	cyclopropane mycolic acid synthase CmaA
NC_000962	3811327	snp	C	T	T:20 C:0	CDS	-	310/615	104/204	missense_variant c.310G>A p.Val104Met	Rv3395c		hypothetical protein
NC_000962	3811629	snp	G	A	A:20 G:0	CDS	-	8/615	3/204	missense_variant c.8C>T p.Ala3Val	Rv3395c		hypothetical protein
NC_000962	3817117	snp	C	A	A:20 C:0	CDS	+	989/1047	330/348	missense_variant c.989C>A p.Ala330Glu	Rv3399		S-adenosylmethionine-dependent methyltransferase
NC_000962	3820014	snp	G	A	A:20 G:0	CDS	+	1973/2361	658/786	missense_variant c.1973G>A p.Arg658His	Rv3401		glycosyl hydrolase
NC_000962	3821432	snp	G	A	A:20 G:0	CDS	-	460/1239	154/412	missense_variant c.460C>T p.Arg154Cys	Rv3402c		hypothetical protein
NC_000962	3826684	snp	C	T	T:20 C:0	CDS	+	137/411	46/136	missense_variant c.137C>T p.Ser46Leu	Rv3408	vapC47	ribonuclease VapC47
NC_000962	3853352	snp	C	T	T:20 C:0	CDS	-	577/714	193/237	missense_variant c.577G>A p.Ala193Thr	Rv3434c		transmembrane protein
NC_000962	3857161	snp	T	C	C:20 T:0	CDS	+	251/477	84/158	missense_variant c.251T>C p.Leu84Pro	Rv3437		transmembrane protein
NC_000962	3864764	snp	C	T	T:20 C:0	CDS	-	3475/3711	1159/1236	missense_variant c.3475G>A p.Gly1159Ser	Rv3447c	eccC4	ESX-4 secretion system protein EccC4
NC_000962	3864995	snp	T	C	C:20 T:0	CDS	-	3244/3711	1082/1236	missense_variant c.3244A>G p.Ser1082Gly	Rv3447c	eccC4	ESX-4 secretion system protein EccC4
NC_000962	3869145	snp	C	A	A:20 C:0	CDS	+	794/1404	265/467	missense_variant c.794C>A p.Ala265Asp	Rv3448	eccD4	ESX-4 secretion system protein EccD4
NC_000962	3879288	snp	C	A	A:20 C:0	CDS	-	405/420	135/139	missense_variant c.405G>T p.Lys135Asn	Rv3459c	rpsK	30S ribosomal protein S11
NC_000962	3884906	snp	A	G	G:16 A:0	CDS	+	943/954	315/317	missense_variant c.943A>G p.Lys315Glu	Rv3467		hypothetical protein
NC_000962	3885886	snp	T	C	C:20 T:0	CDS	-	184/1095	62/364	missense_variant c.184A>G p.Ile62Val	Rv3468c		dTDP-glucose 4,6-dehydratase
NC_000962	3887541	snp	C	T	T:20 C:0	CDS	-	1262/1659	421/552	missense_variant c.1262G>A p.Gly421Glu	Rv3470c	ilvB2	acetolactate synthase large subunit
NC_000962	3888877	snp	G	C	C:20 G:0	CDS	-	465/534	155/177	missense_variant c.465C>G p.Cys155Trp	Rv3471c		hypothetical protein
NC_000962	3894169	snp	C	T	T:20 C:0	CDS	+	77/297	26/98	missense_variant c.77C>T p.Ala26Val	Rv3477	PE31	PE family protein PE31
NC_000962	3896340	snp	T	G	G:20 T:0	CDS	+	521/3066	174/1021	missense_variant c.521T>G p.Leu174Arg	Rv3479		transmembrane protein
NC_000962	3898869	snp	C	A	A:20 C:0	CDS	+	3050/3066	1017/1021	missense_variant c.3050C>A p.Thr1017Asn	Rv3479		transmembrane protein
NC_000962	3907958	snp	G	A	A:20 G:0	CDS	+	292/324	98/107	missense_variant c.292G>A p.Gly98Arg	Rv3488		hypothetical protein
NC_000962	3909235	snp	G	C	C:20 G:0	CDS	+	1000/1503	334/500	missense_variant c.1000G>C p.Val334Leu	Rv3490	otsA	trehalose-phosphate synthase
NC_000962	3912636	snp	T	C	C:20 T:0	CDS	-	734/1695	245/564	missense_variant c.734A>G p.Asp245Gly	Rv3494c	mce4F	Mce family protein Mce4
NC_000962	3924350	snp	C	T	T:20 C:0	CDS	+	653/1122	218/373	missense_variant c.653C>T p.Ala218Val	Rv3505	fadE27	acyl-CoA dehydrogenase FadE27
NC_000962	3928892	snp	A	G	G:16 A:0	CDS	+	2324/4146	775/1381	missense_variant c.2324A>G p.Asp775Gly	Rv3507	PE_PGRS53	PE-PGRS family protein PE_PGRS53
NC_000962	3934648	snp	G	A	A:12 G:0	CDS	+	3644/5706	1215/1901	missense_variant c.3644G>A p.Gly1215Asp	Rv3508	PE_PGRS54	PE-PGRS family protein PE_PGRS54
NC_000962	3934699	snp	G	A	A:12 G:0	CDS	+	3695/5706	1232/1901	missense_variant c.3695G>A p.Ser1232Asn	Rv3508	PE_PGRS54	PE-PGRS family protein PE_PGRS54
NC_000962	3940802	snp	A	G	G:20 A:0	CDS	+	1186/2145	396/714	missense_variant c.1186A>G p.Asn396Asp	Rv3511	PE_PGRS55	PE-PGRS family protein PE_PGRS55
NC_000962	3952800	snp	G	A	A:20 G:0	CDS	+	257/792	86/263	missense_variant c.257G>A p.Gly86Asp	Rv3516	echA19	enoyl-CoA hydratase EchA19
NC_000962	3958403	snp	A	G	G:20 A:0	CDS	+	883/912	295/303	missense_variant c.883A>G p.Asn295Asp	Rv3521		hypothetical protein
NC_000962	3959418	snp	C	T	T:20 C:0	CDS	+	971/1065	324/354	missense_variant c.971C>T p.Thr324Ile	Rv3522	ltp4	lipid transfer protein
NC_000962	3987645	snp	T	C	C:20 T:0	CDS	-	652/915	218/304	missense_variant c.652A>G p.Met218Val	Rv3548c		short-chain type dehydrogenase/reductase
NC_000962	3989914	snp	G	T	T:20 G:0	CDS	+	19/879	7/292	missense_variant c.19G>T p.Ala7Ser	Rv3551		CoA-transferase subunit alpha
NC_000962	3994898	snp	A	G	G:20 A:0	CDS	-	802/870	268/289	missense_variant c.802T>C p.Trp268Arg	Rv3555c		hypothetical protein
NC_000962	3999774	snp	G	A	A:20 G:0	CDS	-	662/789	221/262	missense_variant c.662C>T p.Ala221Val	Rv3559c		oxidoreductase
NC_000962	4002847	snp	C	A	A:20 C:0	CDS	+	1211/1524	404/507	missense_variant c.1211C>A p.Thr404Asn	Rv3561	fadD3	fatty-acid--CoA ligase FadD3
NC_000962	4004604	snp	A	G	G:20 A:0	CDS	+	314/960	105/319	missense_variant c.314A>G p.Gln105Arg	Rv3563	fadE32	acyl-CoA dehydrogenase FadE32
NC_000962	4005114	snp	G	C	C:20 G:0	CDS	+	824/960	275/319	missense_variant c.824G>C p.Trp275Ser	Rv3563	fadE32	acyl-CoA dehydrogenase FadE32
NC_000962	4008747	snp	A	G	G:20 A:0	CDS	-	536/564	179/187	missense_variant c.536T>C p.Ile179Thr	Rv3567c	hsaB	flavin-dependent monooxygenase reductase subunit HsaB
NC_000962	4009670	snp	T	C	C:20 T:0	CDS	-	530/903	177/300	missense_variant c.530A>G p.Gln177Arg	Rv3568c	hsaC	extradiol dioxygenase
NC_000962	4012219	snp	T	C	C:20 T:0	CDS	-	52/1185	18/394	missense_variant c.52A>G p.Asn18Asp	Rv3570c	hsaA	flavin-dependent monooxygenase oxygenase subunit HsaA
NC_000962	4018709	snp	G	A	A:20 G:0	CDS	+	352/714	118/237	missense_variant c.352G>A p.Asp118Asn	Rv3576	lppH	lipoprotein LppH
NC_000962	4021093	snp	G	T	T:20 G:0	CDS	+	952/1242	318/413	missense_variant c.952G>T p.Ala318Ser	Rv3578	arsB2	arsenic transport integral membrane protein ArsB
NC_000962	4021489	snp	T	G	G:20 T:0	CDS	-	905/969	302/322	missense_variant c.905A>C p.Glu302Ala	Rv3579c		23S rRNA (guanosine(2251)-2'-O)-methyltransferase RlmB
NC_000962	4021862	snp	C	T	T:20 C:0	CDS	-	532/969	178/322	missense_variant c.532G>A p.Val178Met	Rv3579c		23S rRNA (guanosine(2251)-2'-O)-methyltransferase RlmB
NC_000962	4024766	snp	T	C	C:20 T:0	CDS	-	274/696	92/231	missense_variant c.274A>G p.Thr92Ala	Rv3582c	ispD	2-C-methyl-D-erythritol 4-phosphate cytidylyltransferase
NC_000962	4028752	snp	A	G	G:20 A:0	CDS	+	862/1077	288/358	missense_variant c.862A>G p.Thr288Ala	Rv3586		DNA integrity scanning protein DisA
NC_000962	4028925	snp	G	T	T:20 G:0	CDS	+	1035/1077	345/358	missense_variant c.1035G>T p.Glu345Asp	Rv3586		DNA integrity scanning protein DisA
NC_000962	4030259	snp	A	G	G:20 A:0	CDS	-	236/624	79/207	missense_variant c.236T>C p.Ile79Thr	Rv3588c	canB	carbonic anhydrase
NC_000962	4034827	snp	C	T	T:20 C:0	CDS	+	476/1359	159/452	missense_variant c.476C>T p.Ala159Val	Rv3593	lpqF	lipoprotein LpqF
NC_000962	4034908	snp	A	G	G:20 A:0	CDS	+	557/1359	186/452	missense_variant c.557A>G p.Asn186Ser	Rv3593	lpqF	lipoprotein LpqF
NC_000962	4047039	snp	A	C	C:20 A:0	CDS	-	458/1194	153/397	missense_variant c.458T>G p.Val153Gly	Rv3604c		transmembrane protein
NC_000962	4055801	snp	G	A	A:20 G:0	CDS	-	575/1179	192/392	missense_variant c.575C>T p.Thr192Ile	Rv3616c	espA	ESX-1 secretion-associated protein EspA
NC_000962	4055918	snp	A	G	G:20 A:0	CDS	-	458/1179	153/392	missense_variant c.458T>C p.Val153Ala	Rv3616c	espA	ESX-1 secretion-associated protein EspA
NC_000962	4067044	snp	G	A	A:20 G:0	CDS	-	242/1386	81/461	missense_variant c.242C>T p.Ala81Val	Rv3627c		hypothetical protein
NC_000962	4067152	snp	G	A	A:20 G:0	CDS	-	134/1386	45/461	missense_variant c.134C>T p.Ala45Val	Rv3627c		hypothetical protein
NC_000962	4069292	snp	G	A	A:20 G:0	CDS	+	118/1296	40/431	missense_variant c.118G>A p.Ala40Thr	Rv3630		integral membrane protein
NC_000962	4078292	snp	T	G	G:20 T:0	CDS	-	159/567	53/188	missense_variant c.159A>C p.Lys53Asn	Rv3639c		hypothetical protein
NC_000962	4078863	snp	C	T	T:20 C:0	CDS	-	887/1230	296/409	missense_variant c.887G>A p.Gly296Glu	Rv3640c		transposase
NC_000962	4089058	snp	T	C	C:20 T:0	CDS	+	278/2316	93/771	missense_variant c.278T>C p.Leu93Pro	Rv3649		helicase
NC_000962	4099060	snp	G	A	A:20 G:0	CDS	-	89/1053	30/350	missense_variant c.89C>T p.Pro30Leu	Rv3660c		hypothetical protein
NC_000962	4099764	snp	T	C	C:20 T:0	CDS	+	118/864	40/287	missense_variant c.118T>C p.Ser40Pro	Rv3661		hypothetical protein
NC_000962	4101936	snp	C	T	T:20 C:0	CDS	-	100/771	34/256	missense_variant c.100G>A p.Ala34Thr	Rv3662c		hypothetical protein
NC_000962	4105733	snp	T	C	C:20 T:0	CDS	-	1352/1626	451/541	missense_variant c.1352A>G p.Glu451Gly	Rv3666c	dppA	dipeptide ABC transporter substrate-binding lipoprotein DppA
NC_000962	4105757	snp	C	T	T:20 C:0	CDS	-	1328/1626	443/541	missense_variant c.1328G>A p.Arg443Gln	Rv3666c	dppA	dipeptide ABC transporter substrate-binding lipoprotein DppA
NC_000962	4107074	snp	T	C	C:20 T:0	CDS	-	11/1626	4/541	missense_variant c.11A>G p.Gln4Arg	Rv3666c	dppA	dipeptide ABC transporter substrate-binding lipoprotein DppA
NC_000962	4107973	snp	G	A	A:20 G:0	CDS	+	182/1956	61/651	missense_variant c.182G>A p.Gly61Glu	Rv3667	acs	acetyl-CoAsynthetase
NC_000962	4112429	snp	T	C	C:20 T:0	CDS	-	1087/1194	363/397	missense_variant c.1087A>G p.Ile363Val	Rv3671c		serine protease
NC_000962	4128320	snp	C	G	G:20 C:0	CDS	-	406/1431	136/476	missense_variant c.406G>C p.Glu136Gln	Rv3685c	cyp137	cytochrome P450 Cyp137
NC_000962	4130711	snp	G	C	C:20 G:0	CDS	+	355/1356	119/451	missense_variant c.355G>C p.Val119Leu	Rv3689		transmembrane protein
NC_000962	4138377	snp	A	G	G:20 A:0	CDS	-	1379/1554	460/517	missense_variant c.1379T>C p.Val460Ala	Rv3696c	glpK	glycerol kinase
NC_000962	4138977	snp	C	G	G:20 C:0	CDS	-	779/1554	260/517	missense_variant c.779G>C p.Gly260Ala	Rv3696c	glpK	glycerol kinase
NC_000962	4140143	snp	C	T	T:20 C:0	CDS	-	100/438	34/145	missense_variant c.100G>A p.Gly34Arg	Rv3697c	vapC48	ribonuclease VapC48
NC_000962	4140690	snp	G	C	C:20 G:0	CDS	+	198/1530	66/509	missense_variant c.198G>C p.Met66Ile	Rv3698		hypothetical protein
NC_000962	4141190	snp	C	G	G:20 C:0	CDS	+	698/1530	233/509	missense_variant c.698C>G p.Pro233Arg	Rv3698		hypothetical protein
NC_000962	4154224	snp	C	A	A:20 C:0	CDS	+	485/1935	162/644	missense_variant c.485C>A p.Pro162His	Rv3710	leuA	2-isopropylmalate synthase
NC_000962	4156099	snp	C	A	A:20 C:0	CDS	-	631/990	211/329	missense_variant c.631G>T p.Val211Leu	Rv3711c	dnaQ	DNA polymerase III subunit epsilon
NC_000962	4156239	snp	A	G	G:20 A:0	CDS	-	491/990	164/329	missense_variant c.491T>C p.Val164Ala	Rv3711c	dnaQ	DNA polymerase III subunit epsilon
NC_000962	4156503	snp	C	T	T:20 C:0	CDS	-	227/990	76/329	missense_variant c.227G>A p.Gly76Asp	Rv3711c	dnaQ	DNA polymerase III subunit epsilon
NC_000962	4157578	snp	G	A	A:20 G:0	CDS	+	598/1242	200/413	missense_variant c.598G>A p.Gly200Ser	Rv3712		ligase
NC_000962	4158032	snp	A	C	C:20 A:0	CDS	+	1052/1242	351/413	missense_variant c.1052A>C p.Lys351Thr	Rv3712		ligase
NC_000962	4162339	snp	A	G	G:20 A:0	CDS	+	34/1413	12/470	missense_variant c.34A>G p.Thr12Ala	Rv3719		hypothetical protein
NC_000962	4172173	snp	A	C	C:20 A:0	CDS	+	753/1194	251/397	missense_variant c.753A>C p.Arg251Ser	Rv3726		dehydrogenase
NC_000962	4173210	snp	G	A	A:20 G:0	CDS	+	256/1809	86/602	missense_variant c.256G>A p.Val86Met	Rv3727		oxidoreductase
NC_000962	4176262	snp	G	A	A:20 G:0	CDS	+	1390/3198	464/1065	missense_variant c.1390G>A p.Gly464Arg	Rv3728		membrane protein
NC_000962	4178792	snp	G	A	A:20 G:0	CDS	+	508/2331	170/776	missense_variant c.508G>A p.Val170Ile	Rv3729		transferase
NC_000962	4179089	snp	C	T	T:20 C:0	CDS	+	805/2331	269/776	missense_variant c.805C>T p.Pro269Ser	Rv3729		transferase
NC_000962	4182695	snp	G	A	A:20 G:0	CDS	+	938/1077	313/358	missense_variant c.938G>A p.Arg313His	Rv3731	ligC	DNA ligase C
NC_000962	4187817	snp	A	G	G:20 A:0	CDS	+	119/1590	40/529	missense_variant c.119A>G p.Asp40Gly	Rv3737		transmembrane protein
NC_000962	4190916	snp	G	A	A:12 G:0	CDS	-	1264/1347	422/448	missense_variant c.1264C>T p.Arg422Cys	Rv3740c		diacyglycerol O-acyltransferase
NC_000962	4197555	snp	G	A	A:20 G:0	CDS	+	320/360	107/119	missense_variant c.320G>A p.Gly107Asp	Rv3748		hypothetical protein
NC_000962	4204847	snp	G	A	A:20 G:0	CDS	-	527/948	176/315	missense_variant c.527C>T p.Ala176Val	Rv3759c	proX	glycine betaine/carnitine/choline/L-proline ABC transporter substrate-binding lipoprotein ProX
NC_000962	4205120	snp	A	G	G:20 A:0	CDS	-	254/948	85/315	missense_variant c.254T>C p.Leu85Pro	Rv3759c	proX	glycine betaine/carnitine/choline/L-proline ABC transporter substrate-binding lipoprotein ProX
NC_000962	4207844	snp	A	G	G:20 A:0	CDS	-	1033/1881	345/626	missense_variant c.1033T>C p.Tyr345His	Rv3762c		hydrolase
NC_000962	4208395	snp	A	C	C:20 A:0	CDS	-	482/1881	161/626	missense_variant c.482T>G p.Val161Gly	Rv3762c		hydrolase
NC_000962	4210274	snp	A	G	G:20 A:0	CDS	-	736/1428	246/475	missense_variant c.736T>C p.Cys246Arg	Rv3764c	tcrY	two component sensor kinase TcrY
NC_000962	4210876	snp	T	C	C:20 T:0	CDS	-	134/1428	45/475	missense_variant c.134A>G p.His45Arg	Rv3764c	tcrY	two component sensor kinase TcrY
NC_000962	4215484	snp	G	C	C:20 G:0	CDS	-	292/576	98/191	missense_variant c.292C>G p.Pro98Ala	Rv3770c		hypothetical protein
NC_000962	4217557	snp	A	G	G:20 A:0	CDS	+	424/1062	142/353	missense_variant c.424A>G p.Thr142Ala	Rv3772	hisC2	histidinol-phosphate aminotransferase
NC_000962	4222073	snp	A	G	G:20 A:0	CDS	+	985/1560	329/519	missense_variant c.985A>G p.Met329Val	Rv3776		hypothetical protein
NC_000962	4223172	snp	T	C	C:20 T:0	CDS	+	479/987	160/328	missense_variant c.479T>C p.Val160Ala	Rv3777		oxidoreductase
NC_000962	4240671	snp	C	T	T:20 C:0	CDS	+	809/3285	270/1094	missense_variant c.809C>T p.Thr270Ile	Rv3793	embC	arabinosyltransferase C
NC_000962	4246551	snp	A	G	G:20 A:0	CDS	+	38/3297	13/1098	missense_variant c.38A>G p.Asn13Ser	Rv3795	embB	arabinosyltransferase B
NC_000962	4247646	snp	A	C	C:20 A:0	CDS	+	1133/3297	378/1098	missense_variant c.1133A>C p.Glu378Ala	Rv3795	embB	arabinosyltransferase B
NC_000962	4250836	snp	C	T	T:20 C:0	CDS	+	959/1128	320/375	missense_variant c.959C>T p.Thr320Ile	Rv3796		hypothetical protein
NC_000962	4259579	snp	G	C	C:20 G:0	CDS	-	1568/5202	523/1733	missense_variant c.1568C>G p.Ala523Gly	Rv3800c	pks13	polyketide synthase
NC_000962	4261499	snp	G	A	A:20 G:0	CDS	-	1568/1914	523/637	missense_variant c.1568C>T p.Ala523Val	Rv3801c	fadD32	long-chain-fatty-acid--AMP ligase FadD32
NC_000962	4267858	snp	T	C	C:20 T:0	CDS	-	979/1884	327/627	missense_variant c.979A>G p.Ile327Val	Rv3805c	aftB	terminal beta-(1->2)-arabinofuranosyltransferase
NC_000962	4269387	snp	T	G	G:20 T:0	CDS	-	447/909	149/302	missense_variant c.447A>C p.Glu149Asp	Rv3806c	ubiA	decaprenyl-phosphate phosphoribosyltransferase
NC_000962	4278968	snp	A	G	G:20 A:0	CDS	-	248/822	83/273	missense_variant c.248T>C p.Met83Thr	Rv3813c		hypothetical protein
NC_000962	4284438	snp	G	A	A:20 G:0	CDS	-	1388/1407	463/468	missense_variant c.1388C>T p.Thr463Ile	Rv3820c	papA2	trehalose-2-sulfate acyltransferase
NC_000962	4286288	snp	G	A	A:20 G:0	CDS	+	316/714	106/237	missense_variant c.316G>A p.Asp106Asn	Rv3821		integral membrane protein
NC_000962	4286330	snp	G	A	A:20 G:0	CDS	+	358/714	120/237	missense_variant c.358G>A p.Ala120Thr	Rv3821		integral membrane protein
NC_000962	4286884	snp	G	A	A:20 G:0	CDS	+	164/1215	55/404	missense_variant c.164G>A p.Cys55Tyr	Rv3822		hypothetical protein
NC_000962	4287028	snp	A	C	C:20 A:0	CDS	+	308/1215	103/404	missense_variant c.308A>C p.Asn103Thr	Rv3822		hypothetical protein
NC_000962	4287361	snp	C	T	T:20 C:0	CDS	+	641/1215	214/404	missense_variant c.641C>T p.Ala214Val	Rv3822		hypothetical protein
NC_000962	4289953	snp	A	G	G:20 A:0	CDS	-	1577/3270	526/1089	missense_variant c.1577T>C p.Val526Ala	Rv3823c	mmpL8	integral membrane transport protein MmpL8
NC_000962	4290827	snp	C	G	G:20 C:0	CDS	-	703/3270	235/1089	missense_variant c.703G>C p.Gly235Arg	Rv3823c	mmpL8	integral membrane transport protein MmpL8
NC_000962	4302036	snp	T	C	C:20 T:0	CDS	-	754/1227	252/408	missense_variant c.754A>G p.Thr252Ala	Rv3827c		transposase
NC_000962	4304847	snp	C	A	A:20 C:0	CDS	-	162/1611	54/536	missense_variant c.162G>T p.Glu54Asp	Rv3829c		dehydrogenase
NC_000962	4307179	snp	G	A	A:20 G:0	CDS	+	313/792	105/263	missense_variant c.313G>A p.Val105Ile	Rv3833		AraC family transcriptional regulator
NC_000962	4313128	snp	C	T	T:20 C:0	CDS	+	364/777	122/258	missense_variant c.364C>T p.Pro122Ser	Rv3839		hypothetical protein
NC_000962	4316322	snp	C	T	T:20 C:0	CDS	-	275/1029	92/342	missense_variant c.275G>A p.Arg92His	Rv3843c		transmembrane protein
NC_000962	4316566	snp	C	G	G:20 C:0	CDS	-	31/1029	11/342	missense_variant c.31G>C p.Gly11Arg	Rv3843c		transmembrane protein
NC_000962	4321317	snp	T	C	C:20 T:0	CDS	+	614/624	205/207	missense_variant c.614T>C p.Ile205Thr	Rv3846	sodA	superoxide dismutase
NC_000962	4322905	snp	G	A	A:20 G:0	CDS	+	580/909	194/302	missense_variant c.580G>A p.Val194Ile	Rv3848		transmembrane protein
NC_000962	4330238	snp	C	T	T:20 C:0	CDS	-	1268/1467	423/488	missense_variant c.1268G>A p.Arg423His	Rv3858c	gltD	glutamate synthase small subunit
NC_000962	4334425	snp	G	C	C:20 G:0	CDS	-	1657/4584	553/1527	missense_variant c.1657C>G p.Gln553Glu	Rv3859c	gltB	glutamate synthase large subunit
NC_000962	4337468	snp	T	C	C:20 T:0	CDS	+	692/1173	231/390	missense_variant c.692T>C p.Val231Ala	Rv3860		hypothetical protein
NC_000962	4344041	snp	C	T	T:20 C:0	CDS	+	728/1722	243/573	missense_variant c.728C>T p.Ala243Val	Rv3868	eccA1	ESX-1 secretion system protein EccA1
NC_000962	4356825	snp	G	A	A:20 G:0	CDS	+	133/843	45/280	missense_variant c.133G>A p.Glu45Lys	Rv3878	espJ	ESX-1 secretion-associated protein EspJ
NC_000962	4357597	snp	C	G	G:20 C:0	CDS	-	2186/2190	729/729	missense_variant c.2186G>C p.Cys729Ser	Rv3879c	espK	ESX-1 secretion-associated protein EspK
NC_000962	4364649	snp	T	C	C:20 T:0	CDS	-	109/1341	37/446	missense_variant c.109A>G p.Thr37Ala	Rv3883c	mycP1	membrane-anchored mycosin
NC_000962	4366195	snp	T	C	C:20 T:0	CDS	-	644/1860	215/619	missense_variant c.644A>G p.Glu215Gly	Rv3884c	eccA2	ESX-2 secretion system protein EccA
NC_000962	4368124	snp	A	G	G:20 A:0	CDS	-	398/1614	133/537	missense_variant c.398T>C p.Leu133Pro	Rv3885c	eccE2	ESX-2 secretion system protein EccE
NC_000962	4370648	snp	T	C	C:20 T:0	CDS	-	1037/1530	346/509	missense_variant c.1037A>G p.Asp346Gly	Rv3887c	eccD2	ESX-2 secretion system protein EccD
NC_000962	4374228	snp	T	C	C:20 T:0	CDS	-	145/324	49/107	missense_variant c.145A>G p.Thr49Ala	Rv3891c	esxD	ESAT-6 like protein EsxD
NC_000962	4375628	snp	G	T	T:20 G:0	CDS	-	56/1200	19/399	missense_variant c.56C>A p.Thr19Lys	Rv3892c	PPE69	PPE family protein PPE69
NC_000962	4379680	snp	C	G	G:20 C:0	CDS	-	773/4191	258/1396	missense_variant c.773G>C p.Arg258Pro	Rv3894c	eccC2	ESX-2 type VII secretion system protein EccC
NC_000962	4380880	snp	T	C	C:20 T:0	CDS	-	1061/1488	354/495	missense_variant c.1061A>G p.Asp354Gly	Rv3895c	eccB2	ESX-2 secretion system protein EccB
NC_000962	4382275	snp	G	T	T:20 G:0	CDS	-	577/909	193/302	missense_variant c.577C>A p.Gln193Lys	Rv3896c		hypothetical protein
NC_000962	4382296	snp	T	C	C:20 T:0	CDS	-	556/909	186/302	missense_variant c.556A>G p.Ile186Val	Rv3896c		hypothetical protein
NC_000962	4382604	snp	T	C	C:20 T:0	CDS	-	248/909	83/302	missense_variant c.248A>G p.Asp83Gly	Rv3896c		hypothetical protein
NC_000962	4385187	snp	A	G	G:20 A:0	CDS	-	193/1233	65/410	missense_variant c.193T>C p.Ser65Pro	Rv3899c		hypothetical protein
NC_000962	4386257	snp	G	C	C:20 G:0	CDS	-	52/936	18/311	missense_variant c.52C>G p.Pro18Ala	Rv3900c		hypothetical protein
NC_000962	4386753	snp	A	C	C:20 A:0	CDS	-	62/450	21/149	missense_variant c.62T>G p.Leu21Trp	Rv3901c		membrane protein
NC_000962	4390466	snp	T	C	C:20 T:0	CDS	-	244/273	82/90	missense_variant c.244A>G p.Met82Val	Rv3904c	esxE	ESAT-6 like protein EsxE
NC_000962	4394210	snp	G	C	C:20 G:0	CDS	+	19/2409	7/802	missense_variant c.19G>C p.Gly7Arg	Rv3909		hypothetical protein
NC_000962	4394265	snp	G	C	C:20 G:0	CDS	+	74/2409	25/802	missense_variant c.74G>C p.Gly25Ala	Rv3909		hypothetical protein
NC_000962	4395387	snp	A	G	G:20 A:0	CDS	+	1196/2409	399/802	missense_variant c.1196A>G p.Asn399Ser	Rv3909		hypothetical protein
NC_000962	4395804	snp	C	T	T:20 C:0	CDS	+	1613/2409	538/802	missense_variant c.1613C>T p.Ala538Val	Rv3909		hypothetical protein
NC_000962	4398035	snp	T	C	C:20 T:0	CDS	+	1439/3555	480/1184	missense_variant c.1439T>C p.Val480Ala	Rv3910		peptidoglycan biosynthesis protein
NC_000962	4401897	snp	A	G	G:20 A:0	CDS	+	170/1008	57/335	missense_variant c.170A>G p.Asp57Gly	Rv3913	trxB2	thioredoxin reductase
NC_000962	4408570	snp	G	A	A:20 G:0	CDS	-	328/564	110/187	missense_variant c.328C>T p.Arg110Trp	Rv3920c		hypothetical protein
