# Supplementary material for: CAPRIB: a user-friendly tool to study amino acid changes and selection for the exploration of intra-genus evolution
Source: BMC Genomics. 2020 Nov 26;21:832. doi: 10.1186/s12864-020-07232-3 (PMC7690079; doi:10.1186/s12864-020-07232-3)
Supplement: Supplementary file 3 — Additional file 3 Comparison between M. tuberculosis H37Rv and M. gilvum Spyr1 using CAPRIB and Snippy. [file 12864_2020_7232_MOESM3_ESM.xlsx]

## Sheet: CAPRIB
Supp File 3. Comparison between M. tuberculosis H37Rv and M. gilvum Spyr1 using CAPRIB and Snippy
CAPRIB
Protein	name	mutation	Grantham	EX
Rv0677c	membrane protein MmpS5	96=A/E	107	275
Rv0677c	membrane protein MmpS5	128=A/T	58	312
Rv0677c	membrane protein MmpS5	129=T/D	85	190
Rv0677c	membrane protein MmpS5	3=G/A	60	369
Rv0677c	membrane protein MmpS5	67=V/A	64	389
Rv0677c	membrane protein MmpS5	4=T/I	89	198
Rv0677c	membrane protein MmpS5	5=L/G	138	201
Rv0677c	membrane protein MmpS5	134=L/Q	113	250
Rv0677c	membrane protein MmpS5	39=V/E	121	192
Rv0677c	membrane protein MmpS5	8=A/V	64	319
Rv0677c	membrane protein MmpS5	43=V/N	133	108
Rv0677c	membrane protein MmpS5	109=G/S	56	304
Rv0677c	membrane protein MmpS5	47=D/L	172	236
Rv0677c	membrane protein MmpS5	19=A/V	64	319
Rv0677c	membrane protein MmpS5	117=T/F	103	273
Rv0677c	membrane protein MmpS5	23=F/A	113	236
Rv0677c	membrane protein MmpS5	120=G/D	94	188
Rv0677c	membrane protein MmpS5	57=E/R	54	279
Rv0677c	membrane protein MmpS5	26=Q/S	68	443
Rv0677c	membrane protein MmpS5	61=S/I	142	270
Rv2505c	fatty-acid--CoA ligase FadD35	257=A/T	58	312
Rv2505c	fatty-acid--CoA ligase FadD35	517=W/H	115	239
Rv2505c	fatty-acid--CoA ligase FadD35	264=G/A	60	369
Rv2505c	fatty-acid--CoA ligase FadD35	268=A/G	60	387
Rv2505c	fatty-acid--CoA ligase FadD35	269=A/L	96	313
Rv2505c	fatty-acid--CoA ligase FadD35	16=R/A	112	459
Rv2505c	fatty-acid--CoA ligase FadD35	20=A/D	126	193
Rv2505c	fatty-acid--CoA ligase FadD35	276=D/T	85	245
Rv2505c	fatty-acid--CoA ligase FadD35	21=P/V	68	421
Rv2505c	fatty-acid--CoA ligase FadD35	26=S/E	80	343
Rv2505c	fatty-acid--CoA ligase FadD35	538=Q/V	96	603
Rv2505c	fatty-acid--CoA ligase FadD35	540=L/A	96	343
Rv2505c	fatty-acid--CoA ligase FadD35	541=E/R	54	279
Rv2505c	fatty-acid--CoA ligase FadD35	542=Y/L	36	362
Rv2505c	fatty-acid--CoA ligase FadD35	32=L/F	22	336
Rv2505c	fatty-acid--CoA ligase FadD35	34=A/R	112	295
Rv2505c	fatty-acid--CoA ligase FadD35	35=T/I	89	198
Rv2505c	fatty-acid--CoA ligase FadD35	292=E/M	126	219
Rv2505c	fatty-acid--CoA ligase FadD35	37=A/R	112	295
Rv2505c	fatty-acid--CoA ligase FadD35	293=L/Q	113	250
Rv2505c	fatty-acid--CoA ligase FadD35	38=R/T	71	199
Rv2505c	fatty-acid--CoA ligase FadD35	294=G/N	80	210
Rv2505c	fatty-acid--CoA ligase FadD35	295=L/H	99	288
Rv2505c	fatty-acid--CoA ligase FadD35	40=G/P	42	140
Rv2505c	fatty-acid--CoA ligase FadD35	41=H/G	98	370
Rv2505c	fatty-acid--CoA ligase FadD35	299=T/A	58	402
Rv2505c	fatty-acid--CoA ligase FadD35	301=Y/R	77	340
Rv2505c	fatty-acid--CoA ligase FadD35	304=G/S	56	304
Rv2505c	fatty-acid--CoA ligase FadD35	49=V/A	64	389
Rv2505c	fatty-acid--CoA ligase FadD35	50=A/G	60	387
Rv2505c	fatty-acid--CoA ligase FadD35	51=R/G	125	251
Rv2505c	fatty-acid--CoA ligase FadD35	55=N/T	65	329
Rv2505c	fatty-acid--CoA ligase FadD35	315=A/V	64	319
Rv2505c	fatty-acid--CoA ligase FadD35	60=L/D	172	112
Rv2505c	fatty-acid--CoA ligase FadD35	61=T/A	58	402
Rv2505c	fatty-acid--CoA ligase FadD35	64=H/D	81	141
Rv2505c	fatty-acid--CoA ligase FadD35	65=R/T	71	199
Rv2505c	fatty-acid--CoA ligase FadD35	68=T/R	71	299
Rv2505c	fatty-acid--CoA ligase FadD35	324=V/C	192	382
Rv2505c	fatty-acid--CoA ligase FadD35	326=S/E	80	343
Rv2505c	fatty-acid--CoA ligase FadD35	327=R/E	54	250
Rv2505c	fatty-acid--CoA ligase FadD35	72=R/A	112	459
Rv2505c	fatty-acid--CoA ligase FadD35	73=A/I	94	245
Rv2505c	fatty-acid--CoA ligase FadD35	331=P/T	38	286
Rv2505c	fatty-acid--CoA ligase FadD35	76=G/E	98	206
Rv2505c	fatty-acid--CoA ligase FadD35	332=G/E	98	206
Rv2505c	fatty-acid--CoA ligase FadD35	77=P/R	103	254
Rv2505c	fatty-acid--CoA ligase FadD35	336=C/A	195	334
Rv2505c	fatty-acid--CoA ligase FadD35	88=R/C	180	225
Rv2505c	fatty-acid--CoA ligase FadD35	89=W/P	147	66
Rv2505c	fatty-acid--CoA ligase FadD35	347=T/C	149	325
Rv2505c	fatty-acid--CoA ligase FadD35	350=R/L	102	242
Rv2505c	fatty-acid--CoA ligase FadD35	351=A/I	94	245
Rv2505c	fatty-acid--CoA ligase FadD35	354=S/D	65	314
Rv2505c	fatty-acid--CoA ligase FadD35	359=V/T	69	398
Rv2505c	fatty-acid--CoA ligase FadD35	360=G/S	56	304
Rv2505c	fatty-acid--CoA ligase FadD35	107=T/N	65	240
Rv2505c	fatty-acid--CoA ligase FadD35	366=G/H	98	235
Rv2505c	fatty-acid--CoA ligase FadD35	114=V/T	69	398
Rv2505c	fatty-acid--CoA ligase FadD35	115=R/H	29	263
Rv2505c	fatty-acid--CoA ligase FadD35	118=E/R	54	279
Rv2505c	fatty-acid--CoA ligase FadD35	120=A/V	64	319
Rv2505c	fatty-acid--CoA ligase FadD35	377=A/E	107	275
Rv2505c	fatty-acid--CoA ligase FadD35	122=R/E	54	250
Rv2505c	fatty-acid--CoA ligase FadD35	381=T/I	89	198
Rv2505c	fatty-acid--CoA ligase FadD35	383=P/E	93	346
Rv2505c	fatty-acid--CoA ligase FadD35	128=M/T	81	261
Rv2505c	fatty-acid--CoA ligase FadD35	386=V/T	69	398
Rv2505c	fatty-acid--CoA ligase FadD35	387=V/P	68	201
Rv2505c	fatty-acid--CoA ligase FadD35	132=V/A	64	389
Rv2505c	fatty-acid--CoA ligase FadD35	133=A/T	58	312
Rv2505c	fatty-acid--CoA ligase FadD35	134=S/Q	68	352
Rv2505c	fatty-acid--CoA ligase FadD35	137=D/T	85	245
Rv2505c	fatty-acid--CoA ligase FadD35	141=A/V	64	319
Rv2505c	fatty-acid--CoA ligase FadD35	399=A/L	96	313
Rv2505c	fatty-acid--CoA ligase FadD35	145=A/D	126	193
Rv2505c	fatty-acid--CoA ligase FadD35	403=N/R	86	252
Rv2505c	fatty-acid--CoA ligase FadD35	148=G/R	125	178
Rv2505c	fatty-acid--CoA ligase FadD35	405=P/D	108	254
Rv2505c	fatty-acid--CoA ligase FadD35	150=R/D	96	124
Rv2505c	fatty-acid--CoA ligase FadD35	151=C/V	192	89
Rv2505c	fatty-acid--CoA ligase FadD35	153=D/A	126	293
Rv2505c	fatty-acid--CoA ligase FadD35	155=A/Q	91	320
Rv2505c	fatty-acid--CoA ligase FadD35	411=V/A	64	389
Rv2505c	fatty-acid--CoA ligase FadD35	156=D/R	96	252
Rv2505c	fatty-acid--CoA ligase FadD35	159=L/F	22	336
Rv2505c	fatty-acid--CoA ligase FadD35	161=E/G	98	407
Rv2505c	fatty-acid--CoA ligase FadD35	163=D/A	126	293
Rv2505c	fatty-acid--CoA ligase FadD35	164=R/D	96	124
Rv2505c	fatty-acid--CoA ligase FadD35	167=A/T	58	312
Rv2505c	fatty-acid--CoA ligase FadD35	425=E/V	121	351
Rv2505c	fatty-acid--CoA ligase FadD35	427=D/R	96	252
Rv2505c	fatty-acid--CoA ligase FadD35	172=E/G	98	407
Rv2505c	fatty-acid--CoA ligase FadD35	173=P/V	68	421
Rv2505c	fatty-acid--CoA ligase FadD35	429=S/D	65	314
Rv2505c	fatty-acid--CoA ligase FadD35	175=L/D	172	112
Rv2505c	fatty-acid--CoA ligase FadD35	176=P/A	27	454
Rv2505c	fatty-acid--CoA ligase FadD35	432=V/C	192	382
Rv2505c	fatty-acid--CoA ligase FadD35	177=A/D	126	193
Rv2505c	fatty-acid--CoA ligase FadD35	433=R/N	86	67
Rv2505c	fatty-acid--CoA ligase FadD35	435=A/V	64	319
Rv2505c	fatty-acid--CoA ligase FadD35	181=T/R	71	299
Rv2505c	fatty-acid--CoA ligase FadD35	183=A/G	60	387
Rv2505c	fatty-acid--CoA ligase FadD35	184=R/A	112	459
Rv2505c	fatty-acid--CoA ligase FadD35	186=D/S	65	275
Rv2505c	fatty-acid--CoA ligase FadD35	187=G/N	80	210
Rv2505c	fatty-acid--CoA ligase FadD35	188=S/R	110	363
Rv2505c	fatty-acid--CoA ligase FadD35	450=S/Y	144	294
Rv2505c	fatty-acid--CoA ligase FadD35	201=A/G	60	387
Rv2505c	fatty-acid--CoA ligase FadD35	457=L/F	22	336
Rv2505c	fatty-acid--CoA ligase FadD35	206=V/A	64	389
Rv2505c	fatty-acid--CoA ligase FadD35	465=V/E	121	192
Rv2505c	fatty-acid--CoA ligase FadD35	467=G/A	60	369
Rv2505c	fatty-acid--CoA ligase FadD35	219=L/F	22	336
Rv2505c	fatty-acid--CoA ligase FadD35	475=A/D	126	193
Rv2505c	fatty-acid--CoA ligase FadD35	221=G/T	59	187
Rv2505c	fatty-acid--CoA ligase FadD35	223=L/Q	113	250
Rv2505c	fatty-acid--CoA ligase FadD35	225=G/R	125	178
Rv2505c	fatty-acid--CoA ligase FadD35	226=Y/L	36	362
Rv2505c	fatty-acid--CoA ligase FadD35	482=M/C	196	347
Rv2505c	fatty-acid--CoA ligase FadD35	227=T/Q	42	308
Rv2505c	fatty-acid--CoA ligase FadD35	228=A/P	27	243
Rv2505c	fatty-acid--CoA ligase FadD35	484=V/W	88	286
Rv2505c	fatty-acid--CoA ligase FadD35	229=Q/G	87	406
Rv2505c	fatty-acid--CoA ligase FadD35	489=N/P	91	275
Rv2505c	fatty-acid--CoA ligase FadD35	490=D/G	94	264
Rv2505c	fatty-acid--CoA ligase FadD35	491=A/R	112	295
Rv2505c	fatty-acid--CoA ligase FadD35	492=P/T	38	286
Rv2505c	fatty-acid--CoA ligase FadD35	493=E/A	107	520
Rv2505c	fatty-acid--CoA ligase FadD35	495=T/D	85	190
Rv2505c	fatty-acid--CoA ligase FadD35	496=I/A	94	326
Rv2505c	fatty-acid--CoA ligase FadD35	497=E/A	107	520
Rv2505c	fatty-acid--CoA ligase FadD35	498=R/A	112	459
Rv2505c	fatty-acid--CoA ligase FadD35	503=C/A	195	334
Rv2505c	fatty-acid--CoA ligase FadD35	504=M/T	81	261
Rv2505c	fatty-acid--CoA ligase FadD35	505=G/D	94	188
Rv2505c	fatty-acid--CoA ligase FadD35	250=A/G	60	387
Rv2505c	fatty-acid--CoA ligase FadD35	251=A/C	195	393
Rv2505c	fatty-acid--CoA ligase FadD35	509=R/H	29	263
Rv0762c	hypothetical protein	67=Q/L	113	391
Rv0762c	hypothetical protein	74=G/N	80	210
Rv0762c	hypothetical protein	138=S/V	124	358
Rv0762c	hypothetical protein	139=A/K	106	225
Rv0762c	hypothetical protein	12=V/W	88	286
Rv0762c	hypothetical protein	76=R/V	96	189
Rv0762c	hypothetical protein	140=L/G	138	201
Rv0762c	hypothetical protein	14=H/Q	24	301
Rv0762c	hypothetical protein	78=P/E	93	346
Rv0762c	hypothetical protein	142=L/A	96	343
Rv0762c	hypothetical protein	82=V/T	69	398
Rv0762c	hypothetical protein	149=K/D	101	465
Rv0762c	hypothetical protein	22=T/D	85	190
Rv0762c	hypothetical protein	89=G/N	80	210
Rv0762c	hypothetical protein	153=G/T	59	187
Rv0762c	hypothetical protein	26=R/A	112	459
Rv0762c	hypothetical protein	30=T/K	78	256
Rv0762c	hypothetical protein	31=L/P	98	146
Rv0762c	hypothetical protein	100=T/N	65	240
Rv0762c	hypothetical protein	101=D/R	96	252
Rv0762c	hypothetical protein	165=N/E	42	257
Rv0762c	hypothetical protein	102=A/T	58	312
Rv0762c	hypothetical protein	105=A/T	58	312
Rv0762c	hypothetical protein	107=Q/T	42	361
Rv0762c	hypothetical protein	176=T/A	58	402
Rv0762c	hypothetical protein	49=N/K	94	183
Rv0762c	hypothetical protein	178=V/A	64	389
Rv0762c	hypothetical protein	119=Y/L	36	362
Rv0762c	hypothetical protein	120=A/N	111	430
Rv0762c	hypothetical protein	57=I/K	102	121
Rv0762c	hypothetical protein	121=G/D	94	188
Rv0762c	hypothetical protein	58=D/T	85	245
Rv0762c	hypothetical protein	122=G/Q	87	272
Rv0762c	hypothetical protein	123=G/L	138	193
Rv0762c	hypothetical protein	124=K/L	107	301
Rv0762c	hypothetical protein	125=W/I	61	NR
Rv0762c	hypothetical protein	126=N/E	42	257
Rv3040c	hypothetical protein	128=S/D	65	314
Rv3040c	hypothetical protein	256=Q/S	68	443
Rv3040c	hypothetical protein	259=R/T	71	199
Rv3040c	hypothetical protein	260=N/K	94	183
Rv3040c	hypothetical protein	134=G/R	125	178
Rv3040c	hypothetical protein	262=D/G	94	264
Rv3040c	hypothetical protein	136=A/Q	91	320
Rv3040c	hypothetical protein	138=R/A	112	459
Rv3040c	hypothetical protein	75=A/H	86	301
Rv3040c	hypothetical protein	12=P/L	98	258
Rv3040c	hypothetical protein	13=T/V	69	362
Rv3040c	hypothetical protein	141=A/E	107	275
Rv3040c	hypothetical protein	78=P/D	108	254
Rv3040c	hypothetical protein	206=G/D	94	188
Rv3040c	hypothetical protein	79=P/R	103	254
Rv3040c	hypothetical protein	271=S/G	56	418
Rv3040c	hypothetical protein	80=Q/H	24	396
Rv3040c	hypothetical protein	209=L/T	92	165
Rv3040c	hypothetical protein	211=A/Q	91	320
Rv3040c	hypothetical protein	148=A/G	60	387
Rv3040c	hypothetical protein	212=D/A	126	293
Rv3040c	hypothetical protein	276=Q/A	91	499
Rv3040c	hypothetical protein	86=F/L	22	296
Rv3040c	hypothetical protein	215=A/D	126	193
Rv3040c	hypothetical protein	279=R/N	86	67
Rv3040c	hypothetical protein	280=S/R	110	363
Rv3040c	hypothetical protein	153=R/S	110	270
Rv3040c	hypothetical protein	281=G/R	125	178
Rv3040c	hypothetical protein	90=P/A	27	454
Rv3040c	hypothetical protein	282=G/A	60	369
Rv3040c	hypothetical protein	219=A/E	107	275
Rv3040c	hypothetical protein	283=S/P	74	249
Rv3040c	hypothetical protein	284=T/Q	42	308
Rv3040c	hypothetical protein	31=A/P	27	243
Rv3040c	hypothetical protein	32=S/E	80	343
Rv3040c	hypothetical protein	35=A/K	106	225
Rv3040c	hypothetical protein	236=A/N	111	430
Rv3040c	hypothetical protein	174=A/E	107	275
Rv3040c	hypothetical protein	238=H/R	29	275
Rv3040c	hypothetical protein	48=A/V	64	319
Rv3040c	hypothetical protein	176=L/R	102	185
Rv3040c	hypothetical protein	115=P/A	27	454
Rv3040c	hypothetical protein	116=V/A	64	389
Rv3040c	hypothetical protein	118=Q/D	61	68
Rv3040c	hypothetical protein	252=P/A	27	454
Rv3040c	hypothetical protein	125=S/L	145	295
Rv0411c	glutamine-binding lipoprotein GlnH	64=Q/T	42	361
Rv0411c	glutamine-binding lipoprotein GlnH	193=P/N	91	352
Rv0411c	glutamine-binding lipoprotein GlnH	195=T/R	71	299
Rv0411c	glutamine-binding lipoprotein GlnH	259=E/S	80	355
Rv0411c	glutamine-binding lipoprotein GlnH	323=T/V	69	362
Rv0411c	glutamine-binding lipoprotein GlnH	324=P/A	27	454
Rv0411c	glutamine-binding lipoprotein GlnH	69=T/R	71	299
Rv0411c	glutamine-binding lipoprotein GlnH	133=V/T	69	398
Rv0411c	glutamine-binding lipoprotein GlnH	197=V/S	124	326
Rv0411c	glutamine-binding lipoprotein GlnH	327=V/T	69	398
Rv0411c	glutamine-binding lipoprotein GlnH	136=H/Q	24	301
Rv0411c	glutamine-binding lipoprotein GlnH	270=D/S	65	275
Rv0411c	glutamine-binding lipoprotein GlnH	79=A/E	107	275
Rv0411c	glutamine-binding lipoprotein GlnH	16=P/A	27	454
Rv0411c	glutamine-binding lipoprotein GlnH	272=A/N	111	430
Rv0411c	glutamine-binding lipoprotein GlnH	19=L/A	96	343
Rv0411c	glutamine-binding lipoprotein GlnH	149=T/D	85	190
Rv0411c	glutamine-binding lipoprotein GlnH	215=R/E	54	250
Rv0411c	glutamine-binding lipoprotein GlnH	25=S/G	56	418
Rv0411c	glutamine-binding lipoprotein GlnH	153=K/D	101	465
Rv0411c	glutamine-binding lipoprotein GlnH	283=D/Q	61	263
Rv0411c	glutamine-binding lipoprotein GlnH	31=T/A	58	402
Rv0411c	glutamine-binding lipoprotein GlnH	33=G/P	42	140
Rv0411c	glutamine-binding lipoprotein GlnH	35=E/V	121	351
Rv0411c	glutamine-binding lipoprotein GlnH	36=A/P	27	243
Rv0411c	glutamine-binding lipoprotein GlnH	228=S/G	56	418
Rv0411c	glutamine-binding lipoprotein GlnH	231=N/T	65	329
Rv0411c	glutamine-binding lipoprotein GlnH	41=P/T	38	286
Rv0411c	glutamine-binding lipoprotein GlnH	300=N/R	86	252
Rv0411c	glutamine-binding lipoprotein GlnH	46=V/A	64	389
Rv0411c	glutamine-binding lipoprotein GlnH	50=I/E	134	197
Rv0411c	glutamine-binding lipoprotein GlnH	178=V/A	64	389
Rv0411c	glutamine-binding lipoprotein GlnH	181=D/I	168	299
Rv0411c	glutamine-binding lipoprotein GlnH	54=Q/V	96	603
Rv0411c	glutamine-binding lipoprotein GlnH	56=P/A	27	454
Rv0411c	glutamine-binding lipoprotein GlnH	57=L/R	102	185
Rv0411c	glutamine-binding lipoprotein GlnH	59=P/A	27	454
Rv0411c	glutamine-binding lipoprotein GlnH	60=D/T	85	245
Rv0411c	glutamine-binding lipoprotein GlnH	252=T/A	58	402
Rv0411c	glutamine-binding lipoprotein GlnH	61=S/P	74	249
Rv0411c	glutamine-binding lipoprotein GlnH	63=S/D	65	314
Rv0812	4-amino-4-deoxychorismate lyase	134=P/A	27	454
Rv0812	4-amino-4-deoxychorismate lyase	10=L/H	99	288
Rv0812	4-amino-4-deoxychorismate lyase	138=G/I	135	110
Rv0812	4-amino-4-deoxychorismate lyase	11=Q/D	61	68
Rv0812	4-amino-4-deoxychorismate lyase	267=R/P	103	145
Rv0812	4-amino-4-deoxychorismate lyase	13=G/E	98	206
Rv0812	4-amino-4-deoxychorismate lyase	271=T/A	58	402
Rv0812	4-amino-4-deoxychorismate lyase	147=S/G	56	418
Rv0812	4-amino-4-deoxychorismate lyase	275=E/G	98	407
Rv0812	4-amino-4-deoxychorismate lyase	276=V/D	152	228
Rv0812	4-amino-4-deoxychorismate lyase	277=F/I	21	181
Rv0812	4-amino-4-deoxychorismate lyase	279=E/A	107	520
Rv0812	4-amino-4-deoxychorismate lyase	159=V/A	64	389
Rv0812	4-amino-4-deoxychorismate lyase	287=S/C	112	373
Rv0812	4-amino-4-deoxychorismate lyase	164=A/E	107	275
Rv0812	4-amino-4-deoxychorismate lyase	41=A/P	27	243
Rv0812	4-amino-4-deoxychorismate lyase	49=Q/G	87	406
Rv0812	4-amino-4-deoxychorismate lyase	52=T/A	58	402
Rv0812	4-amino-4-deoxychorismate lyase	53=Q/H	24	396
Rv0812	4-amino-4-deoxychorismate lyase	62=E/A	107	520
Rv0812	4-amino-4-deoxychorismate lyase	65=L/A	96	343
Rv0812	4-amino-4-deoxychorismate lyase	66=P/A	27	454
Rv0812	4-amino-4-deoxychorismate lyase	195=D/S	65	275
Rv0812	4-amino-4-deoxychorismate lyase	196=Q/S	68	443
Rv0812	4-amino-4-deoxychorismate lyase	197=G/A	60	369
Rv0812	4-amino-4-deoxychorismate lyase	70=R/T	71	199
Rv0812	4-amino-4-deoxychorismate lyase	198=G/D	94	188
Rv0812	4-amino-4-deoxychorismate lyase	200=N/R	86	252
Rv0812	4-amino-4-deoxychorismate lyase	201=P/T	38	286
Rv0812	4-amino-4-deoxychorismate lyase	74=V/T	69	398
Rv0812	4-amino-4-deoxychorismate lyase	76=T/V	69	362
Rv0812	4-amino-4-deoxychorismate lyase	78=R/A	112	459
Rv0812	4-amino-4-deoxychorismate lyase	81=A/D	126	193
Rv0812	4-amino-4-deoxychorismate lyase	83=T/G	59	332
Rv0812	4-amino-4-deoxychorismate lyase	84=A/G	60	387
Rv0812	4-amino-4-deoxychorismate lyase	88=A/V	64	319
Rv0812	4-amino-4-deoxychorismate lyase	99=G/H	98	235
Rv0812	4-amino-4-deoxychorismate lyase	227=A/N	111	430
Rv0812	4-amino-4-deoxychorismate lyase	102=A/E	107	275
Rv0812	4-amino-4-deoxychorismate lyase	107=V/A	64	389
Rv0812	4-amino-4-deoxychorismate lyase	108=M/T	81	261
Rv0812	4-amino-4-deoxychorismate lyase	110=S/G	56	418
Rv0812	4-amino-4-deoxychorismate lyase	238=R/T	71	199
Rv0812	4-amino-4-deoxychorismate lyase	111=P/Q	76	384
Rv0812	4-amino-4-deoxychorismate lyase	239=V/P	68	201
Rv0812	4-amino-4-deoxychorismate lyase	244=D/A	126	293
Rv0812	4-amino-4-deoxychorismate lyase	117=I/A	94	326
Rv0812	4-amino-4-deoxychorismate lyase	118=G/R	125	178
Rv0812	4-amino-4-deoxychorismate lyase	119=A/V	64	319
Rv0818	transcriptional regulator	65=S/G	56	418
Rv0818	transcriptional regulator	69=R/T	71	199
Rv0818	transcriptional regulator	9=S/V	124	358
Rv0818	transcriptional regulator	11=L/P	98	146
Rv0818	transcriptional regulator	15=P/S	74	392
Rv0818	transcriptional regulator	87=A/V	64	319
Rv0818	transcriptional regulator	24=P/A	27	454
Rv0818	transcriptional regulator	32=A/T	58	312
Rv0818	transcriptional regulator	97=L/P	98	146
Rv0818	transcriptional regulator	34=A/V	64	319
Rv0818	transcriptional regulator	230=A/P	27	243
Rv0818	transcriptional regulator	232=P/S	74	392
Rv0818	transcriptional regulator	42=N/T	65	329
Rv0818	transcriptional regulator	234=D/A	126	293
Rv0818	transcriptional regulator	45=A/V	64	319
Rv0818	transcriptional regulator	237=A/L	96	313
Rv0818	transcriptional regulator	46=V/A	64	389
Rv0818	transcriptional regulator	239=P/D	108	254
Rv0818	transcriptional regulator	176=H/Q	24	301
Rv0818	transcriptional regulator	240=G/D	94	188
Rv0818	transcriptional regulator	241=R/P	103	145
Rv0818	transcriptional regulator	242=D/Y	160	227
Rv0818	transcriptional regulator	243=G/A	60	369
Rv0818	transcriptional regulator	52=N/T	65	329
Rv0818	transcriptional regulator	244=M/D	160	392
Rv0818	transcriptional regulator	117=D/G	94	264
Rv0818	transcriptional regulator	245=Q/D	61	68
Rv0818	transcriptional regulator	57=G/A	60	369
Rv3704c	glutamate--cysteine ligase	384=R/D	96	124
Rv3704c	glutamate--cysteine ligase	130=F/L	22	296
Rv3704c	glutamate--cysteine ligase	386=V/A	64	389
Rv3704c	glutamate--cysteine ligase	388=T/A	58	402
Rv3704c	glutamate--cysteine ligase	261=R/H	29	263
Rv3704c	glutamate--cysteine ligase	389=E/A	107	520
Rv3704c	glutamate--cysteine ligase	392=G/E	98	206
Rv3704c	glutamate--cysteine ligase	265=T/A	58	402
Rv3704c	glutamate--cysteine ligase	138=S/P	74	249
Rv3704c	glutamate--cysteine ligase	266=Q/V	96	603
Rv3704c	glutamate--cysteine ligase	139=P/A	27	454
Rv3704c	glutamate--cysteine ligase	140=V/G	109	269
Rv3704c	glutamate--cysteine ligase	396=R/L	102	242
Rv3704c	glutamate--cysteine ligase	270=A/P	27	243
Rv3704c	glutamate--cysteine ligase	398=V/T	69	398
Rv3704c	glutamate--cysteine ligase	399=D/R	96	252
Rv3704c	glutamate--cysteine ligase	400=H/S	89	365
Rv3704c	glutamate--cysteine ligase	273=D/Q	61	263
Rv3704c	glutamate--cysteine ligase	149=R/A	112	459
Rv3704c	glutamate--cysteine ligase	405=V/R	96	190
Rv3704c	glutamate--cysteine ligase	22=E/P	93	216
Rv3704c	glutamate--cysteine ligase	278=T/A	58	402
Rv3704c	glutamate--cysteine ligase	406=C/S	112	258
Rv3704c	glutamate--cysteine ligase	408=A/G	60	387
Rv3704c	glutamate--cysteine ligase	25=D/S	65	275
Rv3704c	glutamate--cysteine ligase	281=V/A	64	389
Rv3704c	glutamate--cysteine ligase	27=S/E	80	343
Rv3704c	glutamate--cysteine ligase	28=A/D	126	193
Rv3704c	glutamate--cysteine ligase	157=A/E	107	275
Rv3704c	glutamate--cysteine ligase	159=H/G	98	370
Rv3704c	glutamate--cysteine ligase	161=G/P	42	140
Rv3704c	glutamate--cysteine ligase	289=G/D	94	188
Rv3704c	glutamate--cysteine ligase	417=A/N	111	430
Rv3704c	glutamate--cysteine ligase	34=A/V	64	319
Rv3704c	glutamate--cysteine ligase	162=V/E	121	192
Rv3704c	glutamate--cysteine ligase	418=G/D	94	188
Rv3704c	glutamate--cysteine ligase	163=P/A	27	454
Rv3704c	glutamate--cysteine ligase	36=G/T	59	187
Rv3704c	glutamate--cysteine ligase	292=A/P	27	243
Rv3704c	glutamate--cysteine ligase	39=V/K	97	197
Rv3704c	glutamate--cysteine ligase	41=G/V	109	208
Rv3704c	glutamate--cysteine ligase	298=V/D	152	228
Rv3704c	glutamate--cysteine ligase	426=G/R	125	178
Rv3704c	glutamate--cysteine ligase	43=L/P	98	146
Rv3704c	glutamate--cysteine ligase	428=M/A	84	357
Rv3704c	glutamate--cysteine ligase	45=R/P	103	145
Rv3704c	glutamate--cysteine ligase	429=H/Q	24	301
Rv3704c	glutamate--cysteine ligase	182=P/H	77	369
Rv3704c	glutamate--cysteine ligase	184=E/A	107	520
Rv3704c	glutamate--cysteine ligase	312=Q/G	87	406
Rv3704c	glutamate--cysteine ligase	57=P/L	98	258
Rv3704c	glutamate--cysteine ligase	65=S/G	56	418
Rv3704c	glutamate--cysteine ligase	325=E/A	107	520
Rv3704c	glutamate--cysteine ligase	71=E/A	107	520
Rv3704c	glutamate--cysteine ligase	74=E/A	107	520
Rv3704c	glutamate--cysteine ligase	75=W/D	181	NR
Rv3704c	glutamate--cysteine ligase	77=S/P	74	249
Rv3704c	glutamate--cysteine ligase	78=P/R	103	254
Rv3704c	glutamate--cysteine ligase	335=V/S	124	326
Rv3704c	glutamate--cysteine ligase	211=G/A	60	369
Rv3704c	glutamate--cysteine ligase	218=Q/H	24	396
Rv3704c	glutamate--cysteine ligase	348=V/A	64	389
Rv3704c	glutamate--cysteine ligase	223=R/L	102	242
Rv3704c	glutamate--cysteine ligase	351=V/T	69	398
Rv3704c	glutamate--cysteine ligase	226=G/S	56	304
Rv3704c	glutamate--cysteine ligase	101=D/T	85	245
Rv3704c	glutamate--cysteine ligase	103=V/T	69	398
Rv3704c	glutamate--cysteine ligase	104=L/A	96	343
Rv3704c	glutamate--cysteine ligase	360=T/R	71	299
Rv3704c	glutamate--cysteine ligase	105=A/D	126	193
Rv3704c	glutamate--cysteine ligase	108=G/S	56	304
Rv3704c	glutamate--cysteine ligase	111=T/V	69	362
Rv3704c	glutamate--cysteine ligase	239=A/V	64	319
Rv3704c	glutamate--cysteine ligase	367=A/D	126	193
Rv3704c	glutamate--cysteine ligase	112=R/T	71	199
Rv3704c	glutamate--cysteine ligase	240=S/D	65	314
Rv3704c	glutamate--cysteine ligase	243=H/D	81	141
Rv3704c	glutamate--cysteine ligase	245=G/A	60	369
Rv3704c	glutamate--cysteine ligase	373=L/T	92	165
Rv3704c	glutamate--cysteine ligase	246=I/S	142	196
Rv3704c	glutamate--cysteine ligase	119=S/D	65	314
Rv3704c	glutamate--cysteine ligase	120=A/V	64	319
Rv3704c	glutamate--cysteine ligase	376=N/V	133	233
Rv3704c	glutamate--cysteine ligase	121=L/F	22	336
Rv3704c	glutamate--cysteine ligase	123=N/G	80	391
Rv3704c	glutamate--cysteine ligase	380=A/Y	112	286
Rv3704c	glutamate--cysteine ligase	381=I/A	94	326
Rv2192c	anthranilate phosphoribosyltransferase	70=T/K	78	256
Rv2192c	anthranilate phosphoribosyltransferase	73=A/R	112	295
Rv2192c	anthranilate phosphoribosyltransferase	265=A/Q	91	320
Rv2192c	anthranilate phosphoribosyltransferase	77=D/A	126	293
Rv2192c	anthranilate phosphoribosyltransferase	333=R/D	96	124
Rv2192c	anthranilate phosphoribosyltransferase	80=G/T	59	187
Rv2192c	anthranilate phosphoribosyltransferase	84=G/E	98	206
Rv2192c	anthranilate phosphoribosyltransferase	278=G/A	60	369
Rv2192c	anthranilate phosphoribosyltransferase	342=E/S	80	355
Rv2192c	anthranilate phosphoribosyltransferase	24=V/T	69	398
Rv2192c	anthranilate phosphoribosyltransferase	88=S/K	121	275
Rv2192c	anthranilate phosphoribosyltransferase	345=R/A	112	459
Rv2192c	anthranilate phosphoribosyltransferase	91=H/L	99	364
Rv2192c	anthranilate phosphoribosyltransferase	28=P/A	27	454
Rv2192c	anthranilate phosphoribosyltransferase	348=S/K	121	275
Rv2192c	anthranilate phosphoribosyltransferase	29=Q/M	101	504
Rv2192c	anthranilate phosphoribosyltransferase	285=Q/H	24	396
Rv2192c	anthranilate phosphoribosyltransferase	349=A/E	107	275
Rv2192c	anthranilate phosphoribosyltransferase	95=A/T	58	312
Rv2192c	anthranilate phosphoribosyltransferase	287=D/S	65	275
Rv2192c	anthranilate phosphoribosyltransferase	224=A/G	60	387
Rv2192c	anthranilate phosphoribosyltransferase	290=A/T	58	312
Rv2192c	anthranilate phosphoribosyltransferase	99=P/G	42	404
Rv2192c	anthranilate phosphoribosyltransferase	36=D/T	85	245
Rv2192c	anthranilate phosphoribosyltransferase	100=D/T	85	245
Rv2192c	anthranilate phosphoribosyltransferase	164=L/D	172	112
Rv2192c	anthranilate phosphoribosyltransferase	37=N/G	80	391
Rv2192c	anthranilate phosphoribosyltransferase	101=D/H	81	298
Rv2192c	anthranilate phosphoribosyltransferase	102=A/T	58	312
Rv2192c	anthranilate phosphoribosyltransferase	39=D/S	65	275
Rv2192c	anthranilate phosphoribosyltransferase	168=S/C	112	373
Rv2192c	anthranilate phosphoribosyltransferase	41=A/L	96	313
Rv2192c	anthranilate phosphoribosyltransferase	42=R/P	103	145
Rv2192c	anthranilate phosphoribosyltransferase	236=A/T	58	312
Rv2192c	anthranilate phosphoribosyltransferase	45=A/T	58	312
Rv2192c	anthranilate phosphoribosyltransferase	301=V/A	64	389
Rv2192c	anthranilate phosphoribosyltransferase	238=R/G	125	251
Rv2192c	anthranilate phosphoribosyltransferase	303=A/E	107	275
Rv2192c	anthranilate phosphoribosyltransferase	367=G/T	59	187
Rv2192c	anthranilate phosphoribosyltransferase	113=V/A	64	389
Rv2192c	anthranilate phosphoribosyltransferase	177=C/A	195	334
Rv2192c	anthranilate phosphoribosyltransferase	241=V/A	64	389
Rv2192c	anthranilate phosphoribosyltransferase	309=R/T	71	199
Rv2192c	anthranilate phosphoribosyltransferase	56=N/V	133	233
Rv2192c	anthranilate phosphoribosyltransferase	58=R/T	71	199
Rv2192c	anthranilate phosphoribosyltransferase	190=A/G	60	387
Rv3837c	phosphoglycerate mutase	135=A/D	126	193
Rv3837c	phosphoglycerate mutase	136=D/Q	61	263
Rv3837c	phosphoglycerate mutase	15=G/A	60	369
Rv3837c	phosphoglycerate mutase	145=G/E	98	206
Rv3837c	phosphoglycerate mutase	146=D/T	85	245
Rv3837c	phosphoglycerate mutase	148=D/H	81	298
Rv3837c	phosphoglycerate mutase	24=L/R	102	185
Rv3837c	phosphoglycerate mutase	28=T/A	58	402
Rv3837c	phosphoglycerate mutase	29=A/E	107	275
Rv3837c	phosphoglycerate mutase	157=S/G	56	418
Rv3837c	phosphoglycerate mutase	32=P/D	108	254
Rv3837c	phosphoglycerate mutase	163=A/V	64	319
Rv3837c	phosphoglycerate mutase	40=A/T	58	312
Rv3837c	phosphoglycerate mutase	172=G/S	56	304
Rv3837c	phosphoglycerate mutase	45=G/L	138	193
Rv3837c	phosphoglycerate mutase	173=N/R	86	252
Rv3837c	phosphoglycerate mutase	46=C/A	195	334
Rv3837c	phosphoglycerate mutase	175=V/A	64	389
Rv3837c	phosphoglycerate mutase	48=R/P	103	145
Rv3837c	phosphoglycerate mutase	49=P/A	27	454
Rv3837c	phosphoglycerate mutase	53=A/T	58	312
Rv3837c	phosphoglycerate mutase	181=E/A	107	520
Rv3837c	phosphoglycerate mutase	183=V/T	69	398
Rv3837c	phosphoglycerate mutase	58=I/T	89	193
Rv3837c	phosphoglycerate mutase	61=Y/V	55	NR
Rv3837c	phosphoglycerate mutase	65=A/G	60	387
Rv3837c	phosphoglycerate mutase	66=V/H	84	253
Rv3837c	phosphoglycerate mutase	72=D/S	65	275
Rv3837c	phosphoglycerate mutase	73=M/A	84	357
Rv3837c	phosphoglycerate mutase	74=V/G	109	269
Rv3837c	phosphoglycerate mutase	203=L/K	107	171
Rv3837c	phosphoglycerate mutase	76=H/M	87	315
Rv3837c	phosphoglycerate mutase	204=R/L	102	242
Rv3837c	phosphoglycerate mutase	77=E/A	107	520
Rv3837c	phosphoglycerate mutase	205=K/T	78	476
Rv3837c	phosphoglycerate mutase	78=V/F	50	207
Rv3837c	phosphoglycerate mutase	79=A/E	107	275
Rv3837c	phosphoglycerate mutase	209=C/V	192	89
Rv3837c	phosphoglycerate mutase	210=P/G	42	404
Rv3837c	phosphoglycerate mutase	93=N/T	65	329
Rv3837c	phosphoglycerate mutase	222=H/T	47	205
Rv3837c	phosphoglycerate mutase	223=A/T	58	312
Rv3837c	phosphoglycerate mutase	96=E/A	107	520
Rv3837c	phosphoglycerate mutase	224=V/A	64	389
Rv3837c	phosphoglycerate mutase	225=T/G	59	332
Rv3837c	phosphoglycerate mutase	98=V/H	84	253
Rv3837c	phosphoglycerate mutase	226=S/D	65	314
Rv3837c	phosphoglycerate mutase	99=A/D	126	193
Rv3837c	phosphoglycerate mutase	228=T/A	58	402
Rv3837c	phosphoglycerate mutase	104=T/V	69	362
Rv3837c	phosphoglycerate mutase	106=S/R	110	363
Rv3837c	phosphoglycerate mutase	110=R/G	125	251
Rv3837c	phosphoglycerate mutase	116=P/A	27	454
Rv3837c	phosphoglycerate mutase	124=N/Q	46	298
Rv3837c	phosphoglycerate mutase	125=D/Q	61	263
Rv0819	mycothiol acetyltransferase	128=V/T	69	398
Rv0819	mycothiol acetyltransferase	256=I/A	94	326
Rv0819	mycothiol acetyltransferase	129=G/A	60	369
Rv0819	mycothiol acetyltransferase	257=G/L	138	193
Rv0819	mycothiol acetyltransferase	258=I/T	89	193
Rv0819	mycothiol acetyltransferase	260=S/L	145	295
Rv0819	mycothiol acetyltransferase	5=D/S	65	275
Rv0819	mycothiol acetyltransferase	261=L/G	138	201
Rv0819	mycothiol acetyltransferase	262=A/L	96	313
Rv0819	mycothiol acetyltransferase	263=R/H	29	263
Rv0819	mycothiol acetyltransferase	8=S/Q	68	352
Rv0819	mycothiol acetyltransferase	264=R/H	29	263
Rv0819	mycothiol acetyltransferase	266=G/E	98	206
Rv0819	mycothiol acetyltransferase	267=G/S	56	304
Rv0819	mycothiol acetyltransferase	12=A/D	126	193
Rv0819	mycothiol acetyltransferase	141=R/A	112	459
Rv0819	mycothiol acetyltransferase	269=K/L	107	301
Rv0819	mycothiol acetyltransferase	14=E/R	54	279
Rv0819	mycothiol acetyltransferase	15=Q/V	96	603
Rv0819	mycothiol acetyltransferase	271=L/R	102	185
Rv0819	mycothiol acetyltransferase	17=S/Q	68	352
Rv0819	mycothiol acetyltransferase	145=E/P	93	216
Rv0819	mycothiol acetyltransferase	273=P/G	42	404
Rv0819	mycothiol acetyltransferase	146=P/Q	76	384
Rv0819	mycothiol acetyltransferase	274=A/R	112	295
Rv0819	mycothiol acetyltransferase	20=A/E	107	275
Rv0819	mycothiol acetyltransferase	148=I/T	89	193
Rv0819	mycothiol acetyltransferase	276=E/A	107	520
Rv0819	mycothiol acetyltransferase	149=P/A	27	454
Rv0819	mycothiol acetyltransferase	277=P/D	108	254
Rv0819	mycothiol acetyltransferase	150=D/Q	61	263
Rv0819	mycothiol acetyltransferase	151=G/R	125	178
Rv0819	mycothiol acetyltransferase	25=T/A	58	402
Rv0819	mycothiol acetyltransferase	153=V/R	96	190
Rv0819	mycothiol acetyltransferase	154=I/F	21	331
Rv0819	mycothiol acetyltransferase	155=R/A	112	459
Rv0819	mycothiol acetyltransferase	28=V/A	64	389
Rv0819	mycothiol acetyltransferase	160=T/P	38	164
Rv0819	mycothiol acetyltransferase	288=V/T	69	398
Rv0819	mycothiol acetyltransferase	161=S/H	89	353
Rv0819	mycothiol acetyltransferase	296=S/R	110	363
Rv0819	mycothiol acetyltransferase	41=E/A	107	520
Rv0819	mycothiol acetyltransferase	43=G/A	60	369
Rv0819	mycothiol acetyltransferase	44=Q/H	24	396
Rv0819	mycothiol acetyltransferase	300=T/D	85	190
Rv0819	mycothiol acetyltransferase	45=Q/D	61	68
Rv0819	mycothiol acetyltransferase	301=T/I	89	198
Rv0819	mycothiol acetyltransferase	302=Y/V	55	NR
Rv0819	mycothiol acetyltransferase	48=E/R	54	279
Rv0819	mycothiol acetyltransferase	176=G/W	184	173
Rv0819	mycothiol acetyltransferase	304=V/T	69	398
Rv0819	mycothiol acetyltransferase	306=T/V	69	362
Rv0819	mycothiol acetyltransferase	53=A/D	126	193
Rv0819	mycothiol acetyltransferase	54=G/D	94	188
Rv0819	mycothiol acetyltransferase	55=S/D	65	314
Rv0819	mycothiol acetyltransferase	56=R/G	125	251
Rv0819	mycothiol acetyltransferase	57=P/A	27	454
Rv0819	mycothiol acetyltransferase	185=A/D	126	193
Rv0819	mycothiol acetyltransferase	186=V/A	64	389
Rv0819	mycothiol acetyltransferase	59=G/S	56	304
Rv0819	mycothiol acetyltransferase	187=Q/D	61	68
Rv0819	mycothiol acetyltransferase	60=P/R	103	254
Rv0819	mycothiol acetyltransferase	62=I/R	97	124
Rv0819	mycothiol acetyltransferase	195=A/P	27	243
Rv0819	mycothiol acetyltransferase	70=P/A	27	454
Rv0819	mycothiol acetyltransferase	71=R/D	96	124
Rv0819	mycothiol acetyltransferase	72=G/D	94	188
Rv0819	mycothiol acetyltransferase	200=D/A	126	293
Rv0819	mycothiol acetyltransferase	73=A/D	126	193
Rv0819	mycothiol acetyltransferase	74=G/A	60	369
Rv0819	mycothiol acetyltransferase	202=L/F	22	336
Rv0819	mycothiol acetyltransferase	75=G/P	42	140
Rv0819	mycothiol acetyltransferase	203=I/F	21	331
Rv0819	mycothiol acetyltransferase	76=A/P	27	243
Rv0819	mycothiol acetyltransferase	207=G/D	94	188
Rv0819	mycothiol acetyltransferase	208=D/A	126	293
Rv0819	mycothiol acetyltransferase	209=S/D	65	314
Rv0819	mycothiol acetyltransferase	85=Q/D	61	68
Rv0819	mycothiol acetyltransferase	214=P/T	38	286
Rv0819	mycothiol acetyltransferase	216=R/G	125	251
Rv0819	mycothiol acetyltransferase	91=I/T	89	193
Rv0819	mycothiol acetyltransferase	96=A/I	94	245
Rv0819	mycothiol acetyltransferase	227=P/S	74	392
Rv0819	mycothiol acetyltransferase	103=T/G	59	332
Rv0819	mycothiol acetyltransferase	231=G/S	56	304
Rv0819	mycothiol acetyltransferase	104=A/G	60	387
Rv0819	mycothiol acetyltransferase	105=G/P	42	140
Rv0819	mycothiol acetyltransferase	107=N/T	65	329
Rv0819	mycothiol acetyltransferase	109=F/V	50	291
Rv0819	mycothiol acetyltransferase	114=T/N	65	240
Rv0819	mycothiol acetyltransferase	116=D/A	126	293
Rv0819	mycothiol acetyltransferase	117=P/A	27	454
Rv0819	mycothiol acetyltransferase	120=A/E	107	275
Rv0819	mycothiol acetyltransferase	123=S/E	80	343
Rv0819	mycothiol acetyltransferase	252=M/G	127	218
Rv0819	mycothiol acetyltransferase	254=T/G	59	332
Rv3096	hypothetical protein	256=S/V	124	358
Rv3096	hypothetical protein	257=A/R	112	295
Rv3096	hypothetical protein	258=I/T	89	193
Rv3096	hypothetical protein	5=T/A	58	402
Rv3096	hypothetical protein	6=A/V	64	319
Rv3096	hypothetical protein	262=N/L	153	233
Rv3096	hypothetical protein	136=L/H	99	288
Rv3096	hypothetical protein	139=P/L	98	258
Rv3096	hypothetical protein	141=R/T	71	199
Rv3096	hypothetical protein	14=A/G	60	387
Rv3096	hypothetical protein	144=A/G	60	387
Rv3096	hypothetical protein	17=T/L	92	271
Rv3096	hypothetical protein	273=A/D	126	193
Rv3096	hypothetical protein	18=V/A	64	389
Rv3096	hypothetical protein	146=R/V	96	189
Rv3096	hypothetical protein	147=A/P	27	243
Rv3096	hypothetical protein	275=A/K	106	225
Rv3096	hypothetical protein	20=G/S	56	304
Rv3096	hypothetical protein	276=E/G	98	407
Rv3096	hypothetical protein	22=A/T	58	312
Rv3096	hypothetical protein	279=G/D	94	188
Rv3096	hypothetical protein	29=E/T	65	292
Rv3096	hypothetical protein	285=A/T	58	312
Rv3096	hypothetical protein	31=G/A	60	369
Rv3096	hypothetical protein	288=Q/G	87	406
Rv3096	hypothetical protein	162=R/H	29	263
Rv3096	hypothetical protein	35=A/P	27	243
Rv3096	hypothetical protein	164=D/G	94	264
Rv3096	hypothetical protein	166=R/P	103	145
Rv3096	hypothetical protein	167=R/A	112	459
Rv3096	hypothetical protein	169=A/R	112	295
Rv3096	hypothetical protein	170=S/R	110	363
Rv3096	hypothetical protein	171=T/V	69	362
Rv3096	hypothetical protein	45=H/Q	24	301
Rv3096	hypothetical protein	173=Y/R	77	340
Rv3096	hypothetical protein	301=Q/L	113	391
Rv3096	hypothetical protein	302=G/D	94	188
Rv3096	hypothetical protein	177=T/I	89	198
Rv3096	hypothetical protein	307=G/S	56	304
Rv3096	hypothetical protein	181=G/S	56	304
Rv3096	hypothetical protein	55=T/P	38	164
Rv3096	hypothetical protein	312=A/M	84	549
Rv3096	hypothetical protein	187=D/K	101	208
Rv3096	hypothetical protein	315=H/R	29	275
Rv3096	hypothetical protein	321=N/T	65	329
Rv3096	hypothetical protein	324=L/F	22	336
Rv3096	hypothetical protein	203=R/D	96	124
Rv3096	hypothetical protein	77=N/T	65	329
Rv3096	hypothetical protein	207=K/A	106	600
Rv3096	hypothetical protein	80=G/R	125	178
Rv3096	hypothetical protein	84=F/H	100	237
Rv3096	hypothetical protein	340=H/R	29	275
Rv3096	hypothetical protein	85=H/L	99	364
Rv3096	hypothetical protein	342=Y/V	55	NR
Rv3096	hypothetical protein	87=F/L	22	296
Rv3096	hypothetical protein	343=R/L	102	242
Rv3096	hypothetical protein	344=A/D	126	193
Rv3096	hypothetical protein	226=R/G	125	251
Rv3096	hypothetical protein	100=A/V	64	319
Rv3096	hypothetical protein	356=P/G	42	404
Rv3096	hypothetical protein	103=A/R	112	295
Rv3096	hypothetical protein	359=R/S	110	270
Rv3096	hypothetical protein	104=P/A	27	454
Rv3096	hypothetical protein	363=D/A	126	293
Rv3096	hypothetical protein	108=T/R	71	299
Rv3096	hypothetical protein	367=Q/T	42	361
Rv3096	hypothetical protein	115=A/D	126	193
Rv3096	hypothetical protein	243=Q/D	61	68
Rv3096	hypothetical protein	245=N/E	42	257
Rv3096	hypothetical protein	373=N/T	65	329
Rv3096	hypothetical protein	119=R/H	29	263
Rv3096	hypothetical protein	121=H/R	29	275
Rv3096	hypothetical protein	250=G/A	60	369
Rv3096	hypothetical protein	254=T/A	58	402
Rv3922c	membrane protein insertion efficiency factor	68=T/A	58	402
Rv3922c	membrane protein insertion efficiency factor	73=A/L	96	313
Rv3922c	membrane protein insertion efficiency factor	19=S/V	124	358
Rv3922c	membrane protein insertion efficiency factor	20=A/V	64	319
Rv3922c	membrane protein insertion efficiency factor	22=G/A	60	369
Rv3922c	membrane protein insertion efficiency factor	89=G/A	60	369
Rv3922c	membrane protein insertion efficiency factor	90=L/T	92	165
Rv3922c	membrane protein insertion efficiency factor	91=T/A	58	402
Rv3922c	membrane protein insertion efficiency factor	92=T/D	85	190
Rv3922c	membrane protein insertion efficiency factor	94=R/A	112	459
Rv3922c	membrane protein insertion efficiency factor	33=M/T	81	261
Rv3922c	membrane protein insertion efficiency factor	97=Q/A	91	499
Rv3922c	membrane protein insertion efficiency factor	98=T/A	58	402
Rv3922c	membrane protein insertion efficiency factor	102=G/T	59	187
Rv3922c	membrane protein insertion efficiency factor	39=P/L	98	258
Rv3922c	membrane protein insertion efficiency factor	40=A/P	27	243
Rv3922c	membrane protein insertion efficiency factor	105=D/H	81	298
Rv3922c	membrane protein insertion efficiency factor	106=D/R	96	252
Rv3922c	membrane protein insertion efficiency factor	107=W/V	88	110
Rv3922c	membrane protein insertion efficiency factor	108=N/A	111	400
Rv3922c	membrane protein insertion efficiency factor	45=V/T	69	398
Rv3922c	membrane protein insertion efficiency factor	110=A/V	64	319
Rv3922c	membrane protein insertion efficiency factor	111=S/Q	68	352
Rv3922c	membrane protein insertion efficiency factor	113=R/G	125	251
Rv3922c	membrane protein insertion efficiency factor	114=G/K	127	219
Rv3922c	membrane protein insertion efficiency factor	115=E/S	80	355
Rv3922c	membrane protein insertion efficiency factor	116=R/H	29	263
Rv3922c	membrane protein insertion efficiency factor	117=E/T	65	292
Rv3922c	membrane protein insertion efficiency factor	119=F/V	50	291
Rv3922c	membrane protein insertion efficiency factor	61=L/F	22	336
Rv3922c	membrane protein insertion efficiency factor	62=L/F	22	336
Rv0327c	cytochrome P450 Cyp135A1	2=A/K	106	225
Rv0327c	cytochrome P450 Cyp135A1	3=S/G	56	418
Rv0327c	cytochrome P450 Cyp135A1	4=T/M	81	152
Rv0327c	cytochrome P450 Cyp135A1	269=A/T	58	312
Rv0327c	cytochrome P450 Cyp135A1	270=A/G	60	387
Rv0327c	cytochrome P450 Cyp135A1	18=Y/A	112	402
Rv0327c	cytochrome P450 Cyp135A1	274=T/A	58	402
Rv0327c	cytochrome P450 Cyp135A1	276=W/E	152	65
Rv0327c	cytochrome P450 Cyp135A1	277=E/R	54	279
Rv0327c	cytochrome P450 Cyp135A1	22=V/G	109	269
Rv0327c	cytochrome P450 Cyp135A1	24=Y/M	36	392
Rv0327c	cytochrome P450 Cyp135A1	280=H/R	29	275
Rv0327c	cytochrome P450 Cyp135A1	281=A/H	86	301
Rv0327c	cytochrome P450 Cyp135A1	27=F/L	22	296
Rv0327c	cytochrome P450 Cyp135A1	28=R/G	125	251
Rv0327c	cytochrome P450 Cyp135A1	29=E/P	93	216
Rv0327c	cytochrome P450 Cyp135A1	285=Q/L	113	391
Rv0327c	cytochrome P450 Cyp135A1	30=W/R	101	103
Rv0327c	cytochrome P450 Cyp135A1	288=V/A	64	389
Rv0327c	cytochrome P450 Cyp135A1	33=P/D	108	254
Rv0327c	cytochrome P450 Cyp135A1	290=W/R	101	103
Rv0327c	cytochrome P450 Cyp135A1	35=M/C	196	347
Rv0327c	cytochrome P450 Cyp135A1	36=H/K	32	332
Rv0327c	cytochrome P450 Cyp135A1	293=V/R	96	190
Rv0327c	cytochrome P450 Cyp135A1	294=G/T	59	187
Rv0327c	cytochrome P450 Cyp135A1	296=D/Q	61	263
Rv0327c	cytochrome P450 Cyp135A1	41=D/P	108	220
Rv0327c	cytochrome P450 Cyp135A1	42=V/T	69	398
Rv0327c	cytochrome P450 Cyp135A1	298=G/D	94	188
Rv0327c	cytochrome P450 Cyp135A1	48=P/A	27	454
Rv0327c	cytochrome P450 Cyp135A1	304=L/A	96	343
Rv0327c	cytochrome P450 Cyp135A1	49=P/G	42	404
Rv0327c	cytochrome P450 Cyp135A1	50=Y/M	36	392
Rv0327c	cytochrome P450 Cyp135A1	51=A/G	60	387
Rv0327c	cytochrome P450 Cyp135A1	307=G/T	59	187
Rv0327c	cytochrome P450 Cyp135A1	53=N/T	65	329
Rv0327c	cytochrome P450 Cyp135A1	310=R/V	96	189
Rv0327c	cytochrome P450 Cyp135A1	311=H/R	29	275
Rv0327c	cytochrome P450 Cyp135A1	56=V/Y	55	209
Rv0327c	cytochrome P450 Cyp135A1	57=Y/L	36	362
Rv0327c	cytochrome P450 Cyp135A1	59=R/D	96	124
Rv0327c	cytochrome P450 Cyp135A1	315=A/F	113	305
Rv0327c	cytochrome P450 Cyp135A1	316=S/D	65	314
Rv0327c	cytochrome P450 Cyp135A1	61=E/A	107	520
Rv0327c	cytochrome P450 Cyp135A1	317=T/V	69	362
Rv0327c	cytochrome P450 Cyp135A1	62=H/D	81	141
Rv0327c	cytochrome P450 Cyp135A1	318=A/G	60	387
Rv0327c	cytochrome P450 Cyp135A1	320=K/V	97	487
Rv0327c	cytochrome P450 Cyp135A1	65=E/T	65	292
Rv0327c	cytochrome P450 Cyp135A1	322=T/K	78	256
Rv0327c	cytochrome P450 Cyp135A1	323=A/E	107	275
Rv0327c	cytochrome P450 Cyp135A1	69=A/G	60	387
Rv0327c	cytochrome P450 Cyp135A1	325=A/V	64	319
Rv0327c	cytochrome P450 Cyp135A1	73=S/I	142	270
Rv0327c	cytochrome P450 Cyp135A1	74=L/Y	36	295
Rv0327c	cytochrome P450 Cyp135A1	331=R/T	71	199
Rv0327c	cytochrome P450 Cyp135A1	79=G/A	60	369
Rv0327c	cytochrome P450 Cyp135A1	336=T/V	69	362
Rv0327c	cytochrome P450 Cyp135A1	81=H/S	89	365
Rv0327c	cytochrome P450 Cyp135A1	338=V/A	64	389
Rv0327c	cytochrome P450 Cyp135A1	339=N/I	149	184
Rv0327c	cytochrome P450 Cyp135A1	84=G/K	127	219
Rv0327c	cytochrome P450 Cyp135A1	340=T/P	38	164
Rv0327c	cytochrome P450 Cyp135A1	85=F/G	153	94
Rv0327c	cytochrome P450 Cyp135A1	341=S/G	56	418
Rv0327c	cytochrome P450 Cyp135A1	345=A/V	64	319
Rv0327c	cytochrome P450 Cyp135A1	90=H/T	47	205
Rv0327c	cytochrome P450 Cyp135A1	347=A/G	60	387
Rv0327c	cytochrome P450 Cyp135A1	348=S/D	65	314
Rv0327c	cytochrome P450 Cyp135A1	349=E/P	93	216
Rv0327c	cytochrome P450 Cyp135A1	350=V/H	84	253
Rv0327c	cytochrome P450 Cyp135A1	95=T/V	69	362
Rv0327c	cytochrome P450 Cyp135A1	351=S/I	142	270
Rv0327c	cytochrome P450 Cyp135A1	97=E/G	98	407
Rv0327c	cytochrome P450 Cyp135A1	98=A/D	126	193
Rv0327c	cytochrome P450 Cyp135A1	354=K/D	101	465
Rv0327c	cytochrome P450 Cyp135A1	99=E/A	107	520
Rv0327c	cytochrome P450 Cyp135A1	355=P/A	27	454
Rv0327c	cytochrome P450 Cyp135A1	356=T/D	85	190
Rv0327c	cytochrome P450 Cyp135A1	101=A/R	112	295
Rv0327c	cytochrome P450 Cyp135A1	357=E/R	54	279
Rv0327c	cytochrome P450 Cyp135A1	102=R/D	96	124
Rv0327c	cytochrome P450 Cyp135A1	103=M/R	91	112
Rv0327c	cytochrome P450 Cyp135A1	359=R/D	96	124
Rv0327c	cytochrome P450 Cyp135A1	105=S/R	110	363
Rv0327c	cytochrome P450 Cyp135A1	361=S/D	65	314
Rv0327c	cytochrome P450 Cyp135A1	363=F/M	28	255
Rv0327c	cytochrome P450 Cyp135A1	109=P/A	27	454
Rv0327c	cytochrome P450 Cyp135A1	365=D/G	94	264
Rv0327c	cytochrome P450 Cyp135A1	110=A/P	27	243
Rv0327c	cytochrome P450 Cyp135A1	366=G/V	109	208
Rv0327c	cytochrome P450 Cyp135A1	368=V/P	68	201
Rv0327c	cytochrome P450 Cyp135A1	369=A/G	60	387
Rv0327c	cytochrome P450 Cyp135A1	114=A/D	126	193
Rv0327c	cytochrome P450 Cyp135A1	117=R/A	112	459
Rv0327c	cytochrome P450 Cyp135A1	119=Y/Q	99	369
Rv0327c	cytochrome P450 Cyp135A1	120=R/T	71	199
Rv0327c	cytochrome P450 Cyp135A1	121=D/G	94	264
Rv0327c	cytochrome P450 Cyp135A1	380=V/N	133	108
Rv0327c	cytochrome P450 Cyp135A1	125=S/Q	68	352
Rv0327c	cytochrome P450 Cyp135A1	128=R/A	112	459
Rv0327c	cytochrome P450 Cyp135A1	386=F/A	113	236
Rv0327c	cytochrome P450 Cyp135A1	387=G/T	59	187
Rv0327c	cytochrome P450 Cyp135A1	132=T/A	58	402
Rv0327c	cytochrome P450 Cyp135A1	135=R/P	103	145
Rv0327c	cytochrome P450 Cyp135A1	391=T/V	69	362
Rv0327c	cytochrome P450 Cyp135A1	136=P/V	68	421
Rv0327c	cytochrome P450 Cyp135A1	137=H/G	98	370
Rv0327c	cytochrome P450 Cyp135A1	393=G/F	153	168
Rv0327c	cytochrome P450 Cyp135A1	138=A/R	112	295
Rv0327c	cytochrome P450 Cyp135A1	394=A/R	112	295
Rv0327c	cytochrome P450 Cyp135A1	139=T/P	38	164
Rv0327c	cytochrome P450 Cyp135A1	140=I/F	21	331
Rv0327c	cytochrome P450 Cyp135A1	141=N/A	111	400
Rv0327c	cytochrome P450 Cyp135A1	143=L/A	96	343
Rv0327c	cytochrome P450 Cyp135A1	144=D/P	108	220
Rv0327c	cytochrome P450 Cyp135A1	145=H/K	32	332
Rv0327c	cytochrome P450 Cyp135A1	401=F/L	22	296
Rv0327c	cytochrome P450 Cyp135A1	147=N/A	111	400
Rv0327c	cytochrome P450 Cyp135A1	148=A/Q	91	320
Rv0327c	cytochrome P450 Cyp135A1	404=F/V	50	291
Rv0327c	cytochrome P450 Cyp135A1	405=T/D	85	190
Rv0327c	cytochrome P450 Cyp135A1	408=A/T	58	312
Rv0327c	cytochrome P450 Cyp135A1	409=A/T	58	312
Rv0327c	cytochrome P450 Cyp135A1	410=G/A	60	369
Rv0327c	cytochrome P450 Cyp135A1	157=V/T	69	398
Rv0327c	cytochrome P450 Cyp135A1	159=F/I	21	181
Rv0327c	cytochrome P450 Cyp135A1	416=T/R	71	299
Rv0327c	cytochrome P450 Cyp135A1	161=V/A	64	389
Rv0327c	cytochrome P450 Cyp135A1	417=P/R	103	254
Rv0327c	cytochrome P450 Cyp135A1	418=L/R	102	185
Rv0327c	cytochrome P450 Cyp135A1	165=K/A	106	600
Rv0327c	cytochrome P450 Cyp135A1	166=V/R	96	190
Rv0327c	cytochrome P450 Cyp135A1	167=K/L	107	301
Rv0327c	cytochrome P450 Cyp135A1	423=T/I	89	198
Rv0327c	cytochrome P450 Cyp135A1	168=A/T	58	312
Rv0327c	cytochrome P450 Cyp135A1	424=T/F	103	273
Rv0327c	cytochrome P450 Cyp135A1	169=E/A	107	520
Rv0327c	cytochrome P450 Cyp135A1	171=T/R	71	299
Rv0327c	cytochrome P450 Cyp135A1	427=K/H	32	362
Rv0327c	cytochrome P450 Cyp135A1	172=S/E	80	343
Rv0327c	cytochrome P450 Cyp135A1	428=H/R	29	275
Rv0327c	cytochrome P450 Cyp135A1	173=R/V	96	189
Rv0327c	cytochrome P450 Cyp135A1	175=Q/P	76	212
Rv0327c	cytochrome P450 Cyp135A1	431=H/R	29	275
Rv0327c	cytochrome P450 Cyp135A1	179=N/R	86	252
Rv0327c	cytochrome P450 Cyp135A1	435=I/T	89	193
Rv0327c	cytochrome P450 Cyp135A1	436=P/A	27	454
Rv0327c	cytochrome P450 Cyp135A1	181=H/G	98	370
Rv0327c	cytochrome P450 Cyp135A1	437=Q/T	42	361
Rv0327c	cytochrome P450 Cyp135A1	182=P/A	27	454
Rv0327c	cytochrome P450 Cyp135A1	183=A/W	148	165
Rv0327c	cytochrome P450 Cyp135A1	184=I/E	134	197
Rv0327c	cytochrome P450 Cyp135A1	440=L/S	145	212
Rv0327c	cytochrome P450 Cyp135A1	185=L/T	92	165
Rv0327c	cytochrome P450 Cyp135A1	186=A/L	96	313
Rv0327c	cytochrome P450 Cyp135A1	187=G/A	60	369
Rv0327c	cytochrome P450 Cyp135A1	443=L/D	172	112
Rv0327c	cytochrome P450 Cyp135A1	444=G/E	98	206
Rv0327c	cytochrome P450 Cyp135A1	189=P/A	27	454
Rv0327c	cytochrome P450 Cyp135A1	445=D/G	94	264
Rv0327c	cytochrome P450 Cyp135A1	190=Y/N	143	129
Rv0327c	cytochrome P450 Cyp135A1	191=P/E	93	346
Rv0327c	cytochrome P450 Cyp135A1	447=D/C	154	285
Rv0327c	cytochrome P450 Cyp135A1	194=K/L	107	301
Rv0327c	cytochrome P450 Cyp135A1	195=R/G	125	251
Rv0327c	cytochrome P450 Cyp135A1	196=M/K	95	135
Rv0327c	cytochrome P450 Cyp135A1	201=R/T	71	199
Rv0327c	cytochrome P450 Cyp135A1	202=F/L	22	296
Rv0327c	cytochrome P450 Cyp135A1	203=F/R	97	122
Rv0327c	cytochrome P450 Cyp135A1	204=H/E	40	319
Rv0327c	cytochrome P450 Cyp135A1	205=N/A	111	400
Rv0327c	cytochrome P450 Cyp135A1	206=Q/I	109	467
Rv0327c	cytochrome P450 Cyp135A1	207=T/D	85	190
Rv0327c	cytochrome P450 Cyp135A1	208=K/A	106	600
Rv0327c	cytochrome P450 Cyp135A1	209=I/A	94	326
Rv0327c	cytochrome P450 Cyp135A1	211=E/G	98	407
Rv0327c	cytochrome P450 Cyp135A1	215=R/A	112	459
Rv0327c	cytochrome P450 Cyp135A1	219=S/D	65	314
Rv0327c	cytochrome P450 Cyp135A1	222=I/A	94	326
Rv0327c	cytochrome P450 Cyp135A1	224=S/P	74	249
Rv0327c	cytochrome P450 Cyp135A1	227=T/V	69	362
Rv0327c	cytochrome P450 Cyp135A1	228=A/T	58	312
Rv0327c	cytochrome P450 Cyp135A1	232=V/A	64	389
Rv0327c	cytochrome P450 Cyp135A1	235=R/I	97	139
Rv0327c	cytochrome P450 Cyp135A1	240=K/G	127	492
Rv0327c	cytochrome P450 Cyp135A1	241=D/G	94	264
Rv0327c	cytochrome P450 Cyp135A1	250=A/R	112	295
Rv0545c	low-affinity inorganic phosphate transporter	257=M/F	28	330
Rv0545c	low-affinity inorganic phosphate transporter	3=L/A	96	343
Rv0545c	low-affinity inorganic phosphate transporter	6=F/V	50	291
Rv0545c	low-affinity inorganic phosphate transporter	269=L/S	145	212
Rv0545c	low-affinity inorganic phosphate transporter	272=H/A	86	462
Rv0545c	low-affinity inorganic phosphate transporter	273=F/A	113	236
Rv0545c	low-affinity inorganic phosphate transporter	275=Y/M	36	392
Rv0545c	low-affinity inorganic phosphate transporter	281=Q/H	24	396
Rv0545c	low-affinity inorganic phosphate transporter	41=A/K	106	225
Rv0545c	low-affinity inorganic phosphate transporter	44=V/T	69	398
Rv0545c	low-affinity inorganic phosphate transporter	302=G/A	60	369
Rv0545c	low-affinity inorganic phosphate transporter	47=A/L	96	313
Rv0545c	low-affinity inorganic phosphate transporter	49=P/A	27	454
Rv0545c	low-affinity inorganic phosphate transporter	50=A/G	60	387
Rv0545c	low-affinity inorganic phosphate transporter	308=V/A	64	389
Rv0545c	low-affinity inorganic phosphate transporter	61=T/V	69	362
Rv0545c	low-affinity inorganic phosphate transporter	317=L/A	96	343
Rv0545c	low-affinity inorganic phosphate transporter	62=A/E	107	275
Rv0545c	low-affinity inorganic phosphate transporter	65=A/V	64	319
Rv0545c	low-affinity inorganic phosphate transporter	68=A/T	58	312
Rv0545c	low-affinity inorganic phosphate transporter	324=F/L	22	296
Rv0545c	low-affinity inorganic phosphate transporter	69=K/T	78	476
Rv0545c	low-affinity inorganic phosphate transporter	70=G/S	56	304
Rv0545c	low-affinity inorganic phosphate transporter	327=G/W	184	173
Rv0545c	low-affinity inorganic phosphate transporter	73=D/K	101	208
Rv0545c	low-affinity inorganic phosphate transporter	329=V/S	124	326
Rv0545c	low-affinity inorganic phosphate transporter	74=A/V	64	319
Rv0545c	low-affinity inorganic phosphate transporter	330=H/S	89	365
Rv0545c	low-affinity inorganic phosphate transporter	75=N/Q	46	298
Rv0545c	low-affinity inorganic phosphate transporter	331=F/G	153	94
Rv0545c	low-affinity inorganic phosphate transporter	76=L/D	172	112
Rv0545c	low-affinity inorganic phosphate transporter	77=V/S	124	326
Rv0545c	low-affinity inorganic phosphate transporter	333=G/T	59	187
Rv0545c	low-affinity inorganic phosphate transporter	334=G/S	56	304
Rv0545c	low-affinity inorganic phosphate transporter	335=Y/A	112	402
Rv0545c	low-affinity inorganic phosphate transporter	80=E/T	65	292
Rv0545c	low-affinity inorganic phosphate transporter	336=P/T	38	286
Rv0545c	low-affinity inorganic phosphate transporter	339=I/D	168	27
Rv0545c	low-affinity inorganic phosphate transporter	341=G/A	60	369
Rv0545c	low-affinity inorganic phosphate transporter	343=A/V	64	319
Rv0545c	low-affinity inorganic phosphate transporter	346=W/V	88	110
Rv0545c	low-affinity inorganic phosphate transporter	347=L/G	138	201
Rv0545c	low-affinity inorganic phosphate transporter	348=T/L	92	271
Rv0545c	low-affinity inorganic phosphate transporter	350=T/A	58	402
Rv0545c	low-affinity inorganic phosphate transporter	351=A/F	113	305
Rv0545c	low-affinity inorganic phosphate transporter	354=L/W	61	152
Rv0545c	low-affinity inorganic phosphate transporter	99=L/F	22	336
Rv0545c	low-affinity inorganic phosphate transporter	359=A/Q	91	320
Rv0545c	low-affinity inorganic phosphate transporter	360=P/K	103	231
Rv0545c	low-affinity inorganic phosphate transporter	364=T/K	78	256
Rv0545c	low-affinity inorganic phosphate transporter	110=I/F	21	331
Rv0545c	low-affinity inorganic phosphate transporter	372=G/D	94	188
Rv0545c	low-affinity inorganic phosphate transporter	117=T/G	59	332
Rv0545c	low-affinity inorganic phosphate transporter	373=N/T	65	329
Rv0545c	low-affinity inorganic phosphate transporter	374=L/T	92	165
Rv0545c	low-affinity inorganic phosphate transporter	375=T/N	65	240
Rv0545c	low-affinity inorganic phosphate transporter	377=G/V	109	208
Rv0545c	low-affinity inorganic phosphate transporter	379=E/P	93	216
Rv0545c	low-affinity inorganic phosphate transporter	124=R/A	112	459
Rv0545c	low-affinity inorganic phosphate transporter	127=I/N	149	172
Rv0545c	low-affinity inorganic phosphate transporter	384=P/E	93	346
Rv0545c	low-affinity inorganic phosphate transporter	386=A/R	112	295
Rv0545c	low-affinity inorganic phosphate transporter	387=D/V	152	175
Rv0545c	low-affinity inorganic phosphate transporter	132=V/T	69	398
Rv0545c	low-affinity inorganic phosphate transporter	388=Q/T	42	361
Rv0545c	low-affinity inorganic phosphate transporter	133=S/Q	68	352
Rv0545c	low-affinity inorganic phosphate transporter	389=R/T	71	199
Rv0545c	low-affinity inorganic phosphate transporter	390=P/T	38	286
Rv0545c	low-affinity inorganic phosphate transporter	392=V/D	152	228
Rv0545c	low-affinity inorganic phosphate transporter	394=A/K	106	225
Rv0545c	low-affinity inorganic phosphate transporter	396=P/V	68	421
Rv0545c	low-affinity inorganic phosphate transporter	141=V/A	64	389
Rv0545c	low-affinity inorganic phosphate transporter	143=A/P	27	243
Rv0545c	low-affinity inorganic phosphate transporter	147=T/C	149	325
Rv0545c	low-affinity inorganic phosphate transporter	150=G/A	60	369
Rv0545c	low-affinity inorganic phosphate transporter	151=A/G	60	387
Rv0545c	low-affinity inorganic phosphate transporter	152=V/C	192	382
Rv0545c	low-affinity inorganic phosphate transporter	160=T/L	92	271
Rv0545c	low-affinity inorganic phosphate transporter	163=G/R	125	178
Rv0545c	low-affinity inorganic phosphate transporter	169=T/R	71	299
Rv0545c	low-affinity inorganic phosphate transporter	170=E/R	54	279
Rv0545c	low-affinity inorganic phosphate transporter	171=R/E	54	250
Rv0545c	low-affinity inorganic phosphate transporter	175=R/W	101	63
Rv0545c	low-affinity inorganic phosphate transporter	179=G/A	60	369
Rv0545c	low-affinity inorganic phosphate transporter	201=F/A	113	236
Rv0545c	low-affinity inorganic phosphate transporter	207=Y/T	92	NR
Rv0545c	low-affinity inorganic phosphate transporter	209=A/H	86	301
Rv0545c	low-affinity inorganic phosphate transporter	212=T/G	59	332
Rv0545c	low-affinity inorganic phosphate transporter	213=T/D	85	190
Rv0545c	low-affinity inorganic phosphate transporter	214=A/V	64	319
Rv0545c	low-affinity inorganic phosphate transporter	215=S/K	121	275
Rv0545c	low-affinity inorganic phosphate transporter	216=V/E	121	192
Rv0545c	low-affinity inorganic phosphate transporter	217=P/E	93	346
Rv0545c	low-affinity inorganic phosphate transporter	219=L/F	22	336
Rv0545c	low-affinity inorganic phosphate transporter	223=V/F	50	207
Rv0545c	low-affinity inorganic phosphate transporter	230=A/G	60	387
Rv0545c	low-affinity inorganic phosphate transporter	231=A/L	96	313
Rv0545c	low-affinity inorganic phosphate transporter	253=P/S	74	392
Rv0763c	ferredoxin	48=V/A	64	389
Rv0763c	ferredoxin	64=R/T	71	199
Rv0763c	ferredoxin	33=Q/V	96	603
Rv0763c	ferredoxin	51=H/M	87	315
Rv0763c	ferredoxin	54=W/E	152	65
Rv0763c	ferredoxin	7=A/L	96	313
Rv0763c	ferredoxin	39=P/S	74	392
Rv0763c	ferredoxin	55=A/M	84	549
Rv0763c	ferredoxin	9=R/E	54	250
Rv0763c	ferredoxin	25=Y/V	55	NR
Rv0763c	ferredoxin	45=A/L	96	313
Rv0763c	ferredoxin	47=G/E	98	206
Rv0630c	exonuclease V subunit beta RecB	1024=V/C	192	382
Rv0630c	exonuclease V subunit beta RecB	3=R/P	103	145
Rv0630c	exonuclease V subunit beta RecB	519=H/F	100	328
Rv0630c	exonuclease V subunit beta RecB	9=P/A	27	454
Rv0630c	exonuclease V subunit beta RecB	522=H/E	40	319
Rv0630c	exonuclease V subunit beta RecB	12=R/E	54	250
Rv0630c	exonuclease V subunit beta RecB	1036=R/P	103	145
Rv0630c	exonuclease V subunit beta RecB	13=E/P	93	216
Rv0630c	exonuclease V subunit beta RecB	1037=D/G	94	264
Rv0630c	exonuclease V subunit beta RecB	14=G/R	125	178
Rv0630c	exonuclease V subunit beta RecB	526=A/T	58	312
Rv0630c	exonuclease V subunit beta RecB	1040=P/A	27	454
Rv0630c	exonuclease V subunit beta RecB	1041=A/R	112	295
Rv0630c	exonuclease V subunit beta RecB	1045=G/A	60	369
Rv0630c	exonuclease V subunit beta RecB	535=A/R	112	295
Rv0630c	exonuclease V subunit beta RecB	539=R/A	112	459
Rv0630c	exonuclease V subunit beta RecB	543=S/R	110	363
Rv0630c	exonuclease V subunit beta RecB	544=Q/W	130	159
Rv0630c	exonuclease V subunit beta RecB	545=R/V	96	189
Rv0630c	exonuclease V subunit beta RecB	546=G/D	94	188
Rv0630c	exonuclease V subunit beta RecB	1058=A/P	27	243
Rv0630c	exonuclease V subunit beta RecB	1059=A/D	126	193
Rv0630c	exonuclease V subunit beta RecB	550=D/H	81	298
Rv0630c	exonuclease V subunit beta RecB	1063=T/L	92	271
Rv0630c	exonuclease V subunit beta RecB	1064=A/D	126	193
Rv0630c	exonuclease V subunit beta RecB	42=T/G	59	332
Rv0630c	exonuclease V subunit beta RecB	43=A/V	64	319
Rv0630c	exonuclease V subunit beta RecB	558=A/T	58	312
Rv0630c	exonuclease V subunit beta RecB	48=E/R	54	279
Rv0630c	exonuclease V subunit beta RecB	1074=N/Q	46	298
Rv0630c	exonuclease V subunit beta RecB	564=A/T	58	312
Rv0630c	exonuclease V subunit beta RecB	1077=T/A	58	402
Rv0630c	exonuclease V subunit beta RecB	55=N/G	80	391
Rv0630c	exonuclease V subunit beta RecB	1081=V/E	121	192
Rv0630c	exonuclease V subunit beta RecB	570=L/Y	36	295
Rv0630c	exonuclease V subunit beta RecB	1082=A/E	107	275
Rv0630c	exonuclease V subunit beta RecB	571=G/S	56	304
Rv0630c	exonuclease V subunit beta RecB	574=G/A	60	369
Rv0630c	exonuclease V subunit beta RecB	1089=R/A	112	459
Rv0630c	exonuclease V subunit beta RecB	68=G/S	56	304
Rv0630c	exonuclease V subunit beta RecB	582=Q/D	61	68
Rv0630c	exonuclease V subunit beta RecB	583=A/D	126	193
Rv0630c	exonuclease V subunit beta RecB	585=A/G	60	387
Rv0630c	exonuclease V subunit beta RecB	75=G/R	125	178
Rv0630c	exonuclease V subunit beta RecB	587=A/L	96	313
Rv0630c	exonuclease V subunit beta RecB	77=L/F	22	336
Rv0630c	exonuclease V subunit beta RecB	589=P/T	38	286
Rv0630c	exonuclease V subunit beta RecB	78=Q/D	61	68
Rv0630c	exonuclease V subunit beta RecB	590=P/V	68	421
Rv0630c	exonuclease V subunit beta RecB	79=G/D	94	188
Rv0630c	exonuclease V subunit beta RecB	80=D/P	108	220
Rv0630c	exonuclease V subunit beta RecB	592=H/R	29	275
Rv0630c	exonuclease V subunit beta RecB	82=P/A	27	454
Rv0630c	exonuclease V subunit beta RecB	83=P/G	42	404
Rv0630c	exonuclease V subunit beta RecB	84=S/D	65	314
Rv0630c	exonuclease V subunit beta RecB	85=G/N	80	210
Rv0630c	exonuclease V subunit beta RecB	89=E/R	54	279
Rv0630c	exonuclease V subunit beta RecB	93=R/T	71	199
Rv0630c	exonuclease V subunit beta RecB	95=S/D	65	314
Rv0630c	exonuclease V subunit beta RecB	96=D/A	126	293
Rv0630c	exonuclease V subunit beta RecB	97=A/E	107	275
Rv0630c	exonuclease V subunit beta RecB	99=R/C	180	225
Rv0630c	exonuclease V subunit beta RecB	100=A/D	126	193
Rv0630c	exonuclease V subunit beta RecB	101=Q/A	91	499
Rv0630c	exonuclease V subunit beta RecB	104=S/R	110	363
Rv0630c	exonuclease V subunit beta RecB	112=N/G	80	391
Rv0630c	exonuclease V subunit beta RecB	631=S/P	74	249
Rv0630c	exonuclease V subunit beta RecB	632=D/R	96	252
Rv0630c	exonuclease V subunit beta RecB	126=G/Q	87	272
Rv0630c	exonuclease V subunit beta RecB	127=S/L	145	295
Rv0630c	exonuclease V subunit beta RecB	642=T/I	89	198
Rv0630c	exonuclease V subunit beta RecB	138=N/T	65	329
Rv0630c	exonuclease V subunit beta RecB	139=A/D	126	193
Rv0630c	exonuclease V subunit beta RecB	652=G/S	56	304
Rv0630c	exonuclease V subunit beta RecB	141=D/G	94	264
Rv0630c	exonuclease V subunit beta RecB	653=G/S	56	304
Rv0630c	exonuclease V subunit beta RecB	654=A/P	27	243
Rv0630c	exonuclease V subunit beta RecB	655=Q/D	61	68
Rv0630c	exonuclease V subunit beta RecB	656=R/F	97	213
Rv0630c	exonuclease V subunit beta RecB	145=K/V	97	487
Rv0630c	exonuclease V subunit beta RecB	657=R/A	112	459
Rv0630c	exonuclease V subunit beta RecB	658=T/A	58	402
Rv0630c	exonuclease V subunit beta RecB	660=E/A	107	520
Rv0630c	exonuclease V subunit beta RecB	149=T/D	85	190
Rv0630c	exonuclease V subunit beta RecB	661=G/Q	87	272
Rv0630c	exonuclease V subunit beta RecB	662=L/Q	113	250
Rv0630c	exonuclease V subunit beta RecB	663=N/A	111	400
Rv0630c	exonuclease V subunit beta RecB	153=T/A	58	402
Rv0630c	exonuclease V subunit beta RecB	669=H/G	98	370
Rv0630c	exonuclease V subunit beta RecB	159=R/L	102	242
Rv0630c	exonuclease V subunit beta RecB	167=Q/D	61	68
Rv0630c	exonuclease V subunit beta RecB	168=E/R	54	279
Rv0630c	exonuclease V subunit beta RecB	169=T/D	85	190
Rv0630c	exonuclease V subunit beta RecB	172=E/L	138	321
Rv0630c	exonuclease V subunit beta RecB	176=A/E	107	275
Rv0630c	exonuclease V subunit beta RecB	177=E/S	80	355
Rv0630c	exonuclease V subunit beta RecB	180=A/R	112	295
Rv0630c	exonuclease V subunit beta RecB	694=F/R	97	122
Rv0630c	exonuclease V subunit beta RecB	183=L/H	99	288
Rv0630c	exonuclease V subunit beta RecB	187=D/G	94	264
Rv0630c	exonuclease V subunit beta RecB	188=D/Y	160	227
Rv0630c	exonuclease V subunit beta RecB	189=P/A	27	454
Rv0630c	exonuclease V subunit beta RecB	190=C/H	174	258
Rv0630c	exonuclease V subunit beta RecB	191=A/T	58	312
Rv0630c	exonuclease V subunit beta RecB	196=P/R	103	254
Rv0630c	exonuclease V subunit beta RecB	709=R/A	112	459
Rv0630c	exonuclease V subunit beta RecB	199=E/A	107	520
Rv0630c	exonuclease V subunit beta RecB	712=Q/D	61	68
Rv0630c	exonuclease V subunit beta RecB	713=S/P	74	249
Rv0630c	exonuclease V subunit beta RecB	714=Q/V	96	603
Rv0630c	exonuclease V subunit beta RecB	203=K/D	101	465
Rv0630c	exonuclease V subunit beta RecB	720=T/D	85	190
Rv0630c	exonuclease V subunit beta RecB	209=R/E	54	250
Rv0630c	exonuclease V subunit beta RecB	212=A/K	106	225
Rv0630c	exonuclease V subunit beta RecB	724=T/D	85	190
Rv0630c	exonuclease V subunit beta RecB	213=E/A	107	520
Rv0630c	exonuclease V subunit beta RecB	726=E/A	107	520
Rv0630c	exonuclease V subunit beta RecB	215=L/C	198	366
Rv0630c	exonuclease V subunit beta RecB	216=E/A	107	520
Rv0630c	exonuclease V subunit beta RecB	729=W/M	67	110
Rv0630c	exonuclease V subunit beta RecB	731=V/R	96	190
Rv0630c	exonuclease V subunit beta RecB	220=R/T	71	199
Rv0630c	exonuclease V subunit beta RecB	732=F/L	22	296
Rv0630c	exonuclease V subunit beta RecB	733=A/R	112	295
Rv0630c	exonuclease V subunit beta RecB	734=Q/A	91	499
Rv0630c	exonuclease V subunit beta RecB	223=G/R	125	178
Rv0630c	exonuclease V subunit beta RecB	737=A/D	126	193
Rv0630c	exonuclease V subunit beta RecB	226=R/G	125	251
Rv0630c	exonuclease V subunit beta RecB	738=A/E	107	275
Rv0630c	exonuclease V subunit beta RecB	227=A/I	94	245
Rv0630c	exonuclease V subunit beta RecB	228=Q/L	113	391
Rv0630c	exonuclease V subunit beta RecB	229=G/H	98	235
Rv0630c	exonuclease V subunit beta RecB	742=S/V	124	358
Rv0630c	exonuclease V subunit beta RecB	235=I/S	142	196
Rv0630c	exonuclease V subunit beta RecB	749=G/A	60	369
Rv0630c	exonuclease V subunit beta RecB	750=A/E	107	275
Rv0630c	exonuclease V subunit beta RecB	239=T/D	85	190
Rv0630c	exonuclease V subunit beta RecB	752=S/V	124	358
Rv0630c	exonuclease V subunit beta RecB	753=S/E	80	343
Rv0630c	exonuclease V subunit beta RecB	244=A/P	27	243
Rv0630c	exonuclease V subunit beta RecB	756=K/L	107	301
Rv0630c	exonuclease V subunit beta RecB	758=V/A	64	389
Rv0630c	exonuclease V subunit beta RecB	760=V/P	68	201
Rv0630c	exonuclease V subunit beta RecB	761=P/D	108	254
Rv0630c	exonuclease V subunit beta RecB	250=D/A	126	293
Rv0630c	exonuclease V subunit beta RecB	762=G/T	59	187
Rv0630c	exonuclease V subunit beta RecB	763=F/L	22	296
Rv0630c	exonuclease V subunit beta RecB	764=E/A	107	520
Rv0630c	exonuclease V subunit beta RecB	254=E/R	54	279
Rv0630c	exonuclease V subunit beta RecB	257=R/S	110	270
Rv0630c	exonuclease V subunit beta RecB	774=T/P	38	164
Rv0630c	exonuclease V subunit beta RecB	775=T/L	92	271
Rv0630c	exonuclease V subunit beta RecB	783=D/G	94	264
Rv0630c	exonuclease V subunit beta RecB	787=G/A	60	369
Rv0630c	exonuclease V subunit beta RecB	790=A/Q	91	320
Rv0630c	exonuclease V subunit beta RecB	791=V/E	121	192
Rv0630c	exonuclease V subunit beta RecB	280=S/R	110	363
Rv0630c	exonuclease V subunit beta RecB	281=R/G	125	251
Rv0630c	exonuclease V subunit beta RecB	794=T/G	59	332
Rv0630c	exonuclease V subunit beta RecB	284=A/T	58	312
Rv0630c	exonuclease V subunit beta RecB	798=A/E	107	275
Rv0630c	exonuclease V subunit beta RecB	799=A/V	64	319
Rv0630c	exonuclease V subunit beta RecB	800=G/V	109	208
Rv0630c	exonuclease V subunit beta RecB	801=G/E	98	206
Rv0630c	exonuclease V subunit beta RecB	802=R/L	102	242
Rv0630c	exonuclease V subunit beta RecB	803=A/D	126	193
Rv0630c	exonuclease V subunit beta RecB	297=G/A	60	369
Rv0630c	exonuclease V subunit beta RecB	810=V/E	121	192
Rv0630c	exonuclease V subunit beta RecB	812=A/R	112	295
Rv0630c	exonuclease V subunit beta RecB	813=A/G	60	387
Rv0630c	exonuclease V subunit beta RecB	815=G/D	94	188
Rv0630c	exonuclease V subunit beta RecB	304=H/V	84	255
Rv0630c	exonuclease V subunit beta RecB	817=G/D	94	188
Rv0630c	exonuclease V subunit beta RecB	818=A/V	64	319
Rv0630c	exonuclease V subunit beta RecB	308=K/H	32	362
Rv0630c	exonuclease V subunit beta RecB	821=T/A	58	402
Rv0630c	exonuclease V subunit beta RecB	311=G/A	60	369
Rv0630c	exonuclease V subunit beta RecB	314=D/G	94	264
Rv0630c	exonuclease V subunit beta RecB	826=A/G	60	387
Rv0630c	exonuclease V subunit beta RecB	315=A/V	64	319
Rv0630c	exonuclease V subunit beta RecB	317=Y/R	77	340
Rv0630c	exonuclease V subunit beta RecB	829=S/M	135	321
Rv0630c	exonuclease V subunit beta RecB	832=S/K	121	275
Rv0630c	exonuclease V subunit beta RecB	321=V/T	69	398
Rv0630c	exonuclease V subunit beta RecB	327=R/A	112	459
Rv0630c	exonuclease V subunit beta RecB	328=A/P	27	243
Rv0630c	exonuclease V subunit beta RecB	332=S/G	56	418
Rv0630c	exonuclease V subunit beta RecB	335=T/A	58	402
Rv0630c	exonuclease V subunit beta RecB	847=A/F	113	305
Rv0630c	exonuclease V subunit beta RecB	849=P/V	68	421
Rv0630c	exonuclease V subunit beta RecB	341=T/Q	42	308
Rv0630c	exonuclease V subunit beta RecB	344=H/D	81	141
Rv0630c	exonuclease V subunit beta RecB	345=A/P	27	243
Rv0630c	exonuclease V subunit beta RecB	346=D/R	96	252
Rv0630c	exonuclease V subunit beta RecB	858=Q/A	91	499
Rv0630c	exonuclease V subunit beta RecB	860=R/V	96	189
Rv0630c	exonuclease V subunit beta RecB	861=R/E	54	250
Rv0630c	exonuclease V subunit beta RecB	351=G/R	125	178
Rv0630c	exonuclease V subunit beta RecB	352=T/V	69	362
Rv0630c	exonuclease V subunit beta RecB	864=P/L	98	258
Rv0630c	exonuclease V subunit beta RecB	867=T/P	38	164
Rv0630c	exonuclease V subunit beta RecB	357=A/R	112	295
Rv0630c	exonuclease V subunit beta RecB	358=G/E	98	206
Rv0630c	exonuclease V subunit beta RecB	871=D/P	108	220
Rv0630c	exonuclease V subunit beta RecB	872=H/P	77	220
Rv0630c	exonuclease V subunit beta RecB	362=A/Q	91	320
Rv0630c	exonuclease V subunit beta RecB	363=S/G	56	418
Rv0630c	exonuclease V subunit beta RecB	366=R/H	29	263
Rv0630c	exonuclease V subunit beta RecB	367=P/N	91	352
Rv0630c	exonuclease V subunit beta RecB	368=A/E	107	275
Rv0630c	exonuclease V subunit beta RecB	881=R/A	112	459
Rv0630c	exonuclease V subunit beta RecB	375=V/C	192	382
Rv0630c	exonuclease V subunit beta RecB	376=K/T	78	476
Rv0630c	exonuclease V subunit beta RecB	378=H/D	81	141
Rv0630c	exonuclease V subunit beta RecB	379=T/Q	42	308
Rv0630c	exonuclease V subunit beta RecB	380=L/F	22	336
Rv0630c	exonuclease V subunit beta RecB	381=G/R	125	178
Rv0630c	exonuclease V subunit beta RecB	382=Y/V	55	NR
Rv0630c	exonuclease V subunit beta RecB	894=A/L	96	313
Rv0630c	exonuclease V subunit beta RecB	383=D/R	96	252
Rv0630c	exonuclease V subunit beta RecB	384=G/T	59	187
Rv0630c	exonuclease V subunit beta RecB	896=A/P	27	243
Rv0630c	exonuclease V subunit beta RecB	385=T/D	85	190
Rv0630c	exonuclease V subunit beta RecB	897=A/G	60	387
Rv0630c	exonuclease V subunit beta RecB	386=A/R	112	295
Rv0630c	exonuclease V subunit beta RecB	387=H/M	87	315
Rv0630c	exonuclease V subunit beta RecB	902=Q/D	61	68
Rv0630c	exonuclease V subunit beta RecB	392=A/V	64	319
Rv0630c	exonuclease V subunit beta RecB	395=R/N	86	67
Rv0630c	exonuclease V subunit beta RecB	399=D/K	101	208
Rv0630c	exonuclease V subunit beta RecB	916=M/F	28	330
Rv0630c	exonuclease V subunit beta RecB	410=A/N	111	430
Rv0630c	exonuclease V subunit beta RecB	923=L/R	102	185
Rv0630c	exonuclease V subunit beta RecB	925=G/D	94	188
Rv0630c	exonuclease V subunit beta RecB	926=R/D	96	124
Rv0630c	exonuclease V subunit beta RecB	415=F/H	100	237
Rv0630c	exonuclease V subunit beta RecB	416=A/C	195	393
Rv0630c	exonuclease V subunit beta RecB	418=R/E	54	250
Rv0630c	exonuclease V subunit beta RecB	419=P/K	103	231
Rv0630c	exonuclease V subunit beta RecB	421=V/A	64	389
Rv0630c	exonuclease V subunit beta RecB	422=A/P	27	243
Rv0630c	exonuclease V subunit beta RecB	423=A/G	60	387
Rv0630c	exonuclease V subunit beta RecB	937=E/R	54	279
Rv0630c	exonuclease V subunit beta RecB	940=A/R	112	295
Rv0630c	exonuclease V subunit beta RecB	431=H/S	89	365
Rv0630c	exonuclease V subunit beta RecB	945=G/A	60	369
Rv0630c	exonuclease V subunit beta RecB	435=A/G	60	387
Rv0630c	exonuclease V subunit beta RecB	436=R/H	29	263
Rv0630c	exonuclease V subunit beta RecB	439=R/F	97	213
Rv0630c	exonuclease V subunit beta RecB	440=N/A	111	400
Rv0630c	exonuclease V subunit beta RecB	954=D/A	126	293
Rv0630c	exonuclease V subunit beta RecB	957=G/T	59	187
Rv0630c	exonuclease V subunit beta RecB	959=A/G	60	387
Rv0630c	exonuclease V subunit beta RecB	960=G/A	60	369
Rv0630c	exonuclease V subunit beta RecB	962=G/A	60	369
Rv0630c	exonuclease V subunit beta RecB	963=D/G	94	264
Rv0630c	exonuclease V subunit beta RecB	971=A/N	111	430
Rv0630c	exonuclease V subunit beta RecB	461=Q/P	76	212
Rv0630c	exonuclease V subunit beta RecB	464=K/D	101	465
Rv0630c	exonuclease V subunit beta RecB	976=V/A	64	389
Rv0630c	exonuclease V subunit beta RecB	981=P/D	108	254
Rv0630c	exonuclease V subunit beta RecB	475=A/Q	91	320
Rv0630c	exonuclease V subunit beta RecB	477=Q/H	24	396
Rv0630c	exonuclease V subunit beta RecB	994=H/W	115	72
Rv0630c	exonuclease V subunit beta RecB	487=C/T	149	121
Rv0630c	exonuclease V subunit beta RecB	1003=G/A	60	369
Rv0630c	exonuclease V subunit beta RecB	1004=F/P	114	112
Rv0630c	exonuclease V subunit beta RecB	1005=E/A	107	520
Rv0630c	exonuclease V subunit beta RecB	1008=T/A	58	402
Rv0630c	exonuclease V subunit beta RecB	500=A/L	96	313
Rv0630c	exonuclease V subunit beta RecB	511=G/E	98	206
Rv3041c	ABC transporter ATP-binding protein	35=T/V	69	362
Rv3041c	ABC transporter ATP-binding protein	70=A/M	84	549
Rv3041c	ABC transporter ATP-binding protein	262=E/S	80	355
Rv3041c	ABC transporter ATP-binding protein	135=A/D	126	193
Rv3041c	ABC transporter ATP-binding protein	264=T/A	58	402
Rv3041c	ABC transporter ATP-binding protein	41=D/T	85	245
Rv3041c	ABC transporter ATP-binding protein	139=H/V	84	255
Rv3041c	ABC transporter ATP-binding protein	268=A/I	94	245
Rv3041c	ABC transporter ATP-binding protein	77=V/T	69	398
Rv3041c	ABC transporter ATP-binding protein	110=G/D	94	188
Rv3041c	ABC transporter ATP-binding protein	238=A/G	60	387
Rv3041c	ABC transporter ATP-binding protein	239=R/A	112	459
Rv3041c	ABC transporter ATP-binding protein	113=R/T	71	199
Rv3041c	ABC transporter ATP-binding protein	242=A/D	126	193
Rv3041c	ABC transporter ATP-binding protein	247=P/T	38	286
Rv3041c	ABC transporter ATP-binding protein	25=R/A	112	459
Rv3041c	ABC transporter ATP-binding protein	249=A/V	64	319
Rv3041c	ABC transporter ATP-binding protein	26=N/E	42	257
Rv2419c	glucosyl-3-phosphoglycerate phosphatase	128=A/R	112	295
Rv2419c	glucosyl-3-phosphoglycerate phosphatase	67=K/V	97	487
Rv2419c	glucosyl-3-phosphoglycerate phosphatase	131=R/L	102	242
Rv2419c	glucosyl-3-phosphoglycerate phosphatase	196=W/T	128	17
Rv2419c	glucosyl-3-phosphoglycerate phosphatase	197=A/R	112	295
Rv2419c	glucosyl-3-phosphoglycerate phosphatase	198=P/A	27	454
Rv2419c	glucosyl-3-phosphoglycerate phosphatase	135=A/R	112	295
Rv2419c	glucosyl-3-phosphoglycerate phosphatase	199=G/D	94	188
Rv2419c	glucosyl-3-phosphoglycerate phosphatase	72=T/C	149	325
Rv2419c	glucosyl-3-phosphoglycerate phosphatase	200=S/G	56	418
Rv2419c	glucosyl-3-phosphoglycerate phosphatase	74=L/Q	113	250
Rv2419c	glucosyl-3-phosphoglycerate phosphatase	75=V/P	68	201
Rv2419c	glucosyl-3-phosphoglycerate phosphatase	139=A/T	58	312
Rv2419c	glucosyl-3-phosphoglycerate phosphatase	140=S/Q	68	352
Rv2419c	glucosyl-3-phosphoglycerate phosphatase	204=S/D	65	314
Rv2419c	glucosyl-3-phosphoglycerate phosphatase	77=R/S	110	270
Rv2419c	glucosyl-3-phosphoglycerate phosphatase	142=P/T	38	286
Rv2419c	glucosyl-3-phosphoglycerate phosphatase	80=T/A	58	402
Rv2419c	glucosyl-3-phosphoglycerate phosphatase	18=V/A	64	389
Rv2419c	glucosyl-3-phosphoglycerate phosphatase	146=G/S	56	304
Rv2419c	glucosyl-3-phosphoglycerate phosphatase	148=D/G	94	264
Rv2419c	glucosyl-3-phosphoglycerate phosphatase	220=S/G	56	418
Rv2419c	glucosyl-3-phosphoglycerate phosphatase	96=A/L	96	313
Rv2419c	glucosyl-3-phosphoglycerate phosphatase	36=T/E	65	212
Rv2419c	glucosyl-3-phosphoglycerate phosphatase	100=A/E	107	275
Rv2419c	glucosyl-3-phosphoglycerate phosphatase	101=D/V	152	175
Rv2419c	glucosyl-3-phosphoglycerate phosphatase	39=V/A	64	389
Rv2419c	glucosyl-3-phosphoglycerate phosphatase	44=V/A	64	389
Rv2419c	glucosyl-3-phosphoglycerate phosphatase	172=K/G	127	492
Rv2419c	glucosyl-3-phosphoglycerate phosphatase	46=G/A	60	369
Rv2419c	glucosyl-3-phosphoglycerate phosphatase	175=V/A	64	389
Rv2419c	glucosyl-3-phosphoglycerate phosphatase	176=A/D	126	193
Rv2419c	glucosyl-3-phosphoglycerate phosphatase	49=Q/H	24	396
Rv2419c	glucosyl-3-phosphoglycerate phosphatase	114=T/R	71	299
Rv2419c	glucosyl-3-phosphoglycerate phosphatase	180=A/V	64	319
Rv2419c	glucosyl-3-phosphoglycerate phosphatase	62=Y/L	36	362
Rv2419c	glucosyl-3-phosphoglycerate phosphatase	190=T/V	69	362
Rv3392c	cyclopropane mycolic acid synthase CmaA	10=A/D	126	193
Rv3392c	cyclopropane mycolic acid synthase CmaA	144=H/S	89	365
Rv3392c	cyclopropane mycolic acid synthase CmaA	274=R/T	71	199
Rv3392c	cyclopropane mycolic acid synthase CmaA	275=I/E	134	197
Rv3392c	cyclopropane mycolic acid synthase CmaA	149=A/E	107	275
Rv3392c	cyclopropane mycolic acid synthase CmaA	278=I/T	89	193
Rv3392c	cyclopropane mycolic acid synthase CmaA	152=S/R	110	363
Rv3392c	cyclopropane mycolic acid synthase CmaA	153=L/R	102	185
Rv3392c	cyclopropane mycolic acid synthase CmaA	281=N/C	139	234
Rv3392c	cyclopropane mycolic acid synthase CmaA	156=R/S	110	270
Rv3392c	cyclopropane mycolic acid synthase CmaA	285=C/L	198	347
Rv3392c	cyclopropane mycolic acid synthase CmaA	286=Q/A	91	499
Rv3392c	cyclopropane mycolic acid synthase CmaA	160=A/D	126	193
Rv3392c	cyclopropane mycolic acid synthase CmaA	170=T/V	69	362
Rv3392c	cyclopropane mycolic acid synthase CmaA	171=G/K	127	219
Rv3392c	cyclopropane mycolic acid synthase CmaA	172=L/P	98	146
Rv3392c	cyclopropane mycolic acid synthase CmaA	173=H/S	89	365
Rv3392c	cyclopropane mycolic acid synthase CmaA	174=P/D	108	254
Rv3392c	cyclopropane mycolic acid synthase CmaA	177=I/F	21	331
Rv3392c	cyclopropane mycolic acid synthase CmaA	50=I/R	97	124
Rv3392c	cyclopropane mycolic acid synthase CmaA	178=H/A	86	462
Rv3392c	cyclopropane mycolic acid synthase CmaA	181=G/K	127	219
Rv3392c	cyclopropane mycolic acid synthase CmaA	186=F/M	28	255
Rv3392c	cyclopropane mycolic acid synthase CmaA	188=F/K	102	85
Rv3392c	cyclopropane mycolic acid synthase CmaA	189=A/L	96	313
Rv3392c	cyclopropane mycolic acid synthase CmaA	192=L/F	22	336
Rv3392c	cyclopropane mycolic acid synthase CmaA	197=T/D	85	190
Rv3392c	cyclopropane mycolic acid synthase CmaA	204=R/M	91	68
Rv3392c	cyclopropane mycolic acid synthase CmaA	77=A/G	60	387
Rv3392c	cyclopropane mycolic acid synthase CmaA	207=S/K	121	275
Rv3392c	cyclopropane mycolic acid synthase CmaA	209=P/D	108	254
Rv3392c	cyclopropane mycolic acid synthase CmaA	210=M/D	160	392
Rv3392c	cyclopropane mycolic acid synthase CmaA	214=C/H	174	258
Rv3392c	cyclopropane mycolic acid synthase CmaA	217=A/K	106	225
Rv3392c	cyclopropane mycolic acid synthase CmaA	218=N/A	111	400
Rv3392c	cyclopropane mycolic acid synthase CmaA	219=G/S	56	304
Rv3392c	cyclopropane mycolic acid synthase CmaA	221=T/K	78	256
Rv3392c	cyclopropane mycolic acid synthase CmaA	223=T/N	65	240
Rv3392c	cyclopropane mycolic acid synthase CmaA	227=S/P	74	249
Rv3392c	cyclopropane mycolic acid synthase CmaA	100=A/Q	91	320
Rv3392c	cyclopropane mycolic acid synthase CmaA	101=N/A	111	400
Rv3392c	cyclopropane mycolic acid synthase CmaA	230=P/L	98	258
Rv3392c	cyclopropane mycolic acid synthase CmaA	108=A/D	126	193
Rv3392c	cyclopropane mycolic acid synthase CmaA	109=N/E	42	257
Rv3392c	cyclopropane mycolic acid synthase CmaA	237=D/Q	61	263
Rv3392c	cyclopropane mycolic acid synthase CmaA	110=S/H	89	353
Rv3392c	cyclopropane mycolic acid synthase CmaA	113=L/P	98	146
Rv3392c	cyclopropane mycolic acid synthase CmaA	117=R/T	71	199
Rv3392c	cyclopropane mycolic acid synthase CmaA	246=N/R	86	252
Rv3392c	cyclopropane mycolic acid synthase CmaA	248=G/D	94	188
Rv3392c	cyclopropane mycolic acid synthase CmaA	121=A/Q	91	320
Rv3392c	cyclopropane mycolic acid synthase CmaA	249=Q/D	61	68
Rv0820	phosphate ABC transporter ATP-binding protein PhoT	225=V/T	69	398
Rv0820	phosphate ABC transporter ATP-binding protein PhoT	99=A/T	58	312
Rv0820	phosphate ABC transporter ATP-binding protein PhoT	197=Q/D	61	68
Rv0820	phosphate ABC transporter ATP-binding protein PhoT	70=D/G	94	264
Rv0820	phosphate ABC transporter ATP-binding protein PhoT	8=T/K	78	256
Rv0820	phosphate ABC transporter ATP-binding protein PhoT	136=D/T	85	245
Rv0820	phosphate ABC transporter ATP-binding protein PhoT	75=A/G	60	387
Rv0820	phosphate ABC transporter ATP-binding protein PhoT	235=A/D	126	193
Rv0820	phosphate ABC transporter ATP-binding protein PhoT	76=P/A	27	454
Rv0820	phosphate ABC transporter ATP-binding protein PhoT	236=S/D	65	314
Rv0820	phosphate ABC transporter ATP-binding protein PhoT	245=N/T	65	329
Rv0820	phosphate ABC transporter ATP-binding protein PhoT	22=D/G	94	264
Rv0820	phosphate ABC transporter ATP-binding protein PhoT	86=A/T	58	312
Rv0820	phosphate ABC transporter ATP-binding protein PhoT	120=V/T	69	398
Rv0820	phosphate ABC transporter ATP-binding protein PhoT	28=L/E	138	199
Rv0820	phosphate ABC transporter ATP-binding protein PhoT	127=S/R	110	363
Rv2504c	succinyl-CoA:3-ketoacid-CoA transferase subunit A	6=A/G	60	387
Rv2504c	succinyl-CoA:3-ketoacid-CoA transferase subunit A	9=A/R	112	295
Rv2504c	succinyl-CoA:3-ketoacid-CoA transferase subunit A	137=D/H	81	298
Rv2504c	succinyl-CoA:3-ketoacid-CoA transferase subunit A	10=E/G	98	407
Rv2504c	succinyl-CoA:3-ketoacid-CoA transferase subunit A	138=A/P	27	243
Rv2504c	succinyl-CoA:3-ketoacid-CoA transferase subunit A	139=S/D	65	314
Rv2504c	succinyl-CoA:3-ketoacid-CoA transferase subunit A	13=A/D	126	193
Rv2504c	succinyl-CoA:3-ketoacid-CoA transferase subunit A	141=G/S	56	304
Rv2504c	succinyl-CoA:3-ketoacid-CoA transferase subunit A	16=A/P	27	243
Rv2504c	succinyl-CoA:3-ketoacid-CoA transferase subunit A	145=V/A	64	389
Rv2504c	succinyl-CoA:3-ketoacid-CoA transferase subunit A	148=A/P	27	243
Rv2504c	succinyl-CoA:3-ketoacid-CoA transferase subunit A	151=T/V	69	362
Rv2504c	succinyl-CoA:3-ketoacid-CoA transferase subunit A	153=E/T	65	292
Rv2504c	succinyl-CoA:3-ketoacid-CoA transferase subunit A	155=D/G	94	264
Rv2504c	succinyl-CoA:3-ketoacid-CoA transferase subunit A	29=C/A	195	334
Rv2504c	succinyl-CoA:3-ketoacid-CoA transferase subunit A	157=V/R	96	190
Rv2504c	succinyl-CoA:3-ketoacid-CoA transferase subunit A	158=T/Q	42	308
Rv2504c	succinyl-CoA:3-ketoacid-CoA transferase subunit A	159=Y/M	36	392
Rv2504c	succinyl-CoA:3-ketoacid-CoA transferase subunit A	33=E/W	152	145
Rv2504c	succinyl-CoA:3-ketoacid-CoA transferase subunit A	34=A/F	113	305
Rv2504c	succinyl-CoA:3-ketoacid-CoA transferase subunit A	163=R/E	54	250
Rv2504c	succinyl-CoA:3-ketoacid-CoA transferase subunit A	164=G/S	56	304
Rv2504c	succinyl-CoA:3-ketoacid-CoA transferase subunit A	37=A/E	107	275
Rv2504c	succinyl-CoA:3-ketoacid-CoA transferase subunit A	166=R/V	96	189
Rv2504c	succinyl-CoA:3-ketoacid-CoA transferase subunit A	42=S/Q	68	352
Rv2504c	succinyl-CoA:3-ketoacid-CoA transferase subunit A	44=V/A	64	389
Rv2504c	succinyl-CoA:3-ketoacid-CoA transferase subunit A	45=T/D	85	190
Rv2504c	succinyl-CoA:3-ketoacid-CoA transferase subunit A	173=H/R	29	275
Rv2504c	succinyl-CoA:3-ketoacid-CoA transferase subunit A	175=W/A	148	63
Rv2504c	succinyl-CoA:3-ketoacid-CoA transferase subunit A	48=E/T	65	292
Rv2504c	succinyl-CoA:3-ketoacid-CoA transferase subunit A	176=Q/V	96	603
Rv2504c	succinyl-CoA:3-ketoacid-CoA transferase subunit A	49=T/I	89	198
Rv2504c	succinyl-CoA:3-ketoacid-CoA transferase subunit A	177=G/A	60	369
Rv2504c	succinyl-CoA:3-ketoacid-CoA transferase subunit A	180=H/A	86	462
Rv2504c	succinyl-CoA:3-ketoacid-CoA transferase subunit A	183=L/C	198	366
Rv2504c	succinyl-CoA:3-ketoacid-CoA transferase subunit A	186=R/H	29	263
Rv2504c	succinyl-CoA:3-ketoacid-CoA transferase subunit A	59=V/G	109	269
Rv2504c	succinyl-CoA:3-ketoacid-CoA transferase subunit A	187=H/A	86	462
Rv2504c	succinyl-CoA:3-ketoacid-CoA transferase subunit A	190=A/R	112	295
Rv2504c	succinyl-CoA:3-ketoacid-CoA transferase subunit A	67=H/A	86	462
Rv2504c	succinyl-CoA:3-ketoacid-CoA transferase subunit A	195=E/P	93	216
Rv2504c	succinyl-CoA:3-ketoacid-CoA transferase subunit A	68=K/H	32	362
Rv2504c	succinyl-CoA:3-ketoacid-CoA transferase subunit A	196=C/A	195	334
Rv2504c	succinyl-CoA:3-ketoacid-CoA transferase subunit A	198=S/M	135	321
Rv2504c	succinyl-CoA:3-ketoacid-CoA transferase subunit A	71=R/T	71	199
Rv2504c	succinyl-CoA:3-ketoacid-CoA transferase subunit A	73=T/V	69	362
Rv2504c	succinyl-CoA:3-ketoacid-CoA transferase subunit A	205=A/V	64	319
Rv2504c	succinyl-CoA:3-ketoacid-CoA transferase subunit A	207=V/A	64	389
Rv2504c	succinyl-CoA:3-ketoacid-CoA transferase subunit A	209=H/R	29	275
Rv2504c	succinyl-CoA:3-ketoacid-CoA transferase subunit A	213=P/V	68	421
Rv2504c	succinyl-CoA:3-ketoacid-CoA transferase subunit A	217=D/H	81	298
Rv2504c	succinyl-CoA:3-ketoacid-CoA transferase subunit A	219=A/D	126	193
Rv2504c	succinyl-CoA:3-ketoacid-CoA transferase subunit A	220=T/E	65	212
Rv2504c	succinyl-CoA:3-ketoacid-CoA transferase subunit A	94=E/T	65	292
Rv2504c	succinyl-CoA:3-ketoacid-CoA transferase subunit A	223=T/L	92	271
Rv2504c	succinyl-CoA:3-ketoacid-CoA transferase subunit A	229=H/Q	24	301
Rv2504c	succinyl-CoA:3-ketoacid-CoA transferase subunit A	233=H/E	40	319
Rv2504c	succinyl-CoA:3-ketoacid-CoA transferase subunit A	237=P/Q	76	384
Rv2504c	succinyl-CoA:3-ketoacid-CoA transferase subunit A	112=M/S	135	353
Rv2504c	succinyl-CoA:3-ketoacid-CoA transferase subunit A	240=K/G	127	492
Rv2504c	succinyl-CoA:3-ketoacid-CoA transferase subunit A	115=P/G	42	404
Rv2504c	succinyl-CoA:3-ketoacid-CoA transferase subunit A	244=E/R	54	279
Rv2504c	succinyl-CoA:3-ketoacid-CoA transferase subunit A	246=V/T	69	398
Rv2504c	succinyl-CoA:3-ketoacid-CoA transferase subunit A	121=A/T	58	312
Rv2504c	succinyl-CoA:3-ketoacid-CoA transferase subunit A	126=Q/L	113	391
Rv0412c	membrane protein	258=T/I	89	198
Rv0412c	membrane protein	262=T/A	58	402
Rv0412c	membrane protein	390=A/G	60	387
Rv0412c	membrane protein	263=A/D	126	193
Rv0412c	membrane protein	392=G/D	94	188
Rv0412c	membrane protein	14=G/A	60	369
Rv0412c	membrane protein	143=E/R	54	279
Rv0412c	membrane protein	400=H/S	89	365
Rv0412c	membrane protein	19=A/T	58	312
Rv0412c	membrane protein	20=E/A	107	520
Rv0412c	membrane protein	406=H/R	29	275
Rv0412c	membrane protein	280=N/T	65	329
Rv0412c	membrane protein	408=G/V	109	208
Rv0412c	membrane protein	153=I/T	89	193
Rv0412c	membrane protein	26=R/W	101	63
Rv0412c	membrane protein	156=A/T	58	312
Rv0412c	membrane protein	413=Q/T	42	361
Rv0412c	membrane protein	30=S/W	177	160
Rv0412c	membrane protein	416=G/A	60	369
Rv0412c	membrane protein	417=V/A	64	389
Rv0412c	membrane protein	422=G/V	109	208
Rv0412c	membrane protein	174=G/A	60	369
Rv0412c	membrane protein	47=G/V	109	208
Rv0412c	membrane protein	178=S/L	145	295
Rv0412c	membrane protein	179=T/Q	42	308
Rv0412c	membrane protein	436=K/S	121	376
Rv0412c	membrane protein	59=E/N	42	258
Rv0412c	membrane protein	315=A/E	107	275
Rv0412c	membrane protein	60=H/D	81	141
Rv0412c	membrane protein	190=A/E	107	275
Rv0412c	membrane protein	64=V/A	64	389
Rv0412c	membrane protein	321=N/A	111	400
Rv0412c	membrane protein	322=D/R	96	252
Rv0412c	membrane protein	197=R/A	112	459
Rv0412c	membrane protein	327=R/D	96	124
Rv0412c	membrane protein	328=H/D	81	141
Rv0412c	membrane protein	333=P/S	74	392
Rv0412c	membrane protein	207=A/I	94	245
Rv0412c	membrane protein	336=Q/A	91	499
Rv0412c	membrane protein	337=G/D	94	188
Rv0412c	membrane protein	340=Q/A	91	499
Rv0412c	membrane protein	214=A/T	58	312
Rv0412c	membrane protein	215=T/A	58	402
Rv0412c	membrane protein	343=V/D	152	228
Rv0412c	membrane protein	347=Q/A	91	499
Rv0412c	membrane protein	221=A/V	64	319
Rv0412c	membrane protein	353=N/T	65	329
Rv0412c	membrane protein	355=D/Y	160	227
Rv0412c	membrane protein	100=Q/G	87	406
Rv0412c	membrane protein	104=G/R	125	178
Rv0412c	membrane protein	105=G/P	42	140
Rv0412c	membrane protein	108=L/Q	113	250
Rv0412c	membrane protein	237=P/I	95	204
Rv0412c	membrane protein	239=L/F	22	336
Rv0412c	membrane protein	241=V/A	64	389
Rv0412c	membrane protein	243=A/G	60	387
Rv0412c	membrane protein	371=K/T	78	476
Rv0412c	membrane protein	245=G/A	60	369
Rv2988c	3-isopropylmalate dehydratase large subunit	129=M/T	81	261
Rv2988c	3-isopropylmalate dehydratase large subunit	321=A/G	60	387
Rv2988c	3-isopropylmalate dehydratase large subunit	258=T/Q	42	308
Rv2988c	3-isopropylmalate dehydratase large subunit	324=Q/S	68	443
Rv2988c	3-isopropylmalate dehydratase large subunit	261=Q/D	61	68
Rv2988c	3-isopropylmalate dehydratase large subunit	326=A/V	64	319
Rv2988c	3-isopropylmalate dehydratase large subunit	264=T/A	58	402
Rv2988c	3-isopropylmalate dehydratase large subunit	267=V/E	121	192
Rv2988c	3-isopropylmalate dehydratase large subunit	268=Y/A	112	402
Rv2988c	3-isopropylmalate dehydratase large subunit	271=R/L	102	242
Rv2988c	3-isopropylmalate dehydratase large subunit	17=D/S	65	275
Rv2988c	3-isopropylmalate dehydratase large subunit	276=V/E	121	192
Rv2988c	3-isopropylmalate dehydratase large subunit	340=A/P	27	243
Rv2988c	3-isopropylmalate dehydratase large subunit	404=D/A	126	293
Rv2988c	3-isopropylmalate dehydratase large subunit	279=V/Q	96	280
Rv2988c	3-isopropylmalate dehydratase large subunit	25=G/S	56	304
Rv2988c	3-isopropylmalate dehydratase large subunit	345=A/P	27	243
Rv2988c	3-isopropylmalate dehydratase large subunit	473=N/T	65	329
Rv2988c	3-isopropylmalate dehydratase large subunit	27=C/E	170	270
Rv2988c	3-isopropylmalate dehydratase large subunit	28=A/G	60	387
Rv2988c	3-isopropylmalate dehydratase large subunit	98=A/E	107	275
Rv2988c	3-isopropylmalate dehydratase large subunit	106=S/P	74	249
Rv2988c	3-isopropylmalate dehydratase large subunit	427=S/P	74	249
Rv2988c	3-isopropylmalate dehydratase large subunit	180=R/E	54	250
Rv2988c	3-isopropylmalate dehydratase large subunit	309=A/D	126	193
Rv2988c	3-isopropylmalate dehydratase large subunit	373=K/T	78	476
Rv2988c	3-isopropylmalate dehydratase large subunit	183=D/P	108	220
Rv2988c	3-isopropylmalate dehydratase large subunit	248=A/E	107	275
Rv2988c	3-isopropylmalate dehydratase large subunit	57=R/P	103	145
Rv2988c	3-isopropylmalate dehydratase large subunit	377=G/D	94	188
Rv2988c	3-isopropylmalate dehydratase large subunit	445=A/K	106	225
Rv2988c	3-isopropylmalate dehydratase large subunit	318=T/F	103	273
Rv0826	hypothetical protein	258=F/L	22	296
Rv0826	hypothetical protein	259=V/T	69	398
Rv0826	hypothetical protein	132=T/G	59	332
Rv0826	hypothetical protein	134=K/N	94	457
Rv0826	hypothetical protein	8=T/A	58	402
Rv0826	hypothetical protein	264=G/A	60	369
Rv0826	hypothetical protein	9=C/G	159	288
Rv0826	hypothetical protein	138=G/D	94	188
Rv0826	hypothetical protein	139=A/Q	91	320
Rv0826	hypothetical protein	144=H/S	89	365
Rv0826	hypothetical protein	19=S/G	56	418
Rv0826	hypothetical protein	20=P/E	93	346
Rv0826	hypothetical protein	21=V/A	64	389
Rv0826	hypothetical protein	277=R/T	71	199
Rv0826	hypothetical protein	279=L/S	145	212
Rv0826	hypothetical protein	280=R/P	103	145
Rv0826	hypothetical protein	282=D/Q	61	263
Rv0826	hypothetical protein	160=V/K	97	197
Rv0826	hypothetical protein	33=G/A	60	369
Rv0826	hypothetical protein	161=G/S	56	304
Rv0826	hypothetical protein	290=G/C	159	267
Rv0826	hypothetical protein	36=G/A	60	369
Rv0826	hypothetical protein	164=H/L	99	364
Rv0826	hypothetical protein	165=V/A	64	389
Rv0826	hypothetical protein	294=R/T	71	199
Rv0826	hypothetical protein	296=V/A	64	389
Rv0826	hypothetical protein	297=F/T	103	257
Rv0826	hypothetical protein	42=P/G	42	404
Rv0826	hypothetical protein	170=C/G	159	288
Rv0826	hypothetical protein	298=A/K	106	225
Rv0826	hypothetical protein	43=L/G	138	201
Rv0826	hypothetical protein	302=F/K	102	85
Rv0826	hypothetical protein	48=P/L	98	258
Rv0826	hypothetical protein	177=Q/D	61	68
Rv0826	hypothetical protein	305=R/L	102	242
Rv0826	hypothetical protein	50=L/E	138	199
Rv0826	hypothetical protein	306=K/M	95	414
Rv0826	hypothetical protein	310=A/K	106	225
Rv0826	hypothetical protein	313=G/A	60	369
Rv0826	hypothetical protein	187=Q/T	42	361
Rv0826	hypothetical protein	64=D/Q	61	263
Rv0826	hypothetical protein	66=R/T	71	199
Rv0826	hypothetical protein	69=L/F	22	336
Rv0826	hypothetical protein	326=P/A	27	454
Rv0826	hypothetical protein	72=P/T	38	286
Rv0826	hypothetical protein	201=A/K	106	225
Rv0826	hypothetical protein	338=P/L	98	258
Rv0826	hypothetical protein	340=E/Y	122	348
Rv0826	hypothetical protein	215=R/T	71	199
Rv0826	hypothetical protein	345=T/H	47	246
Rv0826	hypothetical protein	348=C/S	112	258
Rv0826	hypothetical protein	93=T/I	89	198
Rv0826	hypothetical protein	96=R/M	91	68
Rv0826	hypothetical protein	226=A/E	107	275
Rv0826	hypothetical protein	99=W/I	61	NR
Rv0826	hypothetical protein	232=E/T	65	292
Rv0826	hypothetical protein	236=P/H	77	369
Rv0826	hypothetical protein	238=F/S	155	152
Rv0826	hypothetical protein	239=A/L	96	313
Rv0826	hypothetical protein	241=R/W	101	63
Rv0826	hypothetical protein	245=W/P	147	66
Rv0826	hypothetical protein	248=A/K	106	225
Rv0826	hypothetical protein	121=V/K	97	197
Rv0826	hypothetical protein	249=A/L	96	313
Rv0826	hypothetical protein	250=P/N	91	352
Rv0826	hypothetical protein	251=R/L	102	242
Rv0826	hypothetical protein	124=V/A	64	389
Rv0826	hypothetical protein	252=K/A	106	600
Rv0826	hypothetical protein	255=A/Q	91	320
Rv3705c	hypothetical protein	68=L/N	153	162
Rv3705c	hypothetical protein	133=G/A	60	369
Rv3705c	hypothetical protein	198=A/G	60	387
Rv3705c	hypothetical protein	75=V/A	64	389
Rv3705c	hypothetical protein	144=D/S	65	275
Rv3705c	hypothetical protein	146=G/F	153	168
Rv3705c	hypothetical protein	26=H/R	29	275
Rv3705c	hypothetical protein	154=A/T	58	312
Rv3705c	hypothetical protein	155=G/A	60	369
Rv3705c	hypothetical protein	95=T/A	58	402
Rv3705c	hypothetical protein	160=G/A	60	369
Rv3705c	hypothetical protein	161=T/A	58	402
Rv3705c	hypothetical protein	98=T/E	65	212
Rv3705c	hypothetical protein	163=E/A	107	520
Rv3705c	hypothetical protein	100=A/P	27	243
Rv3705c	hypothetical protein	164=A/N	111	430
Rv3705c	hypothetical protein	166=T/V	69	362
Rv3705c	hypothetical protein	39=G/N	80	210
Rv3705c	hypothetical protein	103=Q/A	91	499
Rv3705c	hypothetical protein	50=P/R	103	254
Rv3705c	hypothetical protein	179=Q/T	42	361
Rv3705c	hypothetical protein	56=V/T	69	398
Rv3705c	hypothetical protein	121=D/R	96	252
Rv3705c	hypothetical protein	58=T/A	58	402
Rv3705c	hypothetical protein	59=R/A	112	459
Rv3705c	hypothetical protein	124=F/M	28	255
Rv3838c	prephenate dehydratase	131=A/N	111	430
Rv3838c	prephenate dehydratase	261=E/G	98	407
Rv3838c	prephenate dehydratase	135=R/V	96	189
Rv3838c	prephenate dehydratase	138=Y/N	143	129
Rv3838c	prephenate dehydratase	142=D/A	126	293
Rv3838c	prephenate dehydratase	146=Q/D	61	68
Rv3838c	prephenate dehydratase	19=V/R	96	190
Rv3838c	prephenate dehydratase	20=R/A	112	459
Rv3838c	prephenate dehydratase	22=V/D	152	228
Rv3838c	prephenate dehydratase	151=L/R	102	185
Rv3838c	prephenate dehydratase	24=A/Q	91	320
Rv3838c	prephenate dehydratase	152=V/A	64	389
Rv3838c	prephenate dehydratase	283=P/E	93	346
Rv3838c	prephenate dehydratase	284=A/T	58	312
Rv3838c	prephenate dehydratase	285=A/G	60	387
Rv3838c	prephenate dehydratase	159=P/A	27	454
Rv3838c	prephenate dehydratase	32=P/A	27	454
Rv3838c	prephenate dehydratase	288=Q/A	91	499
Rv3838c	prephenate dehydratase	33=D/G	94	264
Rv3838c	prephenate dehydratase	162=A/T	58	312
Rv3838c	prephenate dehydratase	163=A/E	107	275
Rv3838c	prephenate dehydratase	291=L/P	98	146
Rv3838c	prephenate dehydratase	36=Q/T	42	361
Rv3838c	prephenate dehydratase	37=R/P	103	145
Rv3838c	prephenate dehydratase	39=P/A	27	454
Rv3838c	prephenate dehydratase	40=V/T	69	398
Rv3838c	prephenate dehydratase	168=A/D	126	193
Rv3838c	prephenate dehydratase	169=A/T	58	312
Rv3838c	prephenate dehydratase	297=R/A	112	459
Rv3838c	prephenate dehydratase	43=A/T	58	312
Rv3838c	prephenate dehydratase	172=D/A	126	293
Rv3838c	prephenate dehydratase	300=A/Q	91	320
Rv3838c	prephenate dehydratase	304=A/E	107	275
Rv3838c	prephenate dehydratase	178=S/P	74	249
Rv3838c	prephenate dehydratase	52=D/A	126	293
Rv3838c	prephenate dehydratase	54=G/D	94	188
Rv3838c	prephenate dehydratase	189=R/C	180	225
Rv3838c	prephenate dehydratase	195=A/K	106	225
Rv3838c	prephenate dehydratase	69=S/P	74	249
Rv3838c	prephenate dehydratase	204=A/V	64	319
Rv3838c	prephenate dehydratase	79=I/D	168	27
Rv3838c	prephenate dehydratase	82=R/P	103	145
Rv3838c	prephenate dehydratase	211=Q/V	96	603
Rv3838c	prephenate dehydratase	89=T/L	92	271
Rv3838c	prephenate dehydratase	217=A/T	58	312
Rv3838c	prephenate dehydratase	220=A/N	111	430
Rv3838c	prephenate dehydratase	222=F/L	22	296
Rv3838c	prephenate dehydratase	223=G/A	60	369
Rv3838c	prephenate dehydratase	98=V/A	64	389
Rv3838c	prephenate dehydratase	103=R/V	96	189
Rv3838c	prephenate dehydratase	231=R/G	125	251
Rv3838c	prephenate dehydratase	104=N/T	65	329
Rv3838c	prephenate dehydratase	245=L/R	102	185
Rv3838c	prephenate dehydratase	250=C/F	205	349
Rv3838c	prephenate dehydratase	127=A/E	107	275
Rv3923c	ribonuclease P protein component	65=E/V	121	351
Rv3923c	ribonuclease P protein component	12=R/P	103	145
Rv3923c	ribonuclease P protein component	76=V/A	64	389
Rv3923c	ribonuclease P protein component	78=G/R	125	178
Rv3923c	ribonuclease P protein component	15=N/Y	143	210
Rv3923c	ribonuclease P protein component	79=S/G	56	418
Rv3923c	ribonuclease P protein component	18=R/T	71	199
Rv3923c	ribonuclease P protein component	83=E/R	54	279
Rv3923c	ribonuclease P protein component	21=A/T	58	312
Rv3923c	ribonuclease P protein component	85=H/D	81	141
Rv3923c	ribonuclease P protein component	86=P/S	74	392
Rv3923c	ribonuclease P protein component	87=S/R	110	363
Rv3923c	ribonuclease P protein component	24=E/G	98	407
Rv3923c	ribonuclease P protein component	25=T/A	58	402
Rv3923c	ribonuclease P protein component	89=H/R	29	275
Rv3923c	ribonuclease P protein component	28=K/S	121	376
Rv3923c	ribonuclease P protein component	29=H/R	29	275
Rv3923c	ribonuclease P protein component	31=M/T	81	261
Rv3923c	ribonuclease P protein component	33=T/A	58	402
Rv3923c	ribonuclease P protein component	97=S/R	110	363
Rv3923c	ribonuclease P protein component	34=V/A	64	389
Rv3923c	ribonuclease P protein component	36=S/P	74	249
Rv3923c	ribonuclease P protein component	100=H/D	81	141
Rv3923c	ribonuclease P protein component	101=V/A	64	389
Rv3923c	ribonuclease P protein component	102=S/G	56	418
Rv3923c	ribonuclease P protein component	104=A/Q	91	320
Rv3923c	ribonuclease P protein component	42=W/T	128	17
Rv3923c	ribonuclease P protein component	106=L/F	22	336
Rv3923c	ribonuclease P protein component	43=W/L	61	177
Rv3923c	ribonuclease P protein component	45=G/S	56	304
Rv3923c	ribonuclease P protein component	46=S/D	65	314
Rv3923c	ribonuclease P protein component	47=G/A	60	369
Rv3923c	ribonuclease P protein component	111=R/H	29	263
Rv3923c	ribonuclease P protein component	48=G/P	42	140
Rv3923c	ribonuclease P protein component	112=C/T	149	121
Rv3923c	ribonuclease P protein component	113=G/A	60	369
Rv3923c	ribonuclease P protein component	115=R/D	96	124
Rv0542c	2-succinylbenzoic acid--CoA ligase	131=A/V	64	319
Rv0542c	2-succinylbenzoic acid--CoA ligase	134=A/D	126	193
Rv0542c	2-succinylbenzoic acid--CoA ligase	264=F/L	22	296
Rv0542c	2-succinylbenzoic acid--CoA ligase	138=T/G	59	332
Rv0542c	2-succinylbenzoic acid--CoA ligase	140=P/V	68	421
Rv0542c	2-succinylbenzoic acid--CoA ligase	269=Q/G	87	406
Rv0542c	2-succinylbenzoic acid--CoA ligase	14=T/H	47	246
Rv0542c	2-succinylbenzoic acid--CoA ligase	270=P/M	87	257
Rv0542c	2-succinylbenzoic acid--CoA ligase	16=H/S	89	365
Rv0542c	2-succinylbenzoic acid--CoA ligase	144=A/R	112	295
Rv0542c	2-succinylbenzoic acid--CoA ligase	17=E/A	107	520
Rv0542c	2-succinylbenzoic acid--CoA ligase	20=L/A	96	343
Rv0542c	2-succinylbenzoic acid--CoA ligase	148=E/S	80	355
Rv0542c	2-succinylbenzoic acid--CoA ligase	276=G/A	60	369
Rv0542c	2-succinylbenzoic acid--CoA ligase	21=G/T	59	187
Rv0542c	2-succinylbenzoic acid--CoA ligase	25=V/A	64	389
Rv0542c	2-succinylbenzoic acid--CoA ligase	282=R/A	112	459
Rv0542c	2-succinylbenzoic acid--CoA ligase	28=Q/D	61	68
Rv0542c	2-succinylbenzoic acid--CoA ligase	159=A/M	84	549
Rv0542c	2-succinylbenzoic acid--CoA ligase	32=D/A	126	293
Rv0542c	2-succinylbenzoic acid--CoA ligase	161=R/A	112	459
Rv0542c	2-succinylbenzoic acid--CoA ligase	34=A/G	60	387
Rv0542c	2-succinylbenzoic acid--CoA ligase	162=P/G	42	404
Rv0542c	2-succinylbenzoic acid--CoA ligase	35=L/A	96	343
Rv0542c	2-succinylbenzoic acid--CoA ligase	164=L/A	96	343
Rv0542c	2-succinylbenzoic acid--CoA ligase	292=D/A	126	293
Rv0542c	2-succinylbenzoic acid--CoA ligase	166=A/K	106	225
Rv0542c	2-succinylbenzoic acid--CoA ligase	299=V/A	64	389
Rv0542c	2-succinylbenzoic acid--CoA ligase	45=P/T	38	286
Rv0542c	2-succinylbenzoic acid--CoA ligase	304=V/T	69	398
Rv0542c	2-succinylbenzoic acid--CoA ligase	305=G/T	59	187
Rv0542c	2-succinylbenzoic acid--CoA ligase	306=D/P	108	220
Rv0542c	2-succinylbenzoic acid--CoA ligase	307=G/E	98	206
Rv0542c	2-succinylbenzoic acid--CoA ligase	308=C/S	112	258
Rv0542c	2-succinylbenzoic acid--CoA ligase	310=P/S	74	392
Rv0542c	2-succinylbenzoic acid--CoA ligase	311=P/V	68	421
Rv0542c	2-succinylbenzoic acid--CoA ligase	57=T/R	71	299
Rv0542c	2-succinylbenzoic acid--CoA ligase	314=E/A	107	520
Rv0542c	2-succinylbenzoic acid--CoA ligase	59=S/G	56	418
Rv0542c	2-succinylbenzoic acid--CoA ligase	315=A/Q	91	320
Rv0542c	2-succinylbenzoic acid--CoA ligase	61=S/E	80	343
Rv0542c	2-succinylbenzoic acid--CoA ligase	63=A/T	58	312
Rv0542c	2-succinylbenzoic acid--CoA ligase	321=A/T	58	312
Rv0542c	2-succinylbenzoic acid--CoA ligase	322=R/E	54	250
Rv0542c	2-succinylbenzoic acid--CoA ligase	195=D/R	96	252
Rv0542c	2-succinylbenzoic acid--CoA ligase	325=D/P	108	220
Rv0542c	2-succinylbenzoic acid--CoA ligase	198=R/E	54	250
Rv0542c	2-succinylbenzoic acid--CoA ligase	326=V/S	124	326
Rv0542c	2-succinylbenzoic acid--CoA ligase	72=S/Q	68	352
Rv0542c	2-succinylbenzoic acid--CoA ligase	202=L/A	96	343
Rv0542c	2-succinylbenzoic acid--CoA ligase	203=A/E	107	275
Rv0542c	2-succinylbenzoic acid--CoA ligase	204=G/D	94	188
Rv0542c	2-succinylbenzoic acid--CoA ligase	79=P/A	27	454
Rv0542c	2-succinylbenzoic acid--CoA ligase	208=A/E	107	275
Rv0542c	2-succinylbenzoic acid--CoA ligase	338=V/E	121	192
Rv0542c	2-succinylbenzoic acid--CoA ligase	212=A/P	27	243
Rv0542c	2-succinylbenzoic acid--CoA ligase	85=L/F	22	336
Rv0542c	2-succinylbenzoic acid--CoA ligase	86=A/Q	91	320
Rv0542c	2-succinylbenzoic acid--CoA ligase	342=R/L	102	242
Rv0542c	2-succinylbenzoic acid--CoA ligase	216=K/V	97	487
Rv0542c	2-succinylbenzoic acid--CoA ligase	350=A/R	112	295
Rv0542c	2-succinylbenzoic acid--CoA ligase	351=A/E	107	275
Rv0542c	2-succinylbenzoic acid--CoA ligase	97=V/R	96	190
Rv0542c	2-succinylbenzoic acid--CoA ligase	102=N/A	111	400
Rv0542c	2-succinylbenzoic acid--CoA ligase	104=S/P	74	249
Rv0542c	2-succinylbenzoic acid--CoA ligase	106=G/S	56	304
Rv0542c	2-succinylbenzoic acid--CoA ligase	234=H/R	29	275
Rv0542c	2-succinylbenzoic acid--CoA ligase	109=V/P	68	201
Rv0542c	2-succinylbenzoic acid--CoA ligase	110=T/E	65	212
Rv0542c	2-succinylbenzoic acid--CoA ligase	111=E/A	107	520
Rv0542c	2-succinylbenzoic acid--CoA ligase	240=A/V	64	319
Rv0542c	2-succinylbenzoic acid--CoA ligase	113=P/A	27	454
Rv0542c	2-succinylbenzoic acid--CoA ligase	117=K/A	106	600
Rv0542c	2-succinylbenzoic acid--CoA ligase	118=R/G	125	251
Rv0542c	2-succinylbenzoic acid--CoA ligase	120=G/E	98	206
Rv0542c	2-succinylbenzoic acid--CoA ligase	121=S/P	74	249
Rv0542c	2-succinylbenzoic acid--CoA ligase	250=T/R	71	299
Rv0542c	2-succinylbenzoic acid--CoA ligase	126=T/A	58	402
Rv0893c	S-adenosylmethionine-dependent methyltransferase	256=F/L	22	296
Rv0893c	S-adenosylmethionine-dependent methyltransferase	257=D/A	126	293
Rv0893c	S-adenosylmethionine-dependent methyltransferase	258=E/A	107	520
Rv0893c	S-adenosylmethionine-dependent methyltransferase	259=R/H	29	263
Rv0893c	S-adenosylmethionine-dependent methyltransferase	262=R/T	71	199
Rv0893c	S-adenosylmethionine-dependent methyltransferase	264=T/Q	42	308
Rv0893c	S-adenosylmethionine-dependent methyltransferase	266=T/V	69	362
Rv0893c	S-adenosylmethionine-dependent methyltransferase	11=T/A	58	402
Rv0893c	S-adenosylmethionine-dependent methyltransferase	268=L/S	145	212
Rv0893c	S-adenosylmethionine-dependent methyltransferase	269=A/Q	91	320
Rv0893c	S-adenosylmethionine-dependent methyltransferase	271=Y/A	112	402
Rv0893c	S-adenosylmethionine-dependent methyltransferase	18=G/A	60	369
Rv0893c	S-adenosylmethionine-dependent methyltransferase	276=G/D	94	188
Rv0893c	S-adenosylmethionine-dependent methyltransferase	278=A/Y	112	286
Rv0893c	S-adenosylmethionine-dependent methyltransferase	280=P/E	93	346
Rv0893c	S-adenosylmethionine-dependent methyltransferase	281=E/V	121	351
Rv0893c	S-adenosylmethionine-dependent methyltransferase	27=L/A	96	343
Rv0893c	S-adenosylmethionine-dependent methyltransferase	286=A/G	60	387
Rv0893c	S-adenosylmethionine-dependent methyltransferase	287=A/Q	91	320
Rv0893c	S-adenosylmethionine-dependent methyltransferase	32=A/H	86	301
Rv0893c	S-adenosylmethionine-dependent methyltransferase	288=P/S	74	392
Rv0893c	S-adenosylmethionine-dependent methyltransferase	289=M/F	28	330
Rv0893c	S-adenosylmethionine-dependent methyltransferase	34=P/A	27	454
Rv0893c	S-adenosylmethionine-dependent methyltransferase	290=V/S	124	326
Rv0893c	S-adenosylmethionine-dependent methyltransferase	36=A/I	94	245
Rv0893c	S-adenosylmethionine-dependent methyltransferase	292=A/F	113	305
Rv0893c	S-adenosylmethionine-dependent methyltransferase	37=I/N	149	172
Rv0893c	S-adenosylmethionine-dependent methyltransferase	293=I/T	89	193
Rv0893c	S-adenosylmethionine-dependent methyltransferase	44=F/L	22	296
Rv0893c	S-adenosylmethionine-dependent methyltransferase	45=C/V	192	89
Rv0893c	S-adenosylmethionine-dependent methyltransferase	46=R/E	54	250
Rv0893c	S-adenosylmethionine-dependent methyltransferase	47=A/G	60	387
Rv0893c	S-adenosylmethionine-dependent methyltransferase	51=E/A	107	520
Rv0893c	S-adenosylmethionine-dependent methyltransferase	53=A/R	112	295
Rv0893c	S-adenosylmethionine-dependent methyltransferase	54=D/F	177	233
Rv0893c	S-adenosylmethionine-dependent methyltransferase	56=L/A	96	343
Rv0893c	S-adenosylmethionine-dependent methyltransferase	58=G/A	60	369
Rv0893c	S-adenosylmethionine-dependent methyltransferase	60=L/A	96	343
Rv0893c	S-adenosylmethionine-dependent methyltransferase	61=P/S	74	392
Rv0893c	S-adenosylmethionine-dependent methyltransferase	63=H/S	89	365
Rv0893c	S-adenosylmethionine-dependent methyltransferase	64=Y/D	160	87
Rv0893c	S-adenosylmethionine-dependent methyltransferase	65=L/P	98	146
Rv0893c	S-adenosylmethionine-dependent methyltransferase	66=T/E	65	212
Rv0893c	S-adenosylmethionine-dependent methyltransferase	67=T/V	69	362
Rv0893c	S-adenosylmethionine-dependent methyltransferase	69=D/A	126	293
Rv0893c	S-adenosylmethionine-dependent methyltransferase	70=F/L	22	296
Rv0893c	S-adenosylmethionine-dependent methyltransferase	71=G/F	153	168
Rv0893c	S-adenosylmethionine-dependent methyltransferase	74=F/M	28	255
Rv0893c	S-adenosylmethionine-dependent methyltransferase	75=V/K	97	197
Rv0893c	S-adenosylmethionine-dependent methyltransferase	79=G/A	60	369
Rv0893c	S-adenosylmethionine-dependent methyltransferase	80=A/V	64	319
Rv0893c	S-adenosylmethionine-dependent methyltransferase	83=R/H	29	263
Rv0893c	S-adenosylmethionine-dependent methyltransferase	87=E/A	107	520
Rv0893c	S-adenosylmethionine-dependent methyltransferase	91=R/A	112	459
Rv0893c	S-adenosylmethionine-dependent methyltransferase	93=T/V	69	362
Rv0893c	S-adenosylmethionine-dependent methyltransferase	94=A/D	126	193
Rv0893c	S-adenosylmethionine-dependent methyltransferase	98=K/S	121	376
Rv0893c	S-adenosylmethionine-dependent methyltransferase	115=Q/P	76	212
Rv0893c	S-adenosylmethionine-dependent methyltransferase	118=I/A	94	326
Rv0893c	S-adenosylmethionine-dependent methyltransferase	121=T/V	69	362
Rv0893c	S-adenosylmethionine-dependent methyltransferase	129=Q/L	113	391
Rv0893c	S-adenosylmethionine-dependent methyltransferase	137=V/T	69	398
Rv0893c	S-adenosylmethionine-dependent methyltransferase	140=D/A	126	293
Rv0893c	S-adenosylmethionine-dependent methyltransferase	142=H/G	98	370
Rv0893c	S-adenosylmethionine-dependent methyltransferase	144=R/A	112	459
Rv0893c	S-adenosylmethionine-dependent methyltransferase	146=R/T	71	199
Rv0893c	S-adenosylmethionine-dependent methyltransferase	151=S/E	80	343
Rv0893c	S-adenosylmethionine-dependent methyltransferase	153=A/P	27	243
Rv0893c	S-adenosylmethionine-dependent methyltransferase	158=D/Q	61	263
Rv0893c	S-adenosylmethionine-dependent methyltransferase	161=Q/P	76	212
Rv0893c	S-adenosylmethionine-dependent methyltransferase	162=I/A	94	326
Rv0893c	S-adenosylmethionine-dependent methyltransferase	163=A/E	107	275
Rv0893c	S-adenosylmethionine-dependent methyltransferase	165=C/V	192	89
Rv0893c	S-adenosylmethionine-dependent methyltransferase	166=N/A	111	400
Rv0893c	S-adenosylmethionine-dependent methyltransferase	167=N/T	65	329
Rv0893c	S-adenosylmethionine-dependent methyltransferase	171=A/P	27	243
Rv0893c	S-adenosylmethionine-dependent methyltransferase	172=N/A	111	400
Rv0893c	S-adenosylmethionine-dependent methyltransferase	187=S/P	74	249
Rv0893c	S-adenosylmethionine-dependent methyltransferase	192=Q/D	61	68
Rv0893c	S-adenosylmethionine-dependent methyltransferase	196=I/A	94	326
Rv0893c	S-adenosylmethionine-dependent methyltransferase	197=G/Q	87	272
Rv0893c	S-adenosylmethionine-dependent methyltransferase	199=D/T	85	245
Rv0893c	S-adenosylmethionine-dependent methyltransferase	200=T/E	65	212
Rv0893c	S-adenosylmethionine-dependent methyltransferase	207=H/Q	24	301
Rv0893c	S-adenosylmethionine-dependent methyltransferase	210=V/A	64	389
Rv0893c	S-adenosylmethionine-dependent methyltransferase	212=E/S	80	355
Rv0893c	S-adenosylmethionine-dependent methyltransferase	213=A/M	84	549
Rv0893c	S-adenosylmethionine-dependent methyltransferase	214=T/G	59	332
Rv0893c	S-adenosylmethionine-dependent methyltransferase	215=P/V	68	421
Rv0893c	S-adenosylmethionine-dependent methyltransferase	216=L/H	99	288
Rv0893c	S-adenosylmethionine-dependent methyltransferase	217=D/A	126	293
Rv0893c	S-adenosylmethionine-dependent methyltransferase	219=C/D	154	109
Rv0893c	S-adenosylmethionine-dependent methyltransferase	220=E/R	54	279
Rv0893c	S-adenosylmethionine-dependent methyltransferase	221=F/R	97	122
Rv0893c	S-adenosylmethionine-dependent methyltransferase	222=A/E	107	275
Rv0893c	S-adenosylmethionine-dependent methyltransferase	223=A/R	112	295
Rv0893c	S-adenosylmethionine-dependent methyltransferase	224=K/M	95	414
Rv0893c	S-adenosylmethionine-dependent methyltransferase	225=L/R	102	185
Rv0893c	S-adenosylmethionine-dependent methyltransferase	228=E/F	140	342
Rv0893c	S-adenosylmethionine-dependent methyltransferase	229=R/A	112	459
Rv0893c	S-adenosylmethionine-dependent methyltransferase	231=A/I	94	245
Rv0893c	S-adenosylmethionine-dependent methyltransferase	232=N/A	111	400
Rv0893c	S-adenosylmethionine-dependent methyltransferase	235=G/I	135	110
Rv0893c	S-adenosylmethionine-dependent methyltransferase	238=R/M	91	68
Rv0893c	S-adenosylmethionine-dependent methyltransferase	239=R/D	96	124
Rv0893c	S-adenosylmethionine-dependent methyltransferase	240=F/I	21	181
Rv0893c	S-adenosylmethionine-dependent methyltransferase	241=F/T	103	257
Rv0893c	S-adenosylmethionine-dependent methyltransferase	244=V/T	69	398
Rv0893c	S-adenosylmethionine-dependent methyltransferase	246=N/E	42	257
Rv0893c	S-adenosylmethionine-dependent methyltransferase	248=R/D	96	124
Rv0893c	S-adenosylmethionine-dependent methyltransferase	249=W/R	101	103
Rv0893c	S-adenosylmethionine-dependent methyltransferase	251=R/E	54	250
Rv0893c	S-adenosylmethionine-dependent methyltransferase	252=A/V	64	319
Rv0893c	S-adenosylmethionine-dependent methyltransferase	253=T/A	58	402
Rv3042c	phosphoserine phosphatase SerB	268=R/H	29	263
Rv3042c	phosphoserine phosphatase SerB	397=G/L	138	193
Rv3042c	phosphoserine phosphatase SerB	14=M/R	91	112
Rv3042c	phosphoserine phosphatase SerB	399=C/G	159	288
Rv3042c	phosphoserine phosphatase SerB	400=G/V	109	208
Rv3042c	phosphoserine phosphatase SerB	146=P/N	91	352
Rv3042c	phosphoserine phosphatase SerB	148=C/V	192	89
Rv3042c	phosphoserine phosphatase SerB	149=V/Y	55	209
Rv3042c	phosphoserine phosphatase SerB	151=P/D	108	254
Rv3042c	phosphoserine phosphatase SerB	154=I/R	97	124
Rv3042c	phosphoserine phosphatase SerB	155=A/V	64	319
Rv3042c	phosphoserine phosphatase SerB	157=T/A	58	402
Rv3042c	phosphoserine phosphatase SerB	285=R/D	96	124
Rv3042c	phosphoserine phosphatase SerB	33=E/T	65	292
Rv3042c	phosphoserine phosphatase SerB	164=H/A	86	462
Rv3042c	phosphoserine phosphatase SerB	296=E/H	40	380
Rv3042c	phosphoserine phosphatase SerB	44=G/N	80	210
Rv3042c	phosphoserine phosphatase SerB	173=G/S	56	304
Rv3042c	phosphoserine phosphatase SerB	303=I/K	102	121
Rv3042c	phosphoserine phosphatase SerB	176=W/R	101	103
Rv3042c	phosphoserine phosphatase SerB	178=T/A	58	402
Rv3042c	phosphoserine phosphatase SerB	54=C/A	195	334
[truncated: 237,417+ more rows]

## Sheet: Snippy
Snippy
CHROM	POS	TYPE	REF	ALT	EVIDENCE	FTYPE	STRAND	NT_POS	AA_POS	EFFECT	LOCUS_TAG	GENE	PRODUCT
NC_000962	50717	snp	C	G	G:13 C:0	CDS	-	408/1104	136/367	missense_variant c.408G>C p.Glu136Asp	Rv0046c	ino1	inositol-3-phosphate synthase
NC_000962	252328	snp	G	A	A:11 G:0	CDS	+	547/1821	183/606	missense_variant c.547G>A p.Val183Ile	Rv0211	pckA	phosphoenolpyruvate carboxykinase
NC_000962	253022	snp	G	C	C:11 G:0	CDS	+	1241/1821	414/606	missense_variant c.1241G>C p.Gly414Ala	Rv0211	pckA	phosphoenolpyruvate carboxykinase
NC_000962	253063	snp	G	A	A:15 G:0	CDS	+	1282/1821	428/606	missense_variant c.1282G>A p.Val428Ile	Rv0211	pckA	phosphoenolpyruvate carboxykinase
NC_000962	420464	snp	T	A	A:16 T:0	CDS	+	630/1878	210/625	missense_variant c.630T>A p.Asp210Glu	Rv0350	dnaK	chaperone protein DnaK
NC_000962	420985	snp	G	A	A:18 G:0	CDS	+	1151/1878	384/625	missense_variant c.1151G>A p.Arg384Lys	Rv0350	dnaK	chaperone protein DnaK
NC_000962	421101	snp	G	T	T:19 G:0	CDS	+	1267/1878	423/625	missense_variant c.1267G>T p.Ala423Ser	Rv0350	dnaK	chaperone protein DnaK
NC_000962	460961	snp	T	C	C:14 T:0	CDS	-	1042/2547	348/848	missense_variant c.1042A>G p.Ile348Val	Rv0384c	clpB	chaperone protein ClpB
NC_000962	461036	snp	G	A	A:14 G:0	CDS	-	967/2547	323/848	missense_variant c.967C>T p.His323Tyr	Rv0384c	clpB	chaperone protein ClpB
NC_000962	461288	snp	C	A	A:19 C:0	CDS	-	715/2547	239/848	missense_variant c.715G>T p.Ala239Ser	Rv0384c	clpB	chaperone protein ClpB
NC_000962	461294	snp	T	C	C:19 T:0	CDS	-	709/2547	237/848	missense_variant c.709A>G p.Ile237Val	Rv0384c	clpB	chaperone protein ClpB
NC_000962	461450	snp	T	G	G:19 T:0	CDS	-	553/2547	185/848	missense_variant c.553A>C p.Asn185His	Rv0384c	clpB	chaperone protein ClpB
NC_000962	461519	snp	G	C	C:16 G:0	CDS	-	484/2547	162/848	missense_variant c.484C>G p.Gln162Glu	Rv0384c	clpB	chaperone protein ClpB
NC_000962	461551	snp	C	T	T:13 C:0	CDS	-	452/2547	151/848	missense_variant c.452G>A p.Ser151Asn	Rv0384c	clpB	chaperone protein ClpB
NC_000962	529533	snp	A	C	C:20 A:0	CDS	+	926/1623	309/540	missense_variant c.926A>C p.Asn309Thr	Rv0440	groEL2	molecular chaperone GroEL
NC_000962	529616	snp	A	T	T:15 A:0	CDS	+	1009/1623	337/540	missense_variant c.1009A>T p.Thr337Ser	Rv0440	groEL2	molecular chaperone GroEL
NC_000962	760376	snp	C	G	G:19 C:0	CDS	+	570/3519	190/1172	missense_variant c.570C>G p.Asp190Glu	Rv0667	rpoB	DNA-directed RNA polymerase subunit beta
NC_000962	760522	snp	G	A	A:17 G:0	CDS	+	716/3519	239/1172	missense_variant c.716G>A p.Ser239Asn	Rv0667	rpoB	DNA-directed RNA polymerase subunit beta
NC_000962	760591	snp	T	C	C:15 T:0	CDS	+	785/3519	262/1172	missense_variant c.785T>C p.Val262Ala	Rv0667	rpoB	DNA-directed RNA polymerase subunit beta
NC_000962	761847	snp	T	C	C:11 T:0	CDS	+	2041/3519	681/1172	missense_variant c.2041T>C p.Cys681Arg	Rv0667	rpoB	DNA-directed RNA polymerase subunit beta
NC_000962	761880	snp	G	A	A:10 G:0	CDS	+	2074/3519	692/1172	missense_variant c.2074G>A p.Ala692Thr	Rv0667	rpoB	DNA-directed RNA polymerase subunit beta
NC_000962	762114	snp	A	G	G:14 A:0	CDS	+	2308/3519	770/1172	missense_variant c.2308A>G p.Ile770Val	Rv0667	rpoB	DNA-directed RNA polymerase subunit beta
NC_000962	762362	snp	G	C	C:18 G:0	CDS	+	2556/3519	852/1172	missense_variant c.2556G>C p.Glu852Asp	Rv0667	rpoB	DNA-directed RNA polymerase subunit beta
NC_000962	764843	snp	G	T	T:15 G:0	CDS	+	1474/3951	492/1316	missense_variant c.1474G>T p.Ala492Ser	Rv0668	rpoC	DNA-directed RNA polymerase subunit beta'
NC_000962	783673	snp	C	G	G:15 C:0	CDS	+	1189/2106	397/701	missense_variant c.1189C>G p.Pro397Ala	Rv0684	fusA1	elongation factor G
NC_000962	783975	snp	C	G	G:11 C:0	CDS	+	1491/2106	497/701	missense_variant c.1491C>G p.Asn497Lys	Rv0684	fusA1	elongation factor G
NC_000962	783983	snp	A	T	T:12 A:0	CDS	+	1499/2106	500/701	missense_variant c.1499A>T p.Tyr500Phe	Rv0684	fusA1	elongation factor G
NC_000962	784036	snp	A	G	G:14 A:0	CDS	+	1552/2106	518/701	missense_variant c.1552A>G p.Asn518Asp	Rv0684	fusA1	elongation factor G
NC_000962	785045	snp	C	G	G:13 C:0	CDS	+	225/1191	75/396	missense_variant c.225C>G p.Asp75Glu	Rv0685	tuf	elongation factor Tu
NC_000962	807502	snp	C	G	G:11 C:0	CDS	+	1168/2364	390/787	missense_variant c.1168C>G p.Leu390Val	Rv0711	atsA	arylsulfatase AtsA
NC_000962	896033	snp	T	A	A:12 T:0	CDS	+	214/2265	72/754	missense_variant c.214T>A p.Ser72Thr	Rv0803	purL	phosphoribosylformylglycinamidine synthase 2
NC_000962	896112	snp	T	C	C:18 T:0	CDS	+	293/2265	98/754	missense_variant c.293T>C p.Val98Ala	Rv0803	purL	phosphoribosylformylglycinamidine synthase 2
NC_000962	896150	snp	G	A	A:16 G:0	CDS	+	331/2265	111/754	missense_variant c.331G>A p.Val111Ile	Rv0803	purL	phosphoribosylformylglycinamidine synthase 2
NC_000962	1086216	snp	T	G	G:11 T:0	CDS	-	1130/1590	377/529	missense_variant c.1130A>C p.Asp377Ala	Rv0974c	accD2	acetyl-/propionyl-CoA carboxylase subunit beta
NC_000962	1132180	snp	G	A	A:11 G:0	CDS	+	556/1635	186/544	missense_variant c.556G>A p.Val186Ile	Rv1013	pks16	polyketide synthase
NC_000962	1132203	snp	C	G	G:12 C:0	CDS	+	579/1635	193/544	missense_variant c.579C>G p.Asp193Glu	Rv1013	pks16	polyketide synthase
NC_000962	1132277	snp	T	A	A:18 T:0	CDS	+	653/1635	218/544	missense_variant c.653T>A p.Phe218Tyr	Rv1013	pks16	polyketide synthase
NC_000962	1132360	snp	C	A	A:18 C:0	CDS	+	736/1635	246/544	missense_variant c.736C>A p.Gln246Lys	Rv1013	pks16	polyketide synthase
NC_000962	1132402	snp	C	T	T:14 C:0	CDS	+	778/1635	260/544	missense_variant c.778C>T p.Leu260Phe	Rv1013	pks16	polyketide synthase
NC_000962	1132440	snp	C	G	G:12 C:0	CDS	+	816/1635	272/544	missense_variant c.816C>G p.Asp272Glu	Rv1013	pks16	polyketide synthase
NC_000962	1140882	snp	C	T	T:11 C:0	CDS	+	1916/3705	639/1234	missense_variant c.1916C>T p.Ala639Val	Rv1020	mfd	transcription-repair coupling factor
NC_000962	1140887	snp	C	A	A:11 C:0	CDS	+	1921/3705	641/1234	missense_variant c.1921C>A p.Leu641Met	Rv1020	mfd	transcription-repair coupling factor
NC_000962	1228417	snp	G	T	T:10 G:0	CDS	-	268/1089	90/362	missense_variant c.268C>A p.His90Asn	Rv1099c	glpX	fructose 1,6-bisphosphatase
NC_000962	1613817	snp	G	A	A:12 G:0	CDS	+	511/1020	171/339	missense_variant c.511G>A p.Asp171Asn	Rv1436	gap	glyceraldehyde 3-phosphate dehydrogenase
NC_000962	1678066	snp	G	T	T:13 G:0	CDS	+	670/1146	224/381	missense_variant c.670G>T p.Ala224Ser	Rv1488		hypothetical protein
NC_000962	1684623	snp	C	A	A:15 C:0	CDS	+	619/2253	207/750	missense_variant c.619C>A p.Gln207Lys	Rv1493	mutB	methylmalonyl-CoA mutase large subunit
NC_000962	1684729	snp	C	G	G:15 C:0	CDS	+	725/2253	242/750	missense_variant c.725C>G p.Ala242Gly	Rv1493	mutB	methylmalonyl-CoA mutase large subunit
NC_000962	1832685	snp	C	G	G:13 C:0	CDS	+	2021/2715	674/904	missense_variant c.2021C>G p.Ala674Gly	Rv1629	polA	DNA polymerase I
NC_000962	1834520	snp	G	T	T:15 G:0	CDS	+	979/1446	327/481	missense_variant c.979G>T p.Ala327Ser	Rv1630	rpsA	30S ribosomal protein S1
NC_000962	1834649	snp	A	T	T:13 A:0	CDS	+	1108/1446	370/481	missense_variant c.1108A>T p.Thr370Ser	Rv1630	rpsA	30S ribosomal protein S1
NC_000962	1834699	snp	G	C	C:12 G:0	CDS	+	1158/1446	386/481	missense_variant c.1158G>C p.Glu386Asp	Rv1630	rpsA	30S ribosomal protein S1
NC_000962	1838142	snp	C	G	G:11 C:0	CDS	+	1068/2097	356/698	missense_variant c.1068C>G p.Ile356Met	Rv1633	uvrB	excinuclease ABC subunit UvrB
NC_000962	2161880	snp	G	C	C:10 G:0	CDS	+	315/1197	105/398	missense_variant c.315G>C p.Glu105Asp	Rv1916	aceAb	isocitrate lyase AceAb
NC_000962	2161992	snp	C	A	A:11 C:0	CDS	+	427/1197	143/398	missense_variant c.427C>A p.Leu143Ile	Rv1916	aceAb	isocitrate lyase AceAb
NC_000962	2375323	snp	T	C	C:14 T:0	CDS	-	968/1830	323/609	missense_variant c.968A>G p.His323Arg	Rv2115c	mpa	proteasome-associated ATPase
NC_000962	2408832	snp	T	G	G:13 T:0	CDS	-	693/1140	231/379	missense_variant c.693A>C p.Glu231Asp	Rv2150c	ftsZ	cell division protein FtsZ
NC_000962	2408885	snp	T	C	C:11 T:0	CDS	-	640/1140	214/379	missense_variant c.640A>G p.Ile214Val	Rv2150c	ftsZ	cell division protein FtsZ
NC_000962	2409270	snp	C	G	G:11 C:0	CDS	-	255/1140	85/379	missense_variant c.255G>C p.Glu85Asp	Rv2150c	ftsZ	cell division protein FtsZ
NC_000962	2513010	snp	G	A	A:10 G:0	CDS	+	472/2706	158/901	missense_variant c.472G>A p.Ala158Thr	Rv2241	aceE	pyruvate dehydrogenase E1 component
NC_000962	2514289	snp	T	C	C:10 T:0	CDS	+	1751/2706	584/901	missense_variant c.1751T>C p.Ile584Thr	Rv2241	aceE	pyruvate dehydrogenase E1 component
NC_000962	2649341	snp	A	G	G:10 A:0	CDS	-	634/1059	212/352	missense_variant c.634T>C p.Tyr212His	Rv2368c	phoH1	phosphate starvation-inducible protein PhoH
NC_000962	2701495	snp	T	C	C:11 T:0	CDS	-	1754/1962	585/653	missense_variant c.1754A>G p.Lys585Arg	Rv2404c	lepA	GTP-binding protein LepA
NC_000962	2742961	snp	A	G	G:11 A:0	CDS	-	2024/2862	675/953	missense_variant c.2024T>C p.Ile675Thr	Rv2444c	rne	ribonuclease E
NC_000962	2758433	snp	G	C	C:15 G:0	CDS	-	1056/1281	352/426	missense_variant c.1056C>G p.Asp352Glu	Rv2457c	clpX	ATP-dependent CLP protease ATP-binding subunit ClpX
NC_000962	2758476	snp	A	G	G:18 A:0	CDS	-	1013/1281	338/426	missense_variant c.1013T>C p.Ile338Thr	Rv2457c	clpX	ATP-dependent CLP protease ATP-binding subunit ClpX
NC_000962	2763381	snp	T	C	C:10 T:0	CDS	-	394/603	132/200	missense_variant c.394A>G p.Ser132Gly	Rv2461c	clpP1	ATP-dependent CLP protease proteolytic subunit 1
NC_000962	2817364	snp	C	A	A:10 C:0	CDS	-	1111/1590	371/529	missense_variant c.1111G>T p.Ala371Ser	Rv2502c	accD1	acetyl-/propionyl-CoA carboxylase subunit beta
NC_000962	2889147	snp	C	G	G:12 C:0	CDS	+	2775/3423	925/1140	missense_variant c.2775C>G p.Asp925Glu	Rv2566		hypothetical protein
NC_000962	2909351	snp	G	T	T:13 G:0	CDS	-	848/2373	283/790	missense_variant c.848C>A p.Thr283Asn	Rv2583c	relA	bifunctional (p)ppGpp synthase/hydrolase RelA
NC_000962	2923533	snp	A	T	T:12 A:0	CDS	-	701/1035	234/344	missense_variant c.701T>A p.Phe234Tyr	Rv2592c	ruvB	Holliday junction ATP-dependent DNA helicase RuvB
NC_000962	2923610	snp	G	C	C:14 G:0	CDS	-	624/1035	208/344	missense_variant c.624C>G p.Asp208Glu	Rv2592c	ruvB	Holliday junction ATP-dependent DNA helicase RuvB
NC_000962	2942397	snp	C	G	G:10 C:0	CDS	-	871/2079	291/692	missense_variant c.871G>C p.Ala291Pro	Rv2614c	thrS	threonine--tRNA ligase
NC_000962	2942557	snp	T	G	G:12 T:0	CDS	-	711/2079	237/692	missense_variant c.711A>C p.Lys237Asn	Rv2614c	thrS	threonine--tRNA ligase
NC_000962	2967397	snp	C	T	T:11 C:0	CDS	+	488/1497	163/498	missense_variant c.488C>T p.Ala163Val	Rv2643	arsC	arsenic-transport integral membrane protein ArsC
NC_000962	2967409	snp	C	T	T:11 C:0	CDS	+	500/1497	167/498	missense_variant c.500C>T p.Ala167Val	Rv2643	arsC	arsenic-transport integral membrane protein ArsC
NC_000962	3019229	snp	C	G	G:11 C:0	CDS	+	1395/1587	465/528	missense_variant c.1395C>G p.Asp465Glu	Rv2703	sigA	RNA polymerase sigma factor SigA
NC_000962	3050831	snp	G	C	C:11 G:0	CDS	-	594/2373	198/790	missense_variant c.594C>G p.Asp198Glu	Rv2737c	recA	recombinase A
NC_000962	3145716	snp	T	G	G:12 T:0	CDS	-	2158/2703	720/900	missense_variant c.2158A>C p.Met720Leu	Rv2839c	infB	translation initiation factor IF-2
NC_000962	3362224	snp	T	A	A:13 T:0	CDS	-	763/1857	255/618	missense_variant c.763A>T p.Thr255Ser	Rv3003c	ilvB1	acetolactate synthase large subunit IlvB
NC_000962	3362599	snp	C	T	T:11 C:0	CDS	-	388/1857	130/618	missense_variant c.388G>A p.Val130Met	Rv3003c	ilvB1	acetolactate synthase large subunit IlvB
NC_000962	3362724	snp	G	C	C:12 G:0	CDS	-	263/1857	88/618	missense_variant c.263C>G p.Ala88Gly	Rv3003c	ilvB1	acetolactate synthase large subunit IlvB
NC_000962	3412294	snp	T	C	C:10 T:0	CDS	-	1873/2082	625/693	missense_variant c.1873A>G p.Ile625Val	Rv3051c	nrdE	ribonucleoside-diphosphate reductase subunit alpha
NC_000962	3412340	snp	G	C	C:10 G:0	CDS	-	1827/2082	609/693	missense_variant c.1827C>G p.Asp609Glu	Rv3051c	nrdE	ribonucleoside-diphosphate reductase subunit alpha
NC_000962	3473224	snp	T	G	G:14 T:0	CDS	-	681/1137	227/378	missense_variant c.681A>C p.Glu227Asp	Rv3105c	prfB	peptide chain release factor PrfB
NC_000962	3619406	snp	G	C	C:15 G:0	CDS	-	1126/2850	376/949	missense_variant c.1126C>G p.Gln376Glu	Rv3240c	secA1	protein translocase subunit SecA
NC_000962	3619556	snp	T	C	C:10 T:0	CDS	-	976/2850	326/949	missense_variant c.976A>G p.Ile326Val	Rv3240c	secA1	protein translocase subunit SecA
NC_000962	3626978	snp	G	C	C:15 G:0	CDS	-	372/687	124/228	missense_variant c.372C>G p.Asp124Glu	Rv3246c	mtrA	two component DNA-binding response regulator MtrA
NC_000962	3628501	snp	C	T	T:11 C:0	CDS	-	1147/1488	383/495	missense_variant c.1147G>A p.Val383Ile	Rv3248c	sahH	adenosylhomocysteinase
NC_000962	3628538	snp	C	G	G:11 C:0	CDS	-	1110/1488	370/495	missense_variant c.1110G>C p.Met370Ile	Rv3248c	sahH	adenosylhomocysteinase
NC_000962	3628672	snp	C	G	G:12 C:0	CDS	-	976/1488	326/495	missense_variant c.976G>C p.Glu326Gln	Rv3248c	sahH	adenosylhomocysteinase
NC_000962	3628692	snp	A	T	T:13 A:0	CDS	-	956/1488	319/495	missense_variant c.956T>A p.Phe319Tyr	Rv3248c	sahH	adenosylhomocysteinase
NC_000962	3628697	snp	C	G	G:14 C:0	CDS	-	951/1488	317/495	missense_variant c.951G>C p.Glu317Asp	Rv3248c	sahH	adenosylhomocysteinase
NC_000962	3629011	snp	T	G	G:10 T:0	CDS	-	637/1488	213/495	missense_variant c.637A>C p.Lys213Gln	Rv3248c	sahH	adenosylhomocysteinase
NC_000962	3705962	snp	A	C	C:16 A:0	CDS	+	963/1773	321/590	missense_variant c.963A>C p.Glu321Asp	Rv3318	sdhA	succinate dehydrogenase flavoprotein subunit
NC_000962	3877829	snp	C	T	T:10 C:0	CDS	-	679/1044	227/347	missense_variant c.679G>A p.Val227Ile	Rv3457c	rpoA	DNA-directed RNA polymerase subunit alpha
NC_000962	3877971	snp	G	C	C:13 G:0	CDS	-	537/1044	179/347	missense_variant c.537C>G p.Asp179Glu	Rv3457c	rpoA	DNA-directed RNA polymerase subunit alpha
NC_000962	3878264	snp	T	C	C:12 T:0	CDS	-	244/1044	82/347	missense_variant c.244A>G p.Ser82Gly	Rv3457c	rpoA	DNA-directed RNA polymerase subunit alpha
NC_000962	3878283	snp	C	G	G:12 C:0	CDS	-	225/1044	75/347	missense_variant c.225G>C p.Glu75Asp	Rv3457c	rpoA	DNA-directed RNA polymerase subunit alpha
NC_000962	4038499	snp	T	C	C:10 T:0	CDS	-	2206/2547	736/848	missense_variant c.2206A>G p.Ser736Gly	Rv3596c	clpC1	ATP-dependent protease ATP-binding subunit ClpC
NC_000962	4038519	snp	C	T	T:12 C:0	CDS	-	2186/2547	729/848	missense_variant c.2186G>A p.Arg729Gln	Rv3596c	clpC1	ATP-dependent protease ATP-binding subunit ClpC
NC_000962	4039994	snp	C	G	G:12 C:0	CDS	-	711/2547	237/848	missense_variant c.711G>C p.Glu237Asp	Rv3596c	clpC1	ATP-dependent protease ATP-binding subunit ClpC
NC_000962	4051782	snp	T	A	A:10 T:0	CDS	-	1102/2283	368/760	missense_variant c.1102A>T p.Thr368Ser	Rv3610c	ftsH	zinc metalloprotease FtsH
