# Supplementary material for: CAPRIB: a user-friendly tool to study amino acid changes and selection for the exploration of intra-genus evolution
Source: BMC Genomics. 2020 Nov 26;21:832. doi: 10.1186/s12864-020-07232-3 (PMC7690079; doi:10.1186/s12864-020-07232-3)
Supplement: Supplementary file 4 — Additional file 4 Results of CAPRIB using M. tuberculosis H37Rv as reference. [file 12864_2020_7232_MOESM4_ESM.xlsx]

## Sheet: Slow_VS_Fast_IVSD_40.csv
Supplementary File 4. Results of CAPRIB using M. tuberculosis H37Rv as reference.
Group A:	Mtuberculosis, Mbovis, Mcaprae, Morygis, Mmicroti, Mpinnipedii, Mafricanum, Mmungi, Mcanettii, Mhaemophilum, Mliflandii, Mpseudoshottsii, Mulcerans, Mmarinum, Mbasiliense, Mkansasii, Mparagordonae, Mintracellulare, Mparaintracellulare, Mchimaera, Mmarseillense, Mcolombiense, Mavium, Mshigaense, Msimiae
Group B:	Mabscessus, Maurum, Mbacimmunogenum, Mchelonae, Mchitae, Mchubuense, Mdioxanotrophicus, Mflavescens, Mfortuitum, Mgilvum, Mgoodii, Mhassiacum, Mneoaurum, Mphlei, Mrhodesiae, Mrutilum, Msalmoniphilum, Msaopaulense, Msmegmatis, Mthermoresistibile, Mvaccae, Mvanbaalenii
Common proteins:	1773
Proteins candidates:	709
Mutations found:	1462
Protein	Refseq	Name	Symbol	Variant position	Mabscessus	Maurum	Mbacimmunogenum	Mchelonae	Mchitae	Mchubuense	Mdioxanotrophicus	Mflavescens	Mfortuitum	Mgilvum	Mgoodii	Mhassiacum	Mneoaurum	Mphlei	Mrhodesiae	Mrutilum	Msalmoniphilum	Msaopaulense	Msmegmatis	Mthermoresistibile	Mvaccae	Mvanbaalenii
Rv3040c	WP_003415943.1	hypothetical protein	-	[75]	{75=A/L:96:313:EXsrc=312:EXdest=307}	{75=A/H:86:301:EXsrc=312:EXdest=290}	{75=A/V:64:319:EXsrc=312:EXdest=305}	{75=A/V:64:319:EXsrc=312:EXdest=305}	{75=A/H:86:301:EXsrc=312:EXdest=290}	{75=A/H:86:301:EXsrc=312:EXdest=290}	{75=A/F:113:305:EXsrc=312:EXdest=294}	{75=A/F:113:305:EXsrc=312:EXdest=294}	{75=A/F:113:305:EXsrc=312:EXdest=294}	{75=A/H:86:301:EXsrc=312:EXdest=290}	{75=A/F:113:305:EXsrc=312:EXdest=294}	{75=A/H:86:301:EXsrc=312:EXdest=290}	{75=A/Y:112:286:EXsrc=312:EXdest=279}	{75=A/H:86:301:EXsrc=312:EXdest=290}	{75=A/H:86:301:EXsrc=312:EXdest=290}	{75=A/F:113:305:EXsrc=312:EXdest=294}	{75=A/V:64:319:EXsrc=312:EXdest=305}	{75=A/V:64:319:EXsrc=312:EXdest=305}	{75=A/Y:112:286:EXsrc=312:EXdest=279}	{75=A/M:84:549:EXsrc=312:EXdest=314}	{75=A/H:86:301:EXsrc=312:EXdest=290}	{75=A/H:86:301:EXsrc=312:EXdest=290}
Rv0411c	WP_003900142.1	glutamine-binding lipoprotein GlnH	glnH	[231, 259]	{259=E/S:80:355:EXsrc=363:EXdest=311, 231=N/T:65:329:EXsrc=120:EXdest=293}	{259=E/S:80:355:EXsrc=363:EXdest=311, 231=N/T:65:329:EXsrc=120:EXdest=293}	{259=E/S:80:355:EXsrc=363:EXdest=311, 231=N/T:65:329:EXsrc=120:EXdest=293}	{259=E/S:80:355:EXsrc=363:EXdest=311, 231=N/T:65:329:EXsrc=120:EXdest=293}	{259=E/A:107:520:EXsrc=363:EXdest=411, 231=N/T:65:329:EXsrc=120:EXdest=293}	{259=E/S:80:355:EXsrc=363:EXdest=311, 231=N/T:65:329:EXsrc=120:EXdest=293}	{259=E/A:107:520:EXsrc=363:EXdest=411, 231=N/T:65:329:EXsrc=120:EXdest=293}	{259=E/S:80:355:EXsrc=363:EXdest=311, 231=N/A:111:400:EXsrc=120:EXdest=411}	{259=E/A:107:520:EXsrc=363:EXdest=411, 231=N/T:65:329:EXsrc=120:EXdest=293}	{259=E/S:80:355:EXsrc=363:EXdest=311, 231=N/T:65:329:EXsrc=120:EXdest=293}	{259=E/A:107:520:EXsrc=363:EXdest=411, 231=N/T:65:329:EXsrc=120:EXdest=293}	{259=E/V:121:351:EXsrc=363:EXdest=305, 231=N/T:65:329:EXsrc=120:EXdest=293}	{259=E/S:80:355:EXsrc=363:EXdest=311, 231=N/T:65:329:EXsrc=120:EXdest=293}	{259=E/V:121:351:EXsrc=363:EXdest=305, 231=N/T:65:329:EXsrc=120:EXdest=293}	{259=E/S:80:355:EXsrc=363:EXdest=311, 231=N/A:111:400:EXsrc=120:EXdest=411}	{259=E/S:80:355:EXsrc=363:EXdest=311, 231=N/T:65:329:EXsrc=120:EXdest=293}	{259=E/S:80:355:EXsrc=363:EXdest=311, 231=N/T:65:329:EXsrc=120:EXdest=293}	{259=E/S:80:355:EXsrc=363:EXdest=311, 231=N/T:65:329:EXsrc=120:EXdest=293}	{259=E/A:107:520:EXsrc=363:EXdest=411, 231=N/T:65:329:EXsrc=120:EXdest=293}	{259=E/A:107:520:EXsrc=363:EXdest=411, 231=N/T:65:329:EXsrc=120:EXdest=293}	{259=E/S:80:355:EXsrc=363:EXdest=311, 231=N/T:65:329:EXsrc=120:EXdest=293}	{259=E/S:80:355:EXsrc=363:EXdest=311, 231=N/T:65:329:EXsrc=120:EXdest=293}
Rv0435c	WP_003402206.1	ATPase	-	[237]	{237=H/E:40:319:EXsrc=303:EXdest=262}	{237=H/E:40:319:EXsrc=303:EXdest=262}	{237=H/E:40:319:EXsrc=303:EXdest=262}	{237=H/G:98:370:EXsrc=303:EXdest=321}	{237=H/D:81:141:EXsrc=303:EXdest=225}	{237=H/D:81:141:EXsrc=303:EXdest=225}	{237=H/R:29:275:EXsrc=303:EXdest=255}	{237=H/E:40:319:EXsrc=303:EXdest=262}	{237=H/Q:24:301:EXsrc=303:EXdest=305}	{237=H/E:40:319:EXsrc=303:EXdest=262}	{237=H/E:40:319:EXsrc=303:EXdest=262}	{237=H/E:40:319:EXsrc=303:EXdest=262}	{237=H/E:40:319:EXsrc=303:EXdest=262}	{237=H/E:40:319:EXsrc=303:EXdest=262}	{237=H/Q:24:301:EXsrc=303:EXdest=305}	{237=H/E:40:319:EXsrc=303:EXdest=262}	{237=H/E:40:319:EXsrc=303:EXdest=262}	{237=H/D:81:141:EXsrc=303:EXdest=225}	{237=H/E:40:319:EXsrc=303:EXdest=262}	{237=H/E:40:319:EXsrc=303:EXdest=262}	{237=H/E:40:319:EXsrc=303:EXdest=262}	{237=H/E:40:319:EXsrc=303:EXdest=262}
Rv2832c	WP_003414499.1	sn-glycerol-3-phosphate ABC transporter ATP-binding protein UgpC	ugpC	[117]	{117=L/A:96:343:EXsrc=248:EXdest=411}	{117=L/N:153:162:EXsrc=248:EXdest=258}	{117=L/E:138:199:EXsrc=248:EXdest=262}	{117=L/E:138:199:EXsrc=248:EXdest=262}	{117=L/E:138:199:EXsrc=248:EXdest=262}	{117=L/E:138:199:EXsrc=248:EXdest=262}	{117=L/E:138:199:EXsrc=248:EXdest=262}	{117=L/E:138:199:EXsrc=248:EXdest=262}	{117=L/A:96:343:EXsrc=248:EXdest=411}	{117=L/N:153:162:EXsrc=248:EXdest=258}	{117=L/A:96:343:EXsrc=248:EXdest=411}	{117=L/E:138:199:EXsrc=248:EXdest=262}	{117=L/E:138:199:EXsrc=248:EXdest=262}	{117=L/E:138:199:EXsrc=248:EXdest=262}	{117=L/E:138:199:EXsrc=248:EXdest=262}	{117=L/E:138:199:EXsrc=248:EXdest=262}	{117=L/E:138:199:EXsrc=248:EXdest=262}	{117=L/E:138:199:EXsrc=248:EXdest=262}	{117=L/A:96:343:EXsrc=248:EXdest=411}	{117=L/E:138:199:EXsrc=248:EXdest=262}	{117=L/A:96:343:EXsrc=248:EXdest=411}	{117=L/N:153:162:EXsrc=248:EXdest=258}
Rv0938	WP_003911307.1	multifunctional non-homologous end joining DNA repair protein/ATP dependent DNA ligase LigD	ligD	[437]	{437=D/K:101:208:EXsrc=258:EXdest=225}	{437=D/K:101:208:EXsrc=258:EXdest=225}	{437=D/K:101:208:EXsrc=258:EXdest=225}	{437=D/K:101:208:EXsrc=258:EXdest=225}	{437=D/K:101:208:EXsrc=258:EXdest=225}	{437=D/K:101:208:EXsrc=258:EXdest=225}	{437=D/K:101:208:EXsrc=258:EXdest=225}	{437=D/K:101:208:EXsrc=258:EXdest=225}	{437=D/K:101:208:EXsrc=258:EXdest=225}	{437=D/K:101:208:EXsrc=258:EXdest=225}	{437=D/K:101:208:EXsrc=258:EXdest=225}	{437=D/K:101:208:EXsrc=258:EXdest=225}	{437=D/K:101:208:EXsrc=258:EXdest=225}	{437=D/K:101:208:EXsrc=258:EXdest=225}	{437=D/K:101:208:EXsrc=258:EXdest=225}	{437=D/K:101:208:EXsrc=258:EXdest=225}	{437=D/K:101:208:EXsrc=258:EXdest=225}	{437=D/K:101:208:EXsrc=258:EXdest=225}	{437=D/K:101:208:EXsrc=258:EXdest=225}	{437=D/K:101:208:EXsrc=258:EXdest=225}	{437=D/K:101:208:EXsrc=258:EXdest=225}	{437=D/K:101:208:EXsrc=258:EXdest=225}
Rv0818	WP_003898599.1	transcriptional regulator	-	[45, 46, 69, 176]	{176=H/Q:24:301:EXsrc=303:EXdest=305, 69=R/S:110:270:EXsrc=259:EXdest=311, 45=A/V:64:319:EXsrc=312:EXdest=305, 46=V/A:64:389:EXsrc=277:EXdest=411}	{176=H/Q:24:301:EXsrc=303:EXdest=305, 69=R/T:71:199:EXsrc=259:EXdest=293, 45=A/V:64:319:EXsrc=312:EXdest=305, 46=V/A:64:389:EXsrc=277:EXdest=411}	{176=H/Q:24:301:EXsrc=303:EXdest=305, 69=R/S:110:270:EXsrc=259:EXdest=311, 45=A/V:64:319:EXsrc=312:EXdest=305, 46=V/A:64:389:EXsrc=277:EXdest=411}	{176=H/Q:24:301:EXsrc=303:EXdest=305, 69=R/S:110:270:EXsrc=259:EXdest=311, 45=A/V:64:319:EXsrc=312:EXdest=305, 46=V/A:64:389:EXsrc=277:EXdest=411}	{176=H/Q:24:301:EXsrc=303:EXdest=305, 69=R/T:71:199:EXsrc=259:EXdest=293, 45=A/V:64:319:EXsrc=312:EXdest=305, 46=V/A:64:389:EXsrc=277:EXdest=411}	{176=H/Q:24:301:EXsrc=303:EXdest=305, 69=R/T:71:199:EXsrc=259:EXdest=293, 45=A/V:64:319:EXsrc=312:EXdest=305, 46=V/A:64:389:EXsrc=277:EXdest=411}	{176=H/Q:24:301:EXsrc=303:EXdest=305, 69=R/T:71:199:EXsrc=259:EXdest=293, 45=A/V:64:319:EXsrc=312:EXdest=305, 46=V/A:64:389:EXsrc=277:EXdest=411}	{176=H/Q:24:301:EXsrc=303:EXdest=305, 69=R/T:71:199:EXsrc=259:EXdest=293, 45=A/V:64:319:EXsrc=312:EXdest=305, 46=V/A:64:389:EXsrc=277:EXdest=411}	{176=H/Q:24:301:EXsrc=303:EXdest=305, 69=R/T:71:199:EXsrc=259:EXdest=293, 45=A/V:64:319:EXsrc=312:EXdest=305, 46=V/A:64:389:EXsrc=277:EXdest=411}	{176=H/Q:24:301:EXsrc=303:EXdest=305, 69=R/T:71:199:EXsrc=259:EXdest=293, 45=A/V:64:319:EXsrc=312:EXdest=305, 46=V/A:64:389:EXsrc=277:EXdest=411}	{176=H/Q:24:301:EXsrc=303:EXdest=305, 69=R/S:110:270:EXsrc=259:EXdest=311, 45=A/V:64:319:EXsrc=312:EXdest=305, 46=V/A:64:389:EXsrc=277:EXdest=411}	{176=H/Q:24:301:EXsrc=303:EXdest=305, 69=R/S:110:270:EXsrc=259:EXdest=311, 45=A/V:64:319:EXsrc=312:EXdest=305, 46=V/A:64:389:EXsrc=277:EXdest=411}	{176=H/Q:24:301:EXsrc=303:EXdest=305, 69=R/T:71:199:EXsrc=259:EXdest=293, 45=A/I:94:245:EXsrc=312:EXdest=293, 46=V/A:64:389:EXsrc=277:EXdest=411}	{176=H/Q:24:301:EXsrc=303:EXdest=305, 69=R/T:71:199:EXsrc=259:EXdest=293, 45=A/V:64:319:EXsrc=312:EXdest=305, 46=V/A:64:389:EXsrc=277:EXdest=411}	{176=H/Q:24:301:EXsrc=303:EXdest=305, 69=R/T:71:199:EXsrc=259:EXdest=293, 45=A/V:64:319:EXsrc=312:EXdest=305, 46=V/A:64:389:EXsrc=277:EXdest=411}	{176=H/Q:24:301:EXsrc=303:EXdest=305, 69=R/T:71:199:EXsrc=259:EXdest=293, 45=A/V:64:319:EXsrc=312:EXdest=305, 46=V/A:64:389:EXsrc=277:EXdest=411}	{176=H/Q:24:301:EXsrc=303:EXdest=305, 69=R/S:110:270:EXsrc=259:EXdest=311, 45=A/L:96:313:EXsrc=312:EXdest=307, 46=V/A:64:389:EXsrc=277:EXdest=411}	{176=H/Q:24:301:EXsrc=303:EXdest=305, 69=R/S:110:270:EXsrc=259:EXdest=311, 45=A/V:64:319:EXsrc=312:EXdest=305, 46=V/A:64:389:EXsrc=277:EXdest=411}	{176=H/Q:24:301:EXsrc=303:EXdest=305, 69=R/T:71:199:EXsrc=259:EXdest=293, 45=A/V:64:319:EXsrc=312:EXdest=305, 46=V/A:64:389:EXsrc=277:EXdest=411}	{176=H/Q:24:301:EXsrc=303:EXdest=305, 69=R/S:110:270:EXsrc=259:EXdest=311, 45=A/V:64:319:EXsrc=312:EXdest=305, 46=V/A:64:389:EXsrc=277:EXdest=411}	{176=H/Q:24:301:EXsrc=303:EXdest=305, 69=R/T:71:199:EXsrc=259:EXdest=293, 45=A/V:64:319:EXsrc=312:EXdest=305, 46=V/A:64:389:EXsrc=277:EXdest=411}	{176=H/Q:24:301:EXsrc=303:EXdest=305, 69=R/T:71:199:EXsrc=259:EXdest=293, 45=A/V:64:319:EXsrc=312:EXdest=305, 46=V/A:64:389:EXsrc=277:EXdest=411}
Rv0819	WP_003404307.1	mycothiol acetyltransferase	mshD	[109, 114]	{114=T/D:85:190:EXsrc=287:EXdest=225, 109=F/V:50:291:EXsrc=193:EXdest=305}	{114=T/N:65:240:EXsrc=287:EXdest=258, 109=F/I:21:181:EXsrc=193:EXdest=293}	{114=T/D:85:190:EXsrc=287:EXdest=225, 109=F/I:21:181:EXsrc=193:EXdest=293}	{114=T/D:85:190:EXsrc=287:EXdest=225, 109=F/I:21:181:EXsrc=193:EXdest=293}	{114=T/N:65:240:EXsrc=287:EXdest=258, 109=F/I:21:181:EXsrc=193:EXdest=293}	{114=T/N:65:240:EXsrc=287:EXdest=258, 109=F/I:21:181:EXsrc=193:EXdest=293}	{114=T/N:65:240:EXsrc=287:EXdest=258, 109=F/I:21:181:EXsrc=193:EXdest=293}	{114=T/N:65:240:EXsrc=287:EXdest=258, 109=F/V:50:291:EXsrc=193:EXdest=305}	{114=T/N:65:240:EXsrc=287:EXdest=258, 109=F/I:21:181:EXsrc=193:EXdest=293}	{114=T/N:65:240:EXsrc=287:EXdest=258, 109=F/V:50:291:EXsrc=193:EXdest=305}	{114=T/N:65:240:EXsrc=287:EXdest=258, 109=F/I:21:181:EXsrc=193:EXdest=293}	{114=T/N:65:240:EXsrc=287:EXdest=258, 109=F/I:21:181:EXsrc=193:EXdest=293}	{114=T/D:85:190:EXsrc=287:EXdest=225, 109=F/I:21:181:EXsrc=193:EXdest=293}	{114=T/N:65:240:EXsrc=287:EXdest=258, 109=F/I:21:181:EXsrc=193:EXdest=293}	{114=T/N:65:240:EXsrc=287:EXdest=258, 109=F/I:21:181:EXsrc=193:EXdest=293}	{114=T/N:65:240:EXsrc=287:EXdest=258, 109=F/I:21:181:EXsrc=193:EXdest=293}	{114=T/D:85:190:EXsrc=287:EXdest=225, 109=F/M:28:255:EXsrc=193:EXdest=314}	{114=T/N:65:240:EXsrc=287:EXdest=258, 109=F/I:21:181:EXsrc=193:EXdest=293}	{114=T/N:65:240:EXsrc=287:EXdest=258, 109=F/I:21:181:EXsrc=193:EXdest=293}	{114=T/N:65:240:EXsrc=287:EXdest=258, 109=F/V:50:291:EXsrc=193:EXdest=305}	{114=T/N:65:240:EXsrc=287:EXdest=258, 109=F/L:22:296:EXsrc=193:EXdest=307}	{114=T/D:85:190:EXsrc=287:EXdest=225, 109=F/I:21:181:EXsrc=193:EXdest=293}
Rv2095c	WP_003410772.1	proteasome accessory factor C	pafC	[206]	{206=E/V:121:351:EXsrc=363:EXdest=305}	{206=E/V:121:351:EXsrc=363:EXdest=305}	{206=E/V:121:351:EXsrc=363:EXdest=305}	{206=E/V:121:351:EXsrc=363:EXdest=305}	{206=E/V:121:351:EXsrc=363:EXdest=305}	{206=E/V:121:351:EXsrc=363:EXdest=305}	{206=E/L:138:321:EXsrc=363:EXdest=307}	{206=E/V:121:351:EXsrc=363:EXdest=305}	{206=E/R:54:279:EXsrc=363:EXdest=255}	{206=E/V:121:351:EXsrc=363:EXdest=305}	{206=E/P:93:216:EXsrc=363:EXdest=192}	{206=E/V:121:351:EXsrc=363:EXdest=305}	{206=E/V:121:351:EXsrc=363:EXdest=305}	{206=E/V:121:351:EXsrc=363:EXdest=305}	{206=E/V:121:351:EXsrc=363:EXdest=305}	{206=E/L:138:321:EXsrc=363:EXdest=307}	{206=E/V:121:351:EXsrc=363:EXdest=305}	{206=E/V:121:351:EXsrc=363:EXdest=305}	{206=E/L:138:321:EXsrc=363:EXdest=307}	{206=E/V:121:351:EXsrc=363:EXdest=305}	{206=E/V:121:351:EXsrc=363:EXdest=305}	{206=E/V:121:351:EXsrc=363:EXdest=305}
Rv3801c	WP_003899700.1	long-chain-fatty-acid--AMP ligase FadD32	fadD32	[138, 153, 212, 326, 341, 381, 479, 484, 488]	{212=P/A:27:454:EXsrc=335:EXdest=411, 484=H/E:40:319:EXsrc=303:EXdest=262, 341=L/F:22:336:EXsrc=248:EXdest=294, 326=P/T:38:286:EXsrc=335:EXdest=293, 488=A/T:58:312:EXsrc=312:EXdest=293, 153=I/F:21:331:EXsrc=252:EXdest=294, 138=T/A:58:402:EXsrc=287:EXdest=411, 381=Q/G:87:406:EXsrc=386:EXdest=321, 479=T/V:69:362:EXsrc=287:EXdest=305}	{212=P/A:27:454:EXsrc=335:EXdest=411, 484=H/E:40:319:EXsrc=303:EXdest=262, 341=L/F:22:336:EXsrc=248:EXdest=294, 326=P/A:27:454:EXsrc=335:EXdest=411, 488=A/T:58:312:EXsrc=312:EXdest=293, 153=I/F:21:331:EXsrc=252:EXdest=294, 138=T/A:58:402:EXsrc=287:EXdest=411, 381=Q/H:24:396:EXsrc=386:EXdest=290, 479=T/A:58:402:EXsrc=287:EXdest=411}	{212=P/A:27:454:EXsrc=335:EXdest=411, 484=H/E:40:319:EXsrc=303:EXdest=262, 341=L/F:22:336:EXsrc=248:EXdest=294, 326=P/T:38:286:EXsrc=335:EXdest=293, 488=A/T:58:312:EXsrc=312:EXdest=293, 153=I/F:21:331:EXsrc=252:EXdest=294, 138=T/A:58:402:EXsrc=287:EXdest=411, 381=Q/G:87:406:EXsrc=386:EXdest=321, 479=T/V:69:362:EXsrc=287:EXdest=305}	{212=P/A:27:454:EXsrc=335:EXdest=411, 484=H/E:40:319:EXsrc=303:EXdest=262, 341=L/F:22:336:EXsrc=248:EXdest=294, 326=P/T:38:286:EXsrc=335:EXdest=293, 488=A/T:58:312:EXsrc=312:EXdest=293, 153=I/F:21:331:EXsrc=252:EXdest=294, 138=T/A:58:402:EXsrc=287:EXdest=411, 381=Q/G:87:406:EXsrc=386:EXdest=321, 479=T/V:69:362:EXsrc=287:EXdest=305}	{212=P/A:27:454:EXsrc=335:EXdest=411, 484=H/E:40:319:EXsrc=303:EXdest=262, 341=L/F:22:336:EXsrc=248:EXdest=294, 326=P/A:27:454:EXsrc=335:EXdest=411, 488=A/T:58:312:EXsrc=312:EXdest=293, 153=I/F:21:331:EXsrc=252:EXdest=294, 138=T/A:58:402:EXsrc=287:EXdest=411, 381=Q/G:87:406:EXsrc=386:EXdest=321, 479=T/A:58:402:EXsrc=287:EXdest=411}	{212=P/A:27:454:EXsrc=335:EXdest=411, 484=H/E:40:319:EXsrc=303:EXdest=262, 341=L/F:22:336:EXsrc=248:EXdest=294, 326=P/A:27:454:EXsrc=335:EXdest=411, 488=A/T:58:312:EXsrc=312:EXdest=293, 153=I/F:21:331:EXsrc=252:EXdest=294, 138=T/A:58:402:EXsrc=287:EXdest=411, 381=Q/H:24:396:EXsrc=386:EXdest=290, 479=T/A:58:402:EXsrc=287:EXdest=411}	{212=P/A:27:454:EXsrc=335:EXdest=411, 484=H/D:81:141:EXsrc=303:EXdest=225, 341=L/F:22:336:EXsrc=248:EXdest=294, 326=P/A:27:454:EXsrc=335:EXdest=411, 488=A/T:58:312:EXsrc=312:EXdest=293, 153=I/F:21:331:EXsrc=252:EXdest=294, 138=T/A:58:402:EXsrc=287:EXdest=411, 381=Q/G:87:406:EXsrc=386:EXdest=321, 479=T/A:58:402:EXsrc=287:EXdest=411}	{212=P/A:27:454:EXsrc=335:EXdest=411, 484=H/E:40:319:EXsrc=303:EXdest=262, 341=L/F:22:336:EXsrc=248:EXdest=294, 326=P/A:27:454:EXsrc=335:EXdest=411, 488=A/T:58:312:EXsrc=312:EXdest=293, 153=I/F:21:331:EXsrc=252:EXdest=294, 138=T/A:58:402:EXsrc=287:EXdest=411, 381=Q/H:24:396:EXsrc=386:EXdest=290, 479=T/A:58:402:EXsrc=287:EXdest=411}	{212=P/A:27:454:EXsrc=335:EXdest=411, 484=H/D:81:141:EXsrc=303:EXdest=225, 341=L/F:22:336:EXsrc=248:EXdest=294, 326=P/A:27:454:EXsrc=335:EXdest=411, 488=A/T:58:312:EXsrc=312:EXdest=293, 153=I/F:21:331:EXsrc=252:EXdest=294, 138=T/A:58:402:EXsrc=287:EXdest=411, 381=Q/G:87:406:EXsrc=386:EXdest=321, 479=T/A:58:402:EXsrc=287:EXdest=411}	{212=P/A:27:454:EXsrc=335:EXdest=411, 484=H/E:40:319:EXsrc=303:EXdest=262, 341=L/F:22:336:EXsrc=248:EXdest=294, 326=P/A:27:454:EXsrc=335:EXdest=411, 488=A/T:58:312:EXsrc=312:EXdest=293, 153=I/F:21:331:EXsrc=252:EXdest=294, 138=T/A:58:402:EXsrc=287:EXdest=411, 381=Q/H:24:396:EXsrc=386:EXdest=290, 479=T/A:58:402:EXsrc=287:EXdest=411}	{212=P/A:27:454:EXsrc=335:EXdest=411, 484=H/D:81:141:EXsrc=303:EXdest=225, 341=L/F:22:336:EXsrc=248:EXdest=294, 326=P/A:27:454:EXsrc=335:EXdest=411, 488=A/T:58:312:EXsrc=312:EXdest=293, 153=I/F:21:331:EXsrc=252:EXdest=294, 138=T/A:58:402:EXsrc=287:EXdest=411, 381=Q/G:87:406:EXsrc=386:EXdest=321, 479=T/A:58:402:EXsrc=287:EXdest=411}	{212=P/A:27:454:EXsrc=335:EXdest=411, 484=H/D:81:141:EXsrc=303:EXdest=225, 341=L/F:22:336:EXsrc=248:EXdest=294, 326=P/A:27:454:EXsrc=335:EXdest=411, 488=A/T:58:312:EXsrc=312:EXdest=293, 153=I/F:21:331:EXsrc=252:EXdest=294, 138=T/A:58:402:EXsrc=287:EXdest=411, 381=Q/G:87:406:EXsrc=386:EXdest=321, 479=T/A:58:402:EXsrc=287:EXdest=411}	{212=P/A:27:454:EXsrc=335:EXdest=411, 484=H/D:81:141:EXsrc=303:EXdest=225, 341=L/F:22:336:EXsrc=248:EXdest=294, 326=P/A:27:454:EXsrc=335:EXdest=411, 488=A/T:58:312:EXsrc=312:EXdest=293, 153=I/F:21:331:EXsrc=252:EXdest=294, 138=T/A:58:402:EXsrc=287:EXdest=411, 381=Q/G:87:406:EXsrc=386:EXdest=321, 479=T/A:58:402:EXsrc=287:EXdest=411}	{212=P/A:27:454:EXsrc=335:EXdest=411, 484=H/E:40:319:EXsrc=303:EXdest=262, 341=L/F:22:336:EXsrc=248:EXdest=294, 326=P/A:27:454:EXsrc=335:EXdest=411, 488=A/T:58:312:EXsrc=312:EXdest=293, 153=I/F:21:331:EXsrc=252:EXdest=294, 138=T/A:58:402:EXsrc=287:EXdest=411, 381=Q/G:87:406:EXsrc=386:EXdest=321, 479=T/A:58:402:EXsrc=287:EXdest=411}	{212=P/A:27:454:EXsrc=335:EXdest=411, 484=H/E:40:319:EXsrc=303:EXdest=262, 341=L/F:22:336:EXsrc=248:EXdest=294, 326=P/A:27:454:EXsrc=335:EXdest=411, 488=A/T:58:312:EXsrc=312:EXdest=293, 153=I/F:21:331:EXsrc=252:EXdest=294, 138=T/A:58:402:EXsrc=287:EXdest=411, 381=Q/G:87:406:EXsrc=386:EXdest=321, 479=T/A:58:402:EXsrc=287:EXdest=411}	{212=P/A:27:454:EXsrc=335:EXdest=411, 484=H/E:40:319:EXsrc=303:EXdest=262, 341=L/F:22:336:EXsrc=248:EXdest=294, 326=P/A:27:454:EXsrc=335:EXdest=411, 488=A/T:58:312:EXsrc=312:EXdest=293, 153=I/F:21:331:EXsrc=252:EXdest=294, 138=T/A:58:402:EXsrc=287:EXdest=411, 381=Q/G:87:406:EXsrc=386:EXdest=321, 479=T/A:58:402:EXsrc=287:EXdest=411}	{212=P/A:27:454:EXsrc=335:EXdest=411, 484=H/E:40:319:EXsrc=303:EXdest=262, 341=L/F:22:336:EXsrc=248:EXdest=294, 326=P/T:38:286:EXsrc=335:EXdest=293, 488=A/T:58:312:EXsrc=312:EXdest=293, 153=I/F:21:331:EXsrc=252:EXdest=294, 138=T/A:58:402:EXsrc=287:EXdest=411, 381=Q/G:87:406:EXsrc=386:EXdest=321, 479=T/V:69:362:EXsrc=287:EXdest=305}	{212=P/A:27:454:EXsrc=335:EXdest=411, 484=H/E:40:319:EXsrc=303:EXdest=262, 341=L/F:22:336:EXsrc=248:EXdest=294, 326=P/T:38:286:EXsrc=335:EXdest=293, 488=A/T:58:312:EXsrc=312:EXdest=293, 153=I/F:21:331:EXsrc=252:EXdest=294, 138=T/A:58:402:EXsrc=287:EXdest=411, 381=Q/G:87:406:EXsrc=386:EXdest=321, 479=T/V:69:362:EXsrc=287:EXdest=305}	{212=P/A:27:454:EXsrc=335:EXdest=411, 484=H/D:81:141:EXsrc=303:EXdest=225, 341=L/F:22:336:EXsrc=248:EXdest=294, 326=P/A:27:454:EXsrc=335:EXdest=411, 488=A/T:58:312:EXsrc=312:EXdest=293, 153=I/F:21:331:EXsrc=252:EXdest=294, 138=T/A:58:402:EXsrc=287:EXdest=411, 381=Q/G:87:406:EXsrc=386:EXdest=321, 479=T/A:58:402:EXsrc=287:EXdest=411}	{212=P/A:27:454:EXsrc=335:EXdest=411, 484=H/D:81:141:EXsrc=303:EXdest=225, 341=L/F:22:336:EXsrc=248:EXdest=294, 326=P/A:27:454:EXsrc=335:EXdest=411, 488=A/T:58:312:EXsrc=312:EXdest=293, 153=I/F:21:331:EXsrc=252:EXdest=294, 138=T/A:58:402:EXsrc=287:EXdest=411, 381=Q/H:24:396:EXsrc=386:EXdest=290, 479=T/A:58:402:EXsrc=287:EXdest=411}	{212=P/A:27:454:EXsrc=335:EXdest=411, 484=H/E:40:319:EXsrc=303:EXdest=262, 341=L/F:22:336:EXsrc=248:EXdest=294, 326=P/A:27:454:EXsrc=335:EXdest=411, 488=A/T:58:312:EXsrc=312:EXdest=293, 153=I/F:21:331:EXsrc=252:EXdest=294, 138=T/A:58:402:EXsrc=287:EXdest=411, 381=Q/H:24:396:EXsrc=386:EXdest=290, 479=T/A:58:402:EXsrc=287:EXdest=411}	{212=P/A:27:454:EXsrc=335:EXdest=411, 484=H/E:40:319:EXsrc=303:EXdest=262, 341=L/F:22:336:EXsrc=248:EXdest=294, 326=P/A:27:454:EXsrc=335:EXdest=411, 488=A/T:58:312:EXsrc=312:EXdest=293, 153=I/F:21:331:EXsrc=252:EXdest=294, 138=T/A:58:402:EXsrc=287:EXdest=411, 381=Q/H:24:396:EXsrc=386:EXdest=290, 479=T/A:58:402:EXsrc=287:EXdest=411}
Rv3813c	WP_003420817.1	hypothetical protein	-	[11]	{11=C/S:112:258:EXsrc=280:EXdest=311}	{11=C/T:149:121:EXsrc=280:EXdest=293}	{11=C/S:112:258:EXsrc=280:EXdest=311}	{11=C/S:112:258:EXsrc=280:EXdest=311}	{11=C/T:149:121:EXsrc=280:EXdest=293}	{11=C/T:149:121:EXsrc=280:EXdest=293}	{11=C/T:149:121:EXsrc=280:EXdest=293}	{11=C/S:112:258:EXsrc=280:EXdest=311}	{11=C/T:149:121:EXsrc=280:EXdest=293}	{11=C/T:149:121:EXsrc=280:EXdest=293}	{11=C/T:149:121:EXsrc=280:EXdest=293}	{11=C/T:149:121:EXsrc=280:EXdest=293}	{11=C/T:149:121:EXsrc=280:EXdest=293}	{11=C/S:112:258:EXsrc=280:EXdest=311}	{11=C/S:112:258:EXsrc=280:EXdest=311}	{11=C/S:112:258:EXsrc=280:EXdest=311}	{11=C/S:112:258:EXsrc=280:EXdest=311}	{11=C/S:112:258:EXsrc=280:EXdest=311}	{11=C/T:149:121:EXsrc=280:EXdest=293}	{11=C/S:112:258:EXsrc=280:EXdest=311}	{11=C/T:149:121:EXsrc=280:EXdest=293}	{11=C/T:149:121:EXsrc=280:EXdest=293}
Rv1622c	WP_003408024.1	cytochrome D ubiquinol oxidase subunit II CydB	cydB	[307, 315]	{307=V/A:64:389:EXsrc=277:EXdest=411, 315=T/V:69:362:EXsrc=287:EXdest=305}	{307=V/A:64:389:EXsrc=277:EXdest=411, 315=T/V:69:362:EXsrc=287:EXdest=305}	{307=V/A:64:389:EXsrc=277:EXdest=411, 315=T/V:69:362:EXsrc=287:EXdest=305}	{307=V/A:64:389:EXsrc=277:EXdest=411, 315=T/V:69:362:EXsrc=287:EXdest=305}	{307=V/A:64:389:EXsrc=277:EXdest=411, 315=T/V:69:362:EXsrc=287:EXdest=305}	{307=V/A:64:389:EXsrc=277:EXdest=411, 315=T/V:69:362:EXsrc=287:EXdest=305}	{307=V/A:64:389:EXsrc=277:EXdest=411, 315=T/V:69:362:EXsrc=287:EXdest=305}	{307=V/A:64:389:EXsrc=277:EXdest=411, 315=T/V:69:362:EXsrc=287:EXdest=305}	{307=V/A:64:389:EXsrc=277:EXdest=411, 315=T/V:69:362:EXsrc=287:EXdest=305}	{307=V/A:64:389:EXsrc=277:EXdest=411, 315=T/V:69:362:EXsrc=287:EXdest=305}	{307=V/A:64:389:EXsrc=277:EXdest=411, 315=T/V:69:362:EXsrc=287:EXdest=305}	{307=V/A:64:389:EXsrc=277:EXdest=411, 315=T/V:69:362:EXsrc=287:EXdest=305}	{307=V/A:64:389:EXsrc=277:EXdest=411, 315=T/V:69:362:EXsrc=287:EXdest=305}	{307=V/A:64:389:EXsrc=277:EXdest=411, 315=T/V:69:362:EXsrc=287:EXdest=305}	{307=V/A:64:389:EXsrc=277:EXdest=411, 315=T/V:69:362:EXsrc=287:EXdest=305}	{307=V/A:64:389:EXsrc=277:EXdest=411, 315=T/V:69:362:EXsrc=287:EXdest=305}	{307=V/A:64:389:EXsrc=277:EXdest=411, 315=T/V:69:362:EXsrc=287:EXdest=305}	{307=V/A:64:389:EXsrc=277:EXdest=411, 315=T/V:69:362:EXsrc=287:EXdest=305}	{307=V/A:64:389:EXsrc=277:EXdest=411, 315=T/V:69:362:EXsrc=287:EXdest=305}	{307=V/A:64:389:EXsrc=277:EXdest=411, 315=T/V:69:362:EXsrc=287:EXdest=305}	{307=V/A:64:389:EXsrc=277:EXdest=411, 315=T/V:69:362:EXsrc=287:EXdest=305}	{307=V/A:64:389:EXsrc=277:EXdest=411, 315=T/V:69:362:EXsrc=287:EXdest=305}
Rv0884c	WP_003404623.1	phosphoserine aminotransferase	serC	[295]	{295=R/T:71:199:EXsrc=259:EXdest=293}	{295=R/S:110:270:EXsrc=259:EXdest=311}	{295=R/T:71:199:EXsrc=259:EXdest=293}	{295=R/T:71:199:EXsrc=259:EXdest=293}	{295=R/A:112:459:EXsrc=259:EXdest=411}	{295=R/S:110:270:EXsrc=259:EXdest=311}	{295=R/A:112:459:EXsrc=259:EXdest=411}	{295=R/A:112:459:EXsrc=259:EXdest=411}	{295=R/S:110:270:EXsrc=259:EXdest=311}	{295=R/A:112:459:EXsrc=259:EXdest=411}	{295=R/A:112:459:EXsrc=259:EXdest=411}	{295=R/A:112:459:EXsrc=259:EXdest=411}	{295=R/S:110:270:EXsrc=259:EXdest=311}	{295=R/A:112:459:EXsrc=259:EXdest=411}	{295=R/S:110:270:EXsrc=259:EXdest=311}	{295=R/A:112:459:EXsrc=259:EXdest=411}	{295=R/T:71:199:EXsrc=259:EXdest=293}	{295=R/T:71:199:EXsrc=259:EXdest=293}	{295=R/S:110:270:EXsrc=259:EXdest=311}	{295=R/S:110:270:EXsrc=259:EXdest=311}	{295=R/S:110:270:EXsrc=259:EXdest=311}	{295=R/A:112:459:EXsrc=259:EXdest=411}
Rv3198c	WP_003416822.1	ATP-dependent DNA helicase UvrD	uvrD2	[647]	{647=Q/M:101:504:EXsrc=386:EXdest=314}	{647=Q/T:42:361:EXsrc=386:EXdest=293}	{647=Q/M:101:504:EXsrc=386:EXdest=314}	{647=Q/M:101:504:EXsrc=386:EXdest=314}	{647=Q/L:113:391:EXsrc=386:EXdest=307}	{647=Q/M:101:504:EXsrc=386:EXdest=314}	{647=Q/M:101:504:EXsrc=386:EXdest=314}	{647=Q/M:101:504:EXsrc=386:EXdest=314}	{647=Q/M:101:504:EXsrc=386:EXdest=314}	{647=Q/M:101:504:EXsrc=386:EXdest=314}	{647=Q/M:101:504:EXsrc=386:EXdest=314}	{647=Q/M:101:504:EXsrc=386:EXdest=314}	{647=Q/L:113:391:EXsrc=386:EXdest=307}	{647=Q/M:101:504:EXsrc=386:EXdest=314}	{647=Q/M:101:504:EXsrc=386:EXdest=314}	{647=Q/M:101:504:EXsrc=386:EXdest=314}	{647=Q/M:101:504:EXsrc=386:EXdest=314}	{647=Q/M:101:504:EXsrc=386:EXdest=314}	{647=Q/M:101:504:EXsrc=386:EXdest=314}	{647=Q/M:101:504:EXsrc=386:EXdest=314}	{647=Q/M:101:504:EXsrc=386:EXdest=314}	{647=Q/M:101:504:EXsrc=386:EXdest=314}
Rv0642c	WP_003900195.1	hydroxymycolate synthase MmaA4	mmaA4	[109, 111, 155, 197, 249, 261, 286]	{197=T/R:71:299:EXsrc=287:EXdest=255, 261=E/S:80:355:EXsrc=363:EXdest=311, 249=G/A:60:369:EXsrc=228:EXdest=411, 155=N/R:86:252:EXsrc=120:EXdest=255, 109=H/F:100:328:EXsrc=303:EXdest=294, 286=M/W:67:633:EXsrc=307:EXdest=172, 111=R/Y:77:272:EXsrc=259:EXdest=279}	{197=T/L:92:271:EXsrc=287:EXdest=307, 261=E/A:107:520:EXsrc=363:EXdest=411, 249=G/A:60:369:EXsrc=228:EXdest=411, 155=N/R:86:252:EXsrc=120:EXdest=255, 109=H/Q:24:301:EXsrc=303:EXdest=305, 286=M/S:135:353:EXsrc=307:EXdest=311, 111=R/Y:77:272:EXsrc=259:EXdest=279}	{197=T/L:92:271:EXsrc=287:EXdest=307, 261=E/A:107:520:EXsrc=363:EXdest=411, 249=G/A:60:369:EXsrc=228:EXdest=411, 155=N/R:86:252:EXsrc=120:EXdest=255, 109=H/K:32:332:EXsrc=303:EXdest=225, 286=M/Y:36:308:EXsrc=307:EXdest=279, 111=R/H:29:263:EXsrc=259:EXdest=290}	{197=T/L:92:271:EXsrc=287:EXdest=307, 261=E/A:107:520:EXsrc=363:EXdest=411, 249=G/A:60:369:EXsrc=228:EXdest=411, 155=N/R:86:252:EXsrc=120:EXdest=255, 109=H/K:32:332:EXsrc=303:EXdest=225, 286=M/Y:36:308:EXsrc=307:EXdest=279, 111=R/H:29:263:EXsrc=259:EXdest=290}	{197=T/L:92:271:EXsrc=287:EXdest=307, 261=E/T:65:292:EXsrc=363:EXdest=293, 249=G/A:60:369:EXsrc=228:EXdest=411, 155=N/R:86:252:EXsrc=120:EXdest=255, 109=H/R:29:275:EXsrc=303:EXdest=255, 286=M/T:81:261:EXsrc=307:EXdest=293, 111=R/F:97:213:EXsrc=259:EXdest=294}	{197=T/V:69:362:EXsrc=287:EXdest=305, 261=E/A:107:520:EXsrc=363:EXdest=411, 249=G/A:60:369:EXsrc=228:EXdest=411, 155=N/R:86:252:EXsrc=120:EXdest=255, 109=H/K:32:332:EXsrc=303:EXdest=225, 286=M/Y:36:308:EXsrc=307:EXdest=279, 111=R/H:29:263:EXsrc=259:EXdest=290}	{197=T/M:81:152:EXsrc=287:EXdest=314, 261=E/A:107:520:EXsrc=363:EXdest=411, 249=G/A:60:369:EXsrc=228:EXdest=411, 155=N/R:86:252:EXsrc=120:EXdest=255, 109=H/L:99:364:EXsrc=303:EXdest=307, 286=M/Y:36:308:EXsrc=307:EXdest=279, 111=R/H:29:263:EXsrc=259:EXdest=290}	{197=T/M:81:152:EXsrc=287:EXdest=314, 261=E/A:107:520:EXsrc=363:EXdest=411, 249=G/A:60:369:EXsrc=228:EXdest=411, 155=N/R:86:252:EXsrc=120:EXdest=255, 109=H/Q:24:301:EXsrc=303:EXdest=305, 286=M/G:127:218:EXsrc=307:EXdest=321, 111=R/Y:77:272:EXsrc=259:EXdest=279}	{197=T/L:92:271:EXsrc=287:EXdest=307, 261=E/R:54:279:EXsrc=363:EXdest=255, 249=G/A:60:369:EXsrc=228:EXdest=411, 155=N/R:86:252:EXsrc=120:EXdest=255, 109=H/A:86:462:EXsrc=303:EXdest=411, 286=M/Y:36:308:EXsrc=307:EXdest=279, 111=R/H:29:263:EXsrc=259:EXdest=290}	{197=T/L:92:271:EXsrc=287:EXdest=307, 261=E/A:107:520:EXsrc=363:EXdest=411, 249=G/A:60:369:EXsrc=228:EXdest=411, 155=N/R:86:252:EXsrc=120:EXdest=255, 109=H/K:32:332:EXsrc=303:EXdest=225, 286=M/A:84:357:EXsrc=307:EXdest=411, 111=R/Y:77:272:EXsrc=259:EXdest=279}	{197=T/K:78:256:EXsrc=287:EXdest=225, 261=E/A:107:520:EXsrc=363:EXdest=411, 249=G/A:60:369:EXsrc=228:EXdest=411, 155=N/R:86:252:EXsrc=120:EXdest=255, 109=H/Q:24:301:EXsrc=303:EXdest=305, 286=M/Y:36:308:EXsrc=307:EXdest=279, 111=R/H:29:263:EXsrc=259:EXdest=290}	{197=T/L:92:271:EXsrc=287:EXdest=307, 261=E/A:107:520:EXsrc=363:EXdest=411, 249=G/A:60:369:EXsrc=228:EXdest=411, 155=N/R:86:252:EXsrc=120:EXdest=255, 109=H/K:32:332:EXsrc=303:EXdest=225, 286=M/G:127:218:EXsrc=307:EXdest=321, 111=R/Y:77:272:EXsrc=259:EXdest=279}	{197=T/L:92:271:EXsrc=287:EXdest=307, 261=E/A:107:520:EXsrc=363:EXdest=411, 249=G/A:60:369:EXsrc=228:EXdest=411, 155=N/R:86:252:EXsrc=120:EXdest=255, 109=H/Q:24:301:EXsrc=303:EXdest=305, 286=M/A:84:357:EXsrc=307:EXdest=411, 111=R/Y:77:272:EXsrc=259:EXdest=279}	{197=T/L:92:271:EXsrc=287:EXdest=307, 261=E/A:107:520:EXsrc=363:EXdest=411, 249=G/A:60:369:EXsrc=228:EXdest=411, 155=N/R:86:252:EXsrc=120:EXdest=255, 109=H/Q:24:301:EXsrc=303:EXdest=305, 286=M/S:135:353:EXsrc=307:EXdest=311, 111=R/Y:77:272:EXsrc=259:EXdest=279}	{197=T/L:92:271:EXsrc=287:EXdest=307, 261=E/A:107:520:EXsrc=363:EXdest=411, 249=G/A:60:369:EXsrc=228:EXdest=411, 155=N/R:86:252:EXsrc=120:EXdest=255, 109=H/K:32:332:EXsrc=303:EXdest=225, 286=M/S:135:353:EXsrc=307:EXdest=311, 111=R/Y:77:272:EXsrc=259:EXdest=279}	{197=T/L:92:271:EXsrc=287:EXdest=307, 261=E/A:107:520:EXsrc=363:EXdest=411, 249=G/A:60:369:EXsrc=228:EXdest=411, 155=N/R:86:252:EXsrc=120:EXdest=255, 109=H/Q:24:301:EXsrc=303:EXdest=305, 286=M/S:135:353:EXsrc=307:EXdest=311, 111=R/Y:77:272:EXsrc=259:EXdest=279}	{197=T/L:92:271:EXsrc=287:EXdest=307, 261=E/A:107:520:EXsrc=363:EXdest=411, 249=G/A:60:369:EXsrc=228:EXdest=411, 155=N/R:86:252:EXsrc=120:EXdest=255, 109=H/K:32:332:EXsrc=303:EXdest=225, 286=M/Y:36:308:EXsrc=307:EXdest=279, 111=R/H:29:263:EXsrc=259:EXdest=290}	{197=T/L:92:271:EXsrc=287:EXdest=307, 261=E/A:107:520:EXsrc=363:EXdest=411, 249=G/A:60:369:EXsrc=228:EXdest=411, 155=N/R:86:252:EXsrc=120:EXdest=255, 109=H/K:32:332:EXsrc=303:EXdest=225, 286=M/Y:36:308:EXsrc=307:EXdest=279, 111=R/H:29:263:EXsrc=259:EXdest=290}	{197=T/M:81:152:EXsrc=287:EXdest=314, 261=E/R:54:279:EXsrc=363:EXdest=255, 249=G/A:60:369:EXsrc=228:EXdest=411, 155=N/R:86:252:EXsrc=120:EXdest=255, 109=H/Q:24:301:EXsrc=303:EXdest=305, 286=M/Y:36:308:EXsrc=307:EXdest=279, 111=R/H:29:263:EXsrc=259:EXdest=290}	{197=T/L:92:271:EXsrc=287:EXdest=307, 261=E/A:107:520:EXsrc=363:EXdest=411, 249=G/A:60:369:EXsrc=228:EXdest=411, 155=N/R:86:252:EXsrc=120:EXdest=255, 109=H/Q:24:301:EXsrc=303:EXdest=305, 286=M/C:196:347:EXsrc=307:EXdest=315, 111=R/Y:77:272:EXsrc=259:EXdest=279}	{197=T/L:92:271:EXsrc=287:EXdest=307, 261=E/A:107:520:EXsrc=363:EXdest=411, 249=G/A:60:369:EXsrc=228:EXdest=411, 155=N/R:86:252:EXsrc=120:EXdest=255, 109=H/K:32:332:EXsrc=303:EXdest=225, 286=M/T:81:261:EXsrc=307:EXdest=293, 111=R/Y:77:272:EXsrc=259:EXdest=279}	{197=T/L:92:271:EXsrc=287:EXdest=307, 261=E/A:107:520:EXsrc=363:EXdest=411, 249=G/A:60:369:EXsrc=228:EXdest=411, 155=N/R:86:252:EXsrc=120:EXdest=255, 109=H/K:32:332:EXsrc=303:EXdest=225, 286=M/A:84:357:EXsrc=307:EXdest=411, 111=R/Y:77:272:EXsrc=259:EXdest=279}
Rv0820	WP_003404312.1	phosphate ABC transporter ATP-binding protein PhoT	phoT	[70, 86, 99]	{99=A/T:58:312:EXsrc=312:EXdest=293, 70=D/G:94:264:EXsrc=258:EXdest=321, 86=A/T:58:312:EXsrc=312:EXdest=293}	{99=A/T:58:312:EXsrc=312:EXdest=293, 70=D/G:94:264:EXsrc=258:EXdest=321, 86=A/T:58:312:EXsrc=312:EXdest=293}	{99=A/T:58:312:EXsrc=312:EXdest=293, 70=D/G:94:264:EXsrc=258:EXdest=321, 86=A/T:58:312:EXsrc=312:EXdest=293}	{99=A/T:58:312:EXsrc=312:EXdest=293, 70=D/G:94:264:EXsrc=258:EXdest=321, 86=A/T:58:312:EXsrc=312:EXdest=293}	{99=A/K:106:225:EXsrc=312:EXdest=225, 70=D/G:94:264:EXsrc=258:EXdest=321, 86=A/R:112:295:EXsrc=312:EXdest=255}	{99=A/T:58:312:EXsrc=312:EXdest=293, 70=D/G:94:264:EXsrc=258:EXdest=321, 86=A/T:58:312:EXsrc=312:EXdest=293}	{99=A/T:58:312:EXsrc=312:EXdest=293, 70=D/G:94:264:EXsrc=258:EXdest=321, 86=A/T:58:312:EXsrc=312:EXdest=293}	{99=A/T:58:312:EXsrc=312:EXdest=293, 70=D/G:94:264:EXsrc=258:EXdest=321, 86=A/T:58:312:EXsrc=312:EXdest=293}	{99=A/T:58:312:EXsrc=312:EXdest=293, 70=D/G:94:264:EXsrc=258:EXdest=321, 86=A/T:58:312:EXsrc=312:EXdest=293}	{99=A/T:58:312:EXsrc=312:EXdest=293, 70=D/G:94:264:EXsrc=258:EXdest=321, 86=A/T:58:312:EXsrc=312:EXdest=293}	{99=A/T:58:312:EXsrc=312:EXdest=293, 70=D/G:94:264:EXsrc=258:EXdest=321, 86=A/T:58:312:EXsrc=312:EXdest=293}	{99=A/T:58:312:EXsrc=312:EXdest=293, 70=D/G:94:264:EXsrc=258:EXdest=321, 86=A/T:58:312:EXsrc=312:EXdest=293}	{99=A/T:58:312:EXsrc=312:EXdest=293, 70=D/G:94:264:EXsrc=258:EXdest=321, 86=A/T:58:312:EXsrc=312:EXdest=293}	{99=A/T:58:312:EXsrc=312:EXdest=293, 70=D/G:94:264:EXsrc=258:EXdest=321, 86=A/T:58:312:EXsrc=312:EXdest=293}	{99=A/T:58:312:EXsrc=312:EXdest=293, 70=D/G:94:264:EXsrc=258:EXdest=321, 86=A/T:58:312:EXsrc=312:EXdest=293}	{99=A/T:58:312:EXsrc=312:EXdest=293, 70=D/G:94:264:EXsrc=258:EXdest=321, 86=A/T:58:312:EXsrc=312:EXdest=293}	{99=A/T:58:312:EXsrc=312:EXdest=293, 70=D/G:94:264:EXsrc=258:EXdest=321, 86=A/T:58:312:EXsrc=312:EXdest=293}	{99=A/T:58:312:EXsrc=312:EXdest=293, 70=D/G:94:264:EXsrc=258:EXdest=321, 86=A/T:58:312:EXsrc=312:EXdest=293}	{99=A/T:58:312:EXsrc=312:EXdest=293, 70=D/G:94:264:EXsrc=258:EXdest=321, 86=A/T:58:312:EXsrc=312:EXdest=293}	{99=A/T:58:312:EXsrc=312:EXdest=293, 70=D/G:94:264:EXsrc=258:EXdest=321, 86=A/T:58:312:EXsrc=312:EXdest=293}	{99=A/T:58:312:EXsrc=312:EXdest=293, 70=D/G:94:264:EXsrc=258:EXdest=321, 86=A/T:58:312:EXsrc=312:EXdest=293}	{99=A/T:58:312:EXsrc=312:EXdest=293, 70=D/G:94:264:EXsrc=258:EXdest=321, 86=A/T:58:312:EXsrc=312:EXdest=293}
Rv0412c	WP_003911172.1	membrane protein	-	[30, 64, 174, 241, 263, 408, 413, 436]	{64=V/A:64:389:EXsrc=277:EXdest=411, 241=V/A:64:389:EXsrc=277:EXdest=411, 436=K/S:121:376:EXsrc=409:EXdest=311, 263=A/L:96:313:EXsrc=312:EXdest=307, 408=G/A:60:369:EXsrc=228:EXdest=411, 413=Q/S:68:443:EXsrc=386:EXdest=311, 30=S/K:121:275:EXsrc=351:EXdest=225, 174=G/S:56:304:EXsrc=228:EXdest=311}	{64=V/A:64:389:EXsrc=277:EXdest=411, 241=V/A:64:389:EXsrc=277:EXdest=411, 436=K/S:121:376:EXsrc=409:EXdest=311, 263=A/D:126:193:EXsrc=312:EXdest=225, 408=G/V:109:208:EXsrc=228:EXdest=305, 413=Q/T:42:361:EXsrc=386:EXdest=293, 30=S/W:177:160:EXsrc=351:EXdest=172, 174=G/A:60:369:EXsrc=228:EXdest=411}	{64=V/A:64:389:EXsrc=277:EXdest=411, 241=V/A:64:389:EXsrc=277:EXdest=411, 436=K/S:121:376:EXsrc=409:EXdest=311, 263=A/L:96:313:EXsrc=312:EXdest=307, 408=G/A:60:369:EXsrc=228:EXdest=411, 413=Q/S:68:443:EXsrc=386:EXdest=311, 30=S/K:121:275:EXsrc=351:EXdest=225, 174=G/A:60:369:EXsrc=228:EXdest=411}	{64=V/A:64:389:EXsrc=277:EXdest=411, 241=V/A:64:389:EXsrc=277:EXdest=411, 436=K/S:121:376:EXsrc=409:EXdest=311, 263=A/L:96:313:EXsrc=312:EXdest=307, 408=G/A:60:369:EXsrc=228:EXdest=411, 413=Q/S:68:443:EXsrc=386:EXdest=311, 30=S/K:121:275:EXsrc=351:EXdest=225, 174=G/A:60:369:EXsrc=228:EXdest=411}	{64=V/A:64:389:EXsrc=277:EXdest=411, 241=V/A:64:389:EXsrc=277:EXdest=411, 436=K/S:121:376:EXsrc=409:EXdest=311, 263=A/V:64:319:EXsrc=312:EXdest=305, 408=G/T:59:187:EXsrc=228:EXdest=293, 413=Q/T:42:361:EXsrc=386:EXdest=293, 30=S/W:177:160:EXsrc=351:EXdest=172, 174=G/S:56:304:EXsrc=228:EXdest=311}	{64=V/A:64:389:EXsrc=277:EXdest=411, 241=V/A:64:389:EXsrc=277:EXdest=411, 436=K/S:121:376:EXsrc=409:EXdest=311, 263=A/D:126:193:EXsrc=312:EXdest=225, 408=G/V:109:208:EXsrc=228:EXdest=305, 413=Q/T:42:361:EXsrc=386:EXdest=293, 30=S/W:177:160:EXsrc=351:EXdest=172, 174=G/A:60:369:EXsrc=228:EXdest=411}	{64=V/A:64:389:EXsrc=277:EXdest=411, 241=V/A:64:389:EXsrc=277:EXdest=411, 436=K/S:121:376:EXsrc=409:EXdest=311, 263=A/D:126:193:EXsrc=312:EXdest=225, 408=G/V:109:208:EXsrc=228:EXdest=305, 413=Q/T:42:361:EXsrc=386:EXdest=293, 30=S/W:177:160:EXsrc=351:EXdest=172, 174=G/S:56:304:EXsrc=228:EXdest=311}	{64=V/A:64:389:EXsrc=277:EXdest=411, 241=V/A:64:389:EXsrc=277:EXdest=411, 436=K/S:121:376:EXsrc=409:EXdest=311, 263=A/D:126:193:EXsrc=312:EXdest=225, 408=G/V:109:208:EXsrc=228:EXdest=305, 413=Q/T:42:361:EXsrc=386:EXdest=293, 30=S/W:177:160:EXsrc=351:EXdest=172, 174=G/A:60:369:EXsrc=228:EXdest=411}	{64=V/A:64:389:EXsrc=277:EXdest=411, 241=V/A:64:389:EXsrc=277:EXdest=411, 436=K/S:121:376:EXsrc=409:EXdest=311, 263=A/D:126:193:EXsrc=312:EXdest=225, 408=G/V:109:208:EXsrc=228:EXdest=305, 413=Q/T:42:361:EXsrc=386:EXdest=293, 30=S/W:177:160:EXsrc=351:EXdest=172, 174=G/A:60:369:EXsrc=228:EXdest=411}	{64=V/A:64:389:EXsrc=277:EXdest=411, 241=V/A:64:389:EXsrc=277:EXdest=411, 436=K/S:121:376:EXsrc=409:EXdest=311, 263=A/D:126:193:EXsrc=312:EXdest=225, 408=G/V:109:208:EXsrc=228:EXdest=305, 413=Q/T:42:361:EXsrc=386:EXdest=293, 30=S/W:177:160:EXsrc=351:EXdest=172, 174=G/A:60:369:EXsrc=228:EXdest=411}	{64=V/A:64:389:EXsrc=277:EXdest=411, 241=V/A:64:389:EXsrc=277:EXdest=411, 436=K/S:121:376:EXsrc=409:EXdest=311, 263=A/D:126:193:EXsrc=312:EXdest=225, 408=G/V:109:208:EXsrc=228:EXdest=305, 413=Q/T:42:361:EXsrc=386:EXdest=293, 30=S/W:177:160:EXsrc=351:EXdest=172, 174=G/S:56:304:EXsrc=228:EXdest=311}	{64=V/A:64:389:EXsrc=277:EXdest=411, 241=V/A:64:389:EXsrc=277:EXdest=411, 436=K/S:121:376:EXsrc=409:EXdest=311, 263=A/N:111:430:EXsrc=312:EXdest=258, 408=G/V:109:208:EXsrc=228:EXdest=305, 413=Q/T:42:361:EXsrc=386:EXdest=293, 30=S/W:177:160:EXsrc=351:EXdest=172, 174=G/A:60:369:EXsrc=228:EXdest=411}	{64=V/A:64:389:EXsrc=277:EXdest=411, 241=V/A:64:389:EXsrc=277:EXdest=411, 436=K/S:121:376:EXsrc=409:EXdest=311, 263=A/D:126:193:EXsrc=312:EXdest=225, 408=G/V:109:208:EXsrc=228:EXdest=305, 413=Q/T:42:361:EXsrc=386:EXdest=293, 30=S/W:177:160:EXsrc=351:EXdest=172, 174=G/A:60:369:EXsrc=228:EXdest=411}	{64=V/A:64:389:EXsrc=277:EXdest=411, 241=V/A:64:389:EXsrc=277:EXdest=411, 436=K/S:121:376:EXsrc=409:EXdest=311, 263=A/D:126:193:EXsrc=312:EXdest=225, 408=G/V:109:208:EXsrc=228:EXdest=305, 413=Q/T:42:361:EXsrc=386:EXdest=293, 30=S/W:177:160:EXsrc=351:EXdest=172, 174=G/S:56:304:EXsrc=228:EXdest=311}	{64=V/Q:96:280:EXsrc=277:EXdest=305, 241=V/A:64:389:EXsrc=277:EXdest=411, 436=K/S:121:376:EXsrc=409:EXdest=311, 263=A/D:126:193:EXsrc=312:EXdest=225, 408=G/V:109:208:EXsrc=228:EXdest=305, 413=Q/T:42:361:EXsrc=386:EXdest=293, 30=S/W:177:160:EXsrc=351:EXdest=172, 174=G/A:60:369:EXsrc=228:EXdest=411}	{64=V/A:64:389:EXsrc=277:EXdest=411, 241=V/A:64:389:EXsrc=277:EXdest=411, 436=K/S:121:376:EXsrc=409:EXdest=311, 263=A/D:126:193:EXsrc=312:EXdest=225, 408=G/V:109:208:EXsrc=228:EXdest=305, 413=Q/T:42:361:EXsrc=386:EXdest=293, 30=S/W:177:160:EXsrc=351:EXdest=172, 174=G/A:60:369:EXsrc=228:EXdest=411}	{64=V/A:64:389:EXsrc=277:EXdest=411, 241=V/A:64:389:EXsrc=277:EXdest=411, 436=K/S:121:376:EXsrc=409:EXdest=311, 263=A/L:96:313:EXsrc=312:EXdest=307, 408=G/A:60:369:EXsrc=228:EXdest=411, 413=Q/S:68:443:EXsrc=386:EXdest=311, 30=S/K:121:275:EXsrc=351:EXdest=225, 174=G/A:60:369:EXsrc=228:EXdest=411}	{64=V/A:64:389:EXsrc=277:EXdest=411, 241=V/A:64:389:EXsrc=277:EXdest=411, 436=K/S:121:376:EXsrc=409:EXdest=311, 263=A/L:96:313:EXsrc=312:EXdest=307, 408=G/A:60:369:EXsrc=228:EXdest=411, 413=Q/S:68:443:EXsrc=386:EXdest=311, 30=S/K:121:275:EXsrc=351:EXdest=225, 174=G/S:56:304:EXsrc=228:EXdest=311}	{64=V/A:64:389:EXsrc=277:EXdest=411, 241=V/A:64:389:EXsrc=277:EXdest=411, 436=K/S:121:376:EXsrc=409:EXdest=311, 263=A/D:126:193:EXsrc=312:EXdest=225, 408=G/V:109:208:EXsrc=228:EXdest=305, 413=Q/T:42:361:EXsrc=386:EXdest=293, 30=S/W:177:160:EXsrc=351:EXdest=172, 174=G/S:56:304:EXsrc=228:EXdest=311}	{64=V/A:64:389:EXsrc=277:EXdest=411, 241=V/A:64:389:EXsrc=277:EXdest=411, 436=K/N:94:457:EXsrc=409:EXdest=258, 263=A/D:126:193:EXsrc=312:EXdest=225, 408=G/V:109:208:EXsrc=228:EXdest=305, 413=Q/T:42:361:EXsrc=386:EXdest=293, 30=S/W:177:160:EXsrc=351:EXdest=172, 174=G/A:60:369:EXsrc=228:EXdest=411}	{64=V/A:64:389:EXsrc=277:EXdest=411, 241=V/A:64:389:EXsrc=277:EXdest=411, 436=K/S:121:376:EXsrc=409:EXdest=311, 263=A/D:126:193:EXsrc=312:EXdest=225, 408=G/V:109:208:EXsrc=228:EXdest=305, 413=Q/T:42:361:EXsrc=386:EXdest=293, 30=S/W:177:160:EXsrc=351:EXdest=172, 174=G/A:60:369:EXsrc=228:EXdest=411}	{64=V/A:64:389:EXsrc=277:EXdest=411, 241=V/A:64:389:EXsrc=277:EXdest=411, 436=K/S:121:376:EXsrc=409:EXdest=311, 263=A/D:126:193:EXsrc=312:EXdest=225, 408=G/V:109:208:EXsrc=228:EXdest=305, 413=Q/T:42:361:EXsrc=386:EXdest=293, 30=S/W:177:160:EXsrc=351:EXdest=172, 174=G/A:60:369:EXsrc=228:EXdest=411}
Rv2746c	WP_003414035.1	CDP-diacylglycerol--glycerol-3-phosphate 3-phosphatidyltransferase	pgsA3	[18, 22, 86, 92, 147]	{18=G/A:60:369:EXsrc=228:EXdest=411, 147=W/R:101:103:EXsrc=142:EXdest=255, 22=G/A:60:369:EXsrc=228:EXdest=411, 86=A/I:94:245:EXsrc=312:EXdest=293, 92=F/L:22:296:EXsrc=193:EXdest=307}	{18=G/D:94:188:EXsrc=228:EXdest=225, 147=W/R:101:103:EXsrc=142:EXdest=255, 22=G/P:42:140:EXsrc=228:EXdest=192, 86=A/V:64:319:EXsrc=312:EXdest=305, 92=F/L:22:296:EXsrc=193:EXdest=307}	{18=G/A:60:369:EXsrc=228:EXdest=411, 147=W/R:101:103:EXsrc=142:EXdest=255, 22=G/A:60:369:EXsrc=228:EXdest=411, 86=A/I:94:245:EXsrc=312:EXdest=293, 92=F/L:22:296:EXsrc=193:EXdest=307}	{18=G/E:98:206:EXsrc=228:EXdest=262, 147=W/R:101:103:EXsrc=142:EXdest=255, 22=G/A:60:369:EXsrc=228:EXdest=411, 86=A/V:64:319:EXsrc=312:EXdest=305, 92=F/L:22:296:EXsrc=193:EXdest=307}	{18=G/E:98:206:EXsrc=228:EXdest=262, 147=W/R:101:103:EXsrc=142:EXdest=255, 22=G/R:125:178:EXsrc=228:EXdest=255, 86=A/V:64:319:EXsrc=312:EXdest=305, 92=F/L:22:296:EXsrc=193:EXdest=307}	{18=G/D:94:188:EXsrc=228:EXdest=225, 147=W/R:101:103:EXsrc=142:EXdest=255, 22=G/P:42:140:EXsrc=228:EXdest=192, 86=A/V:64:319:EXsrc=312:EXdest=305, 92=F/L:22:296:EXsrc=193:EXdest=307}	{18=G/D:94:188:EXsrc=228:EXdest=225, 147=W/R:101:103:EXsrc=142:EXdest=255, 22=G/P:42:140:EXsrc=228:EXdest=192, 86=A/V:64:319:EXsrc=312:EXdest=305, 92=F/L:22:296:EXsrc=193:EXdest=307}	{18=G/D:94:188:EXsrc=228:EXdest=225, 147=W/R:101:103:EXsrc=142:EXdest=255, 22=G/P:42:140:EXsrc=228:EXdest=192, 86=A/V:64:319:EXsrc=312:EXdest=305, 92=F/L:22:296:EXsrc=193:EXdest=307}	{18=G/D:94:188:EXsrc=228:EXdest=225, 147=W/R:101:103:EXsrc=142:EXdest=255, 22=G/P:42:140:EXsrc=228:EXdest=192, 86=A/I:94:245:EXsrc=312:EXdest=293, 92=F/L:22:296:EXsrc=193:EXdest=307}	{18=G/D:94:188:EXsrc=228:EXdest=225, 147=W/R:101:103:EXsrc=142:EXdest=255, 22=G/P:42:140:EXsrc=228:EXdest=192, 86=A/V:64:319:EXsrc=312:EXdest=305, 92=F/L:22:296:EXsrc=193:EXdest=307}	{18=G/D:94:188:EXsrc=228:EXdest=225, 147=W/R:101:103:EXsrc=142:EXdest=255, 22=G/P:42:140:EXsrc=228:EXdest=192, 86=A/V:64:319:EXsrc=312:EXdest=305, 92=F/L:22:296:EXsrc=193:EXdest=307}	{18=G/D:94:188:EXsrc=228:EXdest=225, 147=W/R:101:103:EXsrc=142:EXdest=255, 22=G/P:42:140:EXsrc=228:EXdest=192, 86=A/V:64:319:EXsrc=312:EXdest=305, 92=F/L:22:296:EXsrc=193:EXdest=307}	{18=G/D:94:188:EXsrc=228:EXdest=225, 147=W/R:101:103:EXsrc=142:EXdest=255, 22=G/P:42:140:EXsrc=228:EXdest=192, 86=A/V:64:319:EXsrc=312:EXdest=305, 92=F/L:22:296:EXsrc=193:EXdest=307}	{18=G/D:94:188:EXsrc=228:EXdest=225, 147=W/R:101:103:EXsrc=142:EXdest=255, 22=G/P:42:140:EXsrc=228:EXdest=192, 86=A/V:64:319:EXsrc=312:EXdest=305, 92=F/L:22:296:EXsrc=193:EXdest=307}	{18=G/D:94:188:EXsrc=228:EXdest=225, 147=W/R:101:103:EXsrc=142:EXdest=255, 22=G/P:42:140:EXsrc=228:EXdest=192, 86=A/V:64:319:EXsrc=312:EXdest=305, 92=F/L:22:296:EXsrc=193:EXdest=307}	{18=G/D:94:188:EXsrc=228:EXdest=225, 147=W/R:101:103:EXsrc=142:EXdest=255, 22=G/P:42:140:EXsrc=228:EXdest=192, 86=A/V:64:319:EXsrc=312:EXdest=305, 92=F/L:22:296:EXsrc=193:EXdest=307}	{18=G/E:98:206:EXsrc=228:EXdest=262, 147=W/R:101:103:EXsrc=142:EXdest=255, 22=G/A:60:369:EXsrc=228:EXdest=411, 86=A/V:64:319:EXsrc=312:EXdest=305, 92=F/L:22:296:EXsrc=193:EXdest=307}	{18=G/A:60:369:EXsrc=228:EXdest=411, 147=W/R:101:103:EXsrc=142:EXdest=255, 22=G/A:60:369:EXsrc=228:EXdest=411, 86=A/V:64:319:EXsrc=312:EXdest=305, 92=F/L:22:296:EXsrc=193:EXdest=307}	{18=G/D:94:188:EXsrc=228:EXdest=225, 147=W/R:101:103:EXsrc=142:EXdest=255, 22=G/P:42:140:EXsrc=228:EXdest=192, 86=A/V:64:319:EXsrc=312:EXdest=305, 92=F/L:22:296:EXsrc=193:EXdest=307}	{18=G/Q:87:272:EXsrc=228:EXdest=305, 147=W/R:101:103:EXsrc=142:EXdest=255, 22=G/P:42:140:EXsrc=228:EXdest=192, 86=A/V:64:319:EXsrc=312:EXdest=305, 92=F/L:22:296:EXsrc=193:EXdest=307}	{18=G/D:94:188:EXsrc=228:EXdest=225, 147=W/R:101:103:EXsrc=142:EXdest=255, 22=G/P:42:140:EXsrc=228:EXdest=192, 86=A/V:64:319:EXsrc=312:EXdest=305, 92=F/L:22:296:EXsrc=193:EXdest=307}	{18=G/D:94:188:EXsrc=228:EXdest=225, 147=W/R:101:103:EXsrc=142:EXdest=255, 22=G/P:42:140:EXsrc=228:EXdest=192, 86=A/V:64:319:EXsrc=312:EXdest=305, 92=F/L:22:296:EXsrc=193:EXdest=307}
Rv2867c	WP_003899516.1	GCN5-like N-acetyltransferase	-	[244]	{244=V/A:64:389:EXsrc=277:EXdest=411}	{244=V/A:64:389:EXsrc=277:EXdest=411}	{244=V/A:64:389:EXsrc=277:EXdest=411}	{244=V/A:64:389:EXsrc=277:EXdest=411}	{244=V/A:64:389:EXsrc=277:EXdest=411}	{244=V/A:64:389:EXsrc=277:EXdest=411}	{244=V/A:64:389:EXsrc=277:EXdest=411}	{244=V/A:64:389:EXsrc=277:EXdest=411}	{244=V/A:64:389:EXsrc=277:EXdest=411}	{244=V/A:64:389:EXsrc=277:EXdest=411}	{244=V/A:64:389:EXsrc=277:EXdest=411}	{244=V/A:64:389:EXsrc=277:EXdest=411}	{244=V/A:64:389:EXsrc=277:EXdest=411}	{244=V/A:64:389:EXsrc=277:EXdest=411}	{244=V/A:64:389:EXsrc=277:EXdest=411}	{244=V/A:64:389:EXsrc=277:EXdest=411}	{244=V/A:64:389:EXsrc=277:EXdest=411}	{244=V/A:64:389:EXsrc=277:EXdest=411}	{244=V/A:64:389:EXsrc=277:EXdest=411}	{244=V/A:64:389:EXsrc=277:EXdest=411}	{244=V/A:64:389:EXsrc=277:EXdest=411}	{244=V/A:64:389:EXsrc=277:EXdest=411}
Rv0701	WP_003403579.1	50S ribosomal protein L3	rplC	[158, 202]	{202=T/K:78:256:EXsrc=287:EXdest=225, 158=A/G:60:387:EXsrc=312:EXdest=321}	{202=T/N:65:240:EXsrc=287:EXdest=258, 158=A/G:60:387:EXsrc=312:EXdest=321}	{202=T/K:78:256:EXsrc=287:EXdest=225, 158=A/G:60:387:EXsrc=312:EXdest=321}	{202=T/K:78:256:EXsrc=287:EXdest=225, 158=A/G:60:387:EXsrc=312:EXdest=321}	{202=T/N:65:240:EXsrc=287:EXdest=258, 158=A/G:60:387:EXsrc=312:EXdest=321}	{202=T/N:65:240:EXsrc=287:EXdest=258, 158=A/G:60:387:EXsrc=312:EXdest=321}	{202=T/N:65:240:EXsrc=287:EXdest=258, 158=A/G:60:387:EXsrc=312:EXdest=321}	{202=T/N:65:240:EXsrc=287:EXdest=258, 158=A/G:60:387:EXsrc=312:EXdest=321}	{202=T/N:65:240:EXsrc=287:EXdest=258, 158=A/G:60:387:EXsrc=312:EXdest=321}	{202=T/N:65:240:EXsrc=287:EXdest=258, 158=A/G:60:387:EXsrc=312:EXdest=321}	{202=T/N:65:240:EXsrc=287:EXdest=258, 158=A/G:60:387:EXsrc=312:EXdest=321}	{202=T/N:65:240:EXsrc=287:EXdest=258, 158=A/G:60:387:EXsrc=312:EXdest=321}	{202=T/N:65:240:EXsrc=287:EXdest=258, 158=A/G:60:387:EXsrc=312:EXdest=321}	{202=T/N:65:240:EXsrc=287:EXdest=258, 158=A/G:60:387:EXsrc=312:EXdest=321}	{202=T/N:65:240:EXsrc=287:EXdest=258, 158=A/G:60:387:EXsrc=312:EXdest=321}	{202=T/N:65:240:EXsrc=287:EXdest=258, 158=A/G:60:387:EXsrc=312:EXdest=321}	{202=T/K:78:256:EXsrc=287:EXdest=225, 158=A/G:60:387:EXsrc=312:EXdest=321}	{202=T/K:78:256:EXsrc=287:EXdest=225, 158=A/G:60:387:EXsrc=312:EXdest=321}	{202=T/N:65:240:EXsrc=287:EXdest=258, 158=A/G:60:387:EXsrc=312:EXdest=321}	{202=T/N:65:240:EXsrc=287:EXdest=258, 158=A/G:60:387:EXsrc=312:EXdest=321}	{202=T/N:65:240:EXsrc=287:EXdest=258, 158=A/G:60:387:EXsrc=312:EXdest=321}	{202=T/N:65:240:EXsrc=287:EXdest=258, 158=A/G:60:387:EXsrc=312:EXdest=321}
Rv0436c	WP_003906370.1	CDP-diacylglycerol--serine O-phosphatidyltransferase	pssA	[27, 148, 177, 223, 231]	{177=T/V:69:362:EXsrc=287:EXdest=305, 148=S/M:135:321:EXsrc=351:EXdest=314, 231=C/T:149:121:EXsrc=280:EXdest=293, 27=A/G:60:387:EXsrc=312:EXdest=321, 223=W/L:61:177:EXsrc=142:EXdest=307}	{177=T/V:69:362:EXsrc=287:EXdest=305, 148=S/G:56:418:EXsrc=351:EXdest=321, 231=C/L:198:347:EXsrc=280:EXdest=307, 27=A/L:96:313:EXsrc=312:EXdest=307, 223=W/L:61:177:EXsrc=142:EXdest=307}	{177=T/V:69:362:EXsrc=287:EXdest=305, 148=S/M:135:321:EXsrc=351:EXdest=314, 231=C/A:195:334:EXsrc=280:EXdest=411, 27=A/G:60:387:EXsrc=312:EXdest=321, 223=W/L:61:177:EXsrc=142:EXdest=307}	{177=T/V:69:362:EXsrc=287:EXdest=305, 148=S/M:135:321:EXsrc=351:EXdest=314, 231=C/A:195:334:EXsrc=280:EXdest=411, 27=A/G:60:387:EXsrc=312:EXdest=321, 223=W/L:61:177:EXsrc=142:EXdest=307}	{177=T/V:69:362:EXsrc=287:EXdest=305, 148=S/G:56:418:EXsrc=351:EXdest=321, 231=C/I:198:109:EXsrc=280:EXdest=293, 27=A/F:113:305:EXsrc=312:EXdest=294, 223=W/L:61:177:EXsrc=142:EXdest=307}	{177=T/I:89:198:EXsrc=287:EXdest=293, 148=S/G:56:418:EXsrc=351:EXdest=321, 231=C/I:198:109:EXsrc=280:EXdest=293, 27=A/L:96:313:EXsrc=312:EXdest=307, 223=W/L:61:177:EXsrc=142:EXdest=307}	{177=T/V:69:362:EXsrc=287:EXdest=305, 148=S/G:56:418:EXsrc=351:EXdest=321, 231=C/I:198:109:EXsrc=280:EXdest=293, 27=A/L:96:313:EXsrc=312:EXdest=307, 223=W/M:67:110:EXsrc=142:EXdest=314}	{177=T/V:69:362:EXsrc=287:EXdest=305, 148=S/G:56:418:EXsrc=351:EXdest=321, 231=C/L:198:347:EXsrc=280:EXdest=307, 27=A/L:96:313:EXsrc=312:EXdest=307, 223=W/L:61:177:EXsrc=142:EXdest=307}	{177=T/V:69:362:EXsrc=287:EXdest=305, 148=S/G:56:418:EXsrc=351:EXdest=321, 231=C/I:198:109:EXsrc=280:EXdest=293, 27=A/L:96:313:EXsrc=312:EXdest=307, 223=W/M:67:110:EXsrc=142:EXdest=314}	{177=T/V:69:362:EXsrc=287:EXdest=305, 148=S/G:56:418:EXsrc=351:EXdest=321, 231=C/L:198:347:EXsrc=280:EXdest=307, 27=A/L:96:313:EXsrc=312:EXdest=307, 223=W/L:61:177:EXsrc=142:EXdest=307}	{177=T/V:69:362:EXsrc=287:EXdest=305, 148=S/G:56:418:EXsrc=351:EXdest=321, 231=C/L:198:347:EXsrc=280:EXdest=307, 27=A/L:96:313:EXsrc=312:EXdest=307, 223=W/M:67:110:EXsrc=142:EXdest=314}	{177=T/V:69:362:EXsrc=287:EXdest=305, 148=S/G:56:418:EXsrc=351:EXdest=321, 231=C/I:198:109:EXsrc=280:EXdest=293, 27=A/L:96:313:EXsrc=312:EXdest=307, 223=W/L:61:177:EXsrc=142:EXdest=307}	{177=T/N:65:240:EXsrc=287:EXdest=258, 148=S/G:56:418:EXsrc=351:EXdest=321, 231=C/L:198:347:EXsrc=280:EXdest=307, 27=A/C:195:393:EXsrc=312:EXdest=315, 223=W/L:61:177:EXsrc=142:EXdest=307}	{177=T/V:69:362:EXsrc=287:EXdest=305, 148=S/G:56:418:EXsrc=351:EXdest=321, 231=C/I:198:109:EXsrc=280:EXdest=293, 27=A/L:96:313:EXsrc=312:EXdest=307, 223=W/L:61:177:EXsrc=142:EXdest=307}	{177=T/V:69:362:EXsrc=287:EXdest=305, 148=S/G:56:418:EXsrc=351:EXdest=321, 231=C/I:198:109:EXsrc=280:EXdest=293, 27=A/L:96:313:EXsrc=312:EXdest=307, 223=W/L:61:177:EXsrc=142:EXdest=307}	{177=T/V:69:362:EXsrc=287:EXdest=305, 148=S/G:56:418:EXsrc=351:EXdest=321, 231=C/V:192:89:EXsrc=280:EXdest=305, 27=A/L:96:313:EXsrc=312:EXdest=307, 223=W/L:61:177:EXsrc=142:EXdest=307}	{177=T/V:69:362:EXsrc=287:EXdest=305, 148=S/M:135:321:EXsrc=351:EXdest=314, 231=C/A:195:334:EXsrc=280:EXdest=411, 27=A/G:60:387:EXsrc=312:EXdest=321, 223=W/L:61:177:EXsrc=142:EXdest=307}	{177=T/V:69:362:EXsrc=287:EXdest=305, 148=S/M:135:321:EXsrc=351:EXdest=314, 231=C/A:195:334:EXsrc=280:EXdest=411, 27=A/G:60:387:EXsrc=312:EXdest=321, 223=W/L:61:177:EXsrc=142:EXdest=307}	{177=T/V:69:362:EXsrc=287:EXdest=305, 148=S/G:56:418:EXsrc=351:EXdest=321, 231=C/I:198:109:EXsrc=280:EXdest=293, 27=A/L:96:313:EXsrc=312:EXdest=307, 223=W/M:67:110:EXsrc=142:EXdest=314}	{177=T/V:69:362:EXsrc=287:EXdest=305, 148=S/G:56:418:EXsrc=351:EXdest=321, 231=C/L:198:347:EXsrc=280:EXdest=307, 27=A/L:96:313:EXsrc=312:EXdest=307, 223=W/M:67:110:EXsrc=142:EXdest=314}	{177=T/V:69:362:EXsrc=287:EXdest=305, 148=S/G:56:418:EXsrc=351:EXdest=321, 231=C/L:198:347:EXsrc=280:EXdest=307, 27=A/L:96:313:EXsrc=312:EXdest=307, 223=W/L:61:177:EXsrc=142:EXdest=307}	{177=T/V:69:362:EXsrc=287:EXdest=305, 148=S/G:56:418:EXsrc=351:EXdest=321, 231=C/I:198:109:EXsrc=280:EXdest=293, 27=A/L:96:313:EXsrc=312:EXdest=307, 223=W/L:61:177:EXsrc=142:EXdest=307}
Rv0702	WP_003403580.1	50S ribosomal protein L4	rplD	[20, 48]	{48=R/L:102:242:EXsrc=259:EXdest=307, 20=V/T:69:398:EXsrc=277:EXdest=293}	{48=R/L:102:242:EXsrc=259:EXdest=307, 20=V/K:97:197:EXsrc=277:EXdest=225}	{48=R/L:102:242:EXsrc=259:EXdest=307, 20=V/T:69:398:EXsrc=277:EXdest=293}	{48=R/L:102:242:EXsrc=259:EXdest=307, 20=V/T:69:398:EXsrc=277:EXdest=293}	{48=R/L:102:242:EXsrc=259:EXdest=307, 20=V/K:97:197:EXsrc=277:EXdest=225}	{48=R/L:102:242:EXsrc=259:EXdest=307, 20=V/K:97:197:EXsrc=277:EXdest=225}	{48=R/L:102:242:EXsrc=259:EXdest=307, 20=V/T:69:398:EXsrc=277:EXdest=293}	{48=R/L:102:242:EXsrc=259:EXdest=307, 20=V/K:97:197:EXsrc=277:EXdest=225}	{48=R/L:102:242:EXsrc=259:EXdest=307, 20=V/K:97:197:EXsrc=277:EXdest=225}	{48=R/L:102:242:EXsrc=259:EXdest=307, 20=V/K:97:197:EXsrc=277:EXdest=225}	{48=R/L:102:242:EXsrc=259:EXdest=307, 20=V/T:69:398:EXsrc=277:EXdest=293}	{48=R/L:102:242:EXsrc=259:EXdest=307, 20=V/T:69:398:EXsrc=277:EXdest=293}	{48=R/L:102:242:EXsrc=259:EXdest=307, 20=V/T:69:398:EXsrc=277:EXdest=293}	{48=R/L:102:242:EXsrc=259:EXdest=307, 20=V/K:97:197:EXsrc=277:EXdest=225}	{48=R/L:102:242:EXsrc=259:EXdest=307, 20=V/K:97:197:EXsrc=277:EXdest=225}	{48=R/L:102:242:EXsrc=259:EXdest=307, 20=V/K:97:197:EXsrc=277:EXdest=225}	{48=R/L:102:242:EXsrc=259:EXdest=307, 20=V/T:69:398:EXsrc=277:EXdest=293}	{48=R/L:102:242:EXsrc=259:EXdest=307, 20=V/T:69:398:EXsrc=277:EXdest=293}	{48=R/L:102:242:EXsrc=259:EXdest=307, 20=V/T:69:398:EXsrc=277:EXdest=293}	{48=R/L:102:242:EXsrc=259:EXdest=307, 20=V/T:69:398:EXsrc=277:EXdest=293}	{48=R/L:102:242:EXsrc=259:EXdest=307, 20=V/T:69:398:EXsrc=277:EXdest=293}	{48=R/L:102:242:EXsrc=259:EXdest=307, 20=V/T:69:398:EXsrc=277:EXdest=293}
Rv0949	WP_003404859.1	ATP-dependent DNA helicase UvrD	uvrD1	[64, 626]	{64=G/D:94:188:EXsrc=228:EXdest=225, 626=D/G:94:264:EXsrc=258:EXdest=321}	{64=G/D:94:188:EXsrc=228:EXdest=225, 626=D/G:94:264:EXsrc=258:EXdest=321}	{64=G/D:94:188:EXsrc=228:EXdest=225, 626=D/G:94:264:EXsrc=258:EXdest=321}	{64=G/D:94:188:EXsrc=228:EXdest=225, 626=D/G:94:264:EXsrc=258:EXdest=321}	{64=G/D:94:188:EXsrc=228:EXdest=225, 626=D/G:94:264:EXsrc=258:EXdest=321}	{64=G/D:94:188:EXsrc=228:EXdest=225, 626=D/G:94:264:EXsrc=258:EXdest=321}	{64=G/D:94:188:EXsrc=228:EXdest=225, 626=D/G:94:264:EXsrc=258:EXdest=321}	{64=G/D:94:188:EXsrc=228:EXdest=225, 626=D/G:94:264:EXsrc=258:EXdest=321}	{64=G/E:98:206:EXsrc=228:EXdest=262, 626=D/G:94:264:EXsrc=258:EXdest=321}	{64=G/D:94:188:EXsrc=228:EXdest=225, 626=D/G:94:264:EXsrc=258:EXdest=321}	{64=G/E:98:206:EXsrc=228:EXdest=262, 626=D/G:94:264:EXsrc=258:EXdest=321}	{64=G/D:94:188:EXsrc=228:EXdest=225, 626=D/G:94:264:EXsrc=258:EXdest=321}	{64=G/D:94:188:EXsrc=228:EXdest=225, 626=D/G:94:264:EXsrc=258:EXdest=321}	{64=G/D:94:188:EXsrc=228:EXdest=225, 626=D/G:94:264:EXsrc=258:EXdest=321}	{64=G/E:98:206:EXsrc=228:EXdest=262, 626=D/G:94:264:EXsrc=258:EXdest=321}	{64=G/D:94:188:EXsrc=228:EXdest=225, 626=D/G:94:264:EXsrc=258:EXdest=321}	{64=G/D:94:188:EXsrc=228:EXdest=225, 626=D/G:94:264:EXsrc=258:EXdest=321}	{64=G/D:94:188:EXsrc=228:EXdest=225, 626=D/G:94:264:EXsrc=258:EXdest=321}	{64=G/E:98:206:EXsrc=228:EXdest=262, 626=D/G:94:264:EXsrc=258:EXdest=321}	{64=G/D:94:188:EXsrc=228:EXdest=225, 626=D/G:94:264:EXsrc=258:EXdest=321}	{64=G/E:98:206:EXsrc=228:EXdest=262, 626=D/G:94:264:EXsrc=258:EXdest=321}	{64=G/D:94:188:EXsrc=228:EXdest=225, 626=D/G:94:264:EXsrc=258:EXdest=321}
Rv2094c	WP_003410768.1	Sec-independent protein translocase membrane-bound protein TatA	tatA	[13]	{13=A/I:94:245:EXsrc=312:EXdest=293}	{13=A/I:94:245:EXsrc=312:EXdest=293}	{13=A/I:94:245:EXsrc=312:EXdest=293}	{13=A/I:94:245:EXsrc=312:EXdest=293}	{13=A/I:94:245:EXsrc=312:EXdest=293}	{13=A/I:94:245:EXsrc=312:EXdest=293}	{13=A/I:94:245:EXsrc=312:EXdest=293}	{13=A/I:94:245:EXsrc=312:EXdest=293}	{13=A/I:94:245:EXsrc=312:EXdest=293}	{13=A/I:94:245:EXsrc=312:EXdest=293}	{13=A/I:94:245:EXsrc=312:EXdest=293}	{13=A/I:94:245:EXsrc=312:EXdest=293}	{13=A/I:94:245:EXsrc=312:EXdest=293}	{13=A/I:94:245:EXsrc=312:EXdest=293}	{13=A/I:94:245:EXsrc=312:EXdest=293}	{13=A/I:94:245:EXsrc=312:EXdest=293}	{13=A/I:94:245:EXsrc=312:EXdest=293}	{13=A/I:94:245:EXsrc=312:EXdest=293}	{13=A/I:94:245:EXsrc=312:EXdest=293}	{13=A/I:94:245:EXsrc=312:EXdest=293}	{13=A/I:94:245:EXsrc=312:EXdest=293}	{13=A/I:94:245:EXsrc=312:EXdest=293}
Rv3705c	WP_003419812.1	hypothetical protein	-	[166]	{166=T/M:81:152:EXsrc=287:EXdest=314}	{166=T/V:69:362:EXsrc=287:EXdest=305}	{166=T/V:69:362:EXsrc=287:EXdest=305}	{166=T/M:81:152:EXsrc=287:EXdest=314}	{166=T/V:69:362:EXsrc=287:EXdest=305}	{166=T/V:69:362:EXsrc=287:EXdest=305}	{166=T/V:69:362:EXsrc=287:EXdest=305}	{166=T/V:69:362:EXsrc=287:EXdest=305}	{166=T/V:69:362:EXsrc=287:EXdest=305}	{166=T/V:69:362:EXsrc=287:EXdest=305}	{166=T/V:69:362:EXsrc=287:EXdest=305}	{166=T/V:69:362:EXsrc=287:EXdest=305}	{166=T/V:69:362:EXsrc=287:EXdest=305}	{166=T/V:69:362:EXsrc=287:EXdest=305}	{166=T/V:69:362:EXsrc=287:EXdest=305}	{166=T/V:69:362:EXsrc=287:EXdest=305}	{166=T/M:81:152:EXsrc=287:EXdest=314}	{166=T/M:81:152:EXsrc=287:EXdest=314}	{166=T/V:69:362:EXsrc=287:EXdest=305}	{166=T/V:69:362:EXsrc=287:EXdest=305}	{166=T/V:69:362:EXsrc=287:EXdest=305}	{166=T/V:69:362:EXsrc=287:EXdest=305}
Rv3838c	WP_003420906.1	prephenate dehydratase	pheA	[142]	{142=D/A:126:293:EXsrc=258:EXdest=411}	{142=D/A:126:293:EXsrc=258:EXdest=411}	{142=D/A:126:293:EXsrc=258:EXdest=411}	{142=D/A:126:293:EXsrc=258:EXdest=411}	{142=D/A:126:293:EXsrc=258:EXdest=411}	{142=D/A:126:293:EXsrc=258:EXdest=411}	{142=D/A:126:293:EXsrc=258:EXdest=411}	{142=D/A:126:293:EXsrc=258:EXdest=411}	{142=D/A:126:293:EXsrc=258:EXdest=411}	{142=D/A:126:293:EXsrc=258:EXdest=411}	{142=D/A:126:293:EXsrc=258:EXdest=411}	{142=D/G:94:264:EXsrc=258:EXdest=321}	{142=D/A:126:293:EXsrc=258:EXdest=411}	{142=D/A:126:293:EXsrc=258:EXdest=411}	{142=D/A:126:293:EXsrc=258:EXdest=411}	{142=D/A:126:293:EXsrc=258:EXdest=411}	{142=D/A:126:293:EXsrc=258:EXdest=411}	{142=D/A:126:293:EXsrc=258:EXdest=411}	{142=D/A:126:293:EXsrc=258:EXdest=411}	{142=D/A:126:293:EXsrc=258:EXdest=411}	{142=D/A:126:293:EXsrc=258:EXdest=411}	{142=D/A:126:293:EXsrc=258:EXdest=411}
Rv3802c	WP_003420779.1	membrane protein	-	[217]	{217=N/Q:46:298:EXsrc=120:EXdest=305}	{217=N/V:133:233:EXsrc=120:EXdest=305}	{217=N/Q:46:298:EXsrc=120:EXdest=305}	{217=N/L:153:233:EXsrc=120:EXdest=307}	{217=N/K:94:183:EXsrc=120:EXdest=225}	{217=N/Q:46:298:EXsrc=120:EXdest=305}	{217=N/Q:46:298:EXsrc=120:EXdest=305}	{217=N/V:133:233:EXsrc=120:EXdest=305}	{217=N/K:94:183:EXsrc=120:EXdest=225}	{217=N/Q:46:298:EXsrc=120:EXdest=305}	{217=N/Q:46:298:EXsrc=120:EXdest=305}	{217=N/Q:46:298:EXsrc=120:EXdest=305}	{217=N/Q:46:298:EXsrc=120:EXdest=305}	{217=N/R:86:252:EXsrc=120:EXdest=255}	{217=N/Q:46:298:EXsrc=120:EXdest=305}	{217=N/K:94:183:EXsrc=120:EXdest=225}	{217=N/L:153:233:EXsrc=120:EXdest=307}	{217=N/Q:46:298:EXsrc=120:EXdest=305}	{217=N/Q:46:298:EXsrc=120:EXdest=305}	{217=N/Q:46:298:EXsrc=120:EXdest=305}	{217=N/V:133:233:EXsrc=120:EXdest=305}	{217=N/Q:46:298:EXsrc=120:EXdest=305}
Rv3199c	WP_003899965.1	NADH pyrophosphatase	nudC	[49, 113, 220]	{49=S/V:124:358:EXsrc=351:EXdest=305, 113=L/S:145:212:EXsrc=248:EXdest=311, 220=R/A:112:459:EXsrc=259:EXdest=411}	{49=S/R:110:363:EXsrc=351:EXdest=255, 113=L/T:92:165:EXsrc=248:EXdest=293, 220=R/A:112:459:EXsrc=259:EXdest=411}	{49=S/V:124:358:EXsrc=351:EXdest=305, 113=L/S:145:212:EXsrc=248:EXdest=311, 220=R/A:112:459:EXsrc=259:EXdest=411}	{49=S/V:124:358:EXsrc=351:EXdest=305, 113=L/S:145:212:EXsrc=248:EXdest=311, 220=R/A:112:459:EXsrc=259:EXdest=411}	{49=S/G:56:418:EXsrc=351:EXdest=321, 113=L/T:92:165:EXsrc=248:EXdest=293, 220=R/A:112:459:EXsrc=259:EXdest=411}	{49=S/R:110:363:EXsrc=351:EXdest=255, 113=L/T:92:165:EXsrc=248:EXdest=293, 220=R/A:112:459:EXsrc=259:EXdest=411}	{49=S/R:110:363:EXsrc=351:EXdest=255, 113=L/A:96:343:EXsrc=248:EXdest=411, 220=R/A:112:459:EXsrc=259:EXdest=411}	{49=S/R:110:363:EXsrc=351:EXdest=255, 113=L/A:96:343:EXsrc=248:EXdest=411, 220=R/S:110:270:EXsrc=259:EXdest=311}	{49=S/R:110:363:EXsrc=351:EXdest=255, 113=L/A:96:343:EXsrc=248:EXdest=411, 220=R/S:110:270:EXsrc=259:EXdest=311}	{49=S/R:110:363:EXsrc=351:EXdest=255, 113=L/T:92:165:EXsrc=248:EXdest=293, 220=R/A:112:459:EXsrc=259:EXdest=411}	{49=S/R:110:363:EXsrc=351:EXdest=255, 113=L/A:96:343:EXsrc=248:EXdest=411, 220=R/A:112:459:EXsrc=259:EXdest=411}	{49=S/R:110:363:EXsrc=351:EXdest=255, 113=L/A:96:343:EXsrc=248:EXdest=411, 220=R/A:112:459:EXsrc=259:EXdest=411}	{49=S/H:89:353:EXsrc=351:EXdest=290, 113=L/A:96:343:EXsrc=248:EXdest=411, 220=R/A:112:459:EXsrc=259:EXdest=411}	{49=S/R:110:363:EXsrc=351:EXdest=255, 113=L/A:96:343:EXsrc=248:EXdest=411, 220=R/A:112:459:EXsrc=259:EXdest=411}	{49=S/H:89:353:EXsrc=351:EXdest=290, 113=L/A:96:343:EXsrc=248:EXdest=411, 220=R/A:112:459:EXsrc=259:EXdest=411}	{49=S/R:110:363:EXsrc=351:EXdest=255, 113=L/A:96:343:EXsrc=248:EXdest=411, 220=R/A:112:459:EXsrc=259:EXdest=411}	{49=S/I:142:270:EXsrc=351:EXdest=293, 113=L/S:145:212:EXsrc=248:EXdest=311, 220=R/A:112:459:EXsrc=259:EXdest=411}	{49=S/V:124:358:EXsrc=351:EXdest=305, 113=L/S:145:212:EXsrc=248:EXdest=311, 220=R/A:112:459:EXsrc=259:EXdest=411}	{49=S/R:110:363:EXsrc=351:EXdest=255, 113=L/A:96:343:EXsrc=248:EXdest=411, 220=R/A:112:459:EXsrc=259:EXdest=411}	{49=S/R:110:363:EXsrc=351:EXdest=255, 113=L/T:92:165:EXsrc=248:EXdest=293, 220=R/A:112:459:EXsrc=259:EXdest=411}	{49=S/R:110:363:EXsrc=351:EXdest=255, 113=L/T:92:165:EXsrc=248:EXdest=293, 220=R/A:112:459:EXsrc=259:EXdest=411}	{49=S/R:110:363:EXsrc=351:EXdest=255, 113=L/T:92:165:EXsrc=248:EXdest=293, 220=R/A:112:459:EXsrc=259:EXdest=411}
Rv3054c	WP_003415983.1	hypothetical protein	-	[120]	{120=G/T:59:187:EXsrc=228:EXdest=293}	{120=G/A:60:369:EXsrc=228:EXdest=411}	{120=G/T:59:187:EXsrc=228:EXdest=293}	{120=G/T:59:187:EXsrc=228:EXdest=293}	{120=G/A:60:369:EXsrc=228:EXdest=411}	{120=G/A:60:369:EXsrc=228:EXdest=411}	{120=G/T:59:187:EXsrc=228:EXdest=293}	{120=G/A:60:369:EXsrc=228:EXdest=411}	{120=G/A:60:369:EXsrc=228:EXdest=411}	{120=G/A:60:369:EXsrc=228:EXdest=411}	{120=G/A:60:369:EXsrc=228:EXdest=411}	{120=G/T:59:187:EXsrc=228:EXdest=293}	{120=G/T:59:187:EXsrc=228:EXdest=293}	{120=G/A:60:369:EXsrc=228:EXdest=411}	{120=G/A:60:369:EXsrc=228:EXdest=411}	{120=G/A:60:369:EXsrc=228:EXdest=411}	{120=G/T:59:187:EXsrc=228:EXdest=293}	{120=G/T:59:187:EXsrc=228:EXdest=293}	{120=G/A:60:369:EXsrc=228:EXdest=411}	{120=G/A:60:369:EXsrc=228:EXdest=411}	{120=G/A:60:369:EXsrc=228:EXdest=411}	{120=G/A:60:369:EXsrc=228:EXdest=411}
Rv3042c	WP_003912067.1	phosphoserine phosphatase SerB	serB2	[54, 207]	{54=C/A:195:334:EXsrc=280:EXdest=411, 207=G/E:98:206:EXsrc=228:EXdest=262}	{54=C/A:195:334:EXsrc=280:EXdest=411, 207=G/A:60:369:EXsrc=228:EXdest=411}	{54=C/A:195:334:EXsrc=280:EXdest=411, 207=G/E:98:206:EXsrc=228:EXdest=262}	{54=C/A:195:334:EXsrc=280:EXdest=411, 207=G/E:98:206:EXsrc=228:EXdest=262}	{54=C/G:159:288:EXsrc=280:EXdest=321, 207=G/A:60:369:EXsrc=228:EXdest=411}	{54=C/A:195:334:EXsrc=280:EXdest=411, 207=G/A:60:369:EXsrc=228:EXdest=411}	{54=C/A:195:334:EXsrc=280:EXdest=411, 207=G/A:60:369:EXsrc=228:EXdest=411}	{54=C/G:159:288:EXsrc=280:EXdest=321, 207=G/A:60:369:EXsrc=228:EXdest=411}	{54=C/A:195:334:EXsrc=280:EXdest=411, 207=G/A:60:369:EXsrc=228:EXdest=411}	{54=C/A:195:334:EXsrc=280:EXdest=411, 207=G/A:60:369:EXsrc=228:EXdest=411}	{54=C/A:195:334:EXsrc=280:EXdest=411, 207=G/A:60:369:EXsrc=228:EXdest=411}	{54=C/G:159:288:EXsrc=280:EXdest=321, 207=G/A:60:369:EXsrc=228:EXdest=411}	{54=C/V:192:89:EXsrc=280:EXdest=305, 207=G/A:60:369:EXsrc=228:EXdest=411}	{54=C/A:195:334:EXsrc=280:EXdest=411, 207=G/A:60:369:EXsrc=228:EXdest=411}	{54=C/A:195:334:EXsrc=280:EXdest=411, 207=G/A:60:369:EXsrc=228:EXdest=411}	{54=C/G:159:288:EXsrc=280:EXdest=321, 207=G/A:60:369:EXsrc=228:EXdest=411}	{54=C/A:195:334:EXsrc=280:EXdest=411, 207=G/E:98:206:EXsrc=228:EXdest=262}	{54=C/A:195:334:EXsrc=280:EXdest=411, 207=G/E:98:206:EXsrc=228:EXdest=262}	{54=C/A:195:334:EXsrc=280:EXdest=411, 207=G/A:60:369:EXsrc=228:EXdest=411}	{54=C/A:195:334:EXsrc=280:EXdest=411, 207=G/A:60:369:EXsrc=228:EXdest=411}	{54=C/A:195:334:EXsrc=280:EXdest=411, 207=G/A:60:369:EXsrc=228:EXdest=411}	{54=C/A:195:334:EXsrc=280:EXdest=411, 207=G/A:60:369:EXsrc=228:EXdest=411}
Rv2418c	WP_003412384.1	hypothetical protein	-	[93]	{93=V/P:68:201:EXsrc=277:EXdest=192}	{93=V/P:68:201:EXsrc=277:EXdest=192}	{93=V/P:68:201:EXsrc=277:EXdest=192}	{93=V/P:68:201:EXsrc=277:EXdest=192}	{93=V/P:68:201:EXsrc=277:EXdest=192}	{93=V/P:68:201:EXsrc=277:EXdest=192}	{93=V/P:68:201:EXsrc=277:EXdest=192}	{93=V/P:68:201:EXsrc=277:EXdest=192}	{93=V/P:68:201:EXsrc=277:EXdest=192}	{93=V/P:68:201:EXsrc=277:EXdest=192}	{93=V/P:68:201:EXsrc=277:EXdest=192}	{93=V/P:68:201:EXsrc=277:EXdest=192}	{93=V/P:68:201:EXsrc=277:EXdest=192}	{93=V/P:68:201:EXsrc=277:EXdest=192}	{93=V/P:68:201:EXsrc=277:EXdest=192}	{93=V/P:68:201:EXsrc=277:EXdest=192}	{93=V/P:68:201:EXsrc=277:EXdest=192}	{93=V/P:68:201:EXsrc=277:EXdest=192}	{93=V/P:68:201:EXsrc=277:EXdest=192}	{93=V/P:68:201:EXsrc=277:EXdest=192}	{93=V/P:68:201:EXsrc=277:EXdest=192}	{93=V/P:68:201:EXsrc=277:EXdest=192}
Rv0990c	WP_003898677.1	hypothetical protein	-	[210]	{210=G/V:109:208:EXsrc=228:EXdest=305}	{210=G/V:109:208:EXsrc=228:EXdest=305}	{210=G/V:109:208:EXsrc=228:EXdest=305}	{210=G/V:109:208:EXsrc=228:EXdest=305}	{210=G/T:59:187:EXsrc=228:EXdest=293}	{210=G/V:109:208:EXsrc=228:EXdest=305}	{210=G/V:109:208:EXsrc=228:EXdest=305}	{210=G/V:109:208:EXsrc=228:EXdest=305}	{210=G/V:109:208:EXsrc=228:EXdest=305}	{210=G/V:109:208:EXsrc=228:EXdest=305}	{210=G/V:109:208:EXsrc=228:EXdest=305}	{210=G/Q:87:272:EXsrc=228:EXdest=305}	{210=G/T:59:187:EXsrc=228:EXdest=293}	{210=G/V:109:208:EXsrc=228:EXdest=305}	{210=G/V:109:208:EXsrc=228:EXdest=305}	{210=G/V:109:208:EXsrc=228:EXdest=305}	{210=G/V:109:208:EXsrc=228:EXdest=305}	{210=G/V:109:208:EXsrc=228:EXdest=305}	{210=G/T:59:187:EXsrc=228:EXdest=293}	{210=G/V:109:208:EXsrc=228:EXdest=305}	{210=G/V:109:208:EXsrc=228:EXdest=305}	{210=G/V:109:208:EXsrc=228:EXdest=305}
Rv3260c	WP_003417079.1	transcriptional regulator WhiB2	whiB2	[57]	{57=H/D:81:141:EXsrc=303:EXdest=225}	{57=H/D:81:141:EXsrc=303:EXdest=225}	{57=H/D:81:141:EXsrc=303:EXdest=225}	{57=H/D:81:141:EXsrc=303:EXdest=225}	{57=H/D:81:141:EXsrc=303:EXdest=225}	{57=H/D:81:141:EXsrc=303:EXdest=225}	{57=H/D:81:141:EXsrc=303:EXdest=225}	{57=H/D:81:141:EXsrc=303:EXdest=225}	{57=H/D:81:141:EXsrc=303:EXdest=225}	{57=H/D:81:141:EXsrc=303:EXdest=225}	{57=H/D:81:141:EXsrc=303:EXdest=225}	{57=H/D:81:141:EXsrc=303:EXdest=225}	{57=H/D:81:141:EXsrc=303:EXdest=225}	{57=H/D:81:141:EXsrc=303:EXdest=225}	{57=H/D:81:141:EXsrc=303:EXdest=225}	{57=H/D:81:141:EXsrc=303:EXdest=225}	{57=H/D:81:141:EXsrc=303:EXdest=225}	{57=H/D:81:141:EXsrc=303:EXdest=225}	{57=H/D:81:141:EXsrc=303:EXdest=225}	{57=H/D:81:141:EXsrc=303:EXdest=225}	{57=H/D:81:141:EXsrc=303:EXdest=225}	{57=H/D:81:141:EXsrc=303:EXdest=225}
Rv0710	WP_003403596.1	30S ribosomal protein S17	rpsQ	[52, 61]	{52=P/E:93:346:EXsrc=335:EXdest=262, 61=R/A:112:459:EXsrc=259:EXdest=411}	{52=P/E:93:346:EXsrc=335:EXdest=262, 61=R/A:112:459:EXsrc=259:EXdest=411}	{52=P/E:93:346:EXsrc=335:EXdest=262, 61=R/A:112:459:EXsrc=259:EXdest=411}	{52=P/E:93:346:EXsrc=335:EXdest=262, 61=R/A:112:459:EXsrc=259:EXdest=411}	{52=P/E:93:346:EXsrc=335:EXdest=262, 61=R/A:112:459:EXsrc=259:EXdest=411}	{52=P/E:93:346:EXsrc=335:EXdest=262, 61=R/A:112:459:EXsrc=259:EXdest=411}	{52=P/E:93:346:EXsrc=335:EXdest=262, 61=R/A:112:459:EXsrc=259:EXdest=411}	{52=P/D:108:254:EXsrc=335:EXdest=225, 61=R/A:112:459:EXsrc=259:EXdest=411}	{52=P/E:93:346:EXsrc=335:EXdest=262, 61=R/A:112:459:EXsrc=259:EXdest=411}	{52=P/E:93:346:EXsrc=335:EXdest=262, 61=R/A:112:459:EXsrc=259:EXdest=411}	{52=P/E:93:346:EXsrc=335:EXdest=262, 61=R/A:112:459:EXsrc=259:EXdest=411}	{52=P/N:91:352:EXsrc=335:EXdest=258, 61=R/A:112:459:EXsrc=259:EXdest=411}	{52=P/E:93:346:EXsrc=335:EXdest=262, 61=R/A:112:459:EXsrc=259:EXdest=411}	{52=P/E:93:346:EXsrc=335:EXdest=262, 61=R/A:112:459:EXsrc=259:EXdest=411}	{52=P/E:93:346:EXsrc=335:EXdest=262, 61=R/V:96:189:EXsrc=259:EXdest=305}	{52=P/E:93:346:EXsrc=335:EXdest=262, 61=R/A:112:459:EXsrc=259:EXdest=411}	{52=P/E:93:346:EXsrc=335:EXdest=262, 61=R/A:112:459:EXsrc=259:EXdest=411}	{52=P/E:93:346:EXsrc=335:EXdest=262, 61=R/A:112:459:EXsrc=259:EXdest=411}	{52=P/E:93:346:EXsrc=335:EXdest=262, 61=R/A:112:459:EXsrc=259:EXdest=411}	{52=P/E:93:346:EXsrc=335:EXdest=262, 61=R/A:112:459:EXsrc=259:EXdest=411}	{52=P/E:93:346:EXsrc=335:EXdest=262, 61=R/A:112:459:EXsrc=259:EXdest=411}	{52=P/E:93:346:EXsrc=335:EXdest=262, 61=R/A:112:459:EXsrc=259:EXdest=411}
Rv0711	WP_003898561.1	arylsulfatase AtsA	atsA	[374]	{374=G/N:80:210:EXsrc=228:EXdest=258}	{374=G/V:109:208:EXsrc=228:EXdest=305}	{374=G/V:109:208:EXsrc=228:EXdest=305}	{374=G/V:109:208:EXsrc=228:EXdest=305}	{374=G/V:109:208:EXsrc=228:EXdest=305}	{374=G/V:109:208:EXsrc=228:EXdest=305}	{374=G/T:59:187:EXsrc=228:EXdest=293}	{374=G/V:109:208:EXsrc=228:EXdest=305}	{374=G/T:59:187:EXsrc=228:EXdest=293}	{374=G/V:109:208:EXsrc=228:EXdest=305}	{374=G/T:59:187:EXsrc=228:EXdest=293}	{374=G/V:109:208:EXsrc=228:EXdest=305}	{374=G/V:109:208:EXsrc=228:EXdest=305}	{374=G/V:109:208:EXsrc=228:EXdest=305}	{374=G/V:109:208:EXsrc=228:EXdest=305}	{374=G/V:109:208:EXsrc=228:EXdest=305}	{374=G/V:109:208:EXsrc=228:EXdest=305}	{374=G/V:109:208:EXsrc=228:EXdest=305}	{374=G/T:59:187:EXsrc=228:EXdest=293}	{374=G/V:109:208:EXsrc=228:EXdest=305}	{374=G/V:109:208:EXsrc=228:EXdest=305}	{374=G/V:109:208:EXsrc=228:EXdest=305}
Rv0421c	WP_003402145.1	hypothetical protein	-	[84]	{84=C/A:195:334:EXsrc=280:EXdest=411}	{84=C/V:192:89:EXsrc=280:EXdest=305}	{84=C/A:195:334:EXsrc=280:EXdest=411}	{84=C/A:195:334:EXsrc=280:EXdest=411}	{84=C/A:195:334:EXsrc=280:EXdest=411}	{84=C/V:192:89:EXsrc=280:EXdest=305}	{84=C/A:195:334:EXsrc=280:EXdest=411}	{84=C/A:195:334:EXsrc=280:EXdest=411}	{84=C/A:195:334:EXsrc=280:EXdest=411}	{84=C/V:192:89:EXsrc=280:EXdest=305}	{84=C/A:195:334:EXsrc=280:EXdest=411}	{84=C/A:195:334:EXsrc=280:EXdest=411}	{84=C/A:195:334:EXsrc=280:EXdest=411}	{84=C/A:195:334:EXsrc=280:EXdest=411}	{84=C/A:195:334:EXsrc=280:EXdest=411}	{84=C/A:195:334:EXsrc=280:EXdest=411}	{84=C/A:195:334:EXsrc=280:EXdest=411}	{84=C/A:195:334:EXsrc=280:EXdest=411}	{84=C/A:195:334:EXsrc=280:EXdest=411}	{84=C/A:195:334:EXsrc=280:EXdest=411}	{84=C/V:192:89:EXsrc=280:EXdest=305}	{84=C/V:192:89:EXsrc=280:EXdest=305}
Rv0714	WP_003403649.1	50S ribosomal protein L14	rplN	[89]	{89=P/A:27:454:EXsrc=335:EXdest=411}	{89=P/N:91:352:EXsrc=335:EXdest=258}	{89=P/A:27:454:EXsrc=335:EXdest=411}	{89=P/A:27:454:EXsrc=335:EXdest=411}	{89=P/A:27:454:EXsrc=335:EXdest=411}	{89=P/N:91:352:EXsrc=335:EXdest=258}	{89=P/N:91:352:EXsrc=335:EXdest=258}	{89=P/A:27:454:EXsrc=335:EXdest=411}	{89=P/A:27:454:EXsrc=335:EXdest=411}	{89=P/N:91:352:EXsrc=335:EXdest=258}	{89=P/N:91:352:EXsrc=335:EXdest=258}	{89=P/N:91:352:EXsrc=335:EXdest=258}	{89=P/N:91:352:EXsrc=335:EXdest=258}	{89=P/A:27:454:EXsrc=335:EXdest=411}	{89=P/A:27:454:EXsrc=335:EXdest=411}	{89=P/A:27:454:EXsrc=335:EXdest=411}	{89=P/A:27:454:EXsrc=335:EXdest=411}	{89=P/A:27:454:EXsrc=335:EXdest=411}	{89=P/N:91:352:EXsrc=335:EXdest=258}	{89=P/N:91:352:EXsrc=335:EXdest=258}	{89=P/N:91:352:EXsrc=335:EXdest=258}	{89=P/N:91:352:EXsrc=335:EXdest=258}
Rv0957	WP_003404890.1	bifunctional phosphoribosylaminoimidazolecarboxamide formyltransferase/inosinemonophosphate cyclohydrolase	purH	[209, 330, 333]	{209=F/L:22:296:EXsrc=193:EXdest=307, 330=Y/R:77:340:EXsrc=258:EXdest=255, 333=T/D:85:190:EXsrc=287:EXdest=225}	{209=F/L:22:296:EXsrc=193:EXdest=307, 330=Y/T:92:NR:EXsrc=258:EXdest=293, 333=T/G:59:332:EXsrc=287:EXdest=321}	{209=F/L:22:296:EXsrc=193:EXdest=307, 330=Y/R:77:340:EXsrc=258:EXdest=255, 333=T/D:85:190:EXsrc=287:EXdest=225}	{209=F/L:22:296:EXsrc=193:EXdest=307, 330=Y/R:77:340:EXsrc=258:EXdest=255, 333=T/D:85:190:EXsrc=287:EXdest=225}	{209=F/L:22:296:EXsrc=193:EXdest=307, 330=Y/T:92:NR:EXsrc=258:EXdest=293, 333=T/D:85:190:EXsrc=287:EXdest=225}	{209=F/L:22:296:EXsrc=193:EXdest=307, 330=Y/T:92:NR:EXsrc=258:EXdest=293, 333=T/G:59:332:EXsrc=287:EXdest=321}	{209=F/L:22:296:EXsrc=193:EXdest=307, 330=Y/T:92:NR:EXsrc=258:EXdest=293, 333=T/D:85:190:EXsrc=287:EXdest=225}	{209=F/L:22:296:EXsrc=193:EXdest=307, 330=Y/T:92:NR:EXsrc=258:EXdest=293, 333=T/D:85:190:EXsrc=287:EXdest=225}	{209=F/L:22:296:EXsrc=193:EXdest=307, 330=Y/T:92:NR:EXsrc=258:EXdest=293, 333=T/D:85:190:EXsrc=287:EXdest=225}	{209=F/L:22:296:EXsrc=193:EXdest=307, 330=Y/T:92:NR:EXsrc=258:EXdest=293, 333=T/G:59:332:EXsrc=287:EXdest=321}	{209=F/L:22:296:EXsrc=193:EXdest=307, 330=Y/T:92:NR:EXsrc=258:EXdest=293, 333=T/E:65:212:EXsrc=287:EXdest=262}	{209=F/L:22:296:EXsrc=193:EXdest=307, 330=Y/T:92:NR:EXsrc=258:EXdest=293, 333=T/D:85:190:EXsrc=287:EXdest=225}	{209=F/L:22:296:EXsrc=193:EXdest=307, 330=Y/T:92:NR:EXsrc=258:EXdest=293, 333=T/D:85:190:EXsrc=287:EXdest=225}	{209=F/L:22:296:EXsrc=193:EXdest=307, 330=Y/T:92:NR:EXsrc=258:EXdest=293, 333=T/D:85:190:EXsrc=287:EXdest=225}	{209=F/L:22:296:EXsrc=193:EXdest=307, 330=Y/T:92:NR:EXsrc=258:EXdest=293, 333=T/D:85:190:EXsrc=287:EXdest=225}	{209=F/L:22:296:EXsrc=193:EXdest=307, 330=Y/T:92:NR:EXsrc=258:EXdest=293, 333=T/D:85:190:EXsrc=287:EXdest=225}	{209=F/L:22:296:EXsrc=193:EXdest=307, 330=Y/R:77:340:EXsrc=258:EXdest=255, 333=T/D:85:190:EXsrc=287:EXdest=225}	{209=F/L:22:296:EXsrc=193:EXdest=307, 330=Y/R:77:340:EXsrc=258:EXdest=255, 333=T/D:85:190:EXsrc=287:EXdest=225}	{209=F/L:22:296:EXsrc=193:EXdest=307, 330=Y/T:92:NR:EXsrc=258:EXdest=293, 333=T/E:65:212:EXsrc=287:EXdest=262}	{209=F/L:22:296:EXsrc=193:EXdest=307, 330=Y/T:92:NR:EXsrc=258:EXdest=293, 333=T/D:85:190:EXsrc=287:EXdest=225}	{209=F/L:22:296:EXsrc=193:EXdest=307, 330=Y/T:92:NR:EXsrc=258:EXdest=293, 333=T/G:59:332:EXsrc=287:EXdest=321}	{209=F/L:22:296:EXsrc=193:EXdest=307, 330=Y/T:92:NR:EXsrc=258:EXdest=293, 333=T/G:59:332:EXsrc=287:EXdest=321}
Rv0457c	WP_003402292.1	peptidase	-	[31, 110, 175]	{110=G/A:60:369:EXsrc=228:EXdest=411, 31=R/H:29:263:EXsrc=259:EXdest=290, 175=P/A:27:454:EXsrc=335:EXdest=411}	{110=G/A:60:369:EXsrc=228:EXdest=411, 31=R/H:29:263:EXsrc=259:EXdest=290, 175=P/E:93:346:EXsrc=335:EXdest=262}	{110=G/A:60:369:EXsrc=228:EXdest=411, 31=R/H:29:263:EXsrc=259:EXdest=290, 175=P/A:27:454:EXsrc=335:EXdest=411}	{110=G/A:60:369:EXsrc=228:EXdest=411, 31=R/H:29:263:EXsrc=259:EXdest=290, 175=P/A:27:454:EXsrc=335:EXdest=411}	{110=G/A:60:369:EXsrc=228:EXdest=411, 31=R/H:29:263:EXsrc=259:EXdest=290, 175=P/A:27:454:EXsrc=335:EXdest=411}	{110=G/A:60:369:EXsrc=228:EXdest=411, 31=R/H:29:263:EXsrc=259:EXdest=290, 175=P/E:93:346:EXsrc=335:EXdest=262}	{110=G/A:60:369:EXsrc=228:EXdest=411, 31=R/H:29:263:EXsrc=259:EXdest=290, 175=P/E:93:346:EXsrc=335:EXdest=262}	{110=G/A:60:369:EXsrc=228:EXdest=411, 31=R/H:29:263:EXsrc=259:EXdest=290, 175=P/R:103:254:EXsrc=335:EXdest=255}	{110=G/A:60:369:EXsrc=228:EXdest=411, 31=R/H:29:263:EXsrc=259:EXdest=290, 175=P/E:93:346:EXsrc=335:EXdest=262}	{110=G/A:60:369:EXsrc=228:EXdest=411, 31=R/H:29:263:EXsrc=259:EXdest=290, 175=P/E:93:346:EXsrc=335:EXdest=262}	{110=G/A:60:369:EXsrc=228:EXdest=411, 31=R/H:29:263:EXsrc=259:EXdest=290, 175=P/E:93:346:EXsrc=335:EXdest=262}	{110=G/A:60:369:EXsrc=228:EXdest=411, 31=R/H:29:263:EXsrc=259:EXdest=290, 175=P/A:27:454:EXsrc=335:EXdest=411}	{110=G/A:60:369:EXsrc=228:EXdest=411, 31=R/H:29:263:EXsrc=259:EXdest=290, 175=P/E:93:346:EXsrc=335:EXdest=262}	{110=G/A:60:369:EXsrc=228:EXdest=411, 31=R/H:29:263:EXsrc=259:EXdest=290, 175=P/R:103:254:EXsrc=335:EXdest=255}	{110=G/A:60:369:EXsrc=228:EXdest=411, 31=R/H:29:263:EXsrc=259:EXdest=290, 175=P/H:77:369:EXsrc=335:EXdest=290}	{110=G/A:60:369:EXsrc=228:EXdest=411, 31=R/H:29:263:EXsrc=259:EXdest=290, 175=P/R:103:254:EXsrc=335:EXdest=255}	{110=G/A:60:369:EXsrc=228:EXdest=411, 31=R/H:29:263:EXsrc=259:EXdest=290, 175=P/A:27:454:EXsrc=335:EXdest=411}	{110=G/A:60:369:EXsrc=228:EXdest=411, 31=R/H:29:263:EXsrc=259:EXdest=290, 175=P/A:27:454:EXsrc=335:EXdest=411}	{110=G/A:60:369:EXsrc=228:EXdest=411, 31=R/H:29:263:EXsrc=259:EXdest=290, 175=P/Q:76:384:EXsrc=335:EXdest=305}	{110=G/A:60:369:EXsrc=228:EXdest=411, 31=R/H:29:263:EXsrc=259:EXdest=290, 175=P/R:103:254:EXsrc=335:EXdest=255}	{110=G/A:60:369:EXsrc=228:EXdest=411, 31=R/H:29:263:EXsrc=259:EXdest=290, 175=P/H:77:369:EXsrc=335:EXdest=290}	{110=G/A:60:369:EXsrc=228:EXdest=411, 31=R/H:29:263:EXsrc=259:EXdest=290, 175=P/A:27:454:EXsrc=335:EXdest=411}
Rv0227c	WP_003401257.1	membrane protein	-	[149, 211, 304, 356]	{304=N/K:94:183:EXsrc=120:EXdest=225, 211=A/E:107:275:EXsrc=312:EXdest=262, 356=R/T:71:199:EXsrc=259:EXdest=293, 149=P/A:27:454:EXsrc=335:EXdest=411}	{304=N/A:111:400:EXsrc=120:EXdest=411, 211=A/E:107:275:EXsrc=312:EXdest=262, 356=R/D:96:124:EXsrc=259:EXdest=225, 149=P/A:27:454:EXsrc=335:EXdest=411}	{304=N/K:94:183:EXsrc=120:EXdest=225, 211=A/E:107:275:EXsrc=312:EXdest=262, 356=R/T:71:199:EXsrc=259:EXdest=293, 149=P/A:27:454:EXsrc=335:EXdest=411}	{304=N/K:94:183:EXsrc=120:EXdest=225, 211=A/E:107:275:EXsrc=312:EXdest=262, 356=R/T:71:199:EXsrc=259:EXdest=293, 149=P/A:27:454:EXsrc=335:EXdest=411}	{304=N/E:42:257:EXsrc=120:EXdest=262, 211=A/K:106:225:EXsrc=312:EXdest=225, 356=R/G:125:251:EXsrc=259:EXdest=321, 149=P/A:27:454:EXsrc=335:EXdest=411}	{304=N/A:111:400:EXsrc=120:EXdest=411, 211=A/E:107:275:EXsrc=312:EXdest=262, 356=R/D:96:124:EXsrc=259:EXdest=225, 149=P/A:27:454:EXsrc=335:EXdest=411}	{304=N/A:111:400:EXsrc=120:EXdest=411, 211=A/E:107:275:EXsrc=312:EXdest=262, 356=R/T:71:199:EXsrc=259:EXdest=293, 149=P/A:27:454:EXsrc=335:EXdest=411}	{304=N/T:65:329:EXsrc=120:EXdest=293, 211=A/E:107:275:EXsrc=312:EXdest=262, 356=R/E:54:250:EXsrc=259:EXdest=262, 149=P/A:27:454:EXsrc=335:EXdest=411}	{304=N/A:111:400:EXsrc=120:EXdest=411, 211=A/D:126:193:EXsrc=312:EXdest=225, 356=R/T:71:199:EXsrc=259:EXdest=293, 149=P/A:27:454:EXsrc=335:EXdest=411}	{304=N/A:111:400:EXsrc=120:EXdest=411, 211=A/E:107:275:EXsrc=312:EXdest=262, 356=R/G:125:251:EXsrc=259:EXdest=321, 149=P/A:27:454:EXsrc=335:EXdest=411}	{304=N/A:111:400:EXsrc=120:EXdest=411, 211=A/D:126:193:EXsrc=312:EXdest=225, 356=R/T:71:199:EXsrc=259:EXdest=293, 149=P/A:27:454:EXsrc=335:EXdest=411}	{304=N/A:111:400:EXsrc=120:EXdest=411, 211=A/E:107:275:EXsrc=312:EXdest=262, 356=R/D:96:124:EXsrc=259:EXdest=225, 149=P/A:27:454:EXsrc=335:EXdest=411}	{304=N/A:111:400:EXsrc=120:EXdest=411, 211=A/D:126:193:EXsrc=312:EXdest=225, 356=R/G:125:251:EXsrc=259:EXdest=321, 149=P/A:27:454:EXsrc=335:EXdest=411}	{304=N/A:111:400:EXsrc=120:EXdest=411, 211=A/E:107:275:EXsrc=312:EXdest=262, 356=R/E:54:250:EXsrc=259:EXdest=262, 149=P/A:27:454:EXsrc=335:EXdest=411}	{304=N/A:111:400:EXsrc=120:EXdest=411, 211=A/E:107:275:EXsrc=312:EXdest=262, 356=R/E:54:250:EXsrc=259:EXdest=262, 149=P/A:27:454:EXsrc=335:EXdest=411}	{304=N/A:111:400:EXsrc=120:EXdest=411, 211=A/E:107:275:EXsrc=312:EXdest=262, 356=R/E:54:250:EXsrc=259:EXdest=262, 149=P/A:27:454:EXsrc=335:EXdest=411}	{304=N/K:94:183:EXsrc=120:EXdest=225, 211=A/E:107:275:EXsrc=312:EXdest=262, 356=R/T:71:199:EXsrc=259:EXdest=293, 149=P/A:27:454:EXsrc=335:EXdest=411}	{304=N/K:94:183:EXsrc=120:EXdest=225, 211=A/E:107:275:EXsrc=312:EXdest=262, 356=R/T:71:199:EXsrc=259:EXdest=293, 149=P/A:27:454:EXsrc=335:EXdest=411}	{304=N/A:111:400:EXsrc=120:EXdest=411, 211=A/D:126:193:EXsrc=312:EXdest=225, 356=R/T:71:199:EXsrc=259:EXdest=293, 149=P/A:27:454:EXsrc=335:EXdest=411}	{304=N/A:111:400:EXsrc=120:EXdest=411, 211=A/D:126:193:EXsrc=312:EXdest=225, 356=R/D:96:124:EXsrc=259:EXdest=225, 149=P/A:27:454:EXsrc=335:EXdest=411}	{304=N/A:111:400:EXsrc=120:EXdest=411, 211=A/E:107:275:EXsrc=312:EXdest=262, 356=R/T:71:199:EXsrc=259:EXdest=293, 149=P/A:27:454:EXsrc=335:EXdest=411}	{304=N/A:111:400:EXsrc=120:EXdest=411, 211=A/E:107:275:EXsrc=312:EXdest=262, 356=R/D:96:124:EXsrc=259:EXdest=225, 149=P/A:27:454:EXsrc=335:EXdest=411}
Rv2842c	WP_003899507.1	ribosome maturation factor RimP	-	[163]	{163=A/Q:91:320:EXsrc=312:EXdest=305}	{163=A/R:112:295:EXsrc=312:EXdest=255}	{163=A/Q:91:320:EXsrc=312:EXdest=305}	{163=A/Q:91:320:EXsrc=312:EXdest=305}	{163=A/R:112:295:EXsrc=312:EXdest=255}	{163=A/R:112:295:EXsrc=312:EXdest=255}	{163=A/R:112:295:EXsrc=312:EXdest=255}	{163=A/R:112:295:EXsrc=312:EXdest=255}	{163=A/R:112:295:EXsrc=312:EXdest=255}	{163=A/R:112:295:EXsrc=312:EXdest=255}	{163=A/R:112:295:EXsrc=312:EXdest=255}	{163=A/R:112:295:EXsrc=312:EXdest=255}	{163=A/R:112:295:EXsrc=312:EXdest=255}	{163=A/R:112:295:EXsrc=312:EXdest=255}	{163=A/R:112:295:EXsrc=312:EXdest=255}	{163=A/R:112:295:EXsrc=312:EXdest=255}	{163=A/Q:91:320:EXsrc=312:EXdest=305}	{163=A/Q:91:320:EXsrc=312:EXdest=305}	{163=A/R:112:295:EXsrc=312:EXdest=255}	{163=A/R:112:295:EXsrc=312:EXdest=255}	{163=A/R:112:295:EXsrc=312:EXdest=255}	{163=A/R:112:295:EXsrc=312:EXdest=255}
Rv2612c	WP_003413482.1	CDP-diacylglycerol--inositol 3-phosphatidyltransferase	pgsA1	[43]	{43=A/V:64:319:EXsrc=312:EXdest=305}	{43=A/L:96:313:EXsrc=312:EXdest=307}	{43=A/V:64:319:EXsrc=312:EXdest=305}	{43=A/V:64:319:EXsrc=312:EXdest=305}	{43=A/I:94:245:EXsrc=312:EXdest=293}	{43=A/L:96:313:EXsrc=312:EXdest=307}	{43=A/T:58:312:EXsrc=312:EXdest=293}	{43=A/L:96:313:EXsrc=312:EXdest=307}	{43=A/V:64:319:EXsrc=312:EXdest=305}	{43=A/L:96:313:EXsrc=312:EXdest=307}	{43=A/I:94:245:EXsrc=312:EXdest=293}	{43=A/I:94:245:EXsrc=312:EXdest=293}	{43=A/V:64:319:EXsrc=312:EXdest=305}	{43=A/L:96:313:EXsrc=312:EXdest=307}	{43=A/L:96:313:EXsrc=312:EXdest=307}	{43=A/L:96:313:EXsrc=312:EXdest=307}	{43=A/V:64:319:EXsrc=312:EXdest=305}	{43=A/V:64:319:EXsrc=312:EXdest=305}	{43=A/I:94:245:EXsrc=312:EXdest=293}	{43=A/L:96:313:EXsrc=312:EXdest=307}	{43=A/L:96:313:EXsrc=312:EXdest=307}	{43=A/L:96:313:EXsrc=312:EXdest=307}
Rv2733c	WP_003414001.1	(dimethylallyl)adenosine tRNA methylthiotransferase	-	[235]	{235=A/E:107:275:EXsrc=312:EXdest=262}	{235=A/D:126:193:EXsrc=312:EXdest=225}	{235=A/D:126:193:EXsrc=312:EXdest=225}	{235=A/D:126:193:EXsrc=312:EXdest=225}	{235=A/E:107:275:EXsrc=312:EXdest=262}	{235=A/Q:91:320:EXsrc=312:EXdest=305}	{235=A/E:107:275:EXsrc=312:EXdest=262}	{235=A/E:107:275:EXsrc=312:EXdest=262}	{235=A/M:84:549:EXsrc=312:EXdest=314}	{235=A/T:58:312:EXsrc=312:EXdest=293}	{235=A/T:58:312:EXsrc=312:EXdest=293}	{235=A/D:126:193:EXsrc=312:EXdest=225}	{235=A/T:58:312:EXsrc=312:EXdest=293}	{235=A/D:126:193:EXsrc=312:EXdest=225}	{235=A/G:60:387:EXsrc=312:EXdest=321}	{235=A/G:60:387:EXsrc=312:EXdest=321}	{235=A/D:126:193:EXsrc=312:EXdest=225}	{235=A/E:107:275:EXsrc=312:EXdest=262}	{235=A/E:107:275:EXsrc=312:EXdest=262}	{235=A/D:126:193:EXsrc=312:EXdest=225}	{235=A/D:126:193:EXsrc=312:EXdest=225}	{235=A/T:58:312:EXsrc=312:EXdest=293}
Rv0716	WP_003403660.1	50S ribosomal protein L5	rplE	[111, 132, 152, 156]	{132=V/K:97:197:EXsrc=277:EXdest=225, 152=K/S:121:376:EXsrc=409:EXdest=311, 156=V/P:68:201:EXsrc=277:EXdest=192, 111=T/V:69:362:EXsrc=287:EXdest=305}	{132=V/T:69:398:EXsrc=277:EXdest=293, 152=K/S:121:376:EXsrc=409:EXdest=311, 156=V/P:68:201:EXsrc=277:EXdest=192, 111=T/I:89:198:EXsrc=287:EXdest=293}	{132=V/K:97:197:EXsrc=277:EXdest=225, 152=K/S:121:376:EXsrc=409:EXdest=311, 156=V/P:68:201:EXsrc=277:EXdest=192, 111=T/V:69:362:EXsrc=287:EXdest=305}	{132=V/K:97:197:EXsrc=277:EXdest=225, 152=K/S:121:376:EXsrc=409:EXdest=311, 156=V/P:68:201:EXsrc=277:EXdest=192, 111=T/V:69:362:EXsrc=287:EXdest=305}	{132=V/T:69:398:EXsrc=277:EXdest=293, 152=K/S:121:376:EXsrc=409:EXdest=311, 156=V/P:68:201:EXsrc=277:EXdest=192, 111=T/I:89:198:EXsrc=287:EXdest=293}	{132=V/T:69:398:EXsrc=277:EXdest=293, 152=K/S:121:376:EXsrc=409:EXdest=311, 156=V/P:68:201:EXsrc=277:EXdest=192, 111=T/I:89:198:EXsrc=287:EXdest=293}	{132=V/T:69:398:EXsrc=277:EXdest=293, 152=K/S:121:376:EXsrc=409:EXdest=311, 156=V/P:68:201:EXsrc=277:EXdest=192, 111=T/I:89:198:EXsrc=287:EXdest=293}	{132=V/T:69:398:EXsrc=277:EXdest=293, 152=K/S:121:376:EXsrc=409:EXdest=311, 156=V/P:68:201:EXsrc=277:EXdest=192, 111=T/I:89:198:EXsrc=287:EXdest=293}	{132=V/T:69:398:EXsrc=277:EXdest=293, 152=K/S:121:376:EXsrc=409:EXdest=311, 156=V/P:68:201:EXsrc=277:EXdest=192, 111=T/I:89:198:EXsrc=287:EXdest=293}	{132=V/T:69:398:EXsrc=277:EXdest=293, 152=K/S:121:376:EXsrc=409:EXdest=311, 156=V/P:68:201:EXsrc=277:EXdest=192, 111=T/I:89:198:EXsrc=287:EXdest=293}	{132=V/T:69:398:EXsrc=277:EXdest=293, 152=K/S:121:376:EXsrc=409:EXdest=311, 156=V/P:68:201:EXsrc=277:EXdest=192, 111=T/I:89:198:EXsrc=287:EXdest=293}	{132=V/T:69:398:EXsrc=277:EXdest=293, 152=K/T:78:476:EXsrc=409:EXdest=293, 156=V/P:68:201:EXsrc=277:EXdest=192, 111=T/I:89:198:EXsrc=287:EXdest=293}	{132=V/S:124:326:EXsrc=277:EXdest=311, 152=K/S:121:376:EXsrc=409:EXdest=311, 156=V/P:68:201:EXsrc=277:EXdest=192, 111=T/V:69:362:EXsrc=287:EXdest=305}	{132=V/T:69:398:EXsrc=277:EXdest=293, 152=K/S:121:376:EXsrc=409:EXdest=311, 156=V/P:68:201:EXsrc=277:EXdest=192, 111=T/I:89:198:EXsrc=287:EXdest=293}	{132=V/T:69:398:EXsrc=277:EXdest=293, 152=K/S:121:376:EXsrc=409:EXdest=311, 156=V/P:68:201:EXsrc=277:EXdest=192, 111=T/I:89:198:EXsrc=287:EXdest=293}	{132=V/T:69:398:EXsrc=277:EXdest=293, 152=K/S:121:376:EXsrc=409:EXdest=311, 156=V/P:68:201:EXsrc=277:EXdest=192, 111=T/I:89:198:EXsrc=287:EXdest=293}	{132=V/K:97:197:EXsrc=277:EXdest=225, 152=K/S:121:376:EXsrc=409:EXdest=311, 156=V/P:68:201:EXsrc=277:EXdest=192, 111=T/V:69:362:EXsrc=287:EXdest=305}	{132=V/K:97:197:EXsrc=277:EXdest=225, 152=K/S:121:376:EXsrc=409:EXdest=311, 156=V/P:68:201:EXsrc=277:EXdest=192, 111=T/V:69:362:EXsrc=287:EXdest=305}	{132=V/T:69:398:EXsrc=277:EXdest=293, 152=K/S:121:376:EXsrc=409:EXdest=311, 156=V/P:68:201:EXsrc=277:EXdest=192, 111=T/I:89:198:EXsrc=287:EXdest=293}	{132=V/T:69:398:EXsrc=277:EXdest=293, 152=K/S:121:376:EXsrc=409:EXdest=311, 156=V/P:68:201:EXsrc=277:EXdest=192, 111=T/I:89:198:EXsrc=287:EXdest=293}	{132=V/T:69:398:EXsrc=277:EXdest=293, 152=K/S:121:376:EXsrc=409:EXdest=311, 156=V/P:68:201:EXsrc=277:EXdest=192, 111=T/I:89:198:EXsrc=287:EXdest=293}	{132=V/T:69:398:EXsrc=277:EXdest=293, 152=K/S:121:376:EXsrc=409:EXdest=311, 156=V/P:68:201:EXsrc=277:EXdest=192, 111=T/I:89:198:EXsrc=287:EXdest=293}
Rv1317c	WP_003900313.1	bifunctional regulatory protein/DNA repair enzyme AlkA	alkA	[360]	{360=T/L:92:271:EXsrc=287:EXdest=307}	{360=T/V:69:362:EXsrc=287:EXdest=305}	{360=T/L:92:271:EXsrc=287:EXdest=307}	{360=T/L:92:271:EXsrc=287:EXdest=307}	{360=T/V:69:362:EXsrc=287:EXdest=305}	{360=T/V:69:362:EXsrc=287:EXdest=305}	{360=T/V:69:362:EXsrc=287:EXdest=305}	{360=T/V:69:362:EXsrc=287:EXdest=305}	{360=T/V:69:362:EXsrc=287:EXdest=305}	{360=T/V:69:362:EXsrc=287:EXdest=305}	{360=T/V:69:362:EXsrc=287:EXdest=305}	{360=T/V:69:362:EXsrc=287:EXdest=305}	{360=T/V:69:362:EXsrc=287:EXdest=305}	{360=T/V:69:362:EXsrc=287:EXdest=305}	{360=T/V:69:362:EXsrc=287:EXdest=305}	{360=T/V:69:362:EXsrc=287:EXdest=305}	{360=T/L:92:271:EXsrc=287:EXdest=307}	{360=T/L:92:271:EXsrc=287:EXdest=307}	{360=T/V:69:362:EXsrc=287:EXdest=305}	{360=T/L:92:271:EXsrc=287:EXdest=307}	{360=T/V:69:362:EXsrc=287:EXdest=305}	{360=T/V:69:362:EXsrc=287:EXdest=305}
Rv2093c	WP_003410764.1	Sec-independent protein translocase transmembrane protein TatC	tatC	[147]	{147=P/A:27:454:EXsrc=335:EXdest=411}	{147=P/V:68:421:EXsrc=335:EXdest=305}	{147=P/A:27:454:EXsrc=335:EXdest=411}	{147=P/A:27:454:EXsrc=335:EXdest=411}	{147=P/T:38:286:EXsrc=335:EXdest=293}	{147=P/V:68:421:EXsrc=335:EXdest=305}	{147=P/F:114:339:EXsrc=335:EXdest=294}	{147=P/V:68:421:EXsrc=335:EXdest=305}	{147=P/V:68:421:EXsrc=335:EXdest=305}	{147=P/V:68:421:EXsrc=335:EXdest=305}	{147=P/F:114:339:EXsrc=335:EXdest=294}	{147=P/V:68:421:EXsrc=335:EXdest=305}	{147=P/V:68:421:EXsrc=335:EXdest=305}	{147=P/V:68:421:EXsrc=335:EXdest=305}	{147=P/I:95:204:EXsrc=335:EXdest=293}	{147=P/V:68:421:EXsrc=335:EXdest=305}	{147=P/A:27:454:EXsrc=335:EXdest=411}	{147=P/A:27:454:EXsrc=335:EXdest=411}	{147=P/F:114:339:EXsrc=335:EXdest=294}	{147=P/V:68:421:EXsrc=335:EXdest=305}	{147=P/I:95:204:EXsrc=335:EXdest=293}	{147=P/V:68:421:EXsrc=335:EXdest=305}
Rv1620c	WP_003908715.1	cytochrome biosyntheisis ABC transporter ATP-binding protein/permease CydC	cydC	[254, 477]	{477=Q/G:87:406:EXsrc=386:EXdest=321, 254=E/A:107:520:EXsrc=363:EXdest=411}	{477=Q/A:91:499:EXsrc=386:EXdest=411, 254=E/A:107:520:EXsrc=363:EXdest=411}	{477=Q/A:91:499:EXsrc=386:EXdest=411, 254=E/A:107:520:EXsrc=363:EXdest=411}	{477=Q/A:91:499:EXsrc=386:EXdest=411, 254=E/A:107:520:EXsrc=363:EXdest=411}	{477=Q/A:91:499:EXsrc=386:EXdest=411, 254=E/A:107:520:EXsrc=363:EXdest=411}	{477=Q/A:91:499:EXsrc=386:EXdest=411, 254=E/A:107:520:EXsrc=363:EXdest=411}	{477=Q/A:91:499:EXsrc=386:EXdest=411, 254=E/A:107:520:EXsrc=363:EXdest=411}	{477=Q/V:96:603:EXsrc=386:EXdest=305, 254=E/T:65:292:EXsrc=363:EXdest=293}	{477=Q/T:42:361:EXsrc=386:EXdest=293, 254=E/A:107:520:EXsrc=363:EXdest=411}	{477=Q/A:91:499:EXsrc=386:EXdest=411, 254=E/A:107:520:EXsrc=363:EXdest=411}	{477=Q/A:91:499:EXsrc=386:EXdest=411, 254=E/A:107:520:EXsrc=363:EXdest=411}	{477=Q/A:91:499:EXsrc=386:EXdest=411, 254=E/S:80:355:EXsrc=363:EXdest=311}	{477=Q/A:91:499:EXsrc=386:EXdest=411, 254=E/A:107:520:EXsrc=363:EXdest=411}	{477=Q/A:91:499:EXsrc=386:EXdest=411, 254=E/G:98:407:EXsrc=363:EXdest=321}	{477=Q/A:91:499:EXsrc=386:EXdest=411, 254=E/A:107:520:EXsrc=363:EXdest=411}	{477=Q/A:91:499:EXsrc=386:EXdest=411, 254=E/S:80:355:EXsrc=363:EXdest=311}	{477=Q/A:91:499:EXsrc=386:EXdest=411, 254=E/A:107:520:EXsrc=363:EXdest=411}	{477=Q/A:91:499:EXsrc=386:EXdest=411, 254=E/A:107:520:EXsrc=363:EXdest=411}	{477=Q/A:91:499:EXsrc=386:EXdest=411, 254=E/A:107:520:EXsrc=363:EXdest=411}	{477=Q/A:91:499:EXsrc=386:EXdest=411, 254=E/N:42:258:EXsrc=363:EXdest=258}	{477=Q/A:91:499:EXsrc=386:EXdest=411, 254=E/A:107:520:EXsrc=363:EXdest=411}	{477=Q/A:91:499:EXsrc=386:EXdest=411, 254=E/A:107:520:EXsrc=363:EXdest=411}
Rv1632c	WP_003898953.1	hypothetical protein	-	[80]	{80=E/V:121:351:EXsrc=363:EXdest=305}	{80=E/V:121:351:EXsrc=363:EXdest=305}	{80=E/V:121:351:EXsrc=363:EXdest=305}	{80=E/V:121:351:EXsrc=363:EXdest=305}	{80=E/V:121:351:EXsrc=363:EXdest=305}	{80=E/V:121:351:EXsrc=363:EXdest=305}	{80=E/V:121:351:EXsrc=363:EXdest=305}	{80=E/A:107:520:EXsrc=363:EXdest=411}	{80=E/V:121:351:EXsrc=363:EXdest=305}	{80=E/V:121:351:EXsrc=363:EXdest=305}	{80=E/V:121:351:EXsrc=363:EXdest=305}	{80=E/V:121:351:EXsrc=363:EXdest=305}	{80=E/I:134:450:EXsrc=363:EXdest=293}	{80=E/V:121:351:EXsrc=363:EXdest=305}	{80=E/V:121:351:EXsrc=363:EXdest=305}	{80=E/M:126:219:EXsrc=363:EXdest=314}	{80=E/V:121:351:EXsrc=363:EXdest=305}	{80=E/V:121:351:EXsrc=363:EXdest=305}	{80=E/V:121:351:EXsrc=363:EXdest=305}	{80=E/R:54:279:EXsrc=363:EXdest=255}	{80=E/V:121:351:EXsrc=363:EXdest=305}	{80=E/V:121:351:EXsrc=363:EXdest=305}
Rv1886c	WP_003409456.1	diacylglycerol acyltransferase/mycolyltransferase Ag85B	fbpB	[96, 200, 272]	{96=P/T:38:286:EXsrc=335:EXdest=293, 272=F/Q:116:216:EXsrc=193:EXdest=305, 200=G/W:184:173:EXsrc=228:EXdest=172}	{96=P/Q:76:384:EXsrc=335:EXdest=305, 272=F/L:22:296:EXsrc=193:EXdest=307, 200=G/W:184:173:EXsrc=228:EXdest=172}	{96=P/T:38:286:EXsrc=335:EXdest=293, 272=F/M:28:255:EXsrc=193:EXdest=314, 200=G/M:127:197:EXsrc=228:EXdest=314}	{96=P/T:38:286:EXsrc=335:EXdest=293, 272=F/M:28:255:EXsrc=193:EXdest=314, 200=G/M:127:197:EXsrc=228:EXdest=314}	{96=P/Q:76:384:EXsrc=335:EXdest=305, 272=F/L:22:296:EXsrc=193:EXdest=307, 200=G/W:184:173:EXsrc=228:EXdest=172}	{96=P/Q:76:384:EXsrc=335:EXdest=305, 272=F/L:22:296:EXsrc=193:EXdest=307, 200=G/W:184:173:EXsrc=228:EXdest=172}	{96=P/N:91:352:EXsrc=335:EXdest=258, 272=F/L:22:296:EXsrc=193:EXdest=307, 200=G/W:184:173:EXsrc=228:EXdest=172}	{96=P/Q:76:384:EXsrc=335:EXdest=305, 272=F/L:22:296:EXsrc=193:EXdest=307, 200=G/W:184:173:EXsrc=228:EXdest=172}	{96=P/N:91:352:EXsrc=335:EXdest=258, 272=F/L:22:296:EXsrc=193:EXdest=307, 200=G/W:184:173:EXsrc=228:EXdest=172}	{96=P/Q:76:384:EXsrc=335:EXdest=305, 272=F/L:22:296:EXsrc=193:EXdest=307, 200=G/W:184:173:EXsrc=228:EXdest=172}	{96=P/N:91:352:EXsrc=335:EXdest=258, 272=F/L:22:296:EXsrc=193:EXdest=307, 200=G/W:184:173:EXsrc=228:EXdest=172}	{96=P/Q:76:384:EXsrc=335:EXdest=305, 272=F/L:22:296:EXsrc=193:EXdest=307, 200=G/W:184:173:EXsrc=228:EXdest=172}	{96=P/Q:76:384:EXsrc=335:EXdest=305, 272=F/L:22:296:EXsrc=193:EXdest=307, 200=G/W:184:173:EXsrc=228:EXdest=172}	{96=P/Q:76:384:EXsrc=335:EXdest=305, 272=F/L:22:296:EXsrc=193:EXdest=307, 200=G/W:184:173:EXsrc=228:EXdest=172}	{96=P/Q:76:384:EXsrc=335:EXdest=305, 272=F/L:22:296:EXsrc=193:EXdest=307, 200=G/W:184:173:EXsrc=228:EXdest=172}	{96=P/Q:76:384:EXsrc=335:EXdest=305, 272=F/L:22:296:EXsrc=193:EXdest=307, 200=G/W:184:173:EXsrc=228:EXdest=172}	{96=P/T:38:286:EXsrc=335:EXdest=293, 272=F/M:28:255:EXsrc=193:EXdest=314, 200=G/M:127:197:EXsrc=228:EXdest=314}	{96=P/T:38:286:EXsrc=335:EXdest=293, 272=F/M:28:255:EXsrc=193:EXdest=314, 200=G/M:127:197:EXsrc=228:EXdest=314}	{96=P/N:91:352:EXsrc=335:EXdest=258, 272=F/L:22:296:EXsrc=193:EXdest=307, 200=G/W:184:173:EXsrc=228:EXdest=172}	{96=P/Q:76:384:EXsrc=335:EXdest=305, 272=F/L:22:296:EXsrc=193:EXdest=307, 200=G/W:184:173:EXsrc=228:EXdest=172}	{96=P/Q:76:384:EXsrc=335:EXdest=305, 272=F/L:22:296:EXsrc=193:EXdest=307, 200=G/W:184:173:EXsrc=228:EXdest=172}	{96=P/Q:76:384:EXsrc=335:EXdest=305, 272=F/L:22:296:EXsrc=193:EXdest=307, 200=G/W:184:173:EXsrc=228:EXdest=172}
Rv2538c	WP_003413008.1	3-dehydroquinate synthase	aroB	[280]	{280=A/G:60:387:EXsrc=312:EXdest=321}	{280=A/G:60:387:EXsrc=312:EXdest=321}	{280=A/G:60:387:EXsrc=312:EXdest=321}	{280=A/G:60:387:EXsrc=312:EXdest=321}	{280=A/G:60:387:EXsrc=312:EXdest=321}	{280=A/G:60:387:EXsrc=312:EXdest=321}	{280=A/G:60:387:EXsrc=312:EXdest=321}	{280=A/G:60:387:EXsrc=312:EXdest=321}	{280=A/G:60:387:EXsrc=312:EXdest=321}	{280=A/G:60:387:EXsrc=312:EXdest=321}	{280=A/G:60:387:EXsrc=312:EXdest=321}	{280=A/G:60:387:EXsrc=312:EXdest=321}	{280=A/G:60:387:EXsrc=312:EXdest=321}	{280=A/G:60:387:EXsrc=312:EXdest=321}	{280=A/G:60:387:EXsrc=312:EXdest=321}	{280=A/G:60:387:EXsrc=312:EXdest=321}	{280=A/G:60:387:EXsrc=312:EXdest=321}	{280=A/G:60:387:EXsrc=312:EXdest=321}	{280=A/G:60:387:EXsrc=312:EXdest=321}	{280=A/G:60:387:EXsrc=312:EXdest=321}	{280=A/G:60:387:EXsrc=312:EXdest=321}	{280=A/G:60:387:EXsrc=312:EXdest=321}
Rv3394c	WP_003900042.1	hypothetical protein	-	[343]	{343=A/P:27:243:EXsrc=312:EXdest=192}	{343=A/P:27:243:EXsrc=312:EXdest=192}	{343=A/P:27:243:EXsrc=312:EXdest=192}	{343=A/P:27:243:EXsrc=312:EXdest=192}	{343=A/P:27:243:EXsrc=312:EXdest=192}	{343=A/P:27:243:EXsrc=312:EXdest=192}	{343=A/P:27:243:EXsrc=312:EXdest=192}	{343=A/P:27:243:EXsrc=312:EXdest=192}	{343=A/P:27:243:EXsrc=312:EXdest=192}	{343=A/P:27:243:EXsrc=312:EXdest=192}	{343=A/P:27:243:EXsrc=312:EXdest=192}	{343=A/P:27:243:EXsrc=312:EXdest=192}	{343=A/P:27:243:EXsrc=312:EXdest=192}	{343=A/P:27:243:EXsrc=312:EXdest=192}	{343=A/P:27:243:EXsrc=312:EXdest=192}	{343=A/P:27:243:EXsrc=312:EXdest=192}	{343=A/P:27:243:EXsrc=312:EXdest=192}	{343=A/P:27:243:EXsrc=312:EXdest=192}	{343=A/P:27:243:EXsrc=312:EXdest=192}	{343=A/P:27:243:EXsrc=312:EXdest=192}	{343=A/P:27:243:EXsrc=312:EXdest=192}	{343=A/P:27:243:EXsrc=312:EXdest=192}
Rv2841c	WP_003414511.1	transcription termination/antitermination protein NusA	nusA	[141]	{141=A/G:60:387:EXsrc=312:EXdest=321}	{141=A/G:60:387:EXsrc=312:EXdest=321}	{141=A/G:60:387:EXsrc=312:EXdest=321}	{141=A/G:60:387:EXsrc=312:EXdest=321}	{141=A/Y:112:286:EXsrc=312:EXdest=279}	{141=A/G:60:387:EXsrc=312:EXdest=321}	{141=A/G:60:387:EXsrc=312:EXdest=321}	{141=A/G:60:387:EXsrc=312:EXdest=321}	{141=A/G:60:387:EXsrc=312:EXdest=321}	{141=A/G:60:387:EXsrc=312:EXdest=321}	{141=A/G:60:387:EXsrc=312:EXdest=321}	{141=A/G:60:387:EXsrc=312:EXdest=321}	{141=A/G:60:387:EXsrc=312:EXdest=321}	{141=A/G:60:387:EXsrc=312:EXdest=321}	{141=A/G:60:387:EXsrc=312:EXdest=321}	{141=A/G:60:387:EXsrc=312:EXdest=321}	{141=A/G:60:387:EXsrc=312:EXdest=321}	{141=A/G:60:387:EXsrc=312:EXdest=321}	{141=A/G:60:387:EXsrc=312:EXdest=321}	{141=A/G:60:387:EXsrc=312:EXdest=321}	{141=A/G:60:387:EXsrc=312:EXdest=321}	{141=A/G:60:387:EXsrc=312:EXdest=321}
Rv0410c	WP_003402100.1	serine/threonine-protein kinase PknG	pknG	[100, 566, 732]	{100=P/E:93:346:EXsrc=335:EXdest=262, 566=F/L:22:296:EXsrc=193:EXdest=307, 732=R/A:112:459:EXsrc=259:EXdest=411}	{100=P/A:27:454:EXsrc=335:EXdest=411, 566=F/L:22:296:EXsrc=193:EXdest=307, 732=R/A:112:459:EXsrc=259:EXdest=411}	{100=P/E:93:346:EXsrc=335:EXdest=262, 566=F/L:22:296:EXsrc=193:EXdest=307, 732=R/A:112:459:EXsrc=259:EXdest=411}	{100=P/E:93:346:EXsrc=335:EXdest=262, 566=F/L:22:296:EXsrc=193:EXdest=307, 732=R/A:112:459:EXsrc=259:EXdest=411}	{100=P/A:27:454:EXsrc=335:EXdest=411, 566=F/L:22:296:EXsrc=193:EXdest=307, 732=R/A:112:459:EXsrc=259:EXdest=411}	{100=P/A:27:454:EXsrc=335:EXdest=411, 566=F/L:22:296:EXsrc=193:EXdest=307, 732=R/A:112:459:EXsrc=259:EXdest=411}	{100=P/A:27:454:EXsrc=335:EXdest=411, 566=F/L:22:296:EXsrc=193:EXdest=307, 732=R/S:110:270:EXsrc=259:EXdest=311}	{100=P/A:27:454:EXsrc=335:EXdest=411, 566=F/M:28:255:EXsrc=193:EXdest=314, 732=R/A:112:459:EXsrc=259:EXdest=411}	{100=P/A:27:454:EXsrc=335:EXdest=411, 566=F/L:22:296:EXsrc=193:EXdest=307, 732=R/A:112:459:EXsrc=259:EXdest=411}	{100=P/A:27:454:EXsrc=335:EXdest=411, 566=F/L:22:296:EXsrc=193:EXdest=307, 732=R/A:112:459:EXsrc=259:EXdest=411}	{100=P/A:27:454:EXsrc=335:EXdest=411, 566=F/L:22:296:EXsrc=193:EXdest=307, 732=R/S:110:270:EXsrc=259:EXdest=311}	{100=P/A:27:454:EXsrc=335:EXdest=411, 566=F/L:22:296:EXsrc=193:EXdest=307, 732=R/A:112:459:EXsrc=259:EXdest=411}	{100=P/A:27:454:EXsrc=335:EXdest=411, 566=F/L:22:296:EXsrc=193:EXdest=307, 732=R/E:54:250:EXsrc=259:EXdest=262}	{100=P/A:27:454:EXsrc=335:EXdest=411, 566=F/L:22:296:EXsrc=193:EXdest=307, 732=R/A:112:459:EXsrc=259:EXdest=411}	{100=P/A:27:454:EXsrc=335:EXdest=411, 566=F/L:22:296:EXsrc=193:EXdest=307, 732=R/A:112:459:EXsrc=259:EXdest=411}	{100=P/A:27:454:EXsrc=335:EXdest=411, 566=F/M:28:255:EXsrc=193:EXdest=314, 732=R/A:112:459:EXsrc=259:EXdest=411}	{100=P/E:93:346:EXsrc=335:EXdest=262, 566=F/L:22:296:EXsrc=193:EXdest=307, 732=R/T:71:199:EXsrc=259:EXdest=293}	{100=P/E:93:346:EXsrc=335:EXdest=262, 566=F/L:22:296:EXsrc=193:EXdest=307, 732=R/A:112:459:EXsrc=259:EXdest=411}	{100=P/A:27:454:EXsrc=335:EXdest=411, 566=F/L:22:296:EXsrc=193:EXdest=307, 732=R/S:110:270:EXsrc=259:EXdest=311}	{100=P/A:27:454:EXsrc=335:EXdest=411, 566=F/L:22:296:EXsrc=193:EXdest=307, 732=R/A:112:459:EXsrc=259:EXdest=411}	{100=P/A:27:454:EXsrc=335:EXdest=411, 566=F/L:22:296:EXsrc=193:EXdest=307, 732=R/S:110:270:EXsrc=259:EXdest=311}	{100=P/A:27:454:EXsrc=335:EXdest=411, 566=F/L:22:296:EXsrc=193:EXdest=307, 732=R/A:112:459:EXsrc=259:EXdest=411}
Rv0422c	WP_003402147.1	hydroxymethylpyrimidine/phosphomethylpyrimidine kinase	thiD	[119, 212]	{212=G/A:60:369:EXsrc=228:EXdest=411, 119=A/H:86:301:EXsrc=312:EXdest=290}	{212=G/A:60:369:EXsrc=228:EXdest=411, 119=A/H:86:301:EXsrc=312:EXdest=290}	{212=G/A:60:369:EXsrc=228:EXdest=411, 119=A/H:86:301:EXsrc=312:EXdest=290}	{212=G/A:60:369:EXsrc=228:EXdest=411, 119=A/H:86:301:EXsrc=312:EXdest=290}	{212=G/A:60:369:EXsrc=228:EXdest=411, 119=A/H:86:301:EXsrc=312:EXdest=290}	{212=G/A:60:369:EXsrc=228:EXdest=411, 119=A/H:86:301:EXsrc=312:EXdest=290}	{212=G/A:60:369:EXsrc=228:EXdest=411, 119=A/H:86:301:EXsrc=312:EXdest=290}	{212=G/A:60:369:EXsrc=228:EXdest=411, 119=A/H:86:301:EXsrc=312:EXdest=290}	{212=G/A:60:369:EXsrc=228:EXdest=411, 119=A/H:86:301:EXsrc=312:EXdest=290}	{212=G/A:60:369:EXsrc=228:EXdest=411, 119=A/H:86:301:EXsrc=312:EXdest=290}	{212=G/A:60:369:EXsrc=228:EXdest=411, 119=A/H:86:301:EXsrc=312:EXdest=290}	{212=G/A:60:369:EXsrc=228:EXdest=411, 119=A/H:86:301:EXsrc=312:EXdest=290}	{212=G/A:60:369:EXsrc=228:EXdest=411, 119=A/H:86:301:EXsrc=312:EXdest=290}	{212=G/A:60:369:EXsrc=228:EXdest=411, 119=A/H:86:301:EXsrc=312:EXdest=290}	{212=G/A:60:369:EXsrc=228:EXdest=411, 119=A/H:86:301:EXsrc=312:EXdest=290}	{212=G/A:60:369:EXsrc=228:EXdest=411, 119=A/H:86:301:EXsrc=312:EXdest=290}	{212=G/A:60:369:EXsrc=228:EXdest=411, 119=A/H:86:301:EXsrc=312:EXdest=290}	{212=G/A:60:369:EXsrc=228:EXdest=411, 119=A/H:86:301:EXsrc=312:EXdest=290}	{212=G/A:60:369:EXsrc=228:EXdest=411, 119=A/H:86:301:EXsrc=312:EXdest=290}	{212=G/A:60:369:EXsrc=228:EXdest=411, 119=A/H:86:301:EXsrc=312:EXdest=290}	{212=G/A:60:369:EXsrc=228:EXdest=411, 119=A/H:86:301:EXsrc=312:EXdest=290}	{212=G/A:60:369:EXsrc=228:EXdest=411, 119=A/H:86:301:EXsrc=312:EXdest=290}
Rv2889c	WP_003899527.1	elongation factor EF-Ts	tsf	[40]	{40=A/V:64:319:EXsrc=312:EXdest=305}	{40=A/L:96:313:EXsrc=312:EXdest=307}	{40=A/V:64:319:EXsrc=312:EXdest=305}	{40=A/V:64:319:EXsrc=312:EXdest=305}	{40=A/V:64:319:EXsrc=312:EXdest=305}	{40=A/L:96:313:EXsrc=312:EXdest=307}	{40=A/L:96:313:EXsrc=312:EXdest=307}	{40=A/L:96:313:EXsrc=312:EXdest=307}	{40=A/L:96:313:EXsrc=312:EXdest=307}	{40=A/L:96:313:EXsrc=312:EXdest=307}	{40=A/L:96:313:EXsrc=312:EXdest=307}	{40=A/L:96:313:EXsrc=312:EXdest=307}	{40=A/L:96:313:EXsrc=312:EXdest=307}	{40=A/L:96:313:EXsrc=312:EXdest=307}	{40=A/L:96:313:EXsrc=312:EXdest=307}	{40=A/L:96:313:EXsrc=312:EXdest=307}	{40=A/V:64:319:EXsrc=312:EXdest=305}	{40=A/V:64:319:EXsrc=312:EXdest=305}	{40=A/L:96:313:EXsrc=312:EXdest=307}	{40=A/L:96:313:EXsrc=312:EXdest=307}	{40=A/L:96:313:EXsrc=312:EXdest=307}	{40=A/L:96:313:EXsrc=312:EXdest=307}
Rv2974c	WP_003415028.1	hypothetical protein	-	[228]	{228=V/Q:96:280:EXsrc=277:EXdest=305}	{228=V/Q:96:280:EXsrc=277:EXdest=305}	{228=V/Q:96:280:EXsrc=277:EXdest=305}	{228=V/Q:96:280:EXsrc=277:EXdest=305}	{228=V/Q:96:280:EXsrc=277:EXdest=305}	{228=V/Q:96:280:EXsrc=277:EXdest=305}	{228=V/Q:96:280:EXsrc=277:EXdest=305}	{228=V/Q:96:280:EXsrc=277:EXdest=305}	{228=V/Q:96:280:EXsrc=277:EXdest=305}	{228=V/Q:96:280:EXsrc=277:EXdest=305}	{228=V/Q:96:280:EXsrc=277:EXdest=305}	{228=V/Q:96:280:EXsrc=277:EXdest=305}	{228=V/Q:96:280:EXsrc=277:EXdest=305}	{228=V/Q:96:280:EXsrc=277:EXdest=305}	{228=V/Q:96:280:EXsrc=277:EXdest=305}	{228=V/Q:96:280:EXsrc=277:EXdest=305}	{228=V/Q:96:280:EXsrc=277:EXdest=305}	{228=V/Q:96:280:EXsrc=277:EXdest=305}	{228=V/Q:96:280:EXsrc=277:EXdest=305}	{228=V/Q:96:280:EXsrc=277:EXdest=305}	{228=V/Q:96:280:EXsrc=277:EXdest=305}	{228=V/Q:96:280:EXsrc=277:EXdest=305}
Rv2502c	WP_003412778.1	acetyl-/propionyl-CoA carboxylase subunit beta	accD1	[17, 24, 56, 257, 289]	{17=R/A:112:459:EXsrc=259:EXdest=411, 257=A/V:64:319:EXsrc=312:EXdest=305, 289=P/T:38:286:EXsrc=335:EXdest=293, 24=N/R:86:252:EXsrc=120:EXdest=255, 56=R/A:112:459:EXsrc=259:EXdest=411}	{17=R/V:96:189:EXsrc=259:EXdest=305, 257=A/V:64:319:EXsrc=312:EXdest=305, 289=P/I:95:204:EXsrc=335:EXdest=293, 24=N/R:86:252:EXsrc=120:EXdest=255, 56=R/G:125:251:EXsrc=259:EXdest=321}	{17=R/V:96:189:EXsrc=259:EXdest=305, 257=A/V:64:319:EXsrc=312:EXdest=305, 289=P/T:38:286:EXsrc=335:EXdest=293, 24=N/R:86:252:EXsrc=120:EXdest=255, 56=R/A:112:459:EXsrc=259:EXdest=411}	{17=R/A:112:459:EXsrc=259:EXdest=411, 257=A/V:64:319:EXsrc=312:EXdest=305, 289=P/T:38:286:EXsrc=335:EXdest=293, 24=N/R:86:252:EXsrc=120:EXdest=255, 56=R/A:112:459:EXsrc=259:EXdest=411}	{17=R/L:102:242:EXsrc=259:EXdest=307, 257=A/V:64:319:EXsrc=312:EXdest=305, 289=P/I:95:204:EXsrc=335:EXdest=293, 24=N/R:86:252:EXsrc=120:EXdest=255, 56=R/G:125:251:EXsrc=259:EXdest=321}	{17=R/V:96:189:EXsrc=259:EXdest=305, 257=A/V:64:319:EXsrc=312:EXdest=305, 289=P/T:38:286:EXsrc=335:EXdest=293, 24=N/R:86:252:EXsrc=120:EXdest=255, 56=R/G:125:251:EXsrc=259:EXdest=321}	{17=R/L:102:242:EXsrc=259:EXdest=307, 257=A/V:64:319:EXsrc=312:EXdest=305, 289=P/V:68:421:EXsrc=335:EXdest=305, 24=N/R:86:252:EXsrc=120:EXdest=255, 56=R/G:125:251:EXsrc=259:EXdest=321}	{17=R/L:102:242:EXsrc=259:EXdest=307, 257=A/V:64:319:EXsrc=312:EXdest=305, 289=P/V:68:421:EXsrc=335:EXdest=305, 24=N/R:86:252:EXsrc=120:EXdest=255, 56=R/G:125:251:EXsrc=259:EXdest=321}	{17=R/L:102:242:EXsrc=259:EXdest=307, 257=A/V:64:319:EXsrc=312:EXdest=305, 289=P/V:68:421:EXsrc=335:EXdest=305, 24=N/R:86:252:EXsrc=120:EXdest=255, 56=R/G:125:251:EXsrc=259:EXdest=321}	{17=R/V:96:189:EXsrc=259:EXdest=305, 257=A/V:64:319:EXsrc=312:EXdest=305, 289=P/V:68:421:EXsrc=335:EXdest=305, 24=N/R:86:252:EXsrc=120:EXdest=255, 56=R/G:125:251:EXsrc=259:EXdest=321}	{17=R/L:102:242:EXsrc=259:EXdest=307, 257=A/V:64:319:EXsrc=312:EXdest=305, 289=P/I:95:204:EXsrc=335:EXdest=293, 24=N/R:86:252:EXsrc=120:EXdest=255, 56=R/G:125:251:EXsrc=259:EXdest=321}	{17=R/L:102:242:EXsrc=259:EXdest=307, 257=A/V:64:319:EXsrc=312:EXdest=305, 289=P/V:68:421:EXsrc=335:EXdest=305, 24=N/R:86:252:EXsrc=120:EXdest=255, 56=R/G:125:251:EXsrc=259:EXdest=321}	{17=R/T:71:199:EXsrc=259:EXdest=293, 257=A/V:64:319:EXsrc=312:EXdest=305, 289=P/V:68:421:EXsrc=335:EXdest=305, 24=N/R:86:252:EXsrc=120:EXdest=255, 56=R/T:71:199:EXsrc=259:EXdest=293}	{17=R/L:102:242:EXsrc=259:EXdest=307, 257=A/V:64:319:EXsrc=312:EXdest=305, 289=P/V:68:421:EXsrc=335:EXdest=305, 24=N/R:86:252:EXsrc=120:EXdest=255, 56=R/G:125:251:EXsrc=259:EXdest=321}	{17=R/L:102:242:EXsrc=259:EXdest=307, 257=A/V:64:319:EXsrc=312:EXdest=305, 289=P/T:38:286:EXsrc=335:EXdest=293, 24=N/R:86:252:EXsrc=120:EXdest=255, 56=R/G:125:251:EXsrc=259:EXdest=321}	{17=R/L:102:242:EXsrc=259:EXdest=307, 257=A/V:64:319:EXsrc=312:EXdest=305, 289=P/I:95:204:EXsrc=335:EXdest=293, 24=N/R:86:252:EXsrc=120:EXdest=255, 56=R/S:110:270:EXsrc=259:EXdest=311}	{17=R/S:110:270:EXsrc=259:EXdest=311, 257=A/V:64:319:EXsrc=312:EXdest=305, 289=P/T:38:286:EXsrc=335:EXdest=293, 24=N/R:86:252:EXsrc=120:EXdest=255, 56=R/A:112:459:EXsrc=259:EXdest=411}	{17=R/A:112:459:EXsrc=259:EXdest=411, 257=A/V:64:319:EXsrc=312:EXdest=305, 289=P/T:38:286:EXsrc=335:EXdest=293, 24=N/R:86:252:EXsrc=120:EXdest=255, 56=R/A:112:459:EXsrc=259:EXdest=411}	{17=R/L:102:242:EXsrc=259:EXdest=307, 257=A/V:64:319:EXsrc=312:EXdest=305, 289=P/V:68:421:EXsrc=335:EXdest=305, 24=N/R:86:252:EXsrc=120:EXdest=255, 56=R/G:125:251:EXsrc=259:EXdest=321}	{17=R/L:102:242:EXsrc=259:EXdest=307, 257=A/V:64:319:EXsrc=312:EXdest=305, 289=P/V:68:421:EXsrc=335:EXdest=305, 24=N/R:86:252:EXsrc=120:EXdest=255, 56=R/G:125:251:EXsrc=259:EXdest=321}	{17=R/V:96:189:EXsrc=259:EXdest=305, 257=A/V:64:319:EXsrc=312:EXdest=305, 289=P/V:68:421:EXsrc=335:EXdest=305, 24=N/R:86:252:EXsrc=120:EXdest=255, 56=R/G:125:251:EXsrc=259:EXdest=321}	{17=R/V:96:189:EXsrc=259:EXdest=305, 257=A/V:64:319:EXsrc=312:EXdest=305, 289=P/V:68:421:EXsrc=335:EXdest=305, 24=N/R:86:252:EXsrc=120:EXdest=255, 56=R/G:125:251:EXsrc=259:EXdest=321}
Rv0724	WP_003898564.1	protease IV SppA	sppA	[217]	{217=V/D:152:228:EXsrc=277:EXdest=225}	{217=V/D:152:228:EXsrc=277:EXdest=225}	{217=V/D:152:228:EXsrc=277:EXdest=225}	{217=V/D:152:228:EXsrc=277:EXdest=225}	{217=V/D:152:228:EXsrc=277:EXdest=225}	{217=V/D:152:228:EXsrc=277:EXdest=225}	{217=V/D:152:228:EXsrc=277:EXdest=225}	{217=V/D:152:228:EXsrc=277:EXdest=225}	{217=V/D:152:228:EXsrc=277:EXdest=225}	{217=V/D:152:228:EXsrc=277:EXdest=225}	{217=V/D:152:228:EXsrc=277:EXdest=225}	{217=V/D:152:228:EXsrc=277:EXdest=225}	{217=V/D:152:228:EXsrc=277:EXdest=225}	{217=V/D:152:228:EXsrc=277:EXdest=225}	{217=V/D:152:228:EXsrc=277:EXdest=225}	{217=V/D:152:228:EXsrc=277:EXdest=225}	{217=V/D:152:228:EXsrc=277:EXdest=225}	{217=V/D:152:228:EXsrc=277:EXdest=225}	{217=V/D:152:228:EXsrc=277:EXdest=225}	{217=V/D:152:228:EXsrc=277:EXdest=225}	{217=V/D:152:228:EXsrc=277:EXdest=225}	{217=V/D:152:228:EXsrc=277:EXdest=225}
Rv0969	WP_009935691.1	copper-exporting ATPase	ctpV	[723]	{723=G/A:60:369:EXsrc=228:EXdest=411}	{723=G/A:60:369:EXsrc=228:EXdest=411}	{723=G/A:60:369:EXsrc=228:EXdest=411}	{723=G/A:60:369:EXsrc=228:EXdest=411}	{723=G/A:60:369:EXsrc=228:EXdest=411}	{723=G/A:60:369:EXsrc=228:EXdest=411}	{723=G/A:60:369:EXsrc=228:EXdest=411}	{723=G/A:60:369:EXsrc=228:EXdest=411}	{723=G/A:60:369:EXsrc=228:EXdest=411}	{723=G/A:60:369:EXsrc=228:EXdest=411}	{723=G/A:60:369:EXsrc=228:EXdest=411}	{723=G/A:60:369:EXsrc=228:EXdest=411}	{723=G/A:60:369:EXsrc=228:EXdest=411}	{723=G/A:60:369:EXsrc=228:EXdest=411}	{723=G/I:135:110:EXsrc=228:EXdest=293}	{723=G/A:60:369:EXsrc=228:EXdest=411}	{723=G/A:60:369:EXsrc=228:EXdest=411}	{723=G/A:60:369:EXsrc=228:EXdest=411}	{723=G/A:60:369:EXsrc=228:EXdest=411}	{723=G/A:60:369:EXsrc=228:EXdest=411}	{723=G/A:60:369:EXsrc=228:EXdest=411}	{723=G/A:60:369:EXsrc=228:EXdest=411}
Rv1449c	WP_003916819.1	transketolase	tkt	[194, 220]	{194=V/T:69:398:EXsrc=277:EXdest=293, 220=C/S:112:258:EXsrc=280:EXdest=311}	{194=V/T:69:398:EXsrc=277:EXdest=293, 220=C/S:112:258:EXsrc=280:EXdest=311}	{194=V/T:69:398:EXsrc=277:EXdest=293, 220=C/S:112:258:EXsrc=280:EXdest=311}	{194=V/T:69:398:EXsrc=277:EXdest=293, 220=C/S:112:258:EXsrc=280:EXdest=311}	{194=V/T:69:398:EXsrc=277:EXdest=293, 220=C/S:112:258:EXsrc=280:EXdest=311}	{194=V/T:69:398:EXsrc=277:EXdest=293, 220=C/S:112:258:EXsrc=280:EXdest=311}	{194=V/T:69:398:EXsrc=277:EXdest=293, 220=C/T:149:121:EXsrc=280:EXdest=293}	{194=V/T:69:398:EXsrc=277:EXdest=293, 220=C/S:112:258:EXsrc=280:EXdest=311}	{194=V/T:69:398:EXsrc=277:EXdest=293, 220=C/S:112:258:EXsrc=280:EXdest=311}	{194=V/T:69:398:EXsrc=277:EXdest=293, 220=C/S:112:258:EXsrc=280:EXdest=311}	{194=V/T:69:398:EXsrc=277:EXdest=293, 220=C/S:112:258:EXsrc=280:EXdest=311}	{194=V/T:69:398:EXsrc=277:EXdest=293, 220=C/T:149:121:EXsrc=280:EXdest=293}	{194=V/T:69:398:EXsrc=277:EXdest=293, 220=C/S:112:258:EXsrc=280:EXdest=311}	{194=V/T:69:398:EXsrc=277:EXdest=293, 220=C/S:112:258:EXsrc=280:EXdest=311}	{194=V/T:69:398:EXsrc=277:EXdest=293, 220=C/S:112:258:EXsrc=280:EXdest=311}	{194=V/T:69:398:EXsrc=277:EXdest=293, 220=C/S:112:258:EXsrc=280:EXdest=311}	{194=V/T:69:398:EXsrc=277:EXdest=293, 220=C/S:112:258:EXsrc=280:EXdest=311}	{194=V/T:69:398:EXsrc=277:EXdest=293, 220=C/S:112:258:EXsrc=280:EXdest=311}	{194=V/T:69:398:EXsrc=277:EXdest=293, 220=C/S:112:258:EXsrc=280:EXdest=311}	{194=V/T:69:398:EXsrc=277:EXdest=293, 220=C/S:112:258:EXsrc=280:EXdest=311}	{194=V/T:69:398:EXsrc=277:EXdest=293, 220=C/S:112:258:EXsrc=280:EXdest=311}	{194=V/T:69:398:EXsrc=277:EXdest=293, 220=C/S:112:258:EXsrc=280:EXdest=311}
Rv3804c	WP_003900759.1	diacylglycerol acyltransferase/mycolyltransferase Ag85A	fbpA	[195, 276, 277, 278]	{195=L/F:22:336:EXsrc=248:EXdest=294, 276=V/A:64:389:EXsrc=277:EXdest=411, 277=R/I:97:139:EXsrc=259:EXdest=293, 278=T/G:59:332:EXsrc=287:EXdest=321}	{195=L/F:22:336:EXsrc=248:EXdest=294, 276=V/T:69:398:EXsrc=277:EXdest=293, 277=R/I:97:139:EXsrc=259:EXdest=293, 278=T/R:71:299:EXsrc=287:EXdest=255}	{195=L/F:22:336:EXsrc=248:EXdest=294, 276=V/A:64:389:EXsrc=277:EXdest=411, 277=R/I:97:139:EXsrc=259:EXdest=293, 278=T/G:59:332:EXsrc=287:EXdest=321}	{195=L/F:22:336:EXsrc=248:EXdest=294, 276=V/A:64:389:EXsrc=277:EXdest=411, 277=R/I:97:139:EXsrc=259:EXdest=293, 278=T/G:59:332:EXsrc=287:EXdest=321}	{195=L/F:22:336:EXsrc=248:EXdest=294, 276=V/T:69:398:EXsrc=277:EXdest=293, 277=R/I:97:139:EXsrc=259:EXdest=293, 278=T/R:71:299:EXsrc=287:EXdest=255}	{195=L/F:22:336:EXsrc=248:EXdest=294, 276=V/T:69:398:EXsrc=277:EXdest=293, 277=R/I:97:139:EXsrc=259:EXdest=293, 278=T/R:71:299:EXsrc=287:EXdest=255}	{195=L/F:22:336:EXsrc=248:EXdest=294, 276=V/T:69:398:EXsrc=277:EXdest=293, 277=R/I:97:139:EXsrc=259:EXdest=293, 278=T/R:71:299:EXsrc=287:EXdest=255}	{195=L/F:22:336:EXsrc=248:EXdest=294, 276=V/T:69:398:EXsrc=277:EXdest=293, 277=R/L:102:242:EXsrc=259:EXdest=307, 278=T/R:71:299:EXsrc=287:EXdest=255}	{195=L/F:22:336:EXsrc=248:EXdest=294, 276=V/T:69:398:EXsrc=277:EXdest=293, 277=R/I:97:139:EXsrc=259:EXdest=293, 278=T/R:71:299:EXsrc=287:EXdest=255}	{195=L/F:22:336:EXsrc=248:EXdest=294, 276=V/T:69:398:EXsrc=277:EXdest=293, 277=R/I:97:139:EXsrc=259:EXdest=293, 278=T/R:71:299:EXsrc=287:EXdest=255}	{195=L/F:22:336:EXsrc=248:EXdest=294, 276=V/T:69:398:EXsrc=277:EXdest=293, 277=R/I:97:139:EXsrc=259:EXdest=293, 278=T/R:71:299:EXsrc=287:EXdest=255}	{195=L/F:22:336:EXsrc=248:EXdest=294, 276=V/T:69:398:EXsrc=277:EXdest=293, 277=R/I:97:139:EXsrc=259:EXdest=293, 278=T/R:71:299:EXsrc=287:EXdest=255}	{195=L/F:22:336:EXsrc=248:EXdest=294, 276=V/T:69:398:EXsrc=277:EXdest=293, 277=R/L:102:242:EXsrc=259:EXdest=307, 278=T/R:71:299:EXsrc=287:EXdest=255}	{195=L/F:22:336:EXsrc=248:EXdest=294, 276=V/T:69:398:EXsrc=277:EXdest=293, 277=R/L:102:242:EXsrc=259:EXdest=307, 278=T/R:71:299:EXsrc=287:EXdest=255}	{195=L/F:22:336:EXsrc=248:EXdest=294, 276=V/T:69:398:EXsrc=277:EXdest=293, 277=R/L:102:242:EXsrc=259:EXdest=307, 278=T/R:71:299:EXsrc=287:EXdest=255}	{195=L/F:22:336:EXsrc=248:EXdest=294, 276=V/T:69:398:EXsrc=277:EXdest=293, 277=R/L:102:242:EXsrc=259:EXdest=307, 278=T/R:71:299:EXsrc=287:EXdest=255}	{195=L/F:22:336:EXsrc=248:EXdest=294, 276=V/A:64:389:EXsrc=277:EXdest=411, 277=R/I:97:139:EXsrc=259:EXdest=293, 278=T/G:59:332:EXsrc=287:EXdest=321}	{195=L/F:22:336:EXsrc=248:EXdest=294, 276=V/A:64:389:EXsrc=277:EXdest=411, 277=R/I:97:139:EXsrc=259:EXdest=293, 278=T/G:59:332:EXsrc=287:EXdest=321}	{195=L/F:22:336:EXsrc=248:EXdest=294, 276=V/T:69:398:EXsrc=277:EXdest=293, 277=R/I:97:139:EXsrc=259:EXdest=293, 278=T/R:71:299:EXsrc=287:EXdest=255}	{195=L/F:22:336:EXsrc=248:EXdest=294, 276=V/T:69:398:EXsrc=277:EXdest=293, 277=R/L:102:242:EXsrc=259:EXdest=307, 278=T/R:71:299:EXsrc=287:EXdest=255}	{195=L/Y:36:295:EXsrc=248:EXdest=279, 276=V/T:69:398:EXsrc=277:EXdest=293, 277=R/L:102:242:EXsrc=259:EXdest=307, 278=T/R:71:299:EXsrc=287:EXdest=255}	{195=L/F:22:336:EXsrc=248:EXdest=294, 276=V/T:69:398:EXsrc=277:EXdest=293, 277=R/I:97:139:EXsrc=259:EXdest=293, 278=T/R:71:299:EXsrc=287:EXdest=255}
Rv3816c	WP_003420827.1	acyltransferase	-	[23]	{23=I/F:21:331:EXsrc=252:EXdest=294}	{23=I/F:21:331:EXsrc=252:EXdest=294}	{23=I/F:21:331:EXsrc=252:EXdest=294}	{23=I/F:21:331:EXsrc=252:EXdest=294}	{23=I/F:21:331:EXsrc=252:EXdest=294}	{23=I/F:21:331:EXsrc=252:EXdest=294}	{23=I/F:21:331:EXsrc=252:EXdest=294}	{23=I/F:21:331:EXsrc=252:EXdest=294}	{23=I/F:21:331:EXsrc=252:EXdest=294}	{23=I/F:21:331:EXsrc=252:EXdest=294}	{23=I/F:21:331:EXsrc=252:EXdest=294}	{23=I/F:21:331:EXsrc=252:EXdest=294}	{23=I/F:21:331:EXsrc=252:EXdest=294}	{23=I/F:21:331:EXsrc=252:EXdest=294}	{23=I/F:21:331:EXsrc=252:EXdest=294}	{23=I/F:21:331:EXsrc=252:EXdest=294}	{23=I/F:21:331:EXsrc=252:EXdest=294}	{23=I/F:21:331:EXsrc=252:EXdest=294}	{23=I/F:21:331:EXsrc=252:EXdest=294}	{23=I/F:21:331:EXsrc=252:EXdest=294}	{23=I/F:21:331:EXsrc=252:EXdest=294}	{23=I/F:21:331:EXsrc=252:EXdest=294}
Rv3707c	WP_003419818.1	hypothetical protein	-	[178, 268]	{178=T/D:85:190:EXsrc=287:EXdest=225, 268=H/A:86:462:EXsrc=303:EXdest=411}	{178=T/D:85:190:EXsrc=287:EXdest=225, 268=H/A:86:462:EXsrc=303:EXdest=411}	{178=T/D:85:190:EXsrc=287:EXdest=225, 268=H/A:86:462:EXsrc=303:EXdest=411}	{178=T/D:85:190:EXsrc=287:EXdest=225, 268=H/A:86:462:EXsrc=303:EXdest=411}	{178=T/D:85:190:EXsrc=287:EXdest=225, 268=H/A:86:462:EXsrc=303:EXdest=411}	{178=T/D:85:190:EXsrc=287:EXdest=225, 268=H/A:86:462:EXsrc=303:EXdest=411}	{178=T/D:85:190:EXsrc=287:EXdest=225, 268=H/G:98:370:EXsrc=303:EXdest=321}	{178=T/D:85:190:EXsrc=287:EXdest=225, 268=H/A:86:462:EXsrc=303:EXdest=411}	{178=T/D:85:190:EXsrc=287:EXdest=225, 268=H/A:86:462:EXsrc=303:EXdest=411}	{178=T/D:85:190:EXsrc=287:EXdest=225, 268=H/A:86:462:EXsrc=303:EXdest=411}	{178=T/D:85:190:EXsrc=287:EXdest=225, 268=H/A:86:462:EXsrc=303:EXdest=411}	{178=T/D:85:190:EXsrc=287:EXdest=225, 268=H/A:86:462:EXsrc=303:EXdest=411}	{178=T/D:85:190:EXsrc=287:EXdest=225, 268=H/A:86:462:EXsrc=303:EXdest=411}	{178=T/D:85:190:EXsrc=287:EXdest=225, 268=H/A:86:462:EXsrc=303:EXdest=411}	{178=T/D:85:190:EXsrc=287:EXdest=225, 268=H/A:86:462:EXsrc=303:EXdest=411}	{178=T/D:85:190:EXsrc=287:EXdest=225, 268=H/A:86:462:EXsrc=303:EXdest=411}	{178=T/D:85:190:EXsrc=287:EXdest=225, 268=H/A:86:462:EXsrc=303:EXdest=411}	{178=T/D:85:190:EXsrc=287:EXdest=225, 268=H/A:86:462:EXsrc=303:EXdest=411}	{178=T/D:85:190:EXsrc=287:EXdest=225, 268=H/A:86:462:EXsrc=303:EXdest=411}	{178=T/D:85:190:EXsrc=287:EXdest=225, 268=H/A:86:462:EXsrc=303:EXdest=411}	{178=T/D:85:190:EXsrc=287:EXdest=225, 268=H/A:86:462:EXsrc=303:EXdest=411}	{178=T/D:85:190:EXsrc=287:EXdest=225, 268=H/A:86:462:EXsrc=303:EXdest=411}
Rv2092c	WP_003899167.1	ATP-dependent DNA helicase HelY	helY	[81, 144, 314, 837]	{144=P/A:27:454:EXsrc=335:EXdest=411, 81=T/V:69:362:EXsrc=287:EXdest=305, 837=R/T:71:199:EXsrc=259:EXdest=293, 314=H/R:29:275:EXsrc=303:EXdest=255}	{144=P/A:27:454:EXsrc=335:EXdest=411, 81=T/V:69:362:EXsrc=287:EXdest=305, 837=R/S:110:270:EXsrc=259:EXdest=311, 314=H/R:29:275:EXsrc=303:EXdest=255}	{144=P/A:27:454:EXsrc=335:EXdest=411, 81=T/V:69:362:EXsrc=287:EXdest=305, 837=R/T:71:199:EXsrc=259:EXdest=293, 314=H/R:29:275:EXsrc=303:EXdest=255}	{144=P/A:27:454:EXsrc=335:EXdest=411, 81=T/V:69:362:EXsrc=287:EXdest=305, 837=R/T:71:199:EXsrc=259:EXdest=293, 314=H/R:29:275:EXsrc=303:EXdest=255}	{144=P/A:27:454:EXsrc=335:EXdest=411, 81=T/V:69:362:EXsrc=287:EXdest=305, 837=R/S:110:270:EXsrc=259:EXdest=311, 314=H/R:29:275:EXsrc=303:EXdest=255}	{144=P/A:27:454:EXsrc=335:EXdest=411, 81=T/V:69:362:EXsrc=287:EXdest=305, 837=R/S:110:270:EXsrc=259:EXdest=311, 314=H/R:29:275:EXsrc=303:EXdest=255}	{144=P/A:27:454:EXsrc=335:EXdest=411, 81=T/V:69:362:EXsrc=287:EXdest=305, 837=R/T:71:199:EXsrc=259:EXdest=293, 314=H/R:29:275:EXsrc=303:EXdest=255}	{144=P/A:27:454:EXsrc=335:EXdest=411, 81=T/V:69:362:EXsrc=287:EXdest=305, 837=R/T:71:199:EXsrc=259:EXdest=293, 314=H/R:29:275:EXsrc=303:EXdest=255}	{144=P/A:27:454:EXsrc=335:EXdest=411, 81=T/V:69:362:EXsrc=287:EXdest=305, 837=R/T:71:199:EXsrc=259:EXdest=293, 314=H/R:29:275:EXsrc=303:EXdest=255}	{144=P/A:27:454:EXsrc=335:EXdest=411, 81=T/V:69:362:EXsrc=287:EXdest=305, 837=R/S:110:270:EXsrc=259:EXdest=311, 314=H/R:29:275:EXsrc=303:EXdest=255}	{144=P/A:27:454:EXsrc=335:EXdest=411, 81=T/V:69:362:EXsrc=287:EXdest=305, 837=R/T:71:199:EXsrc=259:EXdest=293, 314=H/R:29:275:EXsrc=303:EXdest=255}	{144=P/A:27:454:EXsrc=335:EXdest=411, 81=T/V:69:362:EXsrc=287:EXdest=305, 837=R/S:110:270:EXsrc=259:EXdest=311, 314=H/R:29:275:EXsrc=303:EXdest=255}	{144=P/A:27:454:EXsrc=335:EXdest=411, 81=T/V:69:362:EXsrc=287:EXdest=305, 837=R/T:71:199:EXsrc=259:EXdest=293, 314=H/R:29:275:EXsrc=303:EXdest=255}	{144=P/A:27:454:EXsrc=335:EXdest=411, 81=T/V:69:362:EXsrc=287:EXdest=305, 837=R/T:71:199:EXsrc=259:EXdest=293, 314=H/R:29:275:EXsrc=303:EXdest=255}	{144=P/A:27:454:EXsrc=335:EXdest=411, 81=T/V:69:362:EXsrc=287:EXdest=305, 837=R/S:110:270:EXsrc=259:EXdest=311, 314=H/R:29:275:EXsrc=303:EXdest=255}	{144=P/A:27:454:EXsrc=335:EXdest=411, 81=T/V:69:362:EXsrc=287:EXdest=305, 837=R/T:71:199:EXsrc=259:EXdest=293, 314=H/R:29:275:EXsrc=303:EXdest=255}	{144=P/A:27:454:EXsrc=335:EXdest=411, 81=T/V:69:362:EXsrc=287:EXdest=305, 837=R/T:71:199:EXsrc=259:EXdest=293, 314=H/R:29:275:EXsrc=303:EXdest=255}	{144=P/A:27:454:EXsrc=335:EXdest=411, 81=T/V:69:362:EXsrc=287:EXdest=305, 837=R/T:71:199:EXsrc=259:EXdest=293, 314=H/R:29:275:EXsrc=303:EXdest=255}	{144=P/A:27:454:EXsrc=335:EXdest=411, 81=T/V:69:362:EXsrc=287:EXdest=305, 837=R/T:71:199:EXsrc=259:EXdest=293, 314=H/R:29:275:EXsrc=303:EXdest=255}	{144=P/A:27:454:EXsrc=335:EXdest=411, 81=T/V:69:362:EXsrc=287:EXdest=305, 837=R/T:71:199:EXsrc=259:EXdest=293, 314=H/R:29:275:EXsrc=303:EXdest=255}	{144=P/A:27:454:EXsrc=335:EXdest=411, 81=T/V:69:362:EXsrc=287:EXdest=305, 837=R/C:180:225:EXsrc=259:EXdest=315, 314=H/R:29:275:EXsrc=303:EXdest=255}	{144=P/A:27:454:EXsrc=335:EXdest=411, 81=T/V:69:362:EXsrc=287:EXdest=305, 837=R/S:110:270:EXsrc=259:EXdest=311, 314=H/R:29:275:EXsrc=303:EXdest=255}
Rv3168	WP_003900650.1	aminoglycoside phosphotransferase	-	[52]	{52=T/N:65:240:EXsrc=287:EXdest=258}	{52=T/N:65:240:EXsrc=287:EXdest=258}	{52=T/N:65:240:EXsrc=287:EXdest=258}	{52=T/N:65:240:EXsrc=287:EXdest=258}	{52=T/N:65:240:EXsrc=287:EXdest=258}	{52=T/N:65:240:EXsrc=287:EXdest=258}	{52=T/N:65:240:EXsrc=287:EXdest=258}	{52=T/N:65:240:EXsrc=287:EXdest=258}	{52=T/N:65:240:EXsrc=287:EXdest=258}	{52=T/N:65:240:EXsrc=287:EXdest=258}	{52=T/N:65:240:EXsrc=287:EXdest=258}	{52=T/N:65:240:EXsrc=287:EXdest=258}	{52=T/N:65:240:EXsrc=287:EXdest=258}	{52=T/N:65:240:EXsrc=287:EXdest=258}	{52=T/N:65:240:EXsrc=287:EXdest=258}	{52=T/N:65:240:EXsrc=287:EXdest=258}	{52=T/N:65:240:EXsrc=287:EXdest=258}	{52=T/N:65:240:EXsrc=287:EXdest=258}	{52=T/N:65:240:EXsrc=287:EXdest=258}	{52=T/N:65:240:EXsrc=287:EXdest=258}	{52=T/N:65:240:EXsrc=287:EXdest=258}	{52=T/N:65:240:EXsrc=287:EXdest=258}
Rv3068c	WP_003899902.1	phosphoglucomutase PgmA	pgmA	[503]	{503=A/E:107:275:EXsrc=312:EXdest=262}	{503=A/E:107:275:EXsrc=312:EXdest=262}	{503=A/E:107:275:EXsrc=312:EXdest=262}	{503=A/E:107:275:EXsrc=312:EXdest=262}	{503=A/E:107:275:EXsrc=312:EXdest=262}	{503=A/E:107:275:EXsrc=312:EXdest=262}	{503=A/E:107:275:EXsrc=312:EXdest=262}	{503=A/E:107:275:EXsrc=312:EXdest=262}	{503=A/E:107:275:EXsrc=312:EXdest=262}	{503=A/E:107:275:EXsrc=312:EXdest=262}	{503=A/E:107:275:EXsrc=312:EXdest=262}	{503=A/E:107:275:EXsrc=312:EXdest=262}	{503=A/E:107:275:EXsrc=312:EXdest=262}	{503=A/E:107:275:EXsrc=312:EXdest=262}	{503=A/E:107:275:EXsrc=312:EXdest=262}	{503=A/E:107:275:EXsrc=312:EXdest=262}	{503=A/E:107:275:EXsrc=312:EXdest=262}	{503=A/E:107:275:EXsrc=312:EXdest=262}	{503=A/E:107:275:EXsrc=312:EXdest=262}	{503=A/E:107:275:EXsrc=312:EXdest=262}	{503=A/E:107:275:EXsrc=312:EXdest=262}	{503=A/Q:91:320:EXsrc=312:EXdest=305}
Rv0564c	WP_003900965.1	glycerol-3-phosphate dehydrogenase	gpdA1	[166]	{166=T/A:58:402:EXsrc=287:EXdest=411}	{166=T/A:58:402:EXsrc=287:EXdest=411}	{166=T/A:58:402:EXsrc=287:EXdest=411}	{166=T/A:58:402:EXsrc=287:EXdest=411}	{166=T/A:58:402:EXsrc=287:EXdest=411}	{166=T/A:58:402:EXsrc=287:EXdest=411}	{166=T/A:58:402:EXsrc=287:EXdest=411}	{166=T/A:58:402:EXsrc=287:EXdest=411}	{166=T/A:58:402:EXsrc=287:EXdest=411}	{166=T/A:58:402:EXsrc=287:EXdest=411}	{166=T/A:58:402:EXsrc=287:EXdest=411}	{166=T/A:58:402:EXsrc=287:EXdest=411}	{166=T/A:58:402:EXsrc=287:EXdest=411}	{166=T/A:58:402:EXsrc=287:EXdest=411}	{166=T/A:58:402:EXsrc=287:EXdest=411}	{166=T/A:58:402:EXsrc=287:EXdest=411}	{166=T/A:58:402:EXsrc=287:EXdest=411}	{166=T/A:58:402:EXsrc=287:EXdest=411}	{166=T/A:58:402:EXsrc=287:EXdest=411}	{166=T/A:58:402:EXsrc=287:EXdest=411}	{166=T/A:58:402:EXsrc=287:EXdest=411}	{166=T/A:58:402:EXsrc=287:EXdest=411}
Rv3045	WP_003415965.1	NADP-dependent alcohol dehydrogenase	adhC	[26, 114, 292]	{114=F/G:153:94:EXsrc=193:EXdest=321, 292=N/L:153:233:EXsrc=120:EXdest=307, 26=P/V:68:421:EXsrc=335:EXdest=305}	{114=F/V:50:291:EXsrc=193:EXdest=305, 292=N/L:153:233:EXsrc=120:EXdest=307, 26=P/V:68:421:EXsrc=335:EXdest=305}	{114=F/G:153:94:EXsrc=193:EXdest=321, 292=N/L:153:233:EXsrc=120:EXdest=307, 26=P/V:68:421:EXsrc=335:EXdest=305}	{114=F/G:153:94:EXsrc=193:EXdest=321, 292=N/L:153:233:EXsrc=120:EXdest=307, 26=P/V:68:421:EXsrc=335:EXdest=305}	{114=F/G:153:94:EXsrc=193:EXdest=321, 292=N/M:142:236:EXsrc=120:EXdest=314, 26=P/L:98:258:EXsrc=335:EXdest=307}	{114=F/G:153:94:EXsrc=193:EXdest=321, 292=N/L:153:233:EXsrc=120:EXdest=307, 26=P/V:68:421:EXsrc=335:EXdest=305}	{114=F/G:153:94:EXsrc=193:EXdest=321, 292=N/M:142:236:EXsrc=120:EXdest=314, 26=P/V:68:421:EXsrc=335:EXdest=305}	{114=F/G:153:94:EXsrc=193:EXdest=321, 292=N/L:153:233:EXsrc=120:EXdest=307, 26=P/V:68:421:EXsrc=335:EXdest=305}	{114=F/I:21:181:EXsrc=193:EXdest=293, 292=N/M:142:236:EXsrc=120:EXdest=314, 26=P/V:68:421:EXsrc=335:EXdest=305}	{114=F/V:50:291:EXsrc=193:EXdest=305, 292=N/L:153:233:EXsrc=120:EXdest=307, 26=P/V:68:421:EXsrc=335:EXdest=305}	{114=F/G:153:94:EXsrc=193:EXdest=321, 292=N/M:142:236:EXsrc=120:EXdest=314, 26=P/V:68:421:EXsrc=335:EXdest=305}	{114=F/G:153:94:EXsrc=193:EXdest=321, 292=N/L:153:233:EXsrc=120:EXdest=307, 26=P/V:68:421:EXsrc=335:EXdest=305}	{114=F/G:153:94:EXsrc=193:EXdest=321, 292=N/M:142:236:EXsrc=120:EXdest=314, 26=P/V:68:421:EXsrc=335:EXdest=305}	{114=F/G:153:94:EXsrc=193:EXdest=321, 292=N/M:142:236:EXsrc=120:EXdest=314, 26=P/V:68:421:EXsrc=335:EXdest=305}	{114=F/G:153:94:EXsrc=193:EXdest=321, 292=N/L:153:233:EXsrc=120:EXdest=307, 26=P/V:68:421:EXsrc=335:EXdest=305}	{114=F/G:153:94:EXsrc=193:EXdest=321, 292=N/M:142:236:EXsrc=120:EXdest=314, 26=P/V:68:421:EXsrc=335:EXdest=305}	{114=F/V:50:291:EXsrc=193:EXdest=305, 292=N/G:80:391:EXsrc=120:EXdest=321, 26=P/L:98:258:EXsrc=335:EXdest=307}	{114=F/G:153:94:EXsrc=193:EXdest=321, 292=N/L:153:233:EXsrc=120:EXdest=307, 26=P/V:68:421:EXsrc=335:EXdest=305}	{114=F/G:153:94:EXsrc=193:EXdest=321, 292=N/M:142:236:EXsrc=120:EXdest=314, 26=P/V:68:421:EXsrc=335:EXdest=305}	{114=F/G:153:94:EXsrc=193:EXdest=321, 292=N/L:153:233:EXsrc=120:EXdest=307, 26=P/M:87:257:EXsrc=335:EXdest=314}	{114=F/G:153:94:EXsrc=193:EXdest=321, 292=N/M:142:236:EXsrc=120:EXdest=314, 26=P/V:68:421:EXsrc=335:EXdest=305}	{114=F/V:50:291:EXsrc=193:EXdest=305, 292=N/M:142:236:EXsrc=120:EXdest=314, 26=P/V:68:421:EXsrc=335:EXdest=305}
Rv2973c	WP_003415026.1	ATP-dependent DNA helicase RecG	recG	[39, 90, 109, 353, 543, 554, 639]	{353=L/A:96:343:EXsrc=248:EXdest=411, 39=S/R:110:363:EXsrc=351:EXdest=255, 90=G/A:60:369:EXsrc=228:EXdest=411, 554=E/L:138:321:EXsrc=363:EXdest=307, 109=T/Q:42:308:EXsrc=287:EXdest=305, 543=A/V:64:319:EXsrc=312:EXdest=305, 639=W/P:147:66:EXsrc=142:EXdest=192}	{353=L/D:172:112:EXsrc=248:EXdest=225, 39=S/K:121:275:EXsrc=351:EXdest=225, 90=G/R:125:178:EXsrc=228:EXdest=255, 554=E/P:93:216:EXsrc=363:EXdest=192, 109=T/V:69:362:EXsrc=287:EXdest=305, 543=A/V:64:319:EXsrc=312:EXdest=305, 639=W/K:110:54:EXsrc=142:EXdest=225}	{353=L/A:96:343:EXsrc=248:EXdest=411, 39=S/R:110:363:EXsrc=351:EXdest=255, 90=G/A:60:369:EXsrc=228:EXdest=411, 554=E/L:138:321:EXsrc=363:EXdest=307, 109=T/Q:42:308:EXsrc=287:EXdest=305, 543=A/V:64:319:EXsrc=312:EXdest=305, 639=W/P:147:66:EXsrc=142:EXdest=192}	{353=L/A:96:343:EXsrc=248:EXdest=411, 39=S/R:110:363:EXsrc=351:EXdest=255, 90=G/A:60:369:EXsrc=228:EXdest=411, 554=E/L:138:321:EXsrc=363:EXdest=307, 109=T/E:65:212:EXsrc=287:EXdest=262, 543=A/V:64:319:EXsrc=312:EXdest=305, 639=W/P:147:66:EXsrc=142:EXdest=192}	{353=L/A:96:343:EXsrc=248:EXdest=411, 39=S/K:121:275:EXsrc=351:EXdest=225, 90=G/R:125:178:EXsrc=228:EXdest=255, 554=E/P:93:216:EXsrc=363:EXdest=192, 109=T/V:69:362:EXsrc=287:EXdest=305, 543=A/V:64:319:EXsrc=312:EXdest=305, 639=W/D:181:NR:EXsrc=142:EXdest=225}	{353=L/A:96:343:EXsrc=248:EXdest=411, 39=S/K:121:275:EXsrc=351:EXdest=225, 90=G/R:125:178:EXsrc=228:EXdest=255, 554=E/P:93:216:EXsrc=363:EXdest=192, 109=T/V:69:362:EXsrc=287:EXdest=305, 543=A/V:64:319:EXsrc=312:EXdest=305, 639=W/N:174:NR:EXsrc=142:EXdest=258}	{353=L/A:96:343:EXsrc=248:EXdest=411, 39=S/K:121:275:EXsrc=351:EXdest=225, 90=G/H:98:235:EXsrc=228:EXdest=290, 554=E/P:93:216:EXsrc=363:EXdest=192, 109=T/P:38:164:EXsrc=287:EXdest=192, 543=A/V:64:319:EXsrc=312:EXdest=305, 639=W/R:101:103:EXsrc=142:EXdest=255}	{353=L/A:96:343:EXsrc=248:EXdest=411, 39=S/K:121:275:EXsrc=351:EXdest=225, 90=G/R:125:178:EXsrc=228:EXdest=255, 554=E/P:93:216:EXsrc=363:EXdest=192, 109=T/V:69:362:EXsrc=287:EXdest=305, 543=A/V:64:319:EXsrc=312:EXdest=305, 639=W/K:110:54:EXsrc=142:EXdest=225}	{353=L/A:96:343:EXsrc=248:EXdest=411, 39=S/K:121:275:EXsrc=351:EXdest=225, 90=G/H:98:235:EXsrc=228:EXdest=290, 554=E/P:93:216:EXsrc=363:EXdest=192, 109=T/E:65:212:EXsrc=287:EXdest=262, 543=A/V:64:319:EXsrc=312:EXdest=305, 639=W/R:101:103:EXsrc=142:EXdest=255}	{353=L/A:96:343:EXsrc=248:EXdest=411, 39=S/K:121:275:EXsrc=351:EXdest=225, 90=G/R:125:178:EXsrc=228:EXdest=255, 554=E/P:93:216:EXsrc=363:EXdest=192, 109=T/V:69:362:EXsrc=287:EXdest=305, 543=A/V:64:319:EXsrc=312:EXdest=305, 639=W/N:174:NR:EXsrc=142:EXdest=258}	{353=L/A:96:343:EXsrc=248:EXdest=411, 39=S/K:121:275:EXsrc=351:EXdest=225, 90=G/H:98:235:EXsrc=228:EXdest=290, 554=E/P:93:216:EXsrc=363:EXdest=192, 109=T/P:38:164:EXsrc=287:EXdest=192, 543=A/V:64:319:EXsrc=312:EXdest=305, 639=W/R:101:103:EXsrc=142:EXdest=255}	{353=L/A:96:343:EXsrc=248:EXdest=411, 39=S/K:121:275:EXsrc=351:EXdest=225, 90=G/R:125:178:EXsrc=228:EXdest=255, 554=E/P:93:216:EXsrc=363:EXdest=192, 109=T/V:69:362:EXsrc=287:EXdest=305, 543=A/V:64:319:EXsrc=312:EXdest=305, 639=W/R:101:103:EXsrc=142:EXdest=255}	{353=L/Y:36:295:EXsrc=248:EXdest=279, 39=S/K:121:275:EXsrc=351:EXdest=225, 90=G/R:125:178:EXsrc=228:EXdest=255, 554=E/P:93:216:EXsrc=363:EXdest=192, 109=T/V:69:362:EXsrc=287:EXdest=305, 543=A/V:64:319:EXsrc=312:EXdest=305, 639=W/R:101:103:EXsrc=142:EXdest=255}	{353=L/A:96:343:EXsrc=248:EXdest=411, 39=S/K:121:275:EXsrc=351:EXdest=225, 90=G/R:125:178:EXsrc=228:EXdest=255, 554=E/P:93:216:EXsrc=363:EXdest=192, 109=T/V:69:362:EXsrc=287:EXdest=305, 543=A/V:64:319:EXsrc=312:EXdest=305, 639=W/R:101:103:EXsrc=142:EXdest=255}	{353=L/A:96:343:EXsrc=248:EXdest=411, 39=S/K:121:275:EXsrc=351:EXdest=225, 90=G/R:125:178:EXsrc=228:EXdest=255, 554=E/P:93:216:EXsrc=363:EXdest=192, 109=T/K:78:256:EXsrc=287:EXdest=225, 543=A/V:64:319:EXsrc=312:EXdest=305, 639=W/K:110:54:EXsrc=142:EXdest=225}	{353=L/A:96:343:EXsrc=248:EXdest=411, 39=S/K:121:275:EXsrc=351:EXdest=225, 90=G/R:125:178:EXsrc=228:EXdest=255, 554=E/P:93:216:EXsrc=363:EXdest=192, 109=T/V:69:362:EXsrc=287:EXdest=305, 543=A/V:64:319:EXsrc=312:EXdest=305, 639=W/R:101:103:EXsrc=142:EXdest=255}	{353=L/A:96:343:EXsrc=248:EXdest=411, 39=S/R:110:363:EXsrc=351:EXdest=255, 90=G/A:60:369:EXsrc=228:EXdest=411, 554=E/L:138:321:EXsrc=363:EXdest=307, 109=T/Q:42:308:EXsrc=287:EXdest=305, 543=A/V:64:319:EXsrc=312:EXdest=305, 639=W/P:147:66:EXsrc=142:EXdest=192}	{353=L/A:96:343:EXsrc=248:EXdest=411, 39=S/R:110:363:EXsrc=351:EXdest=255, 90=G/A:60:369:EXsrc=228:EXdest=411, 554=E/L:138:321:EXsrc=363:EXdest=307, 109=T/E:65:212:EXsrc=287:EXdest=262, 543=A/P:27:243:EXsrc=312:EXdest=192, 639=W/P:147:66:EXsrc=142:EXdest=192}	{353=L/A:96:343:EXsrc=248:EXdest=411, 39=S/K:121:275:EXsrc=351:EXdest=225, 90=G/H:98:235:EXsrc=228:EXdest=290, 554=E/P:93:216:EXsrc=363:EXdest=192, 109=T/K:78:256:EXsrc=287:EXdest=225, 543=A/V:64:319:EXsrc=312:EXdest=305, 639=W/R:101:103:EXsrc=142:EXdest=255}	{353=L/A:96:343:EXsrc=248:EXdest=411, 39=S/K:121:275:EXsrc=351:EXdest=225, 90=G/R:125:178:EXsrc=228:EXdest=255, 554=E/P:93:216:EXsrc=363:EXdest=192, 109=T/V:69:362:EXsrc=287:EXdest=305, 543=A/V:64:319:EXsrc=312:EXdest=305, 639=W/R:101:103:EXsrc=142:EXdest=255}	{353=L/A:96:343:EXsrc=248:EXdest=411, 39=S/K:121:275:EXsrc=351:EXdest=225, 90=G/R:125:178:EXsrc=228:EXdest=255, 554=E/P:93:216:EXsrc=363:EXdest=192, 109=T/V:69:362:EXsrc=287:EXdest=305, 543=A/V:64:319:EXsrc=312:EXdest=305, 639=W/R:101:103:EXsrc=142:EXdest=255}	{353=L/A:96:343:EXsrc=248:EXdest=411, 39=S/K:121:275:EXsrc=351:EXdest=225, 90=G/R:125:178:EXsrc=228:EXdest=255, 554=E/L:138:321:EXsrc=363:EXdest=307, 109=T/V:69:362:EXsrc=287:EXdest=305, 543=A/V:64:319:EXsrc=312:EXdest=305, 639=W/K:110:54:EXsrc=142:EXdest=225}
Rv2537c	WP_003413001.1	3-dehydroquinate dehydratase	aroD	[79]	{79=G/A:60:369:EXsrc=228:EXdest=411}	{79=G/A:60:369:EXsrc=228:EXdest=411}	{79=G/A:60:369:EXsrc=228:EXdest=411}	{79=G/A:60:369:EXsrc=228:EXdest=411}	{79=G/A:60:369:EXsrc=228:EXdest=411}	{79=G/A:60:369:EXsrc=228:EXdest=411}	{79=G/A:60:369:EXsrc=228:EXdest=411}	{79=G/A:60:369:EXsrc=228:EXdest=411}	{79=G/A:60:369:EXsrc=228:EXdest=411}	{79=G/A:60:369:EXsrc=228:EXdest=411}	{79=G/A:60:369:EXsrc=228:EXdest=411}	{79=G/A:60:369:EXsrc=228:EXdest=411}	{79=G/A:60:369:EXsrc=228:EXdest=411}	{79=G/A:60:369:EXsrc=228:EXdest=411}	{79=G/A:60:369:EXsrc=228:EXdest=411}	{79=G/A:60:369:EXsrc=228:EXdest=411}	{79=G/A:60:369:EXsrc=228:EXdest=411}	{79=G/A:60:369:EXsrc=228:EXdest=411}	{79=G/A:60:369:EXsrc=228:EXdest=411}	{79=G/A:60:369:EXsrc=228:EXdest=411}	{79=G/A:60:369:EXsrc=228:EXdest=411}	{79=G/A:60:369:EXsrc=228:EXdest=411}
Rv2888c	WP_003414672.1	amidase AmiC	amiC	[313, 362]	{313=G/A:60:369:EXsrc=228:EXdest=411, 362=R/A:112:459:EXsrc=259:EXdest=411}	{313=G/S:56:304:EXsrc=228:EXdest=311, 362=R/A:112:459:EXsrc=259:EXdest=411}	{313=G/S:56:304:EXsrc=228:EXdest=311, 362=R/A:112:459:EXsrc=259:EXdest=411}	{313=G/S:56:304:EXsrc=228:EXdest=311, 362=R/A:112:459:EXsrc=259:EXdest=411}	{313=G/A:60:369:EXsrc=228:EXdest=411, 362=R/A:112:459:EXsrc=259:EXdest=411}	{313=G/S:56:304:EXsrc=228:EXdest=311, 362=R/A:112:459:EXsrc=259:EXdest=411}	{313=G/A:60:369:EXsrc=228:EXdest=411, 362=R/V:96:189:EXsrc=259:EXdest=305}	{313=G/S:56:304:EXsrc=228:EXdest=311, 362=R/S:110:270:EXsrc=259:EXdest=311}	{313=G/S:56:304:EXsrc=228:EXdest=311, 362=R/A:112:459:EXsrc=259:EXdest=411}	{313=G/S:56:304:EXsrc=228:EXdest=311, 362=R/A:112:459:EXsrc=259:EXdest=411}	{313=G/A:60:369:EXsrc=228:EXdest=411, 362=R/A:112:459:EXsrc=259:EXdest=411}	{313=G/A:60:369:EXsrc=228:EXdest=411, 362=R/S:110:270:EXsrc=259:EXdest=311}	{313=G/S:56:304:EXsrc=228:EXdest=311, 362=R/S:110:270:EXsrc=259:EXdest=311}	{313=G/S:56:304:EXsrc=228:EXdest=311, 362=R/A:112:459:EXsrc=259:EXdest=411}	{313=G/S:56:304:EXsrc=228:EXdest=311, 362=R/S:110:270:EXsrc=259:EXdest=311}	{313=G/S:56:304:EXsrc=228:EXdest=311, 362=R/S:110:270:EXsrc=259:EXdest=311}	{313=G/S:56:304:EXsrc=228:EXdest=311, 362=R/A:112:459:EXsrc=259:EXdest=411}	{313=G/S:56:304:EXsrc=228:EXdest=311, 362=R/A:112:459:EXsrc=259:EXdest=411}	{313=G/A:60:369:EXsrc=228:EXdest=411, 362=R/A:112:459:EXsrc=259:EXdest=411}	{313=G/A:60:369:EXsrc=228:EXdest=411, 362=R/S:110:270:EXsrc=259:EXdest=311}	{313=G/S:56:304:EXsrc=228:EXdest=311, 362=R/A:112:459:EXsrc=259:EXdest=411}	{313=G/S:56:304:EXsrc=228:EXdest=311, 362=R/A:112:459:EXsrc=259:EXdest=411}
Rv2743c	WP_003414026.1	hypothetical protein	-	[76, 77]	{76=W/A:148:63:EXsrc=142:EXdest=411, 77=F/P:114:112:EXsrc=193:EXdest=192}	{76=W/T:128:17:EXsrc=142:EXdest=293, 77=F/P:114:112:EXsrc=193:EXdest=192}	{76=W/A:148:63:EXsrc=142:EXdest=411, 77=F/P:114:112:EXsrc=193:EXdest=192}	{76=W/A:148:63:EXsrc=142:EXdest=411, 77=F/P:114:112:EXsrc=193:EXdest=192}	{76=W/T:128:17:EXsrc=142:EXdest=293, 77=F/P:114:112:EXsrc=193:EXdest=192}	{76=W/T:128:17:EXsrc=142:EXdest=293, 77=F/P:114:112:EXsrc=193:EXdest=192}	{76=W/T:128:17:EXsrc=142:EXdest=293, 77=F/P:114:112:EXsrc=193:EXdest=192}	{76=W/V:88:110:EXsrc=142:EXdest=305, 77=F/P:114:112:EXsrc=193:EXdest=192}	{76=W/T:128:17:EXsrc=142:EXdest=293, 77=F/P:114:112:EXsrc=193:EXdest=192}	{76=W/T:128:17:EXsrc=142:EXdest=293, 77=F/P:114:112:EXsrc=193:EXdest=192}	{76=W/T:128:17:EXsrc=142:EXdest=293, 77=F/P:114:112:EXsrc=193:EXdest=192}	{76=W/L:61:177:EXsrc=142:EXdest=307, 77=F/P:114:112:EXsrc=193:EXdest=192}	{76=W/T:128:17:EXsrc=142:EXdest=293, 77=F/P:114:112:EXsrc=193:EXdest=192}	{76=W/T:128:17:EXsrc=142:EXdest=293, 77=F/P:114:112:EXsrc=193:EXdest=192}	{76=W/T:128:17:EXsrc=142:EXdest=293, 77=F/P:114:112:EXsrc=193:EXdest=192}	{76=W/T:128:17:EXsrc=142:EXdest=293, 77=F/P:114:112:EXsrc=193:EXdest=192}	{76=W/A:148:63:EXsrc=142:EXdest=411, 77=F/P:114:112:EXsrc=193:EXdest=192}	{76=W/A:148:63:EXsrc=142:EXdest=411, 77=F/P:114:112:EXsrc=193:EXdest=192}	{76=W/T:128:17:EXsrc=142:EXdest=293, 77=F/P:114:112:EXsrc=193:EXdest=192}	{76=W/T:128:17:EXsrc=142:EXdest=293, 77=F/P:114:112:EXsrc=193:EXdest=192}	{76=W/T:128:17:EXsrc=142:EXdest=293, 77=F/P:114:112:EXsrc=193:EXdest=192}	{76=W/T:128:17:EXsrc=142:EXdest=293, 77=F/P:114:112:EXsrc=193:EXdest=192}
Rv2864c	WP_003414596.1	penicillin-binding lipoprotein	-	[116, 323, 544]	{544=C/E:170:270:EXsrc=280:EXdest=262, 323=G/Q:87:272:EXsrc=228:EXdest=305, 116=A/L:96:313:EXsrc=312:EXdest=307}	{544=C/A:195:334:EXsrc=280:EXdest=411, 323=G/K:127:219:EXsrc=228:EXdest=225, 116=A/V:64:319:EXsrc=312:EXdest=305}	{544=C/E:170:270:EXsrc=280:EXdest=262, 323=G/Q:87:272:EXsrc=228:EXdest=305, 116=A/L:96:313:EXsrc=312:EXdest=307}	{544=C/E:170:270:EXsrc=280:EXdest=262, 323=G/Q:87:272:EXsrc=228:EXdest=305, 116=A/L:96:313:EXsrc=312:EXdest=307}	{544=C/Y:194:349:EXsrc=280:EXdest=279, 323=G/R:125:178:EXsrc=228:EXdest=255, 116=A/V:64:319:EXsrc=312:EXdest=305}	{544=C/A:195:334:EXsrc=280:EXdest=411, 323=G/K:127:219:EXsrc=228:EXdest=225, 116=A/I:94:245:EXsrc=312:EXdest=293}	{544=C/F:205:349:EXsrc=280:EXdest=294, 323=G/R:125:178:EXsrc=228:EXdest=255, 116=A/V:64:319:EXsrc=312:EXdest=305}	{544=C/A:195:334:EXsrc=280:EXdest=411, 323=G/K:127:219:EXsrc=228:EXdest=225, 116=A/V:64:319:EXsrc=312:EXdest=305}	{544=C/L:198:347:EXsrc=280:EXdest=307, 323=G/K:127:219:EXsrc=228:EXdest=225, 116=A/V:64:319:EXsrc=312:EXdest=305}	{544=C/S:112:258:EXsrc=280:EXdest=311, 323=G/K:127:219:EXsrc=228:EXdest=225, 116=A/V:64:319:EXsrc=312:EXdest=305}	{544=C/V:192:89:EXsrc=280:EXdest=305, 323=G/K:127:219:EXsrc=228:EXdest=225, 116=A/V:64:319:EXsrc=312:EXdest=305}	{544=C/A:195:334:EXsrc=280:EXdest=411, 323=G/K:127:219:EXsrc=228:EXdest=225, 116=A/V:64:319:EXsrc=312:EXdest=305}	{544=C/L:198:347:EXsrc=280:EXdest=307, 323=G/K:127:219:EXsrc=228:EXdest=225, 116=A/V:64:319:EXsrc=312:EXdest=305}	{544=C/A:195:334:EXsrc=280:EXdest=411, 323=G/K:127:219:EXsrc=228:EXdest=225, 116=A/V:64:319:EXsrc=312:EXdest=305}	{544=C/A:195:334:EXsrc=280:EXdest=411, 323=G/K:127:219:EXsrc=228:EXdest=225, 116=A/V:64:319:EXsrc=312:EXdest=305}	{544=C/A:195:334:EXsrc=280:EXdest=411, 323=G/K:127:219:EXsrc=228:EXdest=225, 116=A/V:64:319:EXsrc=312:EXdest=305}	{544=C/E:170:270:EXsrc=280:EXdest=262, 323=G/Q:87:272:EXsrc=228:EXdest=305, 116=A/L:96:313:EXsrc=312:EXdest=307}	{544=C/E:170:270:EXsrc=280:EXdest=262, 323=G/Q:87:272:EXsrc=228:EXdest=305, 116=A/M:84:549:EXsrc=312:EXdest=314}	{544=C/V:192:89:EXsrc=280:EXdest=305, 323=G/K:127:219:EXsrc=228:EXdest=225, 116=A/V:64:319:EXsrc=312:EXdest=305}	{544=C/A:195:334:EXsrc=280:EXdest=411, 323=G/K:127:219:EXsrc=228:EXdest=225, 116=A/V:64:319:EXsrc=312:EXdest=305}	{544=C/A:195:334:EXsrc=280:EXdest=411, 323=G/K:127:219:EXsrc=228:EXdest=225, 116=A/V:64:319:EXsrc=312:EXdest=305}	{544=C/A:195:334:EXsrc=280:EXdest=411, 323=G/K:127:219:EXsrc=228:EXdest=225, 116=A/V:64:319:EXsrc=312:EXdest=305}
Rv2501c	WP_003899356.1	acetyl/propionyl-CoA carboxylase subuit alpha	accA1	[432]	{432=R/V:96:189:EXsrc=259:EXdest=305}	{432=R/D:96:124:EXsrc=259:EXdest=225}	{432=R/V:96:189:EXsrc=259:EXdest=305}	{432=R/V:96:189:EXsrc=259:EXdest=305}	{432=R/D:96:124:EXsrc=259:EXdest=225}	{432=R/D:96:124:EXsrc=259:EXdest=225}	{432=R/D:96:124:EXsrc=259:EXdest=225}	{432=R/D:96:124:EXsrc=259:EXdest=225}	{432=R/D:96:124:EXsrc=259:EXdest=225}	{432=R/D:96:124:EXsrc=259:EXdest=225}	{432=R/D:96:124:EXsrc=259:EXdest=225}	{432=R/D:96:124:EXsrc=259:EXdest=225}	{432=R/D:96:124:EXsrc=259:EXdest=225}	{432=R/D:96:124:EXsrc=259:EXdest=225}	{432=R/D:96:124:EXsrc=259:EXdest=225}	{432=R/D:96:124:EXsrc=259:EXdest=225}	{432=R/V:96:189:EXsrc=259:EXdest=305}	{432=R/V:96:189:EXsrc=259:EXdest=305}	{432=R/D:96:124:EXsrc=259:EXdest=225}	{432=R/D:96:124:EXsrc=259:EXdest=225}	{432=R/D:96:124:EXsrc=259:EXdest=225}	{432=R/D:96:124:EXsrc=259:EXdest=225}
Rv0116c	WP_003400856.1	L,D-transpeptidase LdtA	ldtA	[85, 157]	{85=H/A:86:462:EXsrc=303:EXdest=411, 157=R/H:29:263:EXsrc=259:EXdest=290}	{85=H/S:89:365:EXsrc=303:EXdest=311, 157=R/F:97:213:EXsrc=259:EXdest=294}	{85=H/A:86:462:EXsrc=303:EXdest=411, 157=R/H:29:263:EXsrc=259:EXdest=290}	{85=H/T:47:205:EXsrc=303:EXdest=293, 157=R/H:29:263:EXsrc=259:EXdest=290}	{85=H/E:40:319:EXsrc=303:EXdest=262, 157=R/F:97:213:EXsrc=259:EXdest=294}	{85=H/S:89:365:EXsrc=303:EXdest=311, 157=R/H:29:263:EXsrc=259:EXdest=290}	{85=H/K:32:332:EXsrc=303:EXdest=225, 157=R/H:29:263:EXsrc=259:EXdest=290}	{85=H/T:47:205:EXsrc=303:EXdest=293, 157=R/F:97:213:EXsrc=259:EXdest=294}	{85=H/T:47:205:EXsrc=303:EXdest=293, 157=R/H:29:263:EXsrc=259:EXdest=290}	{85=H/T:47:205:EXsrc=303:EXdest=293, 157=R/F:97:213:EXsrc=259:EXdest=294}	{85=H/R:29:275:EXsrc=303:EXdest=255, 157=R/F:97:213:EXsrc=259:EXdest=294}	{85=H/S:89:365:EXsrc=303:EXdest=311, 157=R/F:97:213:EXsrc=259:EXdest=294}	{85=H/E:40:319:EXsrc=303:EXdest=262, 157=R/H:29:263:EXsrc=259:EXdest=290}	{85=H/S:89:365:EXsrc=303:EXdest=311, 157=R/F:97:213:EXsrc=259:EXdest=294}	{85=H/E:40:319:EXsrc=303:EXdest=262, 157=R/F:97:213:EXsrc=259:EXdest=294}	{85=H/R:29:275:EXsrc=303:EXdest=255, 157=R/F:97:213:EXsrc=259:EXdest=294}	{85=H/V:84:255:EXsrc=303:EXdest=305, 157=R/H:29:263:EXsrc=259:EXdest=290}	{85=H/A:86:462:EXsrc=303:EXdest=411, 157=R/H:29:263:EXsrc=259:EXdest=290}	{85=H/R:29:275:EXsrc=303:EXdest=255, 157=R/F:97:213:EXsrc=259:EXdest=294}	{85=H/E:40:319:EXsrc=303:EXdest=262, 157=R/F:97:213:EXsrc=259:EXdest=294}	{85=H/S:89:365:EXsrc=303:EXdest=311, 157=R/F:97:213:EXsrc=259:EXdest=294}	{85=H/S:89:365:EXsrc=303:EXdest=311, 157=R/Y:77:272:EXsrc=259:EXdest=279}
Rv1109c	WP_003898730.1	hypothetical protein	-	[17]	{17=V/T:69:398:EXsrc=277:EXdest=293}	{17=V/T:69:398:EXsrc=277:EXdest=293}	{17=V/T:69:398:EXsrc=277:EXdest=293}	{17=V/T:69:398:EXsrc=277:EXdest=293}	{17=V/T:69:398:EXsrc=277:EXdest=293}	{17=V/T:69:398:EXsrc=277:EXdest=293}	{17=V/T:69:398:EXsrc=277:EXdest=293}	{17=V/T:69:398:EXsrc=277:EXdest=293}	{17=V/T:69:398:EXsrc=277:EXdest=293}	{17=V/T:69:398:EXsrc=277:EXdest=293}	{17=V/T:69:398:EXsrc=277:EXdest=293}	{17=V/T:69:398:EXsrc=277:EXdest=293}	{17=V/T:69:398:EXsrc=277:EXdest=293}	{17=V/T:69:398:EXsrc=277:EXdest=293}	{17=V/T:69:398:EXsrc=277:EXdest=293}	{17=V/T:69:398:EXsrc=277:EXdest=293}	{17=V/T:69:398:EXsrc=277:EXdest=293}	{17=V/T:69:398:EXsrc=277:EXdest=293}	{17=V/T:69:398:EXsrc=277:EXdest=293}	{17=V/T:69:398:EXsrc=277:EXdest=293}	{17=V/T:69:398:EXsrc=277:EXdest=293}	{17=V/T:69:398:EXsrc=277:EXdest=293}
Rv3805c	WP_003420786.1	terminal beta-(1->2)-arabinofuranosyltransferase	aftB	[248, 436, 549]	{436=A/R:112:295:EXsrc=312:EXdest=255, 549=G/Y:147:188:EXsrc=228:EXdest=279, 248=D/S:65:275:EXsrc=258:EXdest=311}	{436=A/R:112:295:EXsrc=312:EXdest=255, 549=G/Y:147:188:EXsrc=228:EXdest=279, 248=D/A:126:293:EXsrc=258:EXdest=411}	{436=A/R:112:295:EXsrc=312:EXdest=255, 549=G/Y:147:188:EXsrc=228:EXdest=279, 248=D/S:65:275:EXsrc=258:EXdest=311}	{436=A/R:112:295:EXsrc=312:EXdest=255, 549=G/Y:147:188:EXsrc=228:EXdest=279, 248=D/S:65:275:EXsrc=258:EXdest=311}	{436=A/R:112:295:EXsrc=312:EXdest=255, 549=G/Y:147:188:EXsrc=228:EXdest=279, 248=D/S:65:275:EXsrc=258:EXdest=311}	{436=A/R:112:295:EXsrc=312:EXdest=255, 549=G/W:184:173:EXsrc=228:EXdest=172, 248=D/S:65:275:EXsrc=258:EXdest=311}	{436=A/R:112:295:EXsrc=312:EXdest=255, 549=G/Y:147:188:EXsrc=228:EXdest=279, 248=D/S:65:275:EXsrc=258:EXdest=311}	{436=A/R:112:295:EXsrc=312:EXdest=255, 549=G/F:153:168:EXsrc=228:EXdest=294, 248=D/A:126:293:EXsrc=258:EXdest=411}	{436=A/R:112:295:EXsrc=312:EXdest=255, 549=G/Y:147:188:EXsrc=228:EXdest=279, 248=D/S:65:275:EXsrc=258:EXdest=311}	{436=A/R:112:295:EXsrc=312:EXdest=255, 549=G/Y:147:188:EXsrc=228:EXdest=279, 248=D/A:126:293:EXsrc=258:EXdest=411}	{436=A/R:112:295:EXsrc=312:EXdest=255, 549=G/F:153:168:EXsrc=228:EXdest=294, 248=D/S:65:275:EXsrc=258:EXdest=311}	{436=A/R:112:295:EXsrc=312:EXdest=255, 549=G/F:153:168:EXsrc=228:EXdest=294, 248=D/A:126:293:EXsrc=258:EXdest=411}	{436=A/R:112:295:EXsrc=312:EXdest=255, 549=G/Y:147:188:EXsrc=228:EXdest=279, 248=D/A:126:293:EXsrc=258:EXdest=411}	{436=A/R:112:295:EXsrc=312:EXdest=255, 549=G/F:153:168:EXsrc=228:EXdest=294, 248=D/S:65:275:EXsrc=258:EXdest=311}	{436=A/R:112:295:EXsrc=312:EXdest=255, 549=G/F:153:168:EXsrc=228:EXdest=294, 248=D/A:126:293:EXsrc=258:EXdest=411}	{436=A/R:112:295:EXsrc=312:EXdest=255, 549=G/F:153:168:EXsrc=228:EXdest=294, 248=D/A:126:293:EXsrc=258:EXdest=411}	{436=A/R:112:295:EXsrc=312:EXdest=255, 549=G/Y:147:188:EXsrc=228:EXdest=279, 248=D/S:65:275:EXsrc=258:EXdest=311}	{436=A/R:112:295:EXsrc=312:EXdest=255, 549=G/Y:147:188:EXsrc=228:EXdest=279, 248=D/S:65:275:EXsrc=258:EXdest=311}	{436=A/R:112:295:EXsrc=312:EXdest=255, 549=G/F:153:168:EXsrc=228:EXdest=294, 248=D/S:65:275:EXsrc=258:EXdest=311}	{436=A/R:112:295:EXsrc=312:EXdest=255, 549=G/W:184:173:EXsrc=228:EXdest=172, 248=D/A:126:293:EXsrc=258:EXdest=411}	{436=A/R:112:295:EXsrc=312:EXdest=255, 549=G/Y:147:188:EXsrc=228:EXdest=279, 248=D/A:126:293:EXsrc=258:EXdest=411}	{436=A/R:112:295:EXsrc=312:EXdest=255, 549=G/Y:147:188:EXsrc=228:EXdest=279, 248=D/A:126:293:EXsrc=258:EXdest=411}
Rv1884c	WP_003409420.1	resuscitation-promoting factor RpfC	rpfC	[126]	{126=N/E:42:257:EXsrc=120:EXdest=262}	{126=N/E:42:257:EXsrc=120:EXdest=262}	{126=N/E:42:257:EXsrc=120:EXdest=262}	{126=N/E:42:257:EXsrc=120:EXdest=262}	{126=N/E:42:257:EXsrc=120:EXdest=262}	{126=N/E:42:257:EXsrc=120:EXdest=262}	{126=N/E:42:257:EXsrc=120:EXdest=262}	{126=N/E:42:257:EXsrc=120:EXdest=262}	{126=N/R:86:252:EXsrc=120:EXdest=255}	{126=N/E:42:257:EXsrc=120:EXdest=262}	{126=N/E:42:257:EXsrc=120:EXdest=262}	{126=N/E:42:257:EXsrc=120:EXdest=262}	{126=N/E:42:257:EXsrc=120:EXdest=262}	{126=N/E:42:257:EXsrc=120:EXdest=262}	{126=N/E:42:257:EXsrc=120:EXdest=262}	{126=N/E:42:257:EXsrc=120:EXdest=262}	{126=N/E:42:257:EXsrc=120:EXdest=262}	{126=N/E:42:257:EXsrc=120:EXdest=262}	{126=N/E:42:257:EXsrc=120:EXdest=262}	{126=N/E:42:257:EXsrc=120:EXdest=262}	{126=N/E:42:257:EXsrc=120:EXdest=262}	{126=N/E:42:257:EXsrc=120:EXdest=262}
Rv1327c	WP_003406897.1	alpha-1,4-glucan:maltose-1-phosphate maltosyltransferase	glgE	[451, 455, 493]	{451=P/R:103:254:EXsrc=335:EXdest=255, 455=Q/L:113:391:EXsrc=386:EXdest=307, 493=R/A:112:459:EXsrc=259:EXdest=411}	{451=P/R:103:254:EXsrc=335:EXdest=255, 455=Q/L:113:391:EXsrc=386:EXdest=307, 493=R/S:110:270:EXsrc=259:EXdest=311}	{451=P/R:103:254:EXsrc=335:EXdest=255, 455=Q/L:113:391:EXsrc=386:EXdest=307, 493=R/A:112:459:EXsrc=259:EXdest=411}	{451=P/R:103:254:EXsrc=335:EXdest=255, 455=Q/L:113:391:EXsrc=386:EXdest=307, 493=R/A:112:459:EXsrc=259:EXdest=411}	{451=P/R:103:254:EXsrc=335:EXdest=255, 455=Q/L:113:391:EXsrc=386:EXdest=307, 493=R/A:112:459:EXsrc=259:EXdest=411}	{451=P/R:103:254:EXsrc=335:EXdest=255, 455=Q/L:113:391:EXsrc=386:EXdest=307, 493=R/C:180:225:EXsrc=259:EXdest=315}	{451=P/R:103:254:EXsrc=335:EXdest=255, 455=Q/L:113:391:EXsrc=386:EXdest=307, 493=R/A:112:459:EXsrc=259:EXdest=411}	{451=P/R:103:254:EXsrc=335:EXdest=255, 455=Q/L:113:391:EXsrc=386:EXdest=307, 493=R/A:112:459:EXsrc=259:EXdest=411}	{451=P/R:103:254:EXsrc=335:EXdest=255, 455=Q/L:113:391:EXsrc=386:EXdest=307, 493=R/A:112:459:EXsrc=259:EXdest=411}	{451=P/R:103:254:EXsrc=335:EXdest=255, 455=Q/L:113:391:EXsrc=386:EXdest=307, 493=R/A:112:459:EXsrc=259:EXdest=411}	{451=P/R:103:254:EXsrc=335:EXdest=255, 455=Q/L:113:391:EXsrc=386:EXdest=307, 493=R/A:112:459:EXsrc=259:EXdest=411}	{451=P/R:103:254:EXsrc=335:EXdest=255, 455=Q/L:113:391:EXsrc=386:EXdest=307, 493=R/A:112:459:EXsrc=259:EXdest=411}	{451=P/R:103:254:EXsrc=335:EXdest=255, 455=Q/L:113:391:EXsrc=386:EXdest=307, 493=R/A:112:459:EXsrc=259:EXdest=411}	{451=P/R:103:254:EXsrc=335:EXdest=255, 455=Q/L:113:391:EXsrc=386:EXdest=307, 493=R/A:112:459:EXsrc=259:EXdest=411}	{451=P/R:103:254:EXsrc=335:EXdest=255, 455=Q/L:113:391:EXsrc=386:EXdest=307, 493=R/A:112:459:EXsrc=259:EXdest=411}	{451=P/R:103:254:EXsrc=335:EXdest=255, 455=Q/L:113:391:EXsrc=386:EXdest=307, 493=R/A:112:459:EXsrc=259:EXdest=411}	{451=P/R:103:254:EXsrc=335:EXdest=255, 455=Q/L:113:391:EXsrc=386:EXdest=307, 493=R/A:112:459:EXsrc=259:EXdest=411}	{451=P/R:103:254:EXsrc=335:EXdest=255, 455=Q/L:113:391:EXsrc=386:EXdest=307, 493=R/A:112:459:EXsrc=259:EXdest=411}	{451=P/R:103:254:EXsrc=335:EXdest=255, 455=Q/L:113:391:EXsrc=386:EXdest=307, 493=R/A:112:459:EXsrc=259:EXdest=411}	{451=P/R:103:254:EXsrc=335:EXdest=255, 455=Q/L:113:391:EXsrc=386:EXdest=307, 493=R/A:112:459:EXsrc=259:EXdest=411}	{451=P/R:103:254:EXsrc=335:EXdest=255, 455=Q/L:113:391:EXsrc=386:EXdest=307, 493=R/C:180:225:EXsrc=259:EXdest=315}	{451=P/R:103:254:EXsrc=335:EXdest=255, 455=Q/L:113:391:EXsrc=386:EXdest=307, 493=R/C:180:225:EXsrc=259:EXdest=315}
Rv1448c	WP_003912809.1	transaldolase	tal	[54]	{54=K/A:106:600:EXsrc=409:EXdest=411}	{54=K/A:106:600:EXsrc=409:EXdest=411}	{54=K/A:106:600:EXsrc=409:EXdest=411}	{54=K/A:106:600:EXsrc=409:EXdest=411}	{54=K/A:106:600:EXsrc=409:EXdest=411}	{54=K/A:106:600:EXsrc=409:EXdest=411}	{54=K/A:106:600:EXsrc=409:EXdest=411}	{54=K/A:106:600:EXsrc=409:EXdest=411}	{54=K/A:106:600:EXsrc=409:EXdest=411}	{54=K/A:106:600:EXsrc=409:EXdest=411}	{54=K/A:106:600:EXsrc=409:EXdest=411}	{54=K/G:127:492:EXsrc=409:EXdest=321}	{54=K/A:106:600:EXsrc=409:EXdest=411}	{54=K/A:106:600:EXsrc=409:EXdest=411}	{54=K/A:106:600:EXsrc=409:EXdest=411}	{54=K/A:106:600:EXsrc=409:EXdest=411}	{54=K/A:106:600:EXsrc=409:EXdest=411}	{54=K/A:106:600:EXsrc=409:EXdest=411}	{54=K/A:106:600:EXsrc=409:EXdest=411}	{54=K/A:106:600:EXsrc=409:EXdest=411}	{54=K/A:106:600:EXsrc=409:EXdest=411}	{54=K/A:106:600:EXsrc=409:EXdest=411}
Rv0129c	WP_003400908.1	diacylglycerol acyltransferase/mycolyltransferase Ag85C	fbpC	[181, 188, 240, 269]	{240=Q/N:46:338:EXsrc=386:EXdest=258, 181=A/I:94:245:EXsrc=312:EXdest=293, 188=P/V:68:421:EXsrc=335:EXdest=305, 269=P/T:38:286:EXsrc=335:EXdest=293}	{240=Q/N:46:338:EXsrc=386:EXdest=258, 181=A/I:94:245:EXsrc=312:EXdest=293, 188=P/I:95:204:EXsrc=335:EXdest=293, 269=P/A:27:454:EXsrc=335:EXdest=411}	{240=Q/N:46:338:EXsrc=386:EXdest=258, 181=A/I:94:245:EXsrc=312:EXdest=293, 188=P/V:68:421:EXsrc=335:EXdest=305, 269=P/T:38:286:EXsrc=335:EXdest=293}	{240=Q/N:46:338:EXsrc=386:EXdest=258, 181=A/I:94:245:EXsrc=312:EXdest=293, 188=P/V:68:421:EXsrc=335:EXdest=305, 269=P/T:38:286:EXsrc=335:EXdest=293}	{240=Q/N:46:338:EXsrc=386:EXdest=258, 181=A/I:94:245:EXsrc=312:EXdest=293, 188=P/V:68:421:EXsrc=335:EXdest=305, 269=P/A:27:454:EXsrc=335:EXdest=411}	{240=Q/N:46:338:EXsrc=386:EXdest=258, 181=A/I:94:245:EXsrc=312:EXdest=293, 188=P/I:95:204:EXsrc=335:EXdest=293, 269=P/A:27:454:EXsrc=335:EXdest=411}	{240=Q/N:46:338:EXsrc=386:EXdest=258, 181=A/I:94:245:EXsrc=312:EXdest=293, 188=P/I:95:204:EXsrc=335:EXdest=293, 269=P/A:27:454:EXsrc=335:EXdest=411}	{240=Q/N:46:338:EXsrc=386:EXdest=258, 181=A/I:94:245:EXsrc=312:EXdest=293, 188=P/I:95:204:EXsrc=335:EXdest=293, 269=P/A:27:454:EXsrc=335:EXdest=411}	{240=Q/N:46:338:EXsrc=386:EXdest=258, 181=A/I:94:245:EXsrc=312:EXdest=293, 188=P/I:95:204:EXsrc=335:EXdest=293, 269=P/A:27:454:EXsrc=335:EXdest=411}	{240=Q/N:46:338:EXsrc=386:EXdest=258, 181=A/I:94:245:EXsrc=312:EXdest=293, 188=P/I:95:204:EXsrc=335:EXdest=293, 269=P/A:27:454:EXsrc=335:EXdest=411}	{240=Q/N:46:338:EXsrc=386:EXdest=258, 181=A/I:94:245:EXsrc=312:EXdest=293, 188=P/I:95:204:EXsrc=335:EXdest=293, 269=P/A:27:454:EXsrc=335:EXdest=411}	{240=Q/H:24:396:EXsrc=386:EXdest=290, 181=A/V:64:319:EXsrc=312:EXdest=305, 188=P/I:95:204:EXsrc=335:EXdest=293, 269=P/A:27:454:EXsrc=335:EXdest=411}	{240=Q/N:46:338:EXsrc=386:EXdest=258, 181=A/I:94:245:EXsrc=312:EXdest=293, 188=P/I:95:204:EXsrc=335:EXdest=293, 269=P/A:27:454:EXsrc=335:EXdest=411}	{240=Q/N:46:338:EXsrc=386:EXdest=258, 181=A/I:94:245:EXsrc=312:EXdest=293, 188=P/I:95:204:EXsrc=335:EXdest=293, 269=P/A:27:454:EXsrc=335:EXdest=411}	{240=Q/N:46:338:EXsrc=386:EXdest=258, 181=A/I:94:245:EXsrc=312:EXdest=293, 188=P/I:95:204:EXsrc=335:EXdest=293, 269=P/A:27:454:EXsrc=335:EXdest=411}	{240=Q/N:46:338:EXsrc=386:EXdest=258, 181=A/I:94:245:EXsrc=312:EXdest=293, 188=P/I:95:204:EXsrc=335:EXdest=293, 269=P/A:27:454:EXsrc=335:EXdest=411}	{240=Q/N:46:338:EXsrc=386:EXdest=258, 181=A/I:94:245:EXsrc=312:EXdest=293, 188=P/V:68:421:EXsrc=335:EXdest=305, 269=P/T:38:286:EXsrc=335:EXdest=293}	{240=Q/N:46:338:EXsrc=386:EXdest=258, 181=A/I:94:245:EXsrc=312:EXdest=293, 188=P/I:95:204:EXsrc=335:EXdest=293, 269=P/T:38:286:EXsrc=335:EXdest=293}	{240=Q/N:46:338:EXsrc=386:EXdest=258, 181=A/I:94:245:EXsrc=312:EXdest=293, 188=P/I:95:204:EXsrc=335:EXdest=293, 269=P/A:27:454:EXsrc=335:EXdest=411}	{240=Q/N:46:338:EXsrc=386:EXdest=258, 181=A/I:94:245:EXsrc=312:EXdest=293, 188=P/I:95:204:EXsrc=335:EXdest=293, 269=P/A:27:454:EXsrc=335:EXdest=411}	{240=Q/N:46:338:EXsrc=386:EXdest=258, 181=A/I:94:245:EXsrc=312:EXdest=293, 188=P/I:95:204:EXsrc=335:EXdest=293, 269=P/A:27:454:EXsrc=335:EXdest=411}	{240=Q/N:46:338:EXsrc=386:EXdest=258, 181=A/I:94:245:EXsrc=312:EXdest=293, 188=P/I:95:204:EXsrc=335:EXdest=293, 269=P/A:27:454:EXsrc=335:EXdest=411}
Rv0565c	WP_003402981.1	monooxygenase	-	[222, 303, 330, 385]	{385=F/A:113:236:EXsrc=193:EXdest=411, 330=A/R:112:295:EXsrc=312:EXdest=255, 222=Y/V:55:NR:EXsrc=258:EXdest=305, 303=A/G:60:387:EXsrc=312:EXdest=321}	{385=F/A:113:236:EXsrc=193:EXdest=411, 330=A/V:64:319:EXsrc=312:EXdest=305, 222=Y/V:55:NR:EXsrc=258:EXdest=305, 303=A/E:107:275:EXsrc=312:EXdest=262}	{385=F/A:113:236:EXsrc=193:EXdest=411, 330=A/R:112:295:EXsrc=312:EXdest=255, 222=Y/V:55:NR:EXsrc=258:EXdest=305, 303=A/G:60:387:EXsrc=312:EXdest=321}	{385=F/A:113:236:EXsrc=193:EXdest=411, 330=A/R:112:295:EXsrc=312:EXdest=255, 222=Y/A:112:402:EXsrc=258:EXdest=411, 303=A/G:60:387:EXsrc=312:EXdest=321}	{385=F/A:113:236:EXsrc=193:EXdest=411, 330=A/W:148:165:EXsrc=312:EXdest=172, 222=Y/V:55:NR:EXsrc=258:EXdest=305, 303=A/G:60:387:EXsrc=312:EXdest=321}	{385=F/A:113:236:EXsrc=193:EXdest=411, 330=A/V:64:319:EXsrc=312:EXdest=305, 222=Y/I:33:NR:EXsrc=258:EXdest=293, 303=A/H:86:301:EXsrc=312:EXdest=290}	{385=F/A:113:236:EXsrc=193:EXdest=411, 330=A/V:64:319:EXsrc=312:EXdest=305, 222=Y/I:33:NR:EXsrc=258:EXdest=293, 303=A/D:126:193:EXsrc=312:EXdest=225}	{385=F/A:113:236:EXsrc=193:EXdest=411, 330=A/V:64:319:EXsrc=312:EXdest=305, 222=Y/I:33:NR:EXsrc=258:EXdest=293, 303=A/N:111:430:EXsrc=312:EXdest=258}	{385=F/A:113:236:EXsrc=193:EXdest=411, 330=A/V:64:319:EXsrc=312:EXdest=305, 222=Y/I:33:NR:EXsrc=258:EXdest=293, 303=A/G:60:387:EXsrc=312:EXdest=321}	{385=F/A:113:236:EXsrc=193:EXdest=411, 330=A/V:64:319:EXsrc=312:EXdest=305, 222=Y/I:33:NR:EXsrc=258:EXdest=293, 303=A/G:60:387:EXsrc=312:EXdest=321}	{385=F/A:113:236:EXsrc=193:EXdest=411, 330=A/V:64:319:EXsrc=312:EXdest=305, 222=Y/I:33:NR:EXsrc=258:EXdest=293, 303=A/K:106:225:EXsrc=312:EXdest=225}	{385=F/A:113:236:EXsrc=193:EXdest=411, 330=A/V:64:319:EXsrc=312:EXdest=305, 222=Y/I:33:NR:EXsrc=258:EXdest=293, 303=A/Y:112:286:EXsrc=312:EXdest=279}	{385=F/A:113:236:EXsrc=193:EXdest=411, 330=A/V:64:319:EXsrc=312:EXdest=305, 222=Y/V:55:NR:EXsrc=258:EXdest=305, 303=A/G:60:387:EXsrc=312:EXdest=321}	{385=F/A:113:236:EXsrc=193:EXdest=411, 330=A/V:64:319:EXsrc=312:EXdest=305, 222=Y/V:55:NR:EXsrc=258:EXdest=305, 303=A/N:111:430:EXsrc=312:EXdest=258}	{385=F/A:113:236:EXsrc=193:EXdest=411, 330=A/V:64:319:EXsrc=312:EXdest=305, 222=Y/V:55:NR:EXsrc=258:EXdest=305, 303=A/G:60:387:EXsrc=312:EXdest=321}	{385=F/A:113:236:EXsrc=193:EXdest=411, 330=A/V:64:319:EXsrc=312:EXdest=305, 222=Y/V:55:NR:EXsrc=258:EXdest=305, 303=A/N:111:430:EXsrc=312:EXdest=258}	{385=F/A:113:236:EXsrc=193:EXdest=411, 330=A/K:106:225:EXsrc=312:EXdest=225, 222=Y/E:122:176:EXsrc=258:EXdest=262, 303=A/G:60:387:EXsrc=312:EXdest=321}	{385=F/A:113:236:EXsrc=193:EXdest=411, 330=A/R:112:295:EXsrc=312:EXdest=255, 222=Y/V:55:NR:EXsrc=258:EXdest=305, 303=A/G:60:387:EXsrc=312:EXdest=321}	{385=F/A:113:236:EXsrc=193:EXdest=411, 330=A/V:64:319:EXsrc=312:EXdest=305, 222=Y/I:33:NR:EXsrc=258:EXdest=293, 303=A/K:106:225:EXsrc=312:EXdest=225}	{385=F/A:113:236:EXsrc=193:EXdest=411, 330=A/V:64:319:EXsrc=312:EXdest=305, 222=Y/I:33:NR:EXsrc=258:EXdest=293, 303=A/G:60:387:EXsrc=312:EXdest=321}	{385=F/A:113:236:EXsrc=193:EXdest=411, 330=A/V:64:319:EXsrc=312:EXdest=305, 222=Y/I:33:NR:EXsrc=258:EXdest=293, 303=A/G:60:387:EXsrc=312:EXdest=321}	{385=F/A:113:236:EXsrc=193:EXdest=411, 330=A/V:64:319:EXsrc=312:EXdest=305, 222=Y/I:33:NR:EXsrc=258:EXdest=293, 303=A/G:60:387:EXsrc=312:EXdest=321}
Rv2500c	WP_003412771.1	acyl-CoA dehydrogenase FadE19	fadE19	[25, 130]	{130=G/A:60:369:EXsrc=228:EXdest=411, 25=A/E:107:275:EXsrc=312:EXdest=262}	{130=G/A:60:369:EXsrc=228:EXdest=411, 25=A/R:112:295:EXsrc=312:EXdest=255}	{130=G/A:60:369:EXsrc=228:EXdest=411, 25=A/E:107:275:EXsrc=312:EXdest=262}	{130=G/A:60:369:EXsrc=228:EXdest=411, 25=A/E:107:275:EXsrc=312:EXdest=262}	{130=G/A:60:369:EXsrc=228:EXdest=411, 25=A/R:112:295:EXsrc=312:EXdest=255}	{130=G/A:60:369:EXsrc=228:EXdest=411, 25=A/R:112:295:EXsrc=312:EXdest=255}	{130=G/A:60:369:EXsrc=228:EXdest=411, 25=A/R:112:295:EXsrc=312:EXdest=255}	{130=G/A:60:369:EXsrc=228:EXdest=411, 25=A/R:112:295:EXsrc=312:EXdest=255}	{130=G/A:60:369:EXsrc=228:EXdest=411, 25=A/R:112:295:EXsrc=312:EXdest=255}	{130=G/A:60:369:EXsrc=228:EXdest=411, 25=A/R:112:295:EXsrc=312:EXdest=255}	{130=G/A:60:369:EXsrc=228:EXdest=411, 25=A/R:112:295:EXsrc=312:EXdest=255}	{130=G/A:60:369:EXsrc=228:EXdest=411, 25=A/R:112:295:EXsrc=312:EXdest=255}	{130=G/A:60:369:EXsrc=228:EXdest=411, 25=A/R:112:295:EXsrc=312:EXdest=255}	{130=G/A:60:369:EXsrc=228:EXdest=411, 25=A/R:112:295:EXsrc=312:EXdest=255}	{130=G/A:60:369:EXsrc=228:EXdest=411, 25=A/R:112:295:EXsrc=312:EXdest=255}	{130=G/A:60:369:EXsrc=228:EXdest=411, 25=A/R:112:295:EXsrc=312:EXdest=255}	{130=G/A:60:369:EXsrc=228:EXdest=411, 25=A/E:107:275:EXsrc=312:EXdest=262}	{130=G/A:60:369:EXsrc=228:EXdest=411, 25=A/E:107:275:EXsrc=312:EXdest=262}	{130=G/A:60:369:EXsrc=228:EXdest=411, 25=A/R:112:295:EXsrc=312:EXdest=255}	{130=G/A:60:369:EXsrc=228:EXdest=411, 25=A/R:112:295:EXsrc=312:EXdest=255}	{130=G/A:60:369:EXsrc=228:EXdest=411, 25=A/R:112:295:EXsrc=312:EXdest=255}	{130=G/A:60:369:EXsrc=228:EXdest=411, 25=A/R:112:295:EXsrc=312:EXdest=255}
Rv2972c	WP_003415024.1	hypothetical protein	-	[62, 63]	{62=H/R:29:275:EXsrc=303:EXdest=255, 63=R/G:125:251:EXsrc=259:EXdest=321}	{62=H/R:29:275:EXsrc=303:EXdest=255, 63=R/G:125:251:EXsrc=259:EXdest=321}	{62=H/R:29:275:EXsrc=303:EXdest=255, 63=R/A:112:459:EXsrc=259:EXdest=411}	{62=H/R:29:275:EXsrc=303:EXdest=255, 63=R/G:125:251:EXsrc=259:EXdest=321}	{62=H/R:29:275:EXsrc=303:EXdest=255, 63=R/G:125:251:EXsrc=259:EXdest=321}	{62=H/R:29:275:EXsrc=303:EXdest=255, 63=R/S:110:270:EXsrc=259:EXdest=311}	{62=H/R:29:275:EXsrc=303:EXdest=255, 63=R/G:125:251:EXsrc=259:EXdest=321}	{62=H/R:29:275:EXsrc=303:EXdest=255, 63=R/G:125:251:EXsrc=259:EXdest=321}	{62=H/R:29:275:EXsrc=303:EXdest=255, 63=R/G:125:251:EXsrc=259:EXdest=321}	{62=H/R:29:275:EXsrc=303:EXdest=255, 63=R/G:125:251:EXsrc=259:EXdest=321}	{62=H/R:29:275:EXsrc=303:EXdest=255, 63=R/G:125:251:EXsrc=259:EXdest=321}	{62=H/R:29:275:EXsrc=303:EXdest=255, 63=R/G:125:251:EXsrc=259:EXdest=321}	{62=H/R:29:275:EXsrc=303:EXdest=255, 63=R/G:125:251:EXsrc=259:EXdest=321}	{62=H/R:29:275:EXsrc=303:EXdest=255, 63=R/G:125:251:EXsrc=259:EXdest=321}	{62=H/R:29:275:EXsrc=303:EXdest=255, 63=R/G:125:251:EXsrc=259:EXdest=321}	{62=H/R:29:275:EXsrc=303:EXdest=255, 63=R/G:125:251:EXsrc=259:EXdest=321}	{62=H/R:29:275:EXsrc=303:EXdest=255, 63=R/G:125:251:EXsrc=259:EXdest=321}	{62=H/R:29:275:EXsrc=303:EXdest=255, 63=R/G:125:251:EXsrc=259:EXdest=321}	{62=H/R:29:275:EXsrc=303:EXdest=255, 63=R/G:125:251:EXsrc=259:EXdest=321}	{62=H/R:29:275:EXsrc=303:EXdest=255, 63=R/G:125:251:EXsrc=259:EXdest=321}	{62=H/R:29:275:EXsrc=303:EXdest=255, 63=R/G:125:251:EXsrc=259:EXdest=321}	{62=H/R:29:275:EXsrc=303:EXdest=255, 63=R/G:125:251:EXsrc=259:EXdest=321}
Rv2427c	WP_003412516.1	gamma-glutamyl phosphate reductase	proA	[308]	{308=R/T:71:199:EXsrc=259:EXdest=293}	{308=R/A:112:459:EXsrc=259:EXdest=411}	{308=R/T:71:199:EXsrc=259:EXdest=293}	{308=R/T:71:199:EXsrc=259:EXdest=293}	{308=R/A:112:459:EXsrc=259:EXdest=411}	{308=R/A:112:459:EXsrc=259:EXdest=411}	{308=R/A:112:459:EXsrc=259:EXdest=411}	{308=R/A:112:459:EXsrc=259:EXdest=411}	{308=R/T:71:199:EXsrc=259:EXdest=293}	{308=R/A:112:459:EXsrc=259:EXdest=411}	{308=R/A:112:459:EXsrc=259:EXdest=411}	{308=R/A:112:459:EXsrc=259:EXdest=411}	{308=R/A:112:459:EXsrc=259:EXdest=411}	{308=R/A:112:459:EXsrc=259:EXdest=411}	{308=R/A:112:459:EXsrc=259:EXdest=411}	{308=R/A:112:459:EXsrc=259:EXdest=411}	{308=R/T:71:199:EXsrc=259:EXdest=293}	{308=R/T:71:199:EXsrc=259:EXdest=293}	{308=R/A:112:459:EXsrc=259:EXdest=411}	{308=R/A:112:459:EXsrc=259:EXdest=411}	{308=R/A:112:459:EXsrc=259:EXdest=411}	{308=R/A:112:459:EXsrc=259:EXdest=411}
Rv0202c	WP_003401190.1	transmembrane transport protein MmpL11	mmpL11	[99, 130, 167, 172, 173]	{130=T/A:58:402:EXsrc=287:EXdest=411, 99=G/Q:87:272:EXsrc=228:EXdest=305, 167=S/G:56:418:EXsrc=351:EXdest=321, 172=A/E:107:275:EXsrc=312:EXdest=262, 173=N/Q:46:298:EXsrc=120:EXdest=305}	{130=T/A:58:402:EXsrc=287:EXdest=411, 99=G/S:56:304:EXsrc=228:EXdest=311, 167=S/G:56:418:EXsrc=351:EXdest=321, 172=A/E:107:275:EXsrc=312:EXdest=262, 173=N/A:111:400:EXsrc=120:EXdest=411}	{130=T/A:58:402:EXsrc=287:EXdest=411, 99=G/E:98:206:EXsrc=228:EXdest=262, 167=S/G:56:418:EXsrc=351:EXdest=321, 172=A/E:107:275:EXsrc=312:EXdest=262, 173=N/Q:46:298:EXsrc=120:EXdest=305}	{130=T/A:58:402:EXsrc=287:EXdest=411, 99=G/Q:87:272:EXsrc=228:EXdest=305, 167=S/G:56:418:EXsrc=351:EXdest=321, 172=A/E:107:275:EXsrc=312:EXdest=262, 173=N/Q:46:298:EXsrc=120:EXdest=305}	{130=T/A:58:402:EXsrc=287:EXdest=411, 99=G/S:56:304:EXsrc=228:EXdest=311, 167=S/G:56:418:EXsrc=351:EXdest=321, 172=A/E:107:275:EXsrc=312:EXdest=262, 173=N/A:111:400:EXsrc=120:EXdest=411}	{130=T/A:58:402:EXsrc=287:EXdest=411, 99=G/S:56:304:EXsrc=228:EXdest=311, 167=S/G:56:418:EXsrc=351:EXdest=321, 172=A/L:96:313:EXsrc=312:EXdest=307, 173=N/A:111:400:EXsrc=120:EXdest=411}	{130=T/A:58:402:EXsrc=287:EXdest=411, 99=G/S:56:304:EXsrc=228:EXdest=311, 167=S/G:56:418:EXsrc=351:EXdest=321, 172=A/Q:91:320:EXsrc=312:EXdest=305, 173=N/A:111:400:EXsrc=120:EXdest=411}	{130=T/A:58:402:EXsrc=287:EXdest=411, 99=G/S:56:304:EXsrc=228:EXdest=311, 167=S/G:56:418:EXsrc=351:EXdest=321, 172=A/Q:91:320:EXsrc=312:EXdest=305, 173=N/A:111:400:EXsrc=120:EXdest=411}	{130=T/A:58:402:EXsrc=287:EXdest=411, 99=G/S:56:304:EXsrc=228:EXdest=311, 167=S/G:56:418:EXsrc=351:EXdest=321, 172=A/Q:91:320:EXsrc=312:EXdest=305, 173=N/A:111:400:EXsrc=120:EXdest=411}	{130=T/A:58:402:EXsrc=287:EXdest=411, 99=G/S:56:304:EXsrc=228:EXdest=311, 167=S/G:56:418:EXsrc=351:EXdest=321, 172=A/E:107:275:EXsrc=312:EXdest=262, 173=N/A:111:400:EXsrc=120:EXdest=411}	{130=T/A:58:402:EXsrc=287:EXdest=411, 99=G/S:56:304:EXsrc=228:EXdest=311, 167=S/G:56:418:EXsrc=351:EXdest=321, 172=A/Q:91:320:EXsrc=312:EXdest=305, 173=N/A:111:400:EXsrc=120:EXdest=411}	{130=T/A:58:402:EXsrc=287:EXdest=411, 99=G/S:56:304:EXsrc=228:EXdest=311, 167=S/G:56:418:EXsrc=351:EXdest=321, 172=A/E:107:275:EXsrc=312:EXdest=262, 173=N/A:111:400:EXsrc=120:EXdest=411}	{130=T/A:58:402:EXsrc=287:EXdest=411, 99=G/S:56:304:EXsrc=228:EXdest=311, 167=S/G:56:418:EXsrc=351:EXdest=321, 172=A/Q:91:320:EXsrc=312:EXdest=305, 173=N/A:111:400:EXsrc=120:EXdest=411}	{130=T/A:58:402:EXsrc=287:EXdest=411, 99=G/S:56:304:EXsrc=228:EXdest=311, 167=S/G:56:418:EXsrc=351:EXdest=321, 172=A/Q:91:320:EXsrc=312:EXdest=305, 173=N/A:111:400:EXsrc=120:EXdest=411}	{130=T/A:58:402:EXsrc=287:EXdest=411, 99=G/S:56:304:EXsrc=228:EXdest=311, 167=S/G:56:418:EXsrc=351:EXdest=321, 172=A/Q:91:320:EXsrc=312:EXdest=305, 173=N/A:111:400:EXsrc=120:EXdest=411}	{130=T/A:58:402:EXsrc=287:EXdest=411, 99=G/S:56:304:EXsrc=228:EXdest=311, 167=S/G:56:418:EXsrc=351:EXdest=321, 172=A/Q:91:320:EXsrc=312:EXdest=305, 173=N/A:111:400:EXsrc=120:EXdest=411}	{130=T/A:58:402:EXsrc=287:EXdest=411, 99=G/Q:87:272:EXsrc=228:EXdest=305, 167=S/G:56:418:EXsrc=351:EXdest=321, 172=A/E:107:275:EXsrc=312:EXdest=262, 173=N/Q:46:298:EXsrc=120:EXdest=305}	{130=T/A:58:402:EXsrc=287:EXdest=411, 99=G/Q:87:272:EXsrc=228:EXdest=305, 167=S/G:56:418:EXsrc=351:EXdest=321, 172=A/E:107:275:EXsrc=312:EXdest=262, 173=N/Q:46:298:EXsrc=120:EXdest=305}	{130=T/A:58:402:EXsrc=287:EXdest=411, 99=G/S:56:304:EXsrc=228:EXdest=311, 167=S/G:56:418:EXsrc=351:EXdest=321, 172=A/Q:91:320:EXsrc=312:EXdest=305, 173=N/A:111:400:EXsrc=120:EXdest=411}	{130=T/A:58:402:EXsrc=287:EXdest=411, 99=G/D:94:188:EXsrc=228:EXdest=225, 167=S/G:56:418:EXsrc=351:EXdest=321, 172=A/E:107:275:EXsrc=312:EXdest=262, 173=N/A:111:400:EXsrc=120:EXdest=411}	{130=T/A:58:402:EXsrc=287:EXdest=411, 99=G/S:56:304:EXsrc=228:EXdest=311, 167=S/G:56:418:EXsrc=351:EXdest=321, 172=A/L:96:313:EXsrc=312:EXdest=307, 173=N/A:111:400:EXsrc=120:EXdest=411}	{130=T/A:58:402:EXsrc=287:EXdest=411, 99=G/S:56:304:EXsrc=228:EXdest=311, 167=S/G:56:418:EXsrc=351:EXdest=321, 172=A/L:96:313:EXsrc=312:EXdest=307, 173=N/A:111:400:EXsrc=120:EXdest=411}
Rv2524c	WP_003900843.1	fatty acid synthase	fas	[1009, 1074, 1128, 1271, 1645]	{1009=N/T:65:329:EXsrc=120:EXdest=293, 1074=E/A:107:520:EXsrc=363:EXdest=411, 1271=R/T:71:199:EXsrc=259:EXdest=293, 1128=G/A:60:369:EXsrc=228:EXdest=411, 1645=A/C:195:393:EXsrc=312:EXdest=315}	{1009=N/T:65:329:EXsrc=120:EXdest=293, 1074=E/A:107:520:EXsrc=363:EXdest=411, 1271=R/T:71:199:EXsrc=259:EXdest=293, 1128=G/Q:87:272:EXsrc=228:EXdest=305, 1645=A/M:84:549:EXsrc=312:EXdest=314}	{1009=N/T:65:329:EXsrc=120:EXdest=293, 1074=E/A:107:520:EXsrc=363:EXdest=411, 1271=R/T:71:199:EXsrc=259:EXdest=293, 1128=G/S:56:304:EXsrc=228:EXdest=311, 1645=A/C:195:393:EXsrc=312:EXdest=315}	{1009=N/T:65:329:EXsrc=120:EXdest=293, 1074=E/A:107:520:EXsrc=363:EXdest=411, 1271=R/T:71:199:EXsrc=259:EXdest=293, 1128=G/A:60:369:EXsrc=228:EXdest=411, 1645=A/C:195:393:EXsrc=312:EXdest=315}	{1009=N/T:65:329:EXsrc=120:EXdest=293, 1074=E/A:107:520:EXsrc=363:EXdest=411, 1271=R/V:96:189:EXsrc=259:EXdest=305, 1128=G/R:125:178:EXsrc=228:EXdest=255, 1645=A/C:195:393:EXsrc=312:EXdest=315}	{1009=N/A:111:400:EXsrc=120:EXdest=411, 1074=E/A:107:520:EXsrc=363:EXdest=411, 1271=R/T:71:199:EXsrc=259:EXdest=293, 1128=G/S:56:304:EXsrc=228:EXdest=311, 1645=A/C:195:393:EXsrc=312:EXdest=315}	{1009=N/A:111:400:EXsrc=120:EXdest=411, 1074=E/A:107:520:EXsrc=363:EXdest=411, 1271=R/A:112:459:EXsrc=259:EXdest=411, 1128=G/A:60:369:EXsrc=228:EXdest=411, 1645=A/C:195:393:EXsrc=312:EXdest=315}	{1009=N/C:139:234:EXsrc=120:EXdest=315, 1074=E/A:107:520:EXsrc=363:EXdest=411, 1271=R/A:112:459:EXsrc=259:EXdest=411, 1128=G/T:59:187:EXsrc=228:EXdest=293, 1645=A/C:195:393:EXsrc=312:EXdest=315}	{1009=N/A:111:400:EXsrc=120:EXdest=411, 1074=E/A:107:520:EXsrc=363:EXdest=411, 1271=R/V:96:189:EXsrc=259:EXdest=305, 1128=G/A:60:369:EXsrc=228:EXdest=411, 1645=A/C:195:393:EXsrc=312:EXdest=315}	{1009=N/A:111:400:EXsrc=120:EXdest=411, 1074=E/A:107:520:EXsrc=363:EXdest=411, 1271=R/T:71:199:EXsrc=259:EXdest=293, 1128=G/A:60:369:EXsrc=228:EXdest=411, 1645=A/M:84:549:EXsrc=312:EXdest=314}	{1009=N/V:133:233:EXsrc=120:EXdest=305, 1074=E/A:107:520:EXsrc=363:EXdest=411, 1271=R/V:96:189:EXsrc=259:EXdest=305, 1128=G/A:60:369:EXsrc=228:EXdest=411, 1645=A/C:195:393:EXsrc=312:EXdest=315}	{1009=N/C:139:234:EXsrc=120:EXdest=315, 1074=E/P:93:216:EXsrc=363:EXdest=192, 1271=R/A:112:459:EXsrc=259:EXdest=411, 1128=G/T:59:187:EXsrc=228:EXdest=293, 1645=A/C:195:393:EXsrc=312:EXdest=315}	{1009=N/A:111:400:EXsrc=120:EXdest=411, 1074=E/A:107:520:EXsrc=363:EXdest=411, 1271=R/T:71:199:EXsrc=259:EXdest=293, 1128=G/A:60:369:EXsrc=228:EXdest=411, 1645=A/M:84:549:EXsrc=312:EXdest=314}	{1009=N/C:139:234:EXsrc=120:EXdest=315, 1074=E/A:107:520:EXsrc=363:EXdest=411, 1271=R/A:112:459:EXsrc=259:EXdest=411, 1128=G/A:60:369:EXsrc=228:EXdest=411, 1645=A/C:195:393:EXsrc=312:EXdest=315}	{1009=N/C:139:234:EXsrc=120:EXdest=315, 1074=E/A:107:520:EXsrc=363:EXdest=411, 1271=R/A:112:459:EXsrc=259:EXdest=411, 1128=G/A:60:369:EXsrc=228:EXdest=411, 1645=A/C:195:393:EXsrc=312:EXdest=315}	{1009=N/C:139:234:EXsrc=120:EXdest=315, 1074=E/A:107:520:EXsrc=363:EXdest=411, 1271=R/A:112:459:EXsrc=259:EXdest=411, 1128=G/Q:87:272:EXsrc=228:EXdest=305, 1645=A/C:195:393:EXsrc=312:EXdest=315}	{1009=N/T:65:329:EXsrc=120:EXdest=293, 1074=E/S:80:355:EXsrc=363:EXdest=311, 1271=R/T:71:199:EXsrc=259:EXdest=293, 1128=G/S:56:304:EXsrc=228:EXdest=311, 1645=A/C:195:393:EXsrc=312:EXdest=315}	{1009=N/T:65:329:EXsrc=120:EXdest=293, 1074=E/A:107:520:EXsrc=363:EXdest=411, 1271=R/T:71:199:EXsrc=259:EXdest=293, 1128=G/S:56:304:EXsrc=228:EXdest=311, 1645=A/C:195:393:EXsrc=312:EXdest=315}	{1009=N/V:133:233:EXsrc=120:EXdest=305, 1074=E/A:107:520:EXsrc=363:EXdest=411, 1271=R/V:96:189:EXsrc=259:EXdest=305, 1128=G/A:60:369:EXsrc=228:EXdest=411, 1645=A/C:195:393:EXsrc=312:EXdest=315}	{1009=N/V:133:233:EXsrc=120:EXdest=305, 1074=E/A:107:520:EXsrc=363:EXdest=411, 1271=R/V:96:189:EXsrc=259:EXdest=305, 1128=G/A:60:369:EXsrc=228:EXdest=411, 1645=A/C:195:393:EXsrc=312:EXdest=315}	{1009=N/T:65:329:EXsrc=120:EXdest=293, 1074=E/A:107:520:EXsrc=363:EXdest=411, 1271=R/T:71:199:EXsrc=259:EXdest=293, 1128=G/A:60:369:EXsrc=228:EXdest=411, 1645=A/C:195:393:EXsrc=312:EXdest=315}	{1009=N/A:111:400:EXsrc=120:EXdest=411, 1074=E/A:107:520:EXsrc=363:EXdest=411, 1271=R/T:71:199:EXsrc=259:EXdest=293, 1128=G/T:59:187:EXsrc=228:EXdest=293, 1645=A/C:195:393:EXsrc=312:EXdest=315}
Rv0905	WP_003404702.1	enoyl-CoA hydratase EchA6	echA6	[8, 31, 75, 107, 123, 205]	{8=E/G:98:407:EXsrc=363:EXdest=321, 75=L/W:61:152:EXsrc=248:EXdest=172, 107=Q/V:96:603:EXsrc=386:EXdest=305, 123=T/V:69:362:EXsrc=287:EXdest=305, 205=I/F:21:331:EXsrc=252:EXdest=294, 31=E/A:107:520:EXsrc=363:EXdest=411}	{8=E/G:98:407:EXsrc=363:EXdest=321, 75=L/A:96:343:EXsrc=248:EXdest=411, 107=Q/I:109:467:EXsrc=386:EXdest=293, 123=T/V:69:362:EXsrc=287:EXdest=305, 205=I/Y:33:323:EXsrc=252:EXdest=279, 31=E/G:98:407:EXsrc=363:EXdest=321}	{8=E/G:98:407:EXsrc=363:EXdest=321, 75=L/W:61:152:EXsrc=248:EXdest=172, 107=Q/V:96:603:EXsrc=386:EXdest=305, 123=T/V:69:362:EXsrc=287:EXdest=305, 205=I/F:21:331:EXsrc=252:EXdest=294, 31=E/A:107:520:EXsrc=363:EXdest=411}	{8=E/G:98:407:EXsrc=363:EXdest=321, 75=L/W:61:152:EXsrc=248:EXdest=172, 107=Q/V:96:603:EXsrc=386:EXdest=305, 123=T/V:69:362:EXsrc=287:EXdest=305, 205=I/F:21:331:EXsrc=252:EXdest=294, 31=E/A:107:520:EXsrc=363:EXdest=411}	{8=E/G:98:407:EXsrc=363:EXdest=321, 75=L/A:96:343:EXsrc=248:EXdest=411, 107=Q/I:109:467:EXsrc=386:EXdest=293, 123=T/I:89:198:EXsrc=287:EXdest=293, 205=I/Y:33:323:EXsrc=252:EXdest=279, 31=E/A:107:520:EXsrc=363:EXdest=411}	{8=E/G:98:407:EXsrc=363:EXdest=321, 75=L/A:96:343:EXsrc=248:EXdest=411, 107=Q/I:109:467:EXsrc=386:EXdest=293, 123=T/V:69:362:EXsrc=287:EXdest=305, 205=I/Y:33:323:EXsrc=252:EXdest=279, 31=E/G:98:407:EXsrc=363:EXdest=321}	{8=E/G:98:407:EXsrc=363:EXdest=321, 75=L/A:96:343:EXsrc=248:EXdest=411, 107=Q/I:109:467:EXsrc=386:EXdest=293, 123=T/V:69:362:EXsrc=287:EXdest=305, 205=I/Y:33:323:EXsrc=252:EXdest=279, 31=E/S:80:355:EXsrc=363:EXdest=311}	{8=E/G:98:407:EXsrc=363:EXdest=321, 75=L/A:96:343:EXsrc=248:EXdest=411, 107=Q/I:109:467:EXsrc=386:EXdest=293, 123=T/V:69:362:EXsrc=287:EXdest=305, 205=I/Y:33:323:EXsrc=252:EXdest=279, 31=E/G:98:407:EXsrc=363:EXdest=321}	{8=E/G:98:407:EXsrc=363:EXdest=321, 75=L/A:96:343:EXsrc=248:EXdest=411, 107=Q/I:109:467:EXsrc=386:EXdest=293, 123=T/V:69:362:EXsrc=287:EXdest=305, 205=I/Y:33:323:EXsrc=252:EXdest=279, 31=E/A:107:520:EXsrc=363:EXdest=411}	{8=E/G:98:407:EXsrc=363:EXdest=321, 75=L/A:96:343:EXsrc=248:EXdest=411, 107=Q/I:109:467:EXsrc=386:EXdest=293, 123=T/V:69:362:EXsrc=287:EXdest=305, 205=I/Y:33:323:EXsrc=252:EXdest=279, 31=E/G:98:407:EXsrc=363:EXdest=321}	{8=E/G:98:407:EXsrc=363:EXdest=321, 75=L/A:96:343:EXsrc=248:EXdest=411, 107=Q/I:109:467:EXsrc=386:EXdest=293, 123=T/V:69:362:EXsrc=287:EXdest=305, 205=I/Y:33:323:EXsrc=252:EXdest=279, 31=E/R:54:279:EXsrc=363:EXdest=255}	{8=E/G:98:407:EXsrc=363:EXdest=321, 75=L/A:96:343:EXsrc=248:EXdest=411, 107=Q/I:109:467:EXsrc=386:EXdest=293, 123=T/I:89:198:EXsrc=287:EXdest=293, 205=I/Y:33:323:EXsrc=252:EXdest=279, 31=E/G:98:407:EXsrc=363:EXdest=321}	{8=E/G:98:407:EXsrc=363:EXdest=321, 75=L/A:96:343:EXsrc=248:EXdest=411, 107=Q/I:109:467:EXsrc=386:EXdest=293, 123=T/I:89:198:EXsrc=287:EXdest=293, 205=I/Y:33:323:EXsrc=252:EXdest=279, 31=E/G:98:407:EXsrc=363:EXdest=321}	{8=E/G:98:407:EXsrc=363:EXdest=321, 75=L/A:96:343:EXsrc=248:EXdest=411, 107=Q/I:109:467:EXsrc=386:EXdest=293, 123=T/I:89:198:EXsrc=287:EXdest=293, 205=I/Y:33:323:EXsrc=252:EXdest=279, 31=E/A:107:520:EXsrc=363:EXdest=411}	{8=E/G:98:407:EXsrc=363:EXdest=321, 75=L/A:96:343:EXsrc=248:EXdest=411, 107=Q/I:109:467:EXsrc=386:EXdest=293, 123=T/V:69:362:EXsrc=287:EXdest=305, 205=I/Y:33:323:EXsrc=252:EXdest=279, 31=E/G:98:407:EXsrc=363:EXdest=321}	{8=E/G:98:407:EXsrc=363:EXdest=321, 75=L/A:96:343:EXsrc=248:EXdest=411, 107=Q/I:109:467:EXsrc=386:EXdest=293, 123=T/V:69:362:EXsrc=287:EXdest=305, 205=I/Y:33:323:EXsrc=252:EXdest=279, 31=E/A:107:520:EXsrc=363:EXdest=411}	{8=E/G:98:407:EXsrc=363:EXdest=321, 75=L/W:61:152:EXsrc=248:EXdest=172, 107=Q/V:96:603:EXsrc=386:EXdest=305, 123=T/V:69:362:EXsrc=287:EXdest=305, 205=I/F:21:331:EXsrc=252:EXdest=294, 31=E/A:107:520:EXsrc=363:EXdest=411}	{8=E/G:98:407:EXsrc=363:EXdest=321, 75=L/W:61:152:EXsrc=248:EXdest=172, 107=Q/V:96:603:EXsrc=386:EXdest=305, 123=T/V:69:362:EXsrc=287:EXdest=305, 205=I/F:21:331:EXsrc=252:EXdest=294, 31=E/A:107:520:EXsrc=363:EXdest=411}	{8=E/G:98:407:EXsrc=363:EXdest=321, 75=L/A:96:343:EXsrc=248:EXdest=411, 107=Q/I:109:467:EXsrc=386:EXdest=293, 123=T/V:69:362:EXsrc=287:EXdest=305, 205=I/Y:33:323:EXsrc=252:EXdest=279, 31=E/S:80:355:EXsrc=363:EXdest=311}	{8=E/G:98:407:EXsrc=363:EXdest=321, 75=L/A:96:343:EXsrc=248:EXdest=411, 107=Q/I:109:467:EXsrc=386:EXdest=293, 123=T/V:69:362:EXsrc=287:EXdest=305, 205=I/F:21:331:EXsrc=252:EXdest=294, 31=E/S:80:355:EXsrc=363:EXdest=311}	{8=E/G:98:407:EXsrc=363:EXdest=321, 75=L/A:96:343:EXsrc=248:EXdest=411, 107=Q/I:109:467:EXsrc=386:EXdest=293, 123=T/V:69:362:EXsrc=287:EXdest=305, 205=I/Y:33:323:EXsrc=252:EXdest=279, 31=E/G:98:407:EXsrc=363:EXdest=321}	{8=E/G:98:407:EXsrc=363:EXdest=321, 75=L/A:96:343:EXsrc=248:EXdest=411, 107=Q/I:109:467:EXsrc=386:EXdest=293, 123=T/V:69:362:EXsrc=287:EXdest=305, 205=I/Y:33:323:EXsrc=252:EXdest=279, 31=E/G:98:407:EXsrc=363:EXdest=321}
Rv3709c	WP_003419828.1	aspartokinase	ask	[242, 253, 389]	{242=V/S:124:326:EXsrc=277:EXdest=311, 389=C/V:192:89:EXsrc=280:EXdest=305, 253=P/A:27:454:EXsrc=335:EXdest=411}	{242=V/T:69:398:EXsrc=277:EXdest=293, 389=C/I:198:109:EXsrc=280:EXdest=293, 253=P/A:27:454:EXsrc=335:EXdest=411}	{242=V/S:124:326:EXsrc=277:EXdest=311, 389=C/V:192:89:EXsrc=280:EXdest=305, 253=P/A:27:454:EXsrc=335:EXdest=411}	{242=V/S:124:326:EXsrc=277:EXdest=311, 389=C/V:192:89:EXsrc=280:EXdest=305, 253=P/A:27:454:EXsrc=335:EXdest=411}	{242=V/K:97:197:EXsrc=277:EXdest=225, 389=C/I:198:109:EXsrc=280:EXdest=293, 253=P/A:27:454:EXsrc=335:EXdest=411}	{242=V/K:97:197:EXsrc=277:EXdest=225, 389=C/I:198:109:EXsrc=280:EXdest=293, 253=P/A:27:454:EXsrc=335:EXdest=411}	{242=V/K:97:197:EXsrc=277:EXdest=225, 389=C/V:192:89:EXsrc=280:EXdest=305, 253=P/A:27:454:EXsrc=335:EXdest=411}	{242=V/T:69:398:EXsrc=277:EXdest=293, 389=C/V:192:89:EXsrc=280:EXdest=305, 253=P/A:27:454:EXsrc=335:EXdest=411}	{242=V/K:97:197:EXsrc=277:EXdest=225, 389=C/V:192:89:EXsrc=280:EXdest=305, 253=P/A:27:454:EXsrc=335:EXdest=411}	{242=V/T:69:398:EXsrc=277:EXdest=293, 389=C/I:198:109:EXsrc=280:EXdest=293, 253=P/A:27:454:EXsrc=335:EXdest=411}	{242=V/K:97:197:EXsrc=277:EXdest=225, 389=C/I:198:109:EXsrc=280:EXdest=293, 253=P/A:27:454:EXsrc=335:EXdest=411}	{242=V/T:69:398:EXsrc=277:EXdest=293, 389=C/V:192:89:EXsrc=280:EXdest=305, 253=P/A:27:454:EXsrc=335:EXdest=411}	{242=V/N:133:108:EXsrc=277:EXdest=258, 389=C/V:192:89:EXsrc=280:EXdest=305, 253=P/A:27:454:EXsrc=335:EXdest=411}	{242=V/A:64:389:EXsrc=277:EXdest=411, 389=C/I:198:109:EXsrc=280:EXdest=293, 253=P/A:27:454:EXsrc=335:EXdest=411}	{242=V/K:97:197:EXsrc=277:EXdest=225, 389=C/V:192:89:EXsrc=280:EXdest=305, 253=P/A:27:454:EXsrc=335:EXdest=411}	{242=V/K:97:197:EXsrc=277:EXdest=225, 389=C/I:198:109:EXsrc=280:EXdest=293, 253=P/A:27:454:EXsrc=335:EXdest=411}	{242=V/S:124:326:EXsrc=277:EXdest=311, 389=C/V:192:89:EXsrc=280:EXdest=305, 253=P/A:27:454:EXsrc=335:EXdest=411}	{242=V/S:124:326:EXsrc=277:EXdest=311, 389=C/V:192:89:EXsrc=280:EXdest=305, 253=P/A:27:454:EXsrc=335:EXdest=411}	{242=V/K:97:197:EXsrc=277:EXdest=225, 389=C/I:198:109:EXsrc=280:EXdest=293, 253=P/A:27:454:EXsrc=335:EXdest=411}	{242=V/T:69:398:EXsrc=277:EXdest=293, 389=C/I:198:109:EXsrc=280:EXdest=293, 253=P/A:27:454:EXsrc=335:EXdest=411}	{242=V/K:97:197:EXsrc=277:EXdest=225, 389=C/I:198:109:EXsrc=280:EXdest=293, 253=P/A:27:454:EXsrc=335:EXdest=411}	{242=V/K:97:197:EXsrc=277:EXdest=225, 389=C/I:198:109:EXsrc=280:EXdest=293, 253=P/A:27:454:EXsrc=335:EXdest=411}
Rv0908	WP_003898639.1	metal cation transporter ATPase E	ctpE	[338, 614, 615]	{338=A/D:126:193:EXsrc=312:EXdest=225, 614=E/A:107:520:EXsrc=363:EXdest=411, 615=C/G:159:288:EXsrc=280:EXdest=321}	{338=A/D:126:193:EXsrc=312:EXdest=225, 614=E/A:107:520:EXsrc=363:EXdest=411, 615=C/G:159:288:EXsrc=280:EXdest=321}	{338=A/D:126:193:EXsrc=312:EXdest=225, 614=E/A:107:520:EXsrc=363:EXdest=411, 615=C/G:159:288:EXsrc=280:EXdest=321}	{338=A/D:126:193:EXsrc=312:EXdest=225, 614=E/A:107:520:EXsrc=363:EXdest=411, 615=C/G:159:288:EXsrc=280:EXdest=321}	{338=A/D:126:193:EXsrc=312:EXdest=225, 614=E/V:121:351:EXsrc=363:EXdest=305, 615=C/G:159:288:EXsrc=280:EXdest=321}	{338=A/D:126:193:EXsrc=312:EXdest=225, 614=E/A:107:520:EXsrc=363:EXdest=411, 615=C/G:159:288:EXsrc=280:EXdest=321}	{338=A/D:126:193:EXsrc=312:EXdest=225, 614=E/A:107:520:EXsrc=363:EXdest=411, 615=C/G:159:288:EXsrc=280:EXdest=321}	{338=A/D:126:193:EXsrc=312:EXdest=225, 614=E/A:107:520:EXsrc=363:EXdest=411, 615=C/G:159:288:EXsrc=280:EXdest=321}	{338=A/D:126:193:EXsrc=312:EXdest=225, 614=E/A:107:520:EXsrc=363:EXdest=411, 615=C/G:159:288:EXsrc=280:EXdest=321}	{338=A/D:126:193:EXsrc=312:EXdest=225, 614=E/A:107:520:EXsrc=363:EXdest=411, 615=C/G:159:288:EXsrc=280:EXdest=321}	{338=A/D:126:193:EXsrc=312:EXdest=225, 614=E/G:98:407:EXsrc=363:EXdest=321, 615=C/G:159:288:EXsrc=280:EXdest=321}	{338=A/D:126:193:EXsrc=312:EXdest=225, 614=E/G:98:407:EXsrc=363:EXdest=321, 615=C/G:159:288:EXsrc=280:EXdest=321}	{338=A/D:126:193:EXsrc=312:EXdest=225, 614=E/G:98:407:EXsrc=363:EXdest=321, 615=C/G:159:288:EXsrc=280:EXdest=321}	{338=A/D:126:193:EXsrc=312:EXdest=225, 614=E/A:107:520:EXsrc=363:EXdest=411, 615=C/G:159:288:EXsrc=280:EXdest=321}	{338=A/D:126:193:EXsrc=312:EXdest=225, 614=E/G:98:407:EXsrc=363:EXdest=321, 615=C/G:159:288:EXsrc=280:EXdest=321}	{338=A/D:126:193:EXsrc=312:EXdest=225, 614=E/A:107:520:EXsrc=363:EXdest=411, 615=C/G:159:288:EXsrc=280:EXdest=321}	{338=A/D:126:193:EXsrc=312:EXdest=225, 614=E/A:107:520:EXsrc=363:EXdest=411, 615=C/G:159:288:EXsrc=280:EXdest=321}	{338=A/D:126:193:EXsrc=312:EXdest=225, 614=E/A:107:520:EXsrc=363:EXdest=411, 615=C/G:159:288:EXsrc=280:EXdest=321}	{338=A/D:126:193:EXsrc=312:EXdest=225, 614=E/G:98:407:EXsrc=363:EXdest=321, 615=C/G:159:288:EXsrc=280:EXdest=321}	{338=A/D:126:193:EXsrc=312:EXdest=225, 614=E/G:98:407:EXsrc=363:EXdest=321, 615=C/G:159:288:EXsrc=280:EXdest=321}	{338=A/D:126:193:EXsrc=312:EXdest=225, 614=E/A:107:520:EXsrc=363:EXdest=411, 615=C/G:159:288:EXsrc=280:EXdest=321}	{338=A/D:126:193:EXsrc=312:EXdest=225, 614=E/G:98:407:EXsrc=363:EXdest=321, 615=C/G:159:288:EXsrc=280:EXdest=321}
Rv1411c	WP_003407315.1	lipoprotein LprG	lprG	[163]	{163=Q/V:96:603:EXsrc=386:EXdest=305}	{163=Q/A:91:499:EXsrc=386:EXdest=411}	{163=Q/V:96:603:EXsrc=386:EXdest=305}	{163=Q/V:96:603:EXsrc=386:EXdest=305}	{163=Q/I:109:467:EXsrc=386:EXdest=293}	{163=Q/A:91:499:EXsrc=386:EXdest=411}	{163=Q/V:96:603:EXsrc=386:EXdest=305}	{163=Q/V:96:603:EXsrc=386:EXdest=305}	{163=Q/T:42:361:EXsrc=386:EXdest=293}	{163=Q/T:42:361:EXsrc=386:EXdest=293}	{163=Q/T:42:361:EXsrc=386:EXdest=293}	{163=Q/V:96:603:EXsrc=386:EXdest=305}	{163=Q/S:68:443:EXsrc=386:EXdest=311}	{163=Q/V:96:603:EXsrc=386:EXdest=305}	{163=Q/V:96:603:EXsrc=386:EXdest=305}	{163=Q/V:96:603:EXsrc=386:EXdest=305}	{163=Q/V:96:603:EXsrc=386:EXdest=305}	{163=Q/V:96:603:EXsrc=386:EXdest=305}	{163=Q/T:42:361:EXsrc=386:EXdest=293}	{163=Q/V:96:603:EXsrc=386:EXdest=305}	{163=Q/V:96:603:EXsrc=386:EXdest=305}	{163=Q/A:91:499:EXsrc=386:EXdest=411}
Rv2090	WP_010886139.1	5'-3' exonuclease	-	[368]	{368=T/V:69:362:EXsrc=287:EXdest=305}	{368=T/V:69:362:EXsrc=287:EXdest=305}	{368=T/V:69:362:EXsrc=287:EXdest=305}	{368=T/V:69:362:EXsrc=287:EXdest=305}	{368=T/V:69:362:EXsrc=287:EXdest=305}	{368=T/V:69:362:EXsrc=287:EXdest=305}	{368=T/V:69:362:EXsrc=287:EXdest=305}	{368=T/V:69:362:EXsrc=287:EXdest=305}	{368=T/V:69:362:EXsrc=287:EXdest=305}	{368=T/V:69:362:EXsrc=287:EXdest=305}	{368=T/V:69:362:EXsrc=287:EXdest=305}	{368=T/V:69:362:EXsrc=287:EXdest=305}	{368=T/V:69:362:EXsrc=287:EXdest=305}	{368=T/V:69:362:EXsrc=287:EXdest=305}	{368=T/V:69:362:EXsrc=287:EXdest=305}	{368=T/V:69:362:EXsrc=287:EXdest=305}	{368=T/V:69:362:EXsrc=287:EXdest=305}	{368=T/V:69:362:EXsrc=287:EXdest=305}	{368=T/V:69:362:EXsrc=287:EXdest=305}	{368=T/V:69:362:EXsrc=287:EXdest=305}	{368=T/V:69:362:EXsrc=287:EXdest=305}	{368=T/V:69:362:EXsrc=287:EXdest=305}
Rv1447c	WP_003407443.1	glucose-6-phosphate 1-dehydrogenase	zwf2	[89]	{89=C/S:112:258:EXsrc=280:EXdest=311}	{89=C/A:195:334:EXsrc=280:EXdest=411}	{89=C/S:112:258:EXsrc=280:EXdest=311}	{89=C/S:112:258:EXsrc=280:EXdest=311}	{89=C/A:195:334:EXsrc=280:EXdest=411}	{89=C/A:195:334:EXsrc=280:EXdest=411}	{89=C/A:195:334:EXsrc=280:EXdest=411}	{89=C/A:195:334:EXsrc=280:EXdest=411}	{89=C/A:195:334:EXsrc=280:EXdest=411}	{89=C/A:195:334:EXsrc=280:EXdest=411}	{89=C/S:112:258:EXsrc=280:EXdest=311}	{89=C/A:195:334:EXsrc=280:EXdest=411}	{89=C/A:195:334:EXsrc=280:EXdest=411}	{89=C/A:195:334:EXsrc=280:EXdest=411}	{89=C/A:195:334:EXsrc=280:EXdest=411}	{89=C/A:195:334:EXsrc=280:EXdest=411}	{89=C/S:112:258:EXsrc=280:EXdest=311}	{89=C/A:195:334:EXsrc=280:EXdest=411}	{89=C/A:195:334:EXsrc=280:EXdest=411}	{89=C/A:195:334:EXsrc=280:EXdest=411}	{89=C/A:195:334:EXsrc=280:EXdest=411}	{89=C/A:195:334:EXsrc=280:EXdest=411}
Rv1459c	WP_003911542.1	alpha-(1->6)-mannopyranosyltransferase	-	[14]	{14=S/H:89:353:EXsrc=351:EXdest=290}	{14=S/G:56:418:EXsrc=351:EXdest=321}	{14=S/H:89:353:EXsrc=351:EXdest=290}	{14=S/H:89:353:EXsrc=351:EXdest=290}	{14=S/G:56:418:EXsrc=351:EXdest=321}	{14=S/G:56:418:EXsrc=351:EXdest=321}	{14=S/R:110:363:EXsrc=351:EXdest=255}	{14=S/R:110:363:EXsrc=351:EXdest=255}	{14=S/R:110:363:EXsrc=351:EXdest=255}	{14=S/G:56:418:EXsrc=351:EXdest=321}	{14=S/R:110:363:EXsrc=351:EXdest=255}	{14=S/R:110:363:EXsrc=351:EXdest=255}	{14=S/R:110:363:EXsrc=351:EXdest=255}	{14=S/R:110:363:EXsrc=351:EXdest=255}	{14=S/R:110:363:EXsrc=351:EXdest=255}	{14=S/R:110:363:EXsrc=351:EXdest=255}	{14=S/H:89:353:EXsrc=351:EXdest=290}	{14=S/H:89:353:EXsrc=351:EXdest=290}	{14=S/R:110:363:EXsrc=351:EXdest=255}	{14=S/R:110:363:EXsrc=351:EXdest=255}	{14=S/R:110:363:EXsrc=351:EXdest=255}	{14=S/G:56:418:EXsrc=351:EXdest=321}
Rv3494c	WP_003418963.1	Mce family protein Mce4	mce4F	[35, 163]	{35=F/L:22:296:EXsrc=193:EXdest=307, 163=H/A:86:462:EXsrc=303:EXdest=411}	{35=F/L:22:296:EXsrc=193:EXdest=307, 163=H/R:29:275:EXsrc=303:EXdest=255}	{35=F/L:22:296:EXsrc=193:EXdest=307, 163=H/A:86:462:EXsrc=303:EXdest=411}	{35=F/L:22:296:EXsrc=193:EXdest=307, 163=H/S:89:365:EXsrc=303:EXdest=311}	{35=F/V:50:291:EXsrc=193:EXdest=305, 163=H/A:86:462:EXsrc=303:EXdest=411}	{35=F/L:22:296:EXsrc=193:EXdest=307, 163=H/R:29:275:EXsrc=303:EXdest=255}	{35=F/V:50:291:EXsrc=193:EXdest=305, 163=H/R:29:275:EXsrc=303:EXdest=255}	{35=F/V:50:291:EXsrc=193:EXdest=305, 163=H/R:29:275:EXsrc=303:EXdest=255}	{35=F/V:50:291:EXsrc=193:EXdest=305, 163=H/R:29:275:EXsrc=303:EXdest=255}	{35=F/V:50:291:EXsrc=193:EXdest=305, 163=H/D:81:141:EXsrc=303:EXdest=225}	{35=F/V:50:291:EXsrc=193:EXdest=305, 163=H/R:29:275:EXsrc=303:EXdest=255}	{35=F/L:22:296:EXsrc=193:EXdest=307, 163=H/R:29:275:EXsrc=303:EXdest=255}	{35=F/L:22:296:EXsrc=193:EXdest=307, 163=H/S:89:365:EXsrc=303:EXdest=311}	{35=F/V:50:291:EXsrc=193:EXdest=305, 163=H/R:29:275:EXsrc=303:EXdest=255}	{35=F/L:22:296:EXsrc=193:EXdest=307, 163=H/S:89:365:EXsrc=303:EXdest=311}	{35=F/L:22:296:EXsrc=193:EXdest=307, 163=H/R:29:275:EXsrc=303:EXdest=255}	{35=F/L:22:296:EXsrc=193:EXdest=307, 163=H/A:86:462:EXsrc=303:EXdest=411}	{35=F/L:22:296:EXsrc=193:EXdest=307, 163=H/A:86:462:EXsrc=303:EXdest=411}	{35=F/V:50:291:EXsrc=193:EXdest=305, 163=H/R:29:275:EXsrc=303:EXdest=255}	{35=F/L:22:296:EXsrc=193:EXdest=307, 163=H/R:29:275:EXsrc=303:EXdest=255}	{35=F/V:50:291:EXsrc=193:EXdest=305, 163=H/R:29:275:EXsrc=303:EXdest=255}	{35=F/V:50:291:EXsrc=193:EXdest=305, 163=H/S:89:365:EXsrc=303:EXdest=311}
Rv3010c	WP_003415251.1	6-phosphofructokinase	pfkA	[306]	{306=Q/V:96:603:EXsrc=386:EXdest=305}	{306=Q/M:101:504:EXsrc=386:EXdest=314}	{306=Q/V:96:603:EXsrc=386:EXdest=305}	{306=Q/V:96:603:EXsrc=386:EXdest=305}	{306=Q/M:101:504:EXsrc=386:EXdest=314}	{306=Q/M:101:504:EXsrc=386:EXdest=314}	{306=Q/M:101:504:EXsrc=386:EXdest=314}	{306=Q/M:101:504:EXsrc=386:EXdest=314}	{306=Q/M:101:504:EXsrc=386:EXdest=314}	{306=Q/M:101:504:EXsrc=386:EXdest=314}	{306=Q/M:101:504:EXsrc=386:EXdest=314}	{306=Q/M:101:504:EXsrc=386:EXdest=314}	{306=Q/M:101:504:EXsrc=386:EXdest=314}	{306=Q/M:101:504:EXsrc=386:EXdest=314}	{306=Q/M:101:504:EXsrc=386:EXdest=314}	{306=Q/M:101:504:EXsrc=386:EXdest=314}	{306=Q/V:96:603:EXsrc=386:EXdest=305}	{306=Q/V:96:603:EXsrc=386:EXdest=305}	{306=Q/M:101:504:EXsrc=386:EXdest=314}	{306=Q/M:101:504:EXsrc=386:EXdest=314}	{306=Q/M:101:504:EXsrc=386:EXdest=314}	{306=Q/M:101:504:EXsrc=386:EXdest=314}
Rv2753c	WP_003900564.1	4-hydroxy-tetrahydrodipicolinate synthase	dapA	[248, 251]	{248=C/T:149:121:EXsrc=280:EXdest=293, 251=M/C:196:347:EXsrc=307:EXdest=315}	{248=C/N:139:109:EXsrc=280:EXdest=258, 251=M/Q:101:394:EXsrc=307:EXdest=305}	{248=C/T:149:121:EXsrc=280:EXdest=293, 251=M/C:196:347:EXsrc=307:EXdest=315}	{248=C/T:149:121:EXsrc=280:EXdest=293, 251=M/C:196:347:EXsrc=307:EXdest=315}	{248=C/N:139:109:EXsrc=280:EXdest=258, 251=M/Q:101:394:EXsrc=307:EXdest=305}	{248=C/A:195:334:EXsrc=280:EXdest=411, 251=M/Q:101:394:EXsrc=307:EXdest=305}	{248=C/G:159:288:EXsrc=280:EXdest=321, 251=M/Q:101:394:EXsrc=307:EXdest=305}	{248=C/V:192:89:EXsrc=280:EXdest=305, 251=M/Q:101:394:EXsrc=307:EXdest=305}	{248=C/A:195:334:EXsrc=280:EXdest=411, 251=M/Q:101:394:EXsrc=307:EXdest=305}	{248=C/S:112:258:EXsrc=280:EXdest=311, 251=M/Q:101:394:EXsrc=307:EXdest=305}	{248=C/A:195:334:EXsrc=280:EXdest=411, 251=M/Q:101:394:EXsrc=307:EXdest=305}	{248=C/A:195:334:EXsrc=280:EXdest=411, 251=M/Q:101:394:EXsrc=307:EXdest=305}	{248=C/N:139:109:EXsrc=280:EXdest=258, 251=M/Q:101:394:EXsrc=307:EXdest=305}	{248=C/A:195:334:EXsrc=280:EXdest=411, 251=M/Q:101:394:EXsrc=307:EXdest=305}	{248=C/A:195:334:EXsrc=280:EXdest=411, 251=M/Q:101:394:EXsrc=307:EXdest=305}	{248=C/S:112:258:EXsrc=280:EXdest=311, 251=M/Q:101:394:EXsrc=307:EXdest=305}	{248=C/T:149:121:EXsrc=280:EXdest=293, 251=M/C:196:347:EXsrc=307:EXdest=315}	{248=C/T:149:121:EXsrc=280:EXdest=293, 251=M/C:196:347:EXsrc=307:EXdest=315}	{248=C/A:195:334:EXsrc=280:EXdest=411, 251=M/Q:101:394:EXsrc=307:EXdest=305}	{248=C/N:139:109:EXsrc=280:EXdest=258, 251=M/Q:101:394:EXsrc=307:EXdest=305}	{248=C/A:195:334:EXsrc=280:EXdest=411, 251=M/Q:101:394:EXsrc=307:EXdest=305}	{248=C/S:112:258:EXsrc=280:EXdest=311, 251=M/Q:101:394:EXsrc=307:EXdest=305}
Rv0223c	WP_003899865.1	aldehyde dehydrogenase	-	[30, 67, 68, 243, 267]	{67=T/L:92:271:EXsrc=287:EXdest=307, 243=R/I:97:139:EXsrc=259:EXdest=293, 68=P/T:38:286:EXsrc=335:EXdest=293, 267=V/A:64:389:EXsrc=277:EXdest=411, 30=C/S:112:258:EXsrc=280:EXdest=311}	{67=T/L:92:271:EXsrc=287:EXdest=307, 243=R/L:102:242:EXsrc=259:EXdest=307, 68=P/S:74:392:EXsrc=335:EXdest=311, 267=V/A:64:389:EXsrc=277:EXdest=411, 30=C/S:112:258:EXsrc=280:EXdest=311}	{67=T/L:92:271:EXsrc=287:EXdest=307, 243=R/I:97:139:EXsrc=259:EXdest=293, 68=P/T:38:286:EXsrc=335:EXdest=293, 267=V/A:64:389:EXsrc=277:EXdest=411, 30=C/S:112:258:EXsrc=280:EXdest=311}	{67=T/L:92:271:EXsrc=287:EXdest=307, 243=R/I:97:139:EXsrc=259:EXdest=293, 68=P/T:38:286:EXsrc=335:EXdest=293, 267=V/A:64:389:EXsrc=277:EXdest=411, 30=C/S:112:258:EXsrc=280:EXdest=311}	{67=T/K:78:256:EXsrc=287:EXdest=225, 243=R/I:97:139:EXsrc=259:EXdest=293, 68=P/T:38:286:EXsrc=335:EXdest=293, 267=V/A:64:389:EXsrc=277:EXdest=411, 30=C/S:112:258:EXsrc=280:EXdest=311}	{67=T/M:81:152:EXsrc=287:EXdest=314, 243=R/I:97:139:EXsrc=259:EXdest=293, 68=P/S:74:392:EXsrc=335:EXdest=311, 267=V/A:64:389:EXsrc=277:EXdest=411, 30=C/S:112:258:EXsrc=280:EXdest=311}	{67=T/M:81:152:EXsrc=287:EXdest=314, 243=R/V:96:189:EXsrc=259:EXdest=305, 68=P/K:103:231:EXsrc=335:EXdest=225, 267=V/A:64:389:EXsrc=277:EXdest=411, 30=C/S:112:258:EXsrc=280:EXdest=311}	{67=T/K:78:256:EXsrc=287:EXdest=225, 243=R/I:97:139:EXsrc=259:EXdest=293, 68=P/T:38:286:EXsrc=335:EXdest=293, 267=V/A:64:389:EXsrc=277:EXdest=411, 30=C/S:112:258:EXsrc=280:EXdest=311}	{67=T/M:81:152:EXsrc=287:EXdest=314, 243=R/I:97:139:EXsrc=259:EXdest=293, 68=P/S:74:392:EXsrc=335:EXdest=311, 267=V/A:64:389:EXsrc=277:EXdest=411, 30=C/S:112:258:EXsrc=280:EXdest=311}	{67=T/M:81:152:EXsrc=287:EXdest=314, 243=R/I:97:139:EXsrc=259:EXdest=293, 68=P/S:74:392:EXsrc=335:EXdest=311, 267=V/A:64:389:EXsrc=277:EXdest=411, 30=C/S:112:258:EXsrc=280:EXdest=311}	{67=T/M:81:152:EXsrc=287:EXdest=314, 243=R/I:97:139:EXsrc=259:EXdest=293, 68=P/T:38:286:EXsrc=335:EXdest=293, 267=V/A:64:389:EXsrc=277:EXdest=411, 30=C/S:112:258:EXsrc=280:EXdest=311}	{67=T/L:92:271:EXsrc=287:EXdest=307, 243=R/L:102:242:EXsrc=259:EXdest=307, 68=P/T:38:286:EXsrc=335:EXdest=293, 267=V/A:64:389:EXsrc=277:EXdest=411, 30=C/S:112:258:EXsrc=280:EXdest=311}	{67=T/M:81:152:EXsrc=287:EXdest=314, 243=R/I:97:139:EXsrc=259:EXdest=293, 68=P/S:74:392:EXsrc=335:EXdest=311, 267=V/A:64:389:EXsrc=277:EXdest=411, 30=C/S:112:258:EXsrc=280:EXdest=311}	{67=T/M:81:152:EXsrc=287:EXdest=314, 243=R/I:97:139:EXsrc=259:EXdest=293, 68=P/T:38:286:EXsrc=335:EXdest=293, 267=V/A:64:389:EXsrc=277:EXdest=411, 30=C/S:112:258:EXsrc=280:EXdest=311}	{67=T/M:81:152:EXsrc=287:EXdest=314, 243=R/I:97:139:EXsrc=259:EXdest=293, 68=P/K:103:231:EXsrc=335:EXdest=225, 267=V/A:64:389:EXsrc=277:EXdest=411, 30=C/S:112:258:EXsrc=280:EXdest=311}	{67=T/K:78:256:EXsrc=287:EXdest=225, 243=R/I:97:139:EXsrc=259:EXdest=293, 68=P/S:74:392:EXsrc=335:EXdest=311, 267=V/A:64:389:EXsrc=277:EXdest=411, 30=C/S:112:258:EXsrc=280:EXdest=311}	{67=T/L:92:271:EXsrc=287:EXdest=307, 243=R/I:97:139:EXsrc=259:EXdest=293, 68=P/T:38:286:EXsrc=335:EXdest=293, 267=V/A:64:389:EXsrc=277:EXdest=411, 30=C/S:112:258:EXsrc=280:EXdest=311}	{67=T/L:92:271:EXsrc=287:EXdest=307, 243=R/I:97:139:EXsrc=259:EXdest=293, 68=P/T:38:286:EXsrc=335:EXdest=293, 267=V/A:64:389:EXsrc=277:EXdest=411, 30=C/S:112:258:EXsrc=280:EXdest=311}	{67=T/M:81:152:EXsrc=287:EXdest=314, 243=R/I:97:139:EXsrc=259:EXdest=293, 68=P/T:38:286:EXsrc=335:EXdest=293, 267=V/A:64:389:EXsrc=277:EXdest=411, 30=C/S:112:258:EXsrc=280:EXdest=311}	{67=T/M:81:152:EXsrc=287:EXdest=314, 243=R/I:97:139:EXsrc=259:EXdest=293, 68=P/S:74:392:EXsrc=335:EXdest=311, 267=V/A:64:389:EXsrc=277:EXdest=411, 30=C/S:112:258:EXsrc=280:EXdest=311}	{67=T/L:92:271:EXsrc=287:EXdest=307, 243=R/I:97:139:EXsrc=259:EXdest=293, 68=P/T:38:286:EXsrc=335:EXdest=293, 267=V/A:64:389:EXsrc=277:EXdest=411, 30=C/S:112:258:EXsrc=280:EXdest=311}	{67=T/M:81:152:EXsrc=287:EXdest=314, 243=R/I:97:139:EXsrc=259:EXdest=293, 68=P/S:74:392:EXsrc=335:EXdest=311, 267=V/A:64:389:EXsrc=277:EXdest=411, 30=C/S:112:258:EXsrc=280:EXdest=311}
Rv2850c	WP_003901481.1	magnesium chelatase	-	[624]	{624=A/V:64:319:EXsrc=312:EXdest=305}	{624=A/L:96:313:EXsrc=312:EXdest=307}	{624=A/V:64:319:EXsrc=312:EXdest=305}	{624=A/V:64:319:EXsrc=312:EXdest=305}	{624=A/V:64:319:EXsrc=312:EXdest=305}	{624=A/L:96:313:EXsrc=312:EXdest=307}	{624=A/L:96:313:EXsrc=312:EXdest=307}	{624=A/V:64:319:EXsrc=312:EXdest=305}	{624=A/L:96:313:EXsrc=312:EXdest=307}	{624=A/L:96:313:EXsrc=312:EXdest=307}	{624=A/L:96:313:EXsrc=312:EXdest=307}	{624=A/V:64:319:EXsrc=312:EXdest=305}	{624=A/L:96:313:EXsrc=312:EXdest=307}	{624=A/V:64:319:EXsrc=312:EXdest=305}	{624=A/V:64:319:EXsrc=312:EXdest=305}	{624=A/V:64:319:EXsrc=312:EXdest=305}	{624=A/V:64:319:EXsrc=312:EXdest=305}	{624=A/V:64:319:EXsrc=312:EXdest=305}	{624=A/L:96:313:EXsrc=312:EXdest=307}	{624=A/L:96:313:EXsrc=312:EXdest=307}	{624=A/L:96:313:EXsrc=312:EXdest=307}	{624=A/L:96:313:EXsrc=312:EXdest=307}
Rv0017c	WP_003400364.1	cell division protein RodA	rodA	[35, 111, 335, 349, 438]	{35=A/V:64:319:EXsrc=312:EXdest=305, 438=A/L:96:313:EXsrc=312:EXdest=307, 349=F/V:50:291:EXsrc=193:EXdest=305, 111=H/D:81:141:EXsrc=303:EXdest=225, 335=D/G:94:264:EXsrc=258:EXdest=321}	{35=A/I:94:245:EXsrc=312:EXdest=293, 438=A/V:64:319:EXsrc=312:EXdest=305, 349=F/I:21:181:EXsrc=193:EXdest=293, 111=H/G:98:370:EXsrc=303:EXdest=321, 335=D/G:94:264:EXsrc=258:EXdest=321}	{35=A/T:58:312:EXsrc=312:EXdest=293, 438=A/L:96:313:EXsrc=312:EXdest=307, 349=F/I:21:181:EXsrc=193:EXdest=293, 111=H/D:81:141:EXsrc=303:EXdest=225, 335=D/G:94:264:EXsrc=258:EXdest=321}	{35=A/V:64:319:EXsrc=312:EXdest=305, 438=A/L:96:313:EXsrc=312:EXdest=307, 349=F/I:21:181:EXsrc=193:EXdest=293, 111=H/E:40:319:EXsrc=303:EXdest=262, 335=D/G:94:264:EXsrc=258:EXdest=321}	{35=A/V:64:319:EXsrc=312:EXdest=305, 438=A/I:94:245:EXsrc=312:EXdest=293, 349=F/I:21:181:EXsrc=193:EXdest=293, 111=H/T:47:205:EXsrc=303:EXdest=293, 335=D/G:94:264:EXsrc=258:EXdest=321}	{35=A/V:64:319:EXsrc=312:EXdest=305, 438=A/V:64:319:EXsrc=312:EXdest=305, 349=F/V:50:291:EXsrc=193:EXdest=305, 111=H/G:98:370:EXsrc=303:EXdest=321, 335=D/G:94:264:EXsrc=258:EXdest=321}	{35=A/V:64:319:EXsrc=312:EXdest=305, 438=A/V:64:319:EXsrc=312:EXdest=305, 349=F/I:21:181:EXsrc=193:EXdest=293, 111=H/G:98:370:EXsrc=303:EXdest=321, 335=D/G:94:264:EXsrc=258:EXdest=321}	{35=A/L:96:313:EXsrc=312:EXdest=307, 438=A/V:64:319:EXsrc=312:EXdest=305, 349=F/V:50:291:EXsrc=193:EXdest=305, 111=H/G:98:370:EXsrc=303:EXdest=321, 335=D/G:94:264:EXsrc=258:EXdest=321}	{35=A/I:94:245:EXsrc=312:EXdest=293, 438=A/V:64:319:EXsrc=312:EXdest=305, 349=F/I:21:181:EXsrc=193:EXdest=293, 111=H/G:98:370:EXsrc=303:EXdest=321, 335=D/G:94:264:EXsrc=258:EXdest=321}	{35=A/I:94:245:EXsrc=312:EXdest=293, 438=A/V:64:319:EXsrc=312:EXdest=305, 349=F/I:21:181:EXsrc=193:EXdest=293, 111=H/G:98:370:EXsrc=303:EXdest=321, 335=D/G:94:264:EXsrc=258:EXdest=321}	{35=A/V:64:319:EXsrc=312:EXdest=305, 438=A/V:64:319:EXsrc=312:EXdest=305, 349=F/I:21:181:EXsrc=193:EXdest=293, 111=H/G:98:370:EXsrc=303:EXdest=321, 335=D/G:94:264:EXsrc=258:EXdest=321}	{35=A/L:96:313:EXsrc=312:EXdest=307, 438=A/V:64:319:EXsrc=312:EXdest=305, 349=F/V:50:291:EXsrc=193:EXdest=305, 111=H/G:98:370:EXsrc=303:EXdest=321, 335=D/G:94:264:EXsrc=258:EXdest=321}	{35=A/V:64:319:EXsrc=312:EXdest=305, 438=A/V:64:319:EXsrc=312:EXdest=305, 349=F/V:50:291:EXsrc=193:EXdest=305, 111=H/G:98:370:EXsrc=303:EXdest=321, 335=D/G:94:264:EXsrc=258:EXdest=321}	{35=A/V:64:319:EXsrc=312:EXdest=305, 438=A/V:64:319:EXsrc=312:EXdest=305, 349=F/V:50:291:EXsrc=193:EXdest=305, 111=H/G:98:370:EXsrc=303:EXdest=321, 335=D/G:94:264:EXsrc=258:EXdest=321}	{35=A/V:64:319:EXsrc=312:EXdest=305, 438=A/V:64:319:EXsrc=312:EXdest=305, 349=F/I:21:181:EXsrc=193:EXdest=293, 111=H/G:98:370:EXsrc=303:EXdest=321, 335=D/G:94:264:EXsrc=258:EXdest=321}	{35=A/L:96:313:EXsrc=312:EXdest=307, 438=A/V:64:319:EXsrc=312:EXdest=305, 349=F/V:50:291:EXsrc=193:EXdest=305, 111=H/G:98:370:EXsrc=303:EXdest=321, 335=D/G:94:264:EXsrc=258:EXdest=321}	{35=A/V:64:319:EXsrc=312:EXdest=305, 438=A/L:96:313:EXsrc=312:EXdest=307, 349=F/I:21:181:EXsrc=193:EXdest=293, 111=H/E:40:319:EXsrc=303:EXdest=262, 335=D/G:94:264:EXsrc=258:EXdest=321}	{35=A/V:64:319:EXsrc=312:EXdest=305, 438=A/L:96:313:EXsrc=312:EXdest=307, 349=F/I:21:181:EXsrc=193:EXdest=293, 111=H/D:81:141:EXsrc=303:EXdest=225, 335=D/G:94:264:EXsrc=258:EXdest=321}	{35=A/V:64:319:EXsrc=312:EXdest=305, 438=A/V:64:319:EXsrc=312:EXdest=305, 349=F/I:21:181:EXsrc=193:EXdest=293, 111=H/G:98:370:EXsrc=303:EXdest=321, 335=D/G:94:264:EXsrc=258:EXdest=321}	{35=A/V:64:319:EXsrc=312:EXdest=305, 438=A/L:96:313:EXsrc=312:EXdest=307, 349=F/V:50:291:EXsrc=193:EXdest=305, 111=H/S:89:365:EXsrc=303:EXdest=311, 335=D/G:94:264:EXsrc=258:EXdest=321}	{35=A/V:64:319:EXsrc=312:EXdest=305, 438=A/V:64:319:EXsrc=312:EXdest=305, 349=F/I:21:181:EXsrc=193:EXdest=293, 111=H/G:98:370:EXsrc=303:EXdest=321, 335=D/G:94:264:EXsrc=258:EXdest=321}	{35=A/V:64:319:EXsrc=312:EXdest=305, 438=A/V:64:319:EXsrc=312:EXdest=305, 349=F/I:21:181:EXsrc=193:EXdest=293, 111=H/G:98:370:EXsrc=303:EXdest=321, 335=D/G:94:264:EXsrc=258:EXdest=321}
Rv0356c	WP_003401827.1	hypothetical protein	-	[84]	{84=G/N:80:210:EXsrc=228:EXdest=258}	{84=G/N:80:210:EXsrc=228:EXdest=258}	{84=G/N:80:210:EXsrc=228:EXdest=258}	{84=G/N:80:210:EXsrc=228:EXdest=258}	{84=G/N:80:210:EXsrc=228:EXdest=258}	{84=G/N:80:210:EXsrc=228:EXdest=258}	{84=G/N:80:210:EXsrc=228:EXdest=258}	{84=G/N:80:210:EXsrc=228:EXdest=258}	{84=G/N:80:210:EXsrc=228:EXdest=258}	{84=G/N:80:210:EXsrc=228:EXdest=258}	{84=G/N:80:210:EXsrc=228:EXdest=258}	{84=G/N:80:210:EXsrc=228:EXdest=258}	{84=G/S:56:304:EXsrc=228:EXdest=311}	{84=G/H:98:235:EXsrc=228:EXdest=290}	{84=G/N:80:210:EXsrc=228:EXdest=258}	{84=G/N:80:210:EXsrc=228:EXdest=258}	{84=G/N:80:210:EXsrc=228:EXdest=258}	{84=G/N:80:210:EXsrc=228:EXdest=258}	{84=G/N:80:210:EXsrc=228:EXdest=258}	{84=G/H:98:235:EXsrc=228:EXdest=290}	{84=G/N:80:210:EXsrc=228:EXdest=258}	{84=G/N:80:210:EXsrc=228:EXdest=258}
Rv0912	WP_003404738.1	transmembrane protein	-	[44]	{44=H/T:47:205:EXsrc=303:EXdest=293}	{44=H/A:86:462:EXsrc=303:EXdest=411}	{44=H/T:47:205:EXsrc=303:EXdest=293}	{44=H/T:47:205:EXsrc=303:EXdest=293}	{44=H/A:86:462:EXsrc=303:EXdest=411}	{44=H/A:86:462:EXsrc=303:EXdest=411}	{44=H/V:84:255:EXsrc=303:EXdest=305}	{44=H/F:100:328:EXsrc=303:EXdest=294}	{44=H/V:84:255:EXsrc=303:EXdest=305}	{44=H/V:84:255:EXsrc=303:EXdest=305}	{44=H/V:84:255:EXsrc=303:EXdest=305}	{44=H/V:84:255:EXsrc=303:EXdest=305}	{44=H/V:84:255:EXsrc=303:EXdest=305}	{44=H/V:84:255:EXsrc=303:EXdest=305}	{44=H/V:84:255:EXsrc=303:EXdest=305}	{44=H/V:84:255:EXsrc=303:EXdest=305}	{44=H/T:47:205:EXsrc=303:EXdest=293}	{44=H/T:47:205:EXsrc=303:EXdest=293}	{44=H/V:84:255:EXsrc=303:EXdest=305}	{44=H/V:84:255:EXsrc=303:EXdest=305}	{44=H/A:86:462:EXsrc=303:EXdest=411}	{44=H/A:86:462:EXsrc=303:EXdest=411}
Rv2559c	WP_003899376.1	hypothetical protein	-	[51, 65]	{65=V/A:64:389:EXsrc=277:EXdest=411, 51=A/K:106:225:EXsrc=312:EXdest=225}	{65=V/A:64:389:EXsrc=277:EXdest=411, 51=A/K:106:225:EXsrc=312:EXdest=225}	{65=V/A:64:389:EXsrc=277:EXdest=411, 51=A/K:106:225:EXsrc=312:EXdest=225}	{65=V/A:64:389:EXsrc=277:EXdest=411, 51=A/K:106:225:EXsrc=312:EXdest=225}	{65=V/A:64:389:EXsrc=277:EXdest=411, 51=A/K:106:225:EXsrc=312:EXdest=225}	{65=V/A:64:389:EXsrc=277:EXdest=411, 51=A/K:106:225:EXsrc=312:EXdest=225}	{65=V/A:64:389:EXsrc=277:EXdest=411, 51=A/R:112:295:EXsrc=312:EXdest=255}	{65=V/A:64:389:EXsrc=277:EXdest=411, 51=A/Q:91:320:EXsrc=312:EXdest=305}	{65=V/A:64:389:EXsrc=277:EXdest=411, 51=A/Q:91:320:EXsrc=312:EXdest=305}	{65=V/A:64:389:EXsrc=277:EXdest=411, 51=A/K:106:225:EXsrc=312:EXdest=225}	{65=V/A:64:389:EXsrc=277:EXdest=411, 51=A/Q:91:320:EXsrc=312:EXdest=305}	{65=V/A:64:389:EXsrc=277:EXdest=411, 51=A/R:112:295:EXsrc=312:EXdest=255}	{65=V/A:64:389:EXsrc=277:EXdest=411, 51=A/K:106:225:EXsrc=312:EXdest=225}	{65=V/A:64:389:EXsrc=277:EXdest=411, 51=A/Q:91:320:EXsrc=312:EXdest=305}	{65=V/A:64:389:EXsrc=277:EXdest=411, 51=A/Q:91:320:EXsrc=312:EXdest=305}	{65=V/A:64:389:EXsrc=277:EXdest=411, 51=A/Q:91:320:EXsrc=312:EXdest=305}	{65=V/A:64:389:EXsrc=277:EXdest=411, 51=A/K:106:225:EXsrc=312:EXdest=225}	{65=V/A:64:389:EXsrc=277:EXdest=411, 51=A/K:106:225:EXsrc=312:EXdest=225}	{65=V/A:64:389:EXsrc=277:EXdest=411, 51=A/Q:91:320:EXsrc=312:EXdest=305}	{65=V/A:64:389:EXsrc=277:EXdest=411, 51=A/Q:91:320:EXsrc=312:EXdest=305}	{65=V/A:64:389:EXsrc=277:EXdest=411, 51=A/T:58:312:EXsrc=312:EXdest=293}	{65=V/A:64:389:EXsrc=277:EXdest=411, 51=A/K:106:225:EXsrc=312:EXdest=225}
Rv0236A	WP_003401289.1	hypothetical protein	-	[4, 6, 39]	{4=I/F:21:331:EXsrc=252:EXdest=294, 6=A/V:64:319:EXsrc=312:EXdest=305, 39=P/T:38:286:EXsrc=335:EXdest=293}	{4=I/F:21:331:EXsrc=252:EXdest=294, 6=A/V:64:319:EXsrc=312:EXdest=305, 39=P/Q:76:384:EXsrc=335:EXdest=305}	{4=I/F:21:331:EXsrc=252:EXdest=294, 6=A/V:64:319:EXsrc=312:EXdest=305, 39=P/T:38:286:EXsrc=335:EXdest=293}	{4=I/F:21:331:EXsrc=252:EXdest=294, 6=A/V:64:319:EXsrc=312:EXdest=305, 39=P/T:38:286:EXsrc=335:EXdest=293}	{4=I/F:21:331:EXsrc=252:EXdest=294, 6=A/V:64:319:EXsrc=312:EXdest=305, 39=P/T:38:286:EXsrc=335:EXdest=293}	{4=I/F:21:331:EXsrc=252:EXdest=294, 6=A/V:64:319:EXsrc=312:EXdest=305, 39=P/Q:76:384:EXsrc=335:EXdest=305}	{4=I/F:21:331:EXsrc=252:EXdest=294, 6=A/V:64:319:EXsrc=312:EXdest=305, 39=P/Q:76:384:EXsrc=335:EXdest=305}	{4=I/F:21:331:EXsrc=252:EXdest=294, 6=A/V:64:319:EXsrc=312:EXdest=305, 39=P/Q:76:384:EXsrc=335:EXdest=305}	{4=I/F:21:331:EXsrc=252:EXdest=294, 6=A/I:94:245:EXsrc=312:EXdest=293, 39=P/Q:76:384:EXsrc=335:EXdest=305}	{4=I/F:21:331:EXsrc=252:EXdest=294, 6=A/V:64:319:EXsrc=312:EXdest=305, 39=P/Q:76:384:EXsrc=335:EXdest=305}	{4=I/F:21:331:EXsrc=252:EXdest=294, 6=A/V:64:319:EXsrc=312:EXdest=305, 39=P/Q:76:384:EXsrc=335:EXdest=305}	{4=I/F:21:331:EXsrc=252:EXdest=294, 6=A/V:64:319:EXsrc=312:EXdest=305, 39=P/Q:76:384:EXsrc=335:EXdest=305}	{4=I/F:21:331:EXsrc=252:EXdest=294, 6=A/V:64:319:EXsrc=312:EXdest=305, 39=P/Q:76:384:EXsrc=335:EXdest=305}	{4=I/F:21:331:EXsrc=252:EXdest=294, 6=A/V:64:319:EXsrc=312:EXdest=305, 39=P/Q:76:384:EXsrc=335:EXdest=305}	{4=I/F:21:331:EXsrc=252:EXdest=294, 6=A/V:64:319:EXsrc=312:EXdest=305, 39=P/Q:76:384:EXsrc=335:EXdest=305}	{4=I/F:21:331:EXsrc=252:EXdest=294, 6=A/V:64:319:EXsrc=312:EXdest=305, 39=P/Q:76:384:EXsrc=335:EXdest=305}	{4=I/F:21:331:EXsrc=252:EXdest=294, 6=A/V:64:319:EXsrc=312:EXdest=305, 39=P/T:38:286:EXsrc=335:EXdest=293}	{4=I/F:21:331:EXsrc=252:EXdest=294, 6=A/V:64:319:EXsrc=312:EXdest=305, 39=P/T:38:286:EXsrc=335:EXdest=293}	{4=I/F:21:331:EXsrc=252:EXdest=294, 6=A/V:64:319:EXsrc=312:EXdest=305, 39=P/Q:76:384:EXsrc=335:EXdest=305}	{4=I/F:21:331:EXsrc=252:EXdest=294, 6=A/V:64:319:EXsrc=312:EXdest=305, 39=P/Q:76:384:EXsrc=335:EXdest=305}	{4=I/F:21:331:EXsrc=252:EXdest=294, 6=A/V:64:319:EXsrc=312:EXdest=305, 39=P/Q:76:384:EXsrc=335:EXdest=305}	{4=I/F:21:331:EXsrc=252:EXdest=294, 6=A/V:64:319:EXsrc=312:EXdest=305, 39=P/Q:76:384:EXsrc=335:EXdest=305}
Rv0910	WP_003404726.1	toxin	-	[6]	{6=G/S:56:304:EXsrc=228:EXdest=311}	{6=G/V:109:208:EXsrc=228:EXdest=305}	{6=G/S:56:304:EXsrc=228:EXdest=311}	{6=G/S:56:304:EXsrc=228:EXdest=311}	{6=G/V:109:208:EXsrc=228:EXdest=305}	{6=G/V:109:208:EXsrc=228:EXdest=305}	{6=G/V:109:208:EXsrc=228:EXdest=305}	{6=G/V:109:208:EXsrc=228:EXdest=305}	{6=G/V:109:208:EXsrc=228:EXdest=305}	{6=G/V:109:208:EXsrc=228:EXdest=305}	{6=G/V:109:208:EXsrc=228:EXdest=305}	{6=G/V:109:208:EXsrc=228:EXdest=305}	{6=G/V:109:208:EXsrc=228:EXdest=305}	{6=G/V:109:208:EXsrc=228:EXdest=305}	{6=G/V:109:208:EXsrc=228:EXdest=305}	{6=G/V:109:208:EXsrc=228:EXdest=305}	{6=G/S:56:304:EXsrc=228:EXdest=311}	{6=G/S:56:304:EXsrc=228:EXdest=311}	{6=G/V:109:208:EXsrc=228:EXdest=305}	{6=G/A:60:369:EXsrc=228:EXdest=411}	{6=G/V:109:208:EXsrc=228:EXdest=305}	{6=G/V:109:208:EXsrc=228:EXdest=305}
Rv1410c	WP_003407310.1	aminoglycosides/tetracycline-transport integral membrane protein	-	[49, 101, 178, 309, 376]	{49=W/P:147:66:EXsrc=142:EXdest=192, 178=T/A:58:402:EXsrc=287:EXdest=411, 101=F/L:22:296:EXsrc=193:EXdest=307, 309=G/F:153:168:EXsrc=228:EXdest=294, 376=H/D:81:141:EXsrc=303:EXdest=225}	{49=W/P:147:66:EXsrc=142:EXdest=192, 178=T/A:58:402:EXsrc=287:EXdest=411, 101=F/L:22:296:EXsrc=193:EXdest=307, 309=G/F:153:168:EXsrc=228:EXdest=294, 376=H/D:81:141:EXsrc=303:EXdest=225}	{49=W/P:147:66:EXsrc=142:EXdest=192, 178=T/A:58:402:EXsrc=287:EXdest=411, 101=F/L:22:296:EXsrc=193:EXdest=307, 309=G/F:153:168:EXsrc=228:EXdest=294, 376=H/D:81:141:EXsrc=303:EXdest=225}	{49=W/P:147:66:EXsrc=142:EXdest=192, 178=T/A:58:402:EXsrc=287:EXdest=411, 101=F/L:22:296:EXsrc=193:EXdest=307, 309=G/F:153:168:EXsrc=228:EXdest=294, 376=H/D:81:141:EXsrc=303:EXdest=225}	{49=W/P:147:66:EXsrc=142:EXdest=192, 178=T/A:58:402:EXsrc=287:EXdest=411, 101=F/L:22:296:EXsrc=193:EXdest=307, 309=G/L:138:193:EXsrc=228:EXdest=307, 376=H/S:89:365:EXsrc=303:EXdest=311}	{49=W/P:147:66:EXsrc=142:EXdest=192, 178=T/A:58:402:EXsrc=287:EXdest=411, 101=F/L:22:296:EXsrc=193:EXdest=307, 309=G/F:153:168:EXsrc=228:EXdest=294, 376=H/D:81:141:EXsrc=303:EXdest=225}	{49=W/P:147:66:EXsrc=142:EXdest=192, 178=T/A:58:402:EXsrc=287:EXdest=411, 101=F/V:50:291:EXsrc=193:EXdest=305, 309=G/F:153:168:EXsrc=228:EXdest=294, 376=H/D:81:141:EXsrc=303:EXdest=225}	{49=W/P:147:66:EXsrc=142:EXdest=192, 178=T/A:58:402:EXsrc=287:EXdest=411, 101=F/L:22:296:EXsrc=193:EXdest=307, 309=G/L:138:193:EXsrc=228:EXdest=307, 376=H/D:81:141:EXsrc=303:EXdest=225}	{49=W/P:147:66:EXsrc=142:EXdest=192, 178=T/A:58:402:EXsrc=287:EXdest=411, 101=F/L:22:296:EXsrc=193:EXdest=307, 309=G/F:153:168:EXsrc=228:EXdest=294, 376=H/D:81:141:EXsrc=303:EXdest=225}	{49=W/P:147:66:EXsrc=142:EXdest=192, 178=T/A:58:402:EXsrc=287:EXdest=411, 101=F/L:22:296:EXsrc=193:EXdest=307, 309=G/F:153:168:EXsrc=228:EXdest=294, 376=H/G:98:370:EXsrc=303:EXdest=321}	{49=W/P:147:66:EXsrc=142:EXdest=192, 178=T/A:58:402:EXsrc=287:EXdest=411, 101=F/L:22:296:EXsrc=193:EXdest=307, 309=G/F:153:168:EXsrc=228:EXdest=294, 376=H/D:81:141:EXsrc=303:EXdest=225}	{49=W/P:147:66:EXsrc=142:EXdest=192, 178=T/A:58:402:EXsrc=287:EXdest=411, 101=F/L:22:296:EXsrc=193:EXdest=307, 309=G/F:153:168:EXsrc=228:EXdest=294, 376=H/D:81:141:EXsrc=303:EXdest=225}	{49=W/P:147:66:EXsrc=142:EXdest=192, 178=T/A:58:402:EXsrc=287:EXdest=411, 101=F/L:22:296:EXsrc=193:EXdest=307, 309=G/V:109:208:EXsrc=228:EXdest=305, 376=H/D:81:141:EXsrc=303:EXdest=225}	{49=W/P:147:66:EXsrc=142:EXdest=192, 178=T/A:58:402:EXsrc=287:EXdest=411, 101=F/L:22:296:EXsrc=193:EXdest=307, 309=G/L:138:193:EXsrc=228:EXdest=307, 376=H/D:81:141:EXsrc=303:EXdest=225}	{49=W/P:147:66:EXsrc=142:EXdest=192, 178=T/A:58:402:EXsrc=287:EXdest=411, 101=F/L:22:296:EXsrc=193:EXdest=307, 309=G/F:153:168:EXsrc=228:EXdest=294, 376=H/D:81:141:EXsrc=303:EXdest=225}	{49=W/P:147:66:EXsrc=142:EXdest=192, 178=T/A:58:402:EXsrc=287:EXdest=411, 101=F/L:22:296:EXsrc=193:EXdest=307, 309=G/L:138:193:EXsrc=228:EXdest=307, 376=H/D:81:141:EXsrc=303:EXdest=225}	{49=W/P:147:66:EXsrc=142:EXdest=192, 178=T/A:58:402:EXsrc=287:EXdest=411, 101=F/L:22:296:EXsrc=193:EXdest=307, 309=G/F:153:168:EXsrc=228:EXdest=294, 376=H/D:81:141:EXsrc=303:EXdest=225}	{49=W/P:147:66:EXsrc=142:EXdest=192, 178=T/A:58:402:EXsrc=287:EXdest=411, 101=F/L:22:296:EXsrc=193:EXdest=307, 309=G/F:153:168:EXsrc=228:EXdest=294, 376=H/D:81:141:EXsrc=303:EXdest=225}	{49=W/P:147:66:EXsrc=142:EXdest=192, 178=T/A:58:402:EXsrc=287:EXdest=411, 101=F/L:22:296:EXsrc=193:EXdest=307, 309=G/F:153:168:EXsrc=228:EXdest=294, 376=H/D:81:141:EXsrc=303:EXdest=225}	{49=W/P:147:66:EXsrc=142:EXdest=192, 178=T/A:58:402:EXsrc=287:EXdest=411, 101=F/L:22:296:EXsrc=193:EXdest=307, 309=G/M:127:197:EXsrc=228:EXdest=314, 376=H/D:81:141:EXsrc=303:EXdest=225}	{49=W/P:147:66:EXsrc=142:EXdest=192, 178=T/A:58:402:EXsrc=287:EXdest=411, 101=F/L:22:296:EXsrc=193:EXdest=307, 309=G/F:153:168:EXsrc=228:EXdest=294, 376=H/D:81:141:EXsrc=303:EXdest=225}	{49=W/P:147:66:EXsrc=142:EXdest=192, 178=T/A:58:402:EXsrc=287:EXdest=411, 101=F/L:22:296:EXsrc=193:EXdest=307, 309=G/F:153:168:EXsrc=228:EXdest=294, 376=H/D:81:141:EXsrc=303:EXdest=225}
Rv3195	WP_003416804.1	hypothetical protein	-	[295]	{295=D/G:94:264:EXsrc=258:EXdest=321}	{295=D/G:94:264:EXsrc=258:EXdest=321}	{295=D/G:94:264:EXsrc=258:EXdest=321}	{295=D/G:94:264:EXsrc=258:EXdest=321}	{295=D/G:94:264:EXsrc=258:EXdest=321}	{295=D/G:94:264:EXsrc=258:EXdest=321}	{295=D/G:94:264:EXsrc=258:EXdest=321}	{295=D/G:94:264:EXsrc=258:EXdest=321}	{295=D/G:94:264:EXsrc=258:EXdest=321}	{295=D/G:94:264:EXsrc=258:EXdest=321}	{295=D/G:94:264:EXsrc=258:EXdest=321}	{295=D/K:101:208:EXsrc=258:EXdest=225}	{295=D/G:94:264:EXsrc=258:EXdest=321}	{295=D/G:94:264:EXsrc=258:EXdest=321}	{295=D/G:94:264:EXsrc=258:EXdest=321}	{295=D/G:94:264:EXsrc=258:EXdest=321}	{295=D/G:94:264:EXsrc=258:EXdest=321}	{295=D/G:94:264:EXsrc=258:EXdest=321}	{295=D/G:94:264:EXsrc=258:EXdest=321}	{295=D/G:94:264:EXsrc=258:EXdest=321}	{295=D/G:94:264:EXsrc=258:EXdest=321}	{295=D/G:94:264:EXsrc=258:EXdest=321}
Rv1446c	WP_003911520.1	OXPP cycle protein OpcA	opcA	[18, 61, 118]	{18=D/V:152:175:EXsrc=258:EXdest=305, 118=I/T:89:193:EXsrc=252:EXdest=293, 61=S/C:112:373:EXsrc=351:EXdest=315}	{18=D/V:152:175:EXsrc=258:EXdest=305, 118=I/T:89:193:EXsrc=252:EXdest=293, 61=S/C:112:373:EXsrc=351:EXdest=315}	{18=D/V:152:175:EXsrc=258:EXdest=305, 118=I/T:89:193:EXsrc=252:EXdest=293, 61=S/C:112:373:EXsrc=351:EXdest=315}	{18=D/V:152:175:EXsrc=258:EXdest=305, 118=I/T:89:193:EXsrc=252:EXdest=293, 61=S/C:112:373:EXsrc=351:EXdest=315}	{18=D/I:168:299:EXsrc=258:EXdest=293, 118=I/T:89:193:EXsrc=252:EXdest=293, 61=S/C:112:373:EXsrc=351:EXdest=315}	{18=D/T:85:245:EXsrc=258:EXdest=293, 118=I/T:89:193:EXsrc=252:EXdest=293, 61=S/C:112:373:EXsrc=351:EXdest=315}	{18=D/V:152:175:EXsrc=258:EXdest=305, 118=I/T:89:193:EXsrc=252:EXdest=293, 61=S/C:112:373:EXsrc=351:EXdest=315}	{18=D/T:85:245:EXsrc=258:EXdest=293, 118=I/T:89:193:EXsrc=252:EXdest=293, 61=S/C:112:373:EXsrc=351:EXdest=315}	{18=D/V:152:175:EXsrc=258:EXdest=305, 118=I/T:89:193:EXsrc=252:EXdest=293, 61=S/C:112:373:EXsrc=351:EXdest=315}	{18=D/T:85:245:EXsrc=258:EXdest=293, 118=I/T:89:193:EXsrc=252:EXdest=293, 61=S/C:112:373:EXsrc=351:EXdest=315}	{18=D/T:85:245:EXsrc=258:EXdest=293, 118=I/T:89:193:EXsrc=252:EXdest=293, 61=S/C:112:373:EXsrc=351:EXdest=315}	{18=D/T:85:245:EXsrc=258:EXdest=293, 118=I/T:89:193:EXsrc=252:EXdest=293, 61=S/C:112:373:EXsrc=351:EXdest=315}	{18=D/V:152:175:EXsrc=258:EXdest=305, 118=I/T:89:193:EXsrc=252:EXdest=293, 61=S/C:112:373:EXsrc=351:EXdest=315}	{18=D/T:85:245:EXsrc=258:EXdest=293, 118=I/T:89:193:EXsrc=252:EXdest=293, 61=S/C:112:373:EXsrc=351:EXdest=315}	{18=D/T:85:245:EXsrc=258:EXdest=293, 118=I/T:89:193:EXsrc=252:EXdest=293, 61=S/C:112:373:EXsrc=351:EXdest=315}	{18=D/T:85:245:EXsrc=258:EXdest=293, 118=I/T:89:193:EXsrc=252:EXdest=293, 61=S/C:112:373:EXsrc=351:EXdest=315}	{18=D/V:152:175:EXsrc=258:EXdest=305, 118=I/T:89:193:EXsrc=252:EXdest=293, 61=S/C:112:373:EXsrc=351:EXdest=315}	{18=D/V:152:175:EXsrc=258:EXdest=305, 118=I/T:89:193:EXsrc=252:EXdest=293, 61=S/C:112:373:EXsrc=351:EXdest=315}	{18=D/T:85:245:EXsrc=258:EXdest=293, 118=I/T:89:193:EXsrc=252:EXdest=293, 61=S/C:112:373:EXsrc=351:EXdest=315}	{18=D/T:85:245:EXsrc=258:EXdest=293, 118=I/T:89:193:EXsrc=252:EXdest=293, 61=S/C:112:373:EXsrc=351:EXdest=315}	{18=D/T:85:245:EXsrc=258:EXdest=293, 118=I/T:89:193:EXsrc=252:EXdest=293, 61=S/C:112:373:EXsrc=351:EXdest=315}	{18=D/I:168:299:EXsrc=258:EXdest=293, 118=I/T:89:193:EXsrc=252:EXdest=293, 61=S/C:112:373:EXsrc=351:EXdest=315}
Rv3265c	WP_003901582.1	N-acetylglucosaminyl-diphospho-decaprenol L-rhamnosyltransferase	wbbL1	[218]	{218=L/Q:113:250:EXsrc=248:EXdest=305}	{218=L/Q:113:250:EXsrc=248:EXdest=305}	{218=L/Q:113:250:EXsrc=248:EXdest=305}	{218=L/Q:113:250:EXsrc=248:EXdest=305}	{218=L/Q:113:250:EXsrc=248:EXdest=305}	{218=L/Q:113:250:EXsrc=248:EXdest=305}	{218=L/Q:113:250:EXsrc=248:EXdest=305}	{218=L/Q:113:250:EXsrc=248:EXdest=305}	{218=L/Q:113:250:EXsrc=248:EXdest=305}	{218=L/Q:113:250:EXsrc=248:EXdest=305}	{218=L/A:96:343:EXsrc=248:EXdest=411}	{218=L/Q:113:250:EXsrc=248:EXdest=305}	{218=L/Q:113:250:EXsrc=248:EXdest=305}	{218=L/Q:113:250:EXsrc=248:EXdest=305}	{218=L/Q:113:250:EXsrc=248:EXdest=305}	{218=L/Q:113:250:EXsrc=248:EXdest=305}	{218=L/Q:113:250:EXsrc=248:EXdest=305}	{218=L/Q:113:250:EXsrc=248:EXdest=305}	{218=L/Q:113:250:EXsrc=248:EXdest=305}	{218=L/Q:113:250:EXsrc=248:EXdest=305}	{218=L/Q:113:250:EXsrc=248:EXdest=305}	{218=L/Q:113:250:EXsrc=248:EXdest=305}
Rv3495c	WP_003418964.1	Mce family lipoprotein LprN	lprN	[197, 202, 309, 336]	{336=F/L:22:296:EXsrc=193:EXdest=307, 197=G/S:56:304:EXsrc=228:EXdest=311, 309=G/Y:147:188:EXsrc=228:EXdest=279, 202=V/R:96:190:EXsrc=277:EXdest=255}	{336=F/V:50:291:EXsrc=193:EXdest=305, 197=G/S:56:304:EXsrc=228:EXdest=311, 309=G/Y:147:188:EXsrc=228:EXdest=279, 202=V/T:69:398:EXsrc=277:EXdest=293}	{336=F/L:22:296:EXsrc=193:EXdest=307, 197=G/S:56:304:EXsrc=228:EXdest=311, 309=G/Y:147:188:EXsrc=228:EXdest=279, 202=V/R:96:190:EXsrc=277:EXdest=255}	{336=F/L:22:296:EXsrc=193:EXdest=307, 197=G/S:56:304:EXsrc=228:EXdest=311, 309=G/Y:147:188:EXsrc=228:EXdest=279, 202=V/R:96:190:EXsrc=277:EXdest=255}	{336=F/V:50:291:EXsrc=193:EXdest=305, 197=G/S:56:304:EXsrc=228:EXdest=311, 309=G/Y:147:188:EXsrc=228:EXdest=279, 202=V/T:69:398:EXsrc=277:EXdest=293}	{336=F/L:22:296:EXsrc=193:EXdest=307, 197=G/S:56:304:EXsrc=228:EXdest=311, 309=G/Y:147:188:EXsrc=228:EXdest=279, 202=V/T:69:398:EXsrc=277:EXdest=293}	{336=F/V:50:291:EXsrc=193:EXdest=305, 197=G/S:56:304:EXsrc=228:EXdest=311, 309=G/Y:147:188:EXsrc=228:EXdest=279, 202=V/T:69:398:EXsrc=277:EXdest=293}	{336=F/I:21:181:EXsrc=193:EXdest=293, 197=G/S:56:304:EXsrc=228:EXdest=311, 309=G/Y:147:188:EXsrc=228:EXdest=279, 202=V/T:69:398:EXsrc=277:EXdest=293}	{336=F/I:21:181:EXsrc=193:EXdest=293, 197=G/S:56:304:EXsrc=228:EXdest=311, 309=G/Y:147:188:EXsrc=228:EXdest=279, 202=V/T:69:398:EXsrc=277:EXdest=293}	{336=F/V:50:291:EXsrc=193:EXdest=305, 197=G/S:56:304:EXsrc=228:EXdest=311, 309=G/Y:147:188:EXsrc=228:EXdest=279, 202=V/T:69:398:EXsrc=277:EXdest=293}	{336=F/I:21:181:EXsrc=193:EXdest=293, 197=G/S:56:304:EXsrc=228:EXdest=311, 309=G/Y:147:188:EXsrc=228:EXdest=279, 202=V/T:69:398:EXsrc=277:EXdest=293}	{336=F/I:21:181:EXsrc=193:EXdest=293, 197=G/S:56:304:EXsrc=228:EXdest=311, 309=G/Y:147:188:EXsrc=228:EXdest=279, 202=V/T:69:398:EXsrc=277:EXdest=293}	{336=F/I:21:181:EXsrc=193:EXdest=293, 197=G/S:56:304:EXsrc=228:EXdest=311, 309=G/Y:147:188:EXsrc=228:EXdest=279, 202=V/T:69:398:EXsrc=277:EXdest=293}	{336=F/V:50:291:EXsrc=193:EXdest=305, 197=G/S:56:304:EXsrc=228:EXdest=311, 309=G/Y:147:188:EXsrc=228:EXdest=279, 202=V/T:69:398:EXsrc=277:EXdest=293}	{336=F/I:21:181:EXsrc=193:EXdest=293, 197=G/S:56:304:EXsrc=228:EXdest=311, 309=G/N:80:210:EXsrc=228:EXdest=258, 202=V/T:69:398:EXsrc=277:EXdest=293}	{336=F/I:21:181:EXsrc=193:EXdest=293, 197=G/S:56:304:EXsrc=228:EXdest=311, 309=G/N:80:210:EXsrc=228:EXdest=258, 202=V/T:69:398:EXsrc=277:EXdest=293}	{336=F/L:22:296:EXsrc=193:EXdest=307, 197=G/S:56:304:EXsrc=228:EXdest=311, 309=G/Y:147:188:EXsrc=228:EXdest=279, 202=V/R:96:190:EXsrc=277:EXdest=255}	{336=F/L:22:296:EXsrc=193:EXdest=307, 197=G/S:56:304:EXsrc=228:EXdest=311, 309=G/Y:147:188:EXsrc=228:EXdest=279, 202=V/R:96:190:EXsrc=277:EXdest=255}	{336=F/V:50:291:EXsrc=193:EXdest=305, 197=G/S:56:304:EXsrc=228:EXdest=311, 309=G/Y:147:188:EXsrc=228:EXdest=279, 202=V/T:69:398:EXsrc=277:EXdest=293}	{336=F/I:21:181:EXsrc=193:EXdest=293, 197=G/A:60:369:EXsrc=228:EXdest=411, 309=G/F:153:168:EXsrc=228:EXdest=294, 202=V/T:69:398:EXsrc=277:EXdest=293}	{336=F/V:50:291:EXsrc=193:EXdest=305, 197=G/S:56:304:EXsrc=228:EXdest=311, 309=G/Y:147:188:EXsrc=228:EXdest=279, 202=V/T:69:398:EXsrc=277:EXdest=293}	{336=F/V:50:291:EXsrc=193:EXdest=305, 197=G/S:56:304:EXsrc=228:EXdest=311, 309=G/Y:147:188:EXsrc=228:EXdest=279, 202=V/T:69:398:EXsrc=277:EXdest=293}
Rv3253c	WP_003417049.1	cationic amino acid transport integral membrane protein	-	[63, 260, 349, 474]	{260=M/T:81:261:EXsrc=307:EXdest=293, 474=G/A:60:369:EXsrc=228:EXdest=411, 349=C/I:198:109:EXsrc=280:EXdest=293, 63=W/S:177:92:EXsrc=142:EXdest=311}	{260=M/T:81:261:EXsrc=307:EXdest=293, 474=G/V:109:208:EXsrc=228:EXdest=305, 349=C/T:149:121:EXsrc=280:EXdest=293, 63=W/S:177:92:EXsrc=142:EXdest=311}	{260=M/T:81:261:EXsrc=307:EXdest=293, 474=G/A:60:369:EXsrc=228:EXdest=411, 349=C/I:198:109:EXsrc=280:EXdest=293, 63=W/S:177:92:EXsrc=142:EXdest=311}	{260=M/T:81:261:EXsrc=307:EXdest=293, 474=G/A:60:369:EXsrc=228:EXdest=411, 349=C/I:198:109:EXsrc=280:EXdest=293, 63=W/S:177:92:EXsrc=142:EXdest=311}	{260=M/T:81:261:EXsrc=307:EXdest=293, 474=G/A:60:369:EXsrc=228:EXdest=411, 349=C/S:112:258:EXsrc=280:EXdest=311, 63=W/S:177:92:EXsrc=142:EXdest=311}	{260=M/T:81:261:EXsrc=307:EXdest=293, 474=G/L:138:193:EXsrc=228:EXdest=307, 349=C/T:149:121:EXsrc=280:EXdest=293, 63=W/S:177:92:EXsrc=142:EXdest=311}	{260=M/T:81:261:EXsrc=307:EXdest=293, 474=G/L:138:193:EXsrc=228:EXdest=307, 349=C/T:149:121:EXsrc=280:EXdest=293, 63=W/S:177:92:EXsrc=142:EXdest=311}	{260=M/T:81:261:EXsrc=307:EXdest=293, 474=G/L:138:193:EXsrc=228:EXdest=307, 349=C/T:149:121:EXsrc=280:EXdest=293, 63=W/S:177:92:EXsrc=142:EXdest=311}	{260=M/T:81:261:EXsrc=307:EXdest=293, 474=G/L:138:193:EXsrc=228:EXdest=307, 349=C/T:149:121:EXsrc=280:EXdest=293, 63=W/S:177:92:EXsrc=142:EXdest=311}	{260=M/T:81:261:EXsrc=307:EXdest=293, 474=G/V:109:208:EXsrc=228:EXdest=305, 349=C/T:149:121:EXsrc=280:EXdest=293, 63=W/S:177:92:EXsrc=142:EXdest=311}	{260=M/T:81:261:EXsrc=307:EXdest=293, 474=G/L:138:193:EXsrc=228:EXdest=307, 349=C/T:149:121:EXsrc=280:EXdest=293, 63=W/S:177:92:EXsrc=142:EXdest=311}	{260=M/T:81:261:EXsrc=307:EXdest=293, 474=G/L:138:193:EXsrc=228:EXdest=307, 349=C/T:149:121:EXsrc=280:EXdest=293, 63=W/S:177:92:EXsrc=142:EXdest=311}	{260=M/T:81:261:EXsrc=307:EXdest=293, 474=G/A:60:369:EXsrc=228:EXdest=411, 349=C/S:112:258:EXsrc=280:EXdest=311, 63=W/S:177:92:EXsrc=142:EXdest=311}	{260=M/T:81:261:EXsrc=307:EXdest=293, 474=G/L:138:193:EXsrc=228:EXdest=307, 349=C/T:149:121:EXsrc=280:EXdest=293, 63=W/S:177:92:EXsrc=142:EXdest=311}	{260=M/T:81:261:EXsrc=307:EXdest=293, 474=G/L:138:193:EXsrc=228:EXdest=307, 349=C/T:149:121:EXsrc=280:EXdest=293, 63=W/S:177:92:EXsrc=142:EXdest=311}	{260=M/T:81:261:EXsrc=307:EXdest=293, 474=G/V:109:208:EXsrc=228:EXdest=305, 349=C/T:149:121:EXsrc=280:EXdest=293, 63=W/S:177:92:EXsrc=142:EXdest=311}	{260=M/T:81:261:EXsrc=307:EXdest=293, 474=G/A:60:369:EXsrc=228:EXdest=411, 349=C/I:198:109:EXsrc=280:EXdest=293, 63=W/S:177:92:EXsrc=142:EXdest=311}	{260=M/T:81:261:EXsrc=307:EXdest=293, 474=G/V:109:208:EXsrc=228:EXdest=305, 349=C/I:198:109:EXsrc=280:EXdest=293, 63=W/S:177:92:EXsrc=142:EXdest=311}	{260=M/T:81:261:EXsrc=307:EXdest=293, 474=G/L:138:193:EXsrc=228:EXdest=307, 349=C/T:149:121:EXsrc=280:EXdest=293, 63=W/S:177:92:EXsrc=142:EXdest=311}	{260=M/T:81:261:EXsrc=307:EXdest=293, 474=G/F:153:168:EXsrc=228:EXdest=294, 349=C/T:149:121:EXsrc=280:EXdest=293, 63=W/S:177:92:EXsrc=142:EXdest=311}	{260=M/T:81:261:EXsrc=307:EXdest=293, 474=G/V:109:208:EXsrc=228:EXdest=305, 349=C/T:149:121:EXsrc=280:EXdest=293, 63=W/S:177:92:EXsrc=142:EXdest=311}	{260=M/T:81:261:EXsrc=307:EXdest=293, 474=G/L:138:193:EXsrc=228:EXdest=307, 349=C/T:149:121:EXsrc=280:EXdest=293, 63=W/S:177:92:EXsrc=142:EXdest=311}
Rv3580c	WP_003900108.1	cysteine--tRNA ligase	cysS1	[13, 109]	{13=A/R:112:295:EXsrc=312:EXdest=255, 109=D/G:94:264:EXsrc=258:EXdest=321}	{13=A/L:96:313:EXsrc=312:EXdest=307, 109=D/G:94:264:EXsrc=258:EXdest=321}	{13=A/R:112:295:EXsrc=312:EXdest=255, 109=D/G:94:264:EXsrc=258:EXdest=321}	{13=A/R:112:295:EXsrc=312:EXdest=255, 109=D/G:94:264:EXsrc=258:EXdest=321}	{13=A/M:84:549:EXsrc=312:EXdest=314, 109=D/G:94:264:EXsrc=258:EXdest=321}	{13=A/L:96:313:EXsrc=312:EXdest=307, 109=D/G:94:264:EXsrc=258:EXdest=321}	{13=A/M:84:549:EXsrc=312:EXdest=314, 109=D/G:94:264:EXsrc=258:EXdest=321}	{13=A/M:84:549:EXsrc=312:EXdest=314, 109=D/G:94:264:EXsrc=258:EXdest=321}	{13=A/M:84:549:EXsrc=312:EXdest=314, 109=D/G:94:264:EXsrc=258:EXdest=321}	{13=A/L:96:313:EXsrc=312:EXdest=307, 109=D/G:94:264:EXsrc=258:EXdest=321}	{13=A/M:84:549:EXsrc=312:EXdest=314, 109=D/G:94:264:EXsrc=258:EXdest=321}	{13=A/M:84:549:EXsrc=312:EXdest=314, 109=D/G:94:264:EXsrc=258:EXdest=321}	{13=A/L:96:313:EXsrc=312:EXdest=307, 109=D/G:94:264:EXsrc=258:EXdest=321}	{13=A/M:84:549:EXsrc=312:EXdest=314, 109=D/G:94:264:EXsrc=258:EXdest=321}	{13=A/M:84:549:EXsrc=312:EXdest=314, 109=D/G:94:264:EXsrc=258:EXdest=321}	{13=A/M:84:549:EXsrc=312:EXdest=314, 109=D/G:94:264:EXsrc=258:EXdest=321}	{13=A/R:112:295:EXsrc=312:EXdest=255, 109=D/G:94:264:EXsrc=258:EXdest=321}	{13=A/R:112:295:EXsrc=312:EXdest=255, 109=D/G:94:264:EXsrc=258:EXdest=321}	{13=A/M:84:549:EXsrc=312:EXdest=314, 109=D/G:94:264:EXsrc=258:EXdest=321}	{13=A/M:84:549:EXsrc=312:EXdest=314, 109=D/G:94:264:EXsrc=258:EXdest=321}	{13=A/L:96:313:EXsrc=312:EXdest=307, 109=D/G:94:264:EXsrc=258:EXdest=321}	{13=A/L:96:313:EXsrc=312:EXdest=307, 109=D/G:94:264:EXsrc=258:EXdest=321}
Rv2413c	WP_003903885.1	hypothetical protein	-	[237]	{237=G/A:60:369:EXsrc=228:EXdest=411}	{237=G/A:60:369:EXsrc=228:EXdest=411}	{237=G/A:60:369:EXsrc=228:EXdest=411}	{237=G/A:60:369:EXsrc=228:EXdest=411}	{237=G/A:60:369:EXsrc=228:EXdest=411}	{237=G/A:60:369:EXsrc=228:EXdest=411}	{237=G/A:60:369:EXsrc=228:EXdest=411}	{237=G/A:60:369:EXsrc=228:EXdest=411}	{237=G/A:60:369:EXsrc=228:EXdest=411}	{237=G/A:60:369:EXsrc=228:EXdest=411}	{237=G/A:60:369:EXsrc=228:EXdest=411}	{237=G/A:60:369:EXsrc=228:EXdest=411}	{237=G/A:60:369:EXsrc=228:EXdest=411}	{237=G/A:60:369:EXsrc=228:EXdest=411}	{237=G/A:60:369:EXsrc=228:EXdest=411}	{237=G/A:60:369:EXsrc=228:EXdest=411}	{237=G/A:60:369:EXsrc=228:EXdest=411}	{237=G/A:60:369:EXsrc=228:EXdest=411}	{237=G/A:60:369:EXsrc=228:EXdest=411}	{237=G/A:60:369:EXsrc=228:EXdest=411}	{237=G/A:60:369:EXsrc=228:EXdest=411}	{237=G/A:60:369:EXsrc=228:EXdest=411}
Rv2982c	WP_003917087.1	glycerol-3-phosphate dehydrogenase	gpdA2	[55]	{55=P/S:74:392:EXsrc=335:EXdest=311}	{55=P/D:108:254:EXsrc=335:EXdest=225}	{55=P/S:74:392:EXsrc=335:EXdest=311}	{55=P/S:74:392:EXsrc=335:EXdest=311}	{55=P/A:27:454:EXsrc=335:EXdest=411}	{55=P/D:108:254:EXsrc=335:EXdest=225}	{55=P/G:42:404:EXsrc=335:EXdest=321}	{55=P/G:42:404:EXsrc=335:EXdest=321}	{55=P/G:42:404:EXsrc=335:EXdest=321}	{55=P/D:108:254:EXsrc=335:EXdest=225}	{55=P/G:42:404:EXsrc=335:EXdest=321}	{55=P/G:42:404:EXsrc=335:EXdest=321}	{55=P/G:42:404:EXsrc=335:EXdest=321}	{55=P/G:42:404:EXsrc=335:EXdest=321}	{55=P/G:42:404:EXsrc=335:EXdest=321}	{55=P/E:93:346:EXsrc=335:EXdest=262}	{55=P/S:74:392:EXsrc=335:EXdest=311}	{55=P/S:74:392:EXsrc=335:EXdest=311}	{55=P/G:42:404:EXsrc=335:EXdest=321}	{55=P/G:42:404:EXsrc=335:EXdest=321}	{55=P/D:108:254:EXsrc=335:EXdest=225}	{55=P/D:108:254:EXsrc=335:EXdest=225}
Rv2752c	WP_003414049.1	ribonuclease J	-	[508]	{508=V/T:69:398:EXsrc=277:EXdest=293}	{508=V/A:64:389:EXsrc=277:EXdest=411}	{508=V/T:69:398:EXsrc=277:EXdest=293}	{508=V/T:69:398:EXsrc=277:EXdest=293}	{508=V/A:64:389:EXsrc=277:EXdest=411}	{508=V/A:64:389:EXsrc=277:EXdest=411}	{508=V/A:64:389:EXsrc=277:EXdest=411}	{508=V/T:69:398:EXsrc=277:EXdest=293}	{508=V/A:64:389:EXsrc=277:EXdest=411}	{508=V/A:64:389:EXsrc=277:EXdest=411}	{508=V/A:64:389:EXsrc=277:EXdest=411}	{508=V/A:64:389:EXsrc=277:EXdest=411}	{508=V/A:64:389:EXsrc=277:EXdest=411}	{508=V/A:64:389:EXsrc=277:EXdest=411}	{508=V/T:69:398:EXsrc=277:EXdest=293}	{508=V/T:69:398:EXsrc=277:EXdest=293}	{508=V/T:69:398:EXsrc=277:EXdest=293}	{508=V/T:69:398:EXsrc=277:EXdest=293}	{508=V/A:64:389:EXsrc=277:EXdest=411}	{508=V/A:64:389:EXsrc=277:EXdest=411}	{508=V/A:64:389:EXsrc=277:EXdest=411}	{508=V/A:64:389:EXsrc=277:EXdest=411}
Rv2970c	WP_003415015.1	lipase/esterase LipN	lipN	[301, 312]	{312=V/T:69:398:EXsrc=277:EXdest=293, 301=S/D:65:314:EXsrc=351:EXdest=225}	{312=V/T:69:398:EXsrc=277:EXdest=293, 301=S/D:65:314:EXsrc=351:EXdest=225}	{312=V/T:69:398:EXsrc=277:EXdest=293, 301=S/D:65:314:EXsrc=351:EXdest=225}	{312=V/T:69:398:EXsrc=277:EXdest=293, 301=S/D:65:314:EXsrc=351:EXdest=225}	{312=V/T:69:398:EXsrc=277:EXdest=293, 301=S/E:80:343:EXsrc=351:EXdest=262}	{312=V/T:69:398:EXsrc=277:EXdest=293, 301=S/D:65:314:EXsrc=351:EXdest=225}	{312=V/T:69:398:EXsrc=277:EXdest=293, 301=S/D:65:314:EXsrc=351:EXdest=225}	{312=V/T:69:398:EXsrc=277:EXdest=293, 301=S/D:65:314:EXsrc=351:EXdest=225}	{312=V/T:69:398:EXsrc=277:EXdest=293, 301=S/D:65:314:EXsrc=351:EXdest=225}	{312=V/T:69:398:EXsrc=277:EXdest=293, 301=S/D:65:314:EXsrc=351:EXdest=225}	{312=V/T:69:398:EXsrc=277:EXdest=293, 301=S/D:65:314:EXsrc=351:EXdest=225}	{312=V/T:69:398:EXsrc=277:EXdest=293, 301=S/D:65:314:EXsrc=351:EXdest=225}	{312=V/T:69:398:EXsrc=277:EXdest=293, 301=S/D:65:314:EXsrc=351:EXdest=225}	{312=V/T:69:398:EXsrc=277:EXdest=293, 301=S/D:65:314:EXsrc=351:EXdest=225}	{312=V/T:69:398:EXsrc=277:EXdest=293, 301=S/D:65:314:EXsrc=351:EXdest=225}	{312=V/T:69:398:EXsrc=277:EXdest=293, 301=S/D:65:314:EXsrc=351:EXdest=225}	{312=V/T:69:398:EXsrc=277:EXdest=293, 301=S/D:65:314:EXsrc=351:EXdest=225}	{312=V/T:69:398:EXsrc=277:EXdest=293, 301=S/D:65:314:EXsrc=351:EXdest=225}	{312=V/T:69:398:EXsrc=277:EXdest=293, 301=S/D:65:314:EXsrc=351:EXdest=225}	{312=V/T:69:398:EXsrc=277:EXdest=293, 301=S/D:65:314:EXsrc=351:EXdest=225}	{312=V/T:69:398:EXsrc=277:EXdest=293, 301=S/D:65:314:EXsrc=351:EXdest=225}	{312=V/T:69:398:EXsrc=277:EXdest=293, 301=S/D:65:314:EXsrc=351:EXdest=225}
Rv2425c	WP_003412513.1	hypothetical protein	-	[136]	{136=V/N:133:108:EXsrc=277:EXdest=258}	{136=V/A:64:389:EXsrc=277:EXdest=411}	{136=V/N:133:108:EXsrc=277:EXdest=258}	{136=V/N:133:108:EXsrc=277:EXdest=258}	{136=V/A:64:389:EXsrc=277:EXdest=411}	{136=V/A:64:389:EXsrc=277:EXdest=411}	{136=V/A:64:389:EXsrc=277:EXdest=411}	{136=V/A:64:389:EXsrc=277:EXdest=411}	{136=V/A:64:389:EXsrc=277:EXdest=411}	{136=V/A:64:389:EXsrc=277:EXdest=411}	{136=V/A:64:389:EXsrc=277:EXdest=411}	{136=V/T:69:398:EXsrc=277:EXdest=293}	{136=V/T:69:398:EXsrc=277:EXdest=293}	{136=V/A:64:389:EXsrc=277:EXdest=411}	{136=V/Q:96:280:EXsrc=277:EXdest=305}	{136=V/A:64:389:EXsrc=277:EXdest=411}	{136=V/N:133:108:EXsrc=277:EXdest=258}	{136=V/N:133:108:EXsrc=277:EXdest=258}	{136=V/A:64:389:EXsrc=277:EXdest=411}	{136=V/A:64:389:EXsrc=277:EXdest=411}	{136=V/A:64:389:EXsrc=277:EXdest=411}	{136=V/A:64:389:EXsrc=277:EXdest=411}
Rv2510c	WP_003412803.1	hypothetical protein	-	[509]	{509=V/F:50:207:EXsrc=277:EXdest=294}	{509=V/F:50:207:EXsrc=277:EXdest=294}	{509=V/F:50:207:EXsrc=277:EXdest=294}	{509=V/F:50:207:EXsrc=277:EXdest=294}	{509=V/F:50:207:EXsrc=277:EXdest=294}	{509=V/F:50:207:EXsrc=277:EXdest=294}	{509=V/F:50:207:EXsrc=277:EXdest=294}	{509=V/F:50:207:EXsrc=277:EXdest=294}	{509=V/F:50:207:EXsrc=277:EXdest=294}	{509=V/F:50:207:EXsrc=277:EXdest=294}	{509=V/F:50:207:EXsrc=277:EXdest=294}	{509=V/F:50:207:EXsrc=277:EXdest=294}	{509=V/F:50:207:EXsrc=277:EXdest=294}	{509=V/F:50:207:EXsrc=277:EXdest=294}	{509=V/F:50:207:EXsrc=277:EXdest=294}	{509=V/F:50:207:EXsrc=277:EXdest=294}	{509=V/F:50:207:EXsrc=277:EXdest=294}	{509=V/F:50:207:EXsrc=277:EXdest=294}	{509=V/F:50:207:EXsrc=277:EXdest=294}	{509=V/F:50:207:EXsrc=277:EXdest=294}	{509=V/F:50:207:EXsrc=277:EXdest=294}	{509=V/F:50:207:EXsrc=277:EXdest=294}
Rv0236c	WP_003911102.1	alpha-(1->3)-arabinofuranosyltransferase	aftD	[176]	{176=G/A:60:369:EXsrc=228:EXdest=411}	{176=G/A:60:369:EXsrc=228:EXdest=411}	{176=G/A:60:369:EXsrc=228:EXdest=411}	{176=G/A:60:369:EXsrc=228:EXdest=411}	{176=G/A:60:369:EXsrc=228:EXdest=411}	{176=G/A:60:369:EXsrc=228:EXdest=411}	{176=G/A:60:369:EXsrc=228:EXdest=411}	{176=G/A:60:369:EXsrc=228:EXdest=411}	{176=G/A:60:369:EXsrc=228:EXdest=411}	{176=G/A:60:369:EXsrc=228:EXdest=411}	{176=G/A:60:369:EXsrc=228:EXdest=411}	{176=G/A:60:369:EXsrc=228:EXdest=411}	{176=G/A:60:369:EXsrc=228:EXdest=411}	{176=G/A:60:369:EXsrc=228:EXdest=411}	{176=G/A:60:369:EXsrc=228:EXdest=411}	{176=G/A:60:369:EXsrc=228:EXdest=411}	{176=G/A:60:369:EXsrc=228:EXdest=411}	{176=G/A:60:369:EXsrc=228:EXdest=411}	{176=G/A:60:369:EXsrc=228:EXdest=411}	{176=G/A:60:369:EXsrc=228:EXdest=411}	{176=G/A:60:369:EXsrc=228:EXdest=411}	{176=G/A:60:369:EXsrc=228:EXdest=411}
Rv0018c	WP_010886062.1	phosphoserine/threonine phosphatase PstP	pstP	[263]	{263=L/P:98:146:EXsrc=248:EXdest=192}	{263=L/P:98:146:EXsrc=248:EXdest=192}	{263=L/P:98:146:EXsrc=248:EXdest=192}	{263=L/P:98:146:EXsrc=248:EXdest=192}	{263=L/A:96:343:EXsrc=248:EXdest=411}	{263=L/P:98:146:EXsrc=248:EXdest=192}	{263=L/P:98:146:EXsrc=248:EXdest=192}	{263=L/P:98:146:EXsrc=248:EXdest=192}	{263=L/P:98:146:EXsrc=248:EXdest=192}	{263=L/P:98:146:EXsrc=248:EXdest=192}	{263=L/P:98:146:EXsrc=248:EXdest=192}	{263=L/P:98:146:EXsrc=248:EXdest=192}	{263=L/P:98:146:EXsrc=248:EXdest=192}	{263=L/P:98:146:EXsrc=248:EXdest=192}	{263=L/P:98:146:EXsrc=248:EXdest=192}	{263=L/P:98:146:EXsrc=248:EXdest=192}	{263=L/P:98:146:EXsrc=248:EXdest=192}	{263=L/P:98:146:EXsrc=248:EXdest=192}	{263=L/P:98:146:EXsrc=248:EXdest=192}	{263=L/P:98:146:EXsrc=248:EXdest=192}	{263=L/P:98:146:EXsrc=248:EXdest=192}	{263=L/P:98:146:EXsrc=248:EXdest=192}
Rv0803	WP_003404114.1	phosphoribosylformylglycinamidine synthase 2	purL	[42]	{42=T/A:58:402:EXsrc=287:EXdest=411}	{42=T/A:58:402:EXsrc=287:EXdest=411}	{42=T/A:58:402:EXsrc=287:EXdest=411}	{42=T/A:58:402:EXsrc=287:EXdest=411}	{42=T/A:58:402:EXsrc=287:EXdest=411}	{42=T/A:58:402:EXsrc=287:EXdest=411}	{42=T/A:58:402:EXsrc=287:EXdest=411}	{42=T/A:58:402:EXsrc=287:EXdest=411}	{42=T/A:58:402:EXsrc=287:EXdest=411}	{42=T/A:58:402:EXsrc=287:EXdest=411}	{42=T/A:58:402:EXsrc=287:EXdest=411}	{42=T/A:58:402:EXsrc=287:EXdest=411}	{42=T/A:58:402:EXsrc=287:EXdest=411}	{42=T/A:58:402:EXsrc=287:EXdest=411}	{42=T/A:58:402:EXsrc=287:EXdest=411}	{42=T/A:58:402:EXsrc=287:EXdest=411}	{42=T/A:58:402:EXsrc=287:EXdest=411}	{42=T/A:58:402:EXsrc=287:EXdest=411}	{42=T/A:58:402:EXsrc=287:EXdest=411}	{42=T/A:58:402:EXsrc=287:EXdest=411}	{42=T/A:58:402:EXsrc=287:EXdest=411}	{42=T/A:58:402:EXsrc=287:EXdest=411}
Rv0357c	WP_003401829.1	adenylosuccinate synthetase	purA	[159]	{159=H/Q:24:301:EXsrc=303:EXdest=305}	{159=H/E:40:319:EXsrc=303:EXdest=262}	{159=H/Q:24:301:EXsrc=303:EXdest=305}	{159=H/Q:24:301:EXsrc=303:EXdest=305}	{159=H/E:40:319:EXsrc=303:EXdest=262}	{159=H/E:40:319:EXsrc=303:EXdest=262}	{159=H/E:40:319:EXsrc=303:EXdest=262}	{159=H/E:40:319:EXsrc=303:EXdest=262}	{159=H/E:40:319:EXsrc=303:EXdest=262}	{159=H/E:40:319:EXsrc=303:EXdest=262}	{159=H/E:40:319:EXsrc=303:EXdest=262}	{159=H/E:40:319:EXsrc=303:EXdest=262}	{159=H/Q:24:301:EXsrc=303:EXdest=305}	{159=H/E:40:319:EXsrc=303:EXdest=262}	{159=H/Q:24:301:EXsrc=303:EXdest=305}	{159=H/E:40:319:EXsrc=303:EXdest=262}	{159=H/Q:24:301:EXsrc=303:EXdest=305}	{159=H/Q:24:301:EXsrc=303:EXdest=305}	{159=H/E:40:319:EXsrc=303:EXdest=262}	{159=H/E:40:319:EXsrc=303:EXdest=262}	{159=H/E:40:319:EXsrc=303:EXdest=262}	{159=H/E:40:319:EXsrc=303:EXdest=262}
Rv3808c	WP_003900761.1	galactofuranosyl transferase GlfT	glfT2	[74, 349, 572]	{74=C/L:198:347:EXsrc=280:EXdest=307, 572=C/R:180:306:EXsrc=280:EXdest=255, 349=T/M:81:152:EXsrc=287:EXdest=314}	{74=C/L:198:347:EXsrc=280:EXdest=307, 572=C/R:180:306:EXsrc=280:EXdest=255, 349=T/M:81:152:EXsrc=287:EXdest=314}	{74=C/L:198:347:EXsrc=280:EXdest=307, 572=C/R:180:306:EXsrc=280:EXdest=255, 349=T/M:81:152:EXsrc=287:EXdest=314}	{74=C/L:198:347:EXsrc=280:EXdest=307, 572=C/R:180:306:EXsrc=280:EXdest=255, 349=T/M:81:152:EXsrc=287:EXdest=314}	{74=C/L:198:347:EXsrc=280:EXdest=307, 572=C/R:180:306:EXsrc=280:EXdest=255, 349=T/M:81:152:EXsrc=287:EXdest=314}	{74=C/L:198:347:EXsrc=280:EXdest=307, 572=C/R:180:306:EXsrc=280:EXdest=255, 349=T/M:81:152:EXsrc=287:EXdest=314}	{74=C/L:198:347:EXsrc=280:EXdest=307, 572=C/R:180:306:EXsrc=280:EXdest=255, 349=T/M:81:152:EXsrc=287:EXdest=314}	{74=C/L:198:347:EXsrc=280:EXdest=307, 572=C/R:180:306:EXsrc=280:EXdest=255, 349=T/M:81:152:EXsrc=287:EXdest=314}	{74=C/L:198:347:EXsrc=280:EXdest=307, 572=C/R:180:306:EXsrc=280:EXdest=255, 349=T/M:81:152:EXsrc=287:EXdest=314}	{74=C/L:198:347:EXsrc=280:EXdest=307, 572=C/R:180:306:EXsrc=280:EXdest=255, 349=T/M:81:152:EXsrc=287:EXdest=314}	{74=C/L:198:347:EXsrc=280:EXdest=307, 572=C/R:180:306:EXsrc=280:EXdest=255, 349=T/M:81:152:EXsrc=287:EXdest=314}	{74=C/L:198:347:EXsrc=280:EXdest=307, 572=C/R:180:306:EXsrc=280:EXdest=255, 349=T/M:81:152:EXsrc=287:EXdest=314}	{74=C/L:198:347:EXsrc=280:EXdest=307, 572=C/R:180:306:EXsrc=280:EXdest=255, 349=T/M:81:152:EXsrc=287:EXdest=314}	{74=C/L:198:347:EXsrc=280:EXdest=307, 572=C/R:180:306:EXsrc=280:EXdest=255, 349=T/M:81:152:EXsrc=287:EXdest=314}	{74=C/L:198:347:EXsrc=280:EXdest=307, 572=C/R:180:306:EXsrc=280:EXdest=255, 349=T/M:81:152:EXsrc=287:EXdest=314}	{74=C/L:198:347:EXsrc=280:EXdest=307, 572=C/R:180:306:EXsrc=280:EXdest=255, 349=T/M:81:152:EXsrc=287:EXdest=314}	{74=C/L:198:347:EXsrc=280:EXdest=307, 572=C/R:180:306:EXsrc=280:EXdest=255, 349=T/M:81:152:EXsrc=287:EXdest=314}	{74=C/L:198:347:EXsrc=280:EXdest=307, 572=C/R:180:306:EXsrc=280:EXdest=255, 349=T/M:81:152:EXsrc=287:EXdest=314}	{74=C/L:198:347:EXsrc=280:EXdest=307, 572=C/R:180:306:EXsrc=280:EXdest=255, 349=T/M:81:152:EXsrc=287:EXdest=314}	{74=C/L:198:347:EXsrc=280:EXdest=307, 572=C/R:180:306:EXsrc=280:EXdest=255, 349=T/M:81:152:EXsrc=287:EXdest=314}	{74=C/L:198:347:EXsrc=280:EXdest=307, 572=C/R:180:306:EXsrc=280:EXdest=255, 349=T/M:81:152:EXsrc=287:EXdest=314}	{74=C/L:198:347:EXsrc=280:EXdest=307, 572=C/R:180:306:EXsrc=280:EXdest=255, 349=T/M:81:152:EXsrc=287:EXdest=314}
Rv0808	WP_003404129.1	amidophosphoribosyltransferase	purF	[163, 212, 429]	{163=P/M:87:257:EXsrc=335:EXdest=314, 212=C/A:195:334:EXsrc=280:EXdest=411, 429=P/A:27:454:EXsrc=335:EXdest=411}	{163=P/A:27:454:EXsrc=335:EXdest=411, 212=C/A:195:334:EXsrc=280:EXdest=411, 429=P/A:27:454:EXsrc=335:EXdest=411}	{163=P/M:87:257:EXsrc=335:EXdest=314, 212=C/A:195:334:EXsrc=280:EXdest=411, 429=P/A:27:454:EXsrc=335:EXdest=411}	{163=P/M:87:257:EXsrc=335:EXdest=314, 212=C/A:195:334:EXsrc=280:EXdest=411, 429=P/A:27:454:EXsrc=335:EXdest=411}	{163=P/A:27:454:EXsrc=335:EXdest=411, 212=C/A:195:334:EXsrc=280:EXdest=411, 429=P/A:27:454:EXsrc=335:EXdest=411}	{163=P/A:27:454:EXsrc=335:EXdest=411, 212=C/A:195:334:EXsrc=280:EXdest=411, 429=P/A:27:454:EXsrc=335:EXdest=411}	{163=P/A:27:454:EXsrc=335:EXdest=411, 212=C/A:195:334:EXsrc=280:EXdest=411, 429=P/A:27:454:EXsrc=335:EXdest=411}	{163=P/V:68:421:EXsrc=335:EXdest=305, 212=C/A:195:334:EXsrc=280:EXdest=411, 429=P/A:27:454:EXsrc=335:EXdest=411}	{163=P/A:27:454:EXsrc=335:EXdest=411, 212=C/A:195:334:EXsrc=280:EXdest=411, 429=P/A:27:454:EXsrc=335:EXdest=411}	{163=P/T:38:286:EXsrc=335:EXdest=293, 212=C/A:195:334:EXsrc=280:EXdest=411, 429=P/A:27:454:EXsrc=335:EXdest=411}	{163=P/A:27:454:EXsrc=335:EXdest=411, 212=C/A:195:334:EXsrc=280:EXdest=411, 429=P/A:27:454:EXsrc=335:EXdest=411}	{163=P/A:27:454:EXsrc=335:EXdest=411, 212=C/A:195:334:EXsrc=280:EXdest=411, 429=P/A:27:454:EXsrc=335:EXdest=411}	{163=P/A:27:454:EXsrc=335:EXdest=411, 212=C/A:195:334:EXsrc=280:EXdest=411, 429=P/A:27:454:EXsrc=335:EXdest=411}	{163=P/T:38:286:EXsrc=335:EXdest=293, 212=C/A:195:334:EXsrc=280:EXdest=411, 429=P/A:27:454:EXsrc=335:EXdest=411}	{163=P/A:27:454:EXsrc=335:EXdest=411, 212=C/A:195:334:EXsrc=280:EXdest=411, 429=P/A:27:454:EXsrc=335:EXdest=411}	{163=P/A:27:454:EXsrc=335:EXdest=411, 212=C/A:195:334:EXsrc=280:EXdest=411, 429=P/A:27:454:EXsrc=335:EXdest=411}	{163=P/L:98:258:EXsrc=335:EXdest=307, 212=C/A:195:334:EXsrc=280:EXdest=411, 429=P/A:27:454:EXsrc=335:EXdest=411}	{163=P/M:87:257:EXsrc=335:EXdest=314, 212=C/A:195:334:EXsrc=280:EXdest=411, 429=P/A:27:454:EXsrc=335:EXdest=411}	{163=P/A:27:454:EXsrc=335:EXdest=411, 212=C/A:195:334:EXsrc=280:EXdest=411, 429=P/A:27:454:EXsrc=335:EXdest=411}	{163=P/S:74:392:EXsrc=335:EXdest=311, 212=C/A:195:334:EXsrc=280:EXdest=411, 429=P/A:27:454:EXsrc=335:EXdest=411}	{163=P/T:38:286:EXsrc=335:EXdest=293, 212=C/A:195:334:EXsrc=280:EXdest=411, 429=P/A:27:454:EXsrc=335:EXdest=411}	{163=P/T:38:286:EXsrc=335:EXdest=293, 212=C/A:195:334:EXsrc=280:EXdest=411, 429=P/A:27:454:EXsrc=335:EXdest=411}
Rv1566c	WP_003407798.1	hypothetical protein	-	[61, 88, 115]	{115=Q/A:91:499:EXsrc=386:EXdest=411, 88=Q/V:96:603:EXsrc=386:EXdest=305, 61=A/G:60:387:EXsrc=312:EXdest=321}	{115=Q/S:68:443:EXsrc=386:EXdest=311, 88=Q/V:96:603:EXsrc=386:EXdest=305, 61=A/G:60:387:EXsrc=312:EXdest=321}	{115=Q/A:91:499:EXsrc=386:EXdest=411, 88=Q/V:96:603:EXsrc=386:EXdest=305, 61=A/G:60:387:EXsrc=312:EXdest=321}	{115=Q/S:68:443:EXsrc=386:EXdest=311, 88=Q/V:96:603:EXsrc=386:EXdest=305, 61=A/G:60:387:EXsrc=312:EXdest=321}	{115=Q/S:68:443:EXsrc=386:EXdest=311, 88=Q/L:113:391:EXsrc=386:EXdest=307, 61=A/G:60:387:EXsrc=312:EXdest=321}	{115=Q/S:68:443:EXsrc=386:EXdest=311, 88=Q/M:101:504:EXsrc=386:EXdest=314, 61=A/G:60:387:EXsrc=312:EXdest=321}	{115=Q/S:68:443:EXsrc=386:EXdest=311, 88=Q/L:113:391:EXsrc=386:EXdest=307, 61=A/G:60:387:EXsrc=312:EXdest=321}	{115=Q/S:68:443:EXsrc=386:EXdest=311, 88=Q/V:96:603:EXsrc=386:EXdest=305, 61=A/G:60:387:EXsrc=312:EXdest=321}	{115=Q/S:68:443:EXsrc=386:EXdest=311, 88=Q/V:96:603:EXsrc=386:EXdest=305, 61=A/G:60:387:EXsrc=312:EXdest=321}	{115=Q/A:91:499:EXsrc=386:EXdest=411, 88=Q/V:96:603:EXsrc=386:EXdest=305, 61=A/G:60:387:EXsrc=312:EXdest=321}	{115=Q/S:68:443:EXsrc=386:EXdest=311, 88=Q/V:96:603:EXsrc=386:EXdest=305, 61=A/G:60:387:EXsrc=312:EXdest=321}	{115=Q/N:46:338:EXsrc=386:EXdest=258, 88=Q/V:96:603:EXsrc=386:EXdest=305, 61=A/G:60:387:EXsrc=312:EXdest=321}	{115=Q/A:91:499:EXsrc=386:EXdest=411, 88=Q/V:96:603:EXsrc=386:EXdest=305, 61=A/G:60:387:EXsrc=312:EXdest=321}	{115=Q/S:68:443:EXsrc=386:EXdest=311, 88=Q/V:96:603:EXsrc=386:EXdest=305, 61=A/G:60:387:EXsrc=312:EXdest=321}	{115=Q/A:91:499:EXsrc=386:EXdest=411, 88=Q/V:96:603:EXsrc=386:EXdest=305, 61=A/G:60:387:EXsrc=312:EXdest=321}	{115=Q/S:68:443:EXsrc=386:EXdest=311, 88=Q/V:96:603:EXsrc=386:EXdest=305, 61=A/G:60:387:EXsrc=312:EXdest=321}	{115=Q/A:91:499:EXsrc=386:EXdest=411, 88=Q/V:96:603:EXsrc=386:EXdest=305, 61=A/G:60:387:EXsrc=312:EXdest=321}	{115=Q/A:91:499:EXsrc=386:EXdest=411, 88=Q/V:96:603:EXsrc=386:EXdest=305, 61=A/G:60:387:EXsrc=312:EXdest=321}	{115=Q/S:68:443:EXsrc=386:EXdest=311, 88=Q/V:96:603:EXsrc=386:EXdest=305, 61=A/G:60:387:EXsrc=312:EXdest=321}	{115=Q/D:61:68:EXsrc=386:EXdest=225, 88=Q/V:96:603:EXsrc=386:EXdest=305, 61=A/G:60:387:EXsrc=312:EXdest=321}	{115=Q/A:91:499:EXsrc=386:EXdest=411, 88=Q/V:96:603:EXsrc=386:EXdest=305, 61=A/G:60:387:EXsrc=312:EXdest=321}	{115=Q/A:91:499:EXsrc=386:EXdest=411, 88=Q/V:96:603:EXsrc=386:EXdest=305, 61=A/G:60:387:EXsrc=312:EXdest=321}
Rv3278c	WP_003417130.1	transmembrane protein	-	[64, 120]	{64=W/G:184:162:EXsrc=142:EXdest=321, 120=D/H:81:298:EXsrc=258:EXdest=290}	{64=W/A:148:63:EXsrc=142:EXdest=411, 120=D/H:81:298:EXsrc=258:EXdest=290}	{64=W/G:184:162:EXsrc=142:EXdest=321, 120=D/H:81:298:EXsrc=258:EXdest=290}	{64=W/G:184:162:EXsrc=142:EXdest=321, 120=D/H:81:298:EXsrc=258:EXdest=290}	{64=W/L:61:177:EXsrc=142:EXdest=307, 120=D/H:81:298:EXsrc=258:EXdest=290}	{64=W/A:148:63:EXsrc=142:EXdest=411, 120=D/H:81:298:EXsrc=258:EXdest=290}	{64=W/G:184:162:EXsrc=142:EXdest=321, 120=D/H:81:298:EXsrc=258:EXdest=290}	{64=W/G:184:162:EXsrc=142:EXdest=321, 120=D/H:81:298:EXsrc=258:EXdest=290}	{64=W/G:184:162:EXsrc=142:EXdest=321, 120=D/H:81:298:EXsrc=258:EXdest=290}	{64=W/A:148:63:EXsrc=142:EXdest=411, 120=D/H:81:298:EXsrc=258:EXdest=290}	{64=W/L:61:177:EXsrc=142:EXdest=307, 120=D/H:81:298:EXsrc=258:EXdest=290}	{64=W/G:184:162:EXsrc=142:EXdest=321, 120=D/H:81:298:EXsrc=258:EXdest=290}	{64=W/A:148:63:EXsrc=142:EXdest=411, 120=D/H:81:298:EXsrc=258:EXdest=290}	{64=W/G:184:162:EXsrc=142:EXdest=321, 120=D/H:81:298:EXsrc=258:EXdest=290}	{64=W/G:184:162:EXsrc=142:EXdest=321, 120=D/H:81:298:EXsrc=258:EXdest=290}	{64=W/A:148:63:EXsrc=142:EXdest=411, 120=D/H:81:298:EXsrc=258:EXdest=290}	{64=W/G:184:162:EXsrc=142:EXdest=321, 120=D/H:81:298:EXsrc=258:EXdest=290}	{64=W/G:184:162:EXsrc=142:EXdest=321, 120=D/H:81:298:EXsrc=258:EXdest=290}	{64=W/L:61:177:EXsrc=142:EXdest=307, 120=D/H:81:298:EXsrc=258:EXdest=290}	{64=W/G:184:162:EXsrc=142:EXdest=321, 120=D/H:81:298:EXsrc=258:EXdest=290}	{64=W/A:148:63:EXsrc=142:EXdest=411, 120=D/H:81:298:EXsrc=258:EXdest=290}	{64=W/A:148:63:EXsrc=142:EXdest=411, 120=D/H:81:298:EXsrc=258:EXdest=290}
Rv1457c	WP_003407475.1	antibiotic ABC transporter permease	-	[112]	{112=P/A:27:454:EXsrc=335:EXdest=411}	{112=P/A:27:454:EXsrc=335:EXdest=411}	{112=P/A:27:454:EXsrc=335:EXdest=411}	{112=P/A:27:454:EXsrc=335:EXdest=411}	{112=P/A:27:454:EXsrc=335:EXdest=411}	{112=P/A:27:454:EXsrc=335:EXdest=411}	{112=P/A:27:454:EXsrc=335:EXdest=411}	{112=P/A:27:454:EXsrc=335:EXdest=411}	{112=P/A:27:454:EXsrc=335:EXdest=411}	{112=P/A:27:454:EXsrc=335:EXdest=411}	{112=P/A:27:454:EXsrc=335:EXdest=411}	{112=P/A:27:454:EXsrc=335:EXdest=411}	{112=P/A:27:454:EXsrc=335:EXdest=411}	{112=P/A:27:454:EXsrc=335:EXdest=411}	{112=P/A:27:454:EXsrc=335:EXdest=411}	{112=P/A:27:454:EXsrc=335:EXdest=411}	{112=P/A:27:454:EXsrc=335:EXdest=411}	{112=P/A:27:454:EXsrc=335:EXdest=411}	{112=P/A:27:454:EXsrc=335:EXdest=411}	{112=P/A:27:454:EXsrc=335:EXdest=411}	{112=P/A:27:454:EXsrc=335:EXdest=411}	{112=P/A:27:454:EXsrc=335:EXdest=411}
Rv3024c	WP_003415909.1	tRNA-specific 2-thiouridylase	trmU	[280, 305]	{305=E/S:80:355:EXsrc=363:EXdest=311, 280=R/E:54:250:EXsrc=259:EXdest=262}	{305=E/G:98:407:EXsrc=363:EXdest=321, 280=R/E:54:250:EXsrc=259:EXdest=262}	{305=E/S:80:355:EXsrc=363:EXdest=311, 280=R/E:54:250:EXsrc=259:EXdest=262}	{305=E/S:80:355:EXsrc=363:EXdest=311, 280=R/E:54:250:EXsrc=259:EXdest=262}	{305=E/G:98:407:EXsrc=363:EXdest=321, 280=R/E:54:250:EXsrc=259:EXdest=262}	{305=E/G:98:407:EXsrc=363:EXdest=321, 280=R/D:96:124:EXsrc=259:EXdest=225}	{305=E/G:98:407:EXsrc=363:EXdest=321, 280=R/E:54:250:EXsrc=259:EXdest=262}	{305=E/G:98:407:EXsrc=363:EXdest=321, 280=R/E:54:250:EXsrc=259:EXdest=262}	{305=E/G:98:407:EXsrc=363:EXdest=321, 280=R/D:96:124:EXsrc=259:EXdest=225}	{305=E/G:98:407:EXsrc=363:EXdest=321, 280=R/D:96:124:EXsrc=259:EXdest=225}	{305=E/G:98:407:EXsrc=363:EXdest=321, 280=R/E:54:250:EXsrc=259:EXdest=262}	{305=E/G:98:407:EXsrc=363:EXdest=321, 280=R/E:54:250:EXsrc=259:EXdest=262}	{305=E/G:98:407:EXsrc=363:EXdest=321, 280=R/D:96:124:EXsrc=259:EXdest=225}	{305=E/G:98:407:EXsrc=363:EXdest=321, 280=R/E:54:250:EXsrc=259:EXdest=262}	{305=E/G:98:407:EXsrc=363:EXdest=321, 280=R/E:54:250:EXsrc=259:EXdest=262}	{305=E/G:98:407:EXsrc=363:EXdest=321, 280=R/E:54:250:EXsrc=259:EXdest=262}	{305=E/S:80:355:EXsrc=363:EXdest=311, 280=R/E:54:250:EXsrc=259:EXdest=262}	{305=E/S:80:355:EXsrc=363:EXdest=311, 280=R/E:54:250:EXsrc=259:EXdest=262}	{305=E/G:98:407:EXsrc=363:EXdest=321, 280=R/E:54:250:EXsrc=259:EXdest=262}	{305=E/G:98:407:EXsrc=363:EXdest=321, 280=R/E:54:250:EXsrc=259:EXdest=262}	{305=E/G:98:407:EXsrc=363:EXdest=321, 280=R/D:96:124:EXsrc=259:EXdest=225}	{305=E/G:98:407:EXsrc=363:EXdest=321, 280=R/E:54:250:EXsrc=259:EXdest=262}
Rv3496c	WP_003418966.1	Mce family protein Mce4D	mce4D	[164, 182, 282, 298, 299, 406]	{164=G/S:56:304:EXsrc=228:EXdest=311, 182=H/R:29:275:EXsrc=303:EXdest=255, 406=T/V:69:362:EXsrc=287:EXdest=305, 282=T/I:89:198:EXsrc=287:EXdest=293, 298=G/P:42:140:EXsrc=228:EXdest=192, 299=P/N:91:352:EXsrc=335:EXdest=258}	{164=G/T:59:187:EXsrc=228:EXdest=293, 182=H/R:29:275:EXsrc=303:EXdest=255, 406=T/Q:42:308:EXsrc=287:EXdest=305, 282=T/I:89:198:EXsrc=287:EXdest=293, 298=G/P:42:140:EXsrc=228:EXdest=192, 299=P/H:77:369:EXsrc=335:EXdest=290}	{164=G/S:56:304:EXsrc=228:EXdest=311, 182=H/R:29:275:EXsrc=303:EXdest=255, 406=T/V:69:362:EXsrc=287:EXdest=305, 282=T/I:89:198:EXsrc=287:EXdest=293, 298=G/P:42:140:EXsrc=228:EXdest=192, 299=P/N:91:352:EXsrc=335:EXdest=258}	{164=G/S:56:304:EXsrc=228:EXdest=311, 182=H/R:29:275:EXsrc=303:EXdest=255, 406=T/V:69:362:EXsrc=287:EXdest=305, 282=T/I:89:198:EXsrc=287:EXdest=293, 298=G/P:42:140:EXsrc=228:EXdest=192, 299=P/N:91:352:EXsrc=335:EXdest=258}	{164=G/S:56:304:EXsrc=228:EXdest=311, 182=H/R:29:275:EXsrc=303:EXdest=255, 406=T/Q:42:308:EXsrc=287:EXdest=305, 282=T/L:92:271:EXsrc=287:EXdest=307, 298=G/P:42:140:EXsrc=228:EXdest=192, 299=P/N:91:352:EXsrc=335:EXdest=258}	{164=G/T:59:187:EXsrc=228:EXdest=293, 182=H/R:29:275:EXsrc=303:EXdest=255, 406=T/Q:42:308:EXsrc=287:EXdest=305, 282=T/I:89:198:EXsrc=287:EXdest=293, 298=G/P:42:140:EXsrc=228:EXdest=192, 299=P/N:91:352:EXsrc=335:EXdest=258}	{164=G/A:60:369:EXsrc=228:EXdest=411, 182=H/R:29:275:EXsrc=303:EXdest=255, 406=T/Q:42:308:EXsrc=287:EXdest=305, 282=T/I:89:198:EXsrc=287:EXdest=293, 298=G/P:42:140:EXsrc=228:EXdest=192, 299=P/N:91:352:EXsrc=335:EXdest=258}	{164=G/S:56:304:EXsrc=228:EXdest=311, 182=H/R:29:275:EXsrc=303:EXdest=255, 406=T/Q:42:308:EXsrc=287:EXdest=305, 282=T/I:89:198:EXsrc=287:EXdest=293, 298=G/P:42:140:EXsrc=228:EXdest=192, 299=P/N:91:352:EXsrc=335:EXdest=258}	{164=G/A:60:369:EXsrc=228:EXdest=411, 182=H/R:29:275:EXsrc=303:EXdest=255, 406=T/Q:42:308:EXsrc=287:EXdest=305, 282=T/I:89:198:EXsrc=287:EXdest=293, 298=G/P:42:140:EXsrc=228:EXdest=192, 299=P/N:91:352:EXsrc=335:EXdest=258}	{164=G/T:59:187:EXsrc=228:EXdest=293, 182=H/R:29:275:EXsrc=303:EXdest=255, 406=T/Q:42:308:EXsrc=287:EXdest=305, 282=T/L:92:271:EXsrc=287:EXdest=307, 298=G/P:42:140:EXsrc=228:EXdest=192, 299=P/N:91:352:EXsrc=335:EXdest=258}	{164=G/A:60:369:EXsrc=228:EXdest=411, 182=H/R:29:275:EXsrc=303:EXdest=255, 406=T/Q:42:308:EXsrc=287:EXdest=305, 282=T/I:89:198:EXsrc=287:EXdest=293, 298=G/P:42:140:EXsrc=228:EXdest=192, 299=P/N:91:352:EXsrc=335:EXdest=258}	{164=G/A:60:369:EXsrc=228:EXdest=411, 182=H/R:29:275:EXsrc=303:EXdest=255, 406=T/Q:42:308:EXsrc=287:EXdest=305, 282=T/L:92:271:EXsrc=287:EXdest=307, 298=G/P:42:140:EXsrc=228:EXdest=192, 299=P/N:91:352:EXsrc=335:EXdest=258}	{164=G/T:59:187:EXsrc=228:EXdest=293, 182=H/R:29:275:EXsrc=303:EXdest=255, 406=T/Q:42:308:EXsrc=287:EXdest=305, 282=T/I:89:198:EXsrc=287:EXdest=293, 298=G/P:42:140:EXsrc=228:EXdest=192, 299=P/N:91:352:EXsrc=335:EXdest=258}	{164=G/T:59:187:EXsrc=228:EXdest=293, 182=H/R:29:275:EXsrc=303:EXdest=255, 406=T/Q:42:308:EXsrc=287:EXdest=305, 282=T/L:92:271:EXsrc=287:EXdest=307, 298=G/P:42:140:EXsrc=228:EXdest=192, 299=P/N:91:352:EXsrc=335:EXdest=258}	{164=G/S:56:304:EXsrc=228:EXdest=311, 182=H/R:29:275:EXsrc=303:EXdest=255, 406=T/E:65:212:EXsrc=287:EXdest=262, 282=T/I:89:198:EXsrc=287:EXdest=293, 298=G/P:42:140:EXsrc=228:EXdest=192, 299=P/N:91:352:EXsrc=335:EXdest=258}	{164=G/S:56:304:EXsrc=228:EXdest=311, 182=H/R:29:275:EXsrc=303:EXdest=255, 406=T/E:65:212:EXsrc=287:EXdest=262, 282=T/I:89:198:EXsrc=287:EXdest=293, 298=G/P:42:140:EXsrc=228:EXdest=192, 299=P/N:91:352:EXsrc=335:EXdest=258}	{164=G/S:56:304:EXsrc=228:EXdest=311, 182=H/R:29:275:EXsrc=303:EXdest=255, 406=T/V:69:362:EXsrc=287:EXdest=305, 282=T/I:89:198:EXsrc=287:EXdest=293, 298=G/P:42:140:EXsrc=228:EXdest=192, 299=P/N:91:352:EXsrc=335:EXdest=258}	{164=G/S:56:304:EXsrc=228:EXdest=311, 182=H/R:29:275:EXsrc=303:EXdest=255, 406=T/V:69:362:EXsrc=287:EXdest=305, 282=T/I:89:198:EXsrc=287:EXdest=293, 298=G/P:42:140:EXsrc=228:EXdest=192, 299=P/N:91:352:EXsrc=335:EXdest=258}	{164=G/A:60:369:EXsrc=228:EXdest=411, 182=H/R:29:275:EXsrc=303:EXdest=255, 406=T/Q:42:308:EXsrc=287:EXdest=305, 282=T/I:89:198:EXsrc=287:EXdest=293, 298=G/P:42:140:EXsrc=228:EXdest=192, 299=P/N:91:352:EXsrc=335:EXdest=258}	{164=G/S:56:304:EXsrc=228:EXdest=311, 182=H/R:29:275:EXsrc=303:EXdest=255, 406=T/Q:42:308:EXsrc=287:EXdest=305, 282=T/L:92:271:EXsrc=287:EXdest=307, 298=G/P:42:140:EXsrc=228:EXdest=192, 299=P/N:91:352:EXsrc=335:EXdest=258}	{164=G/T:59:187:EXsrc=228:EXdest=293, 182=H/R:29:275:EXsrc=303:EXdest=255, 406=T/Q:42:308:EXsrc=287:EXdest=305, 282=T/L:92:271:EXsrc=287:EXdest=307, 298=G/P:42:140:EXsrc=228:EXdest=192, 299=P/N:91:352:EXsrc=335:EXdest=258}	{164=G/T:59:187:EXsrc=228:EXdest=293, 182=H/R:29:275:EXsrc=303:EXdest=255, 406=T/Q:42:308:EXsrc=287:EXdest=305, 282=T/I:89:198:EXsrc=287:EXdest=293, 298=G/P:42:140:EXsrc=228:EXdest=192, 299=P/N:91:352:EXsrc=335:EXdest=258}
Rv0530	WP_003898495.1	hypothetical protein	-	[266, 376]	{376=R/P:103:145:EXsrc=259:EXdest=192, 266=G/S:56:304:EXsrc=228:EXdest=311}	{376=R/A:112:459:EXsrc=259:EXdest=411, 266=G/S:56:304:EXsrc=228:EXdest=311}	{376=R/P:103:145:EXsrc=259:EXdest=192, 266=G/S:56:304:EXsrc=228:EXdest=311}	{376=R/P:103:145:EXsrc=259:EXdest=192, 266=G/S:56:304:EXsrc=228:EXdest=311}	{376=R/P:103:145:EXsrc=259:EXdest=192, 266=G/S:56:304:EXsrc=228:EXdest=311}	{376=R/A:112:459:EXsrc=259:EXdest=411, 266=G/S:56:304:EXsrc=228:EXdest=311}	{376=R/P:103:145:EXsrc=259:EXdest=192, 266=G/S:56:304:EXsrc=228:EXdest=311}	{376=R/P:103:145:EXsrc=259:EXdest=192, 266=G/S:56:304:EXsrc=228:EXdest=311}	{376=R/P:103:145:EXsrc=259:EXdest=192, 266=G/S:56:304:EXsrc=228:EXdest=311}	{376=R/P:103:145:EXsrc=259:EXdest=192, 266=G/S:56:304:EXsrc=228:EXdest=311}	{376=R/P:103:145:EXsrc=259:EXdest=192, 266=G/S:56:304:EXsrc=228:EXdest=311}	{376=R/P:103:145:EXsrc=259:EXdest=192, 266=G/N:80:210:EXsrc=228:EXdest=258}	{376=R/P:103:145:EXsrc=259:EXdest=192, 266=G/S:56:304:EXsrc=228:EXdest=311}	{376=R/P:103:145:EXsrc=259:EXdest=192, 266=G/S:56:304:EXsrc=228:EXdest=311}	{376=R/P:103:145:EXsrc=259:EXdest=192, 266=G/S:56:304:EXsrc=228:EXdest=311}	{376=R/P:103:145:EXsrc=259:EXdest=192, 266=G/S:56:304:EXsrc=228:EXdest=311}	{376=R/P:103:145:EXsrc=259:EXdest=192, 266=G/S:56:304:EXsrc=228:EXdest=311}	{376=R/P:103:145:EXsrc=259:EXdest=192, 266=G/S:56:304:EXsrc=228:EXdest=311}	{376=R/P:103:145:EXsrc=259:EXdest=192, 266=G/S:56:304:EXsrc=228:EXdest=311}	{376=R/P:103:145:EXsrc=259:EXdest=192, 266=G/S:56:304:EXsrc=228:EXdest=311}	{376=R/G:125:251:EXsrc=259:EXdest=321, 266=G/S:56:304:EXsrc=228:EXdest=311}	{376=R/A:112:459:EXsrc=259:EXdest=411, 266=G/S:56:304:EXsrc=228:EXdest=311}
Rv3460c	WP_003418360.1	30S ribosomal protein S13	rpsM	[55]	{55=H/Q:24:301:EXsrc=303:EXdest=305}	{55=H/Q:24:301:EXsrc=303:EXdest=305}	{55=H/Q:24:301:EXsrc=303:EXdest=305}	{55=H/Q:24:301:EXsrc=303:EXdest=305}	{55=H/Q:24:301:EXsrc=303:EXdest=305}	{55=H/Q:24:301:EXsrc=303:EXdest=305}	{55=H/V:84:255:EXsrc=303:EXdest=305}	{55=H/Q:24:301:EXsrc=303:EXdest=305}	{55=H/V:84:255:EXsrc=303:EXdest=305}	{55=H/Q:24:301:EXsrc=303:EXdest=305}	{55=H/Q:24:301:EXsrc=303:EXdest=305}	{55=H/Q:24:301:EXsrc=303:EXdest=305}	{55=H/Q:24:301:EXsrc=303:EXdest=305}	{55=H/Q:24:301:EXsrc=303:EXdest=305}	{55=H/Q:24:301:EXsrc=303:EXdest=305}	{55=H/Q:24:301:EXsrc=303:EXdest=305}	{55=H/Q:24:301:EXsrc=303:EXdest=305}	{55=H/Q:24:301:EXsrc=303:EXdest=305}	{55=H/V:84:255:EXsrc=303:EXdest=305}	{55=H/K:32:332:EXsrc=303:EXdest=225}	{55=H/Q:24:301:EXsrc=303:EXdest=305}	{55=H/Q:24:301:EXsrc=303:EXdest=305}
Rv0413	WP_003402111.1	8-oxo-dGTP diphosphatase	mutT3	[81]	{81=T/A:58:402:EXsrc=287:EXdest=411}	{81=T/A:58:402:EXsrc=287:EXdest=411}	{81=T/A:58:402:EXsrc=287:EXdest=411}	{81=T/A:58:402:EXsrc=287:EXdest=411}	{81=T/A:58:402:EXsrc=287:EXdest=411}	{81=T/A:58:402:EXsrc=287:EXdest=411}	{81=T/A:58:402:EXsrc=287:EXdest=411}	{81=T/A:58:402:EXsrc=287:EXdest=411}	{81=T/A:58:402:EXsrc=287:EXdest=411}	{81=T/A:58:402:EXsrc=287:EXdest=411}	{81=T/A:58:402:EXsrc=287:EXdest=411}	{81=T/A:58:402:EXsrc=287:EXdest=411}	{81=T/A:58:402:EXsrc=287:EXdest=411}	{81=T/A:58:402:EXsrc=287:EXdest=411}	{81=T/A:58:402:EXsrc=287:EXdest=411}	{81=T/A:58:402:EXsrc=287:EXdest=411}	{81=T/A:58:402:EXsrc=287:EXdest=411}	{81=T/A:58:402:EXsrc=287:EXdest=411}	{81=T/A:58:402:EXsrc=287:EXdest=411}	{81=T/A:58:402:EXsrc=287:EXdest=411}	{81=T/A:58:402:EXsrc=287:EXdest=411}	{81=T/A:58:402:EXsrc=287:EXdest=411}
Rv0655	WP_003403363.1	ABC transporter ATP-binding protein	mkl	[158]	{158=K/T:78:476:EXsrc=409:EXdest=293}	{158=K/T:78:476:EXsrc=409:EXdest=293}	{158=K/T:78:476:EXsrc=409:EXdest=293}	{158=K/T:78:476:EXsrc=409:EXdest=293}	{158=K/N:94:457:EXsrc=409:EXdest=258}	{158=K/T:78:476:EXsrc=409:EXdest=293}	{158=K/H:32:362:EXsrc=409:EXdest=290}	{158=K/N:94:457:EXsrc=409:EXdest=258}	{158=K/H:32:362:EXsrc=409:EXdest=290}	{158=K/D:101:465:EXsrc=409:EXdest=225}	{158=K/H:32:362:EXsrc=409:EXdest=290}	{158=K/N:94:457:EXsrc=409:EXdest=258}	{158=K/H:32:362:EXsrc=409:EXdest=290}	{158=K/N:94:457:EXsrc=409:EXdest=258}	{158=K/N:94:457:EXsrc=409:EXdest=258}	{158=K/N:94:457:EXsrc=409:EXdest=258}	{158=K/T:78:476:EXsrc=409:EXdest=293}	{158=K/T:78:476:EXsrc=409:EXdest=293}	{158=K/H:32:362:EXsrc=409:EXdest=290}	{158=K/N:94:457:EXsrc=409:EXdest=258}	{158=K/D:101:465:EXsrc=409:EXdest=225}	{158=K/S:121:376:EXsrc=409:EXdest=311}
Rv1743	WP_003898998.1	serine/threonine-protein kinase PknE	pknE	[114]	{114=P/T:38:286:EXsrc=335:EXdest=293}	{114=P/A:27:454:EXsrc=335:EXdest=411}	{114=P/T:38:286:EXsrc=335:EXdest=293}	{114=P/T:38:286:EXsrc=335:EXdest=293}	{114=P/R:103:254:EXsrc=335:EXdest=255}	{114=P/A:27:454:EXsrc=335:EXdest=411}	{114=P/A:27:454:EXsrc=335:EXdest=411}	{114=P/T:38:286:EXsrc=335:EXdest=293}	{114=P/R:103:254:EXsrc=335:EXdest=255}	{114=P/A:27:454:EXsrc=335:EXdest=411}	{114=P/R:103:254:EXsrc=335:EXdest=255}	{114=P/A:27:454:EXsrc=335:EXdest=411}	{114=P/A:27:454:EXsrc=335:EXdest=411}	{114=P/A:27:454:EXsrc=335:EXdest=411}	{114=P/A:27:454:EXsrc=335:EXdest=411}	{114=P/T:38:286:EXsrc=335:EXdest=293}	{114=P/T:38:286:EXsrc=335:EXdest=293}	{114=P/T:38:286:EXsrc=335:EXdest=293}	{114=P/R:103:254:EXsrc=335:EXdest=255}	{114=P/A:27:454:EXsrc=335:EXdest=411}	{114=P/A:27:454:EXsrc=335:EXdest=411}	{114=P/A:27:454:EXsrc=335:EXdest=411}
Rv2448c	WP_003899325.1	valine--tRNA ligase	valS	[77, 515, 574]	{515=T/D:85:190:EXsrc=287:EXdest=225, 77=Q/L:113:391:EXsrc=386:EXdest=307, 574=V/A:64:389:EXsrc=277:EXdest=411}	{515=T/E:65:212:EXsrc=287:EXdest=262, 77=Q/L:113:391:EXsrc=386:EXdest=307, 574=V/A:64:389:EXsrc=277:EXdest=411}	{515=T/D:85:190:EXsrc=287:EXdest=225, 77=Q/L:113:391:EXsrc=386:EXdest=307, 574=V/A:64:389:EXsrc=277:EXdest=411}	{515=T/D:85:190:EXsrc=287:EXdest=225, 77=Q/L:113:391:EXsrc=386:EXdest=307, 574=V/A:64:389:EXsrc=277:EXdest=411}	{515=T/Q:42:308:EXsrc=287:EXdest=305, 77=Q/L:113:391:EXsrc=386:EXdest=307, 574=V/A:64:389:EXsrc=277:EXdest=411}	{515=T/E:65:212:EXsrc=287:EXdest=262, 77=Q/L:113:391:EXsrc=386:EXdest=307, 574=V/A:64:389:EXsrc=277:EXdest=411}	{515=T/Q:42:308:EXsrc=287:EXdest=305, 77=Q/L:113:391:EXsrc=386:EXdest=307, 574=V/A:64:389:EXsrc=277:EXdest=411}	{515=T/Q:42:308:EXsrc=287:EXdest=305, 77=Q/L:113:391:EXsrc=386:EXdest=307, 574=V/A:64:389:EXsrc=277:EXdest=411}	{515=T/Q:42:308:EXsrc=287:EXdest=305, 77=Q/L:113:391:EXsrc=386:EXdest=307, 574=V/A:64:389:EXsrc=277:EXdest=411}	{515=T/K:78:256:EXsrc=287:EXdest=225, 77=Q/L:113:391:EXsrc=386:EXdest=307, 574=V/A:64:389:EXsrc=277:EXdest=411}	{515=T/E:65:212:EXsrc=287:EXdest=262, 77=Q/L:113:391:EXsrc=386:EXdest=307, 574=V/A:64:389:EXsrc=277:EXdest=411}	{515=T/K:78:256:EXsrc=287:EXdest=225, 77=Q/L:113:391:EXsrc=386:EXdest=307, 574=V/A:64:389:EXsrc=277:EXdest=411}	{515=T/E:65:212:EXsrc=287:EXdest=262, 77=Q/L:113:391:EXsrc=386:EXdest=307, 574=V/A:64:389:EXsrc=277:EXdest=411}	{515=T/R:71:299:EXsrc=287:EXdest=255, 77=Q/L:113:391:EXsrc=386:EXdest=307, 574=V/A:64:389:EXsrc=277:EXdest=411}	{515=T/E:65:212:EXsrc=287:EXdest=262, 77=Q/L:113:391:EXsrc=386:EXdest=307, 574=V/A:64:389:EXsrc=277:EXdest=411}	{515=T/E:65:212:EXsrc=287:EXdest=262, 77=Q/L:113:391:EXsrc=386:EXdest=307, 574=V/A:64:389:EXsrc=277:EXdest=411}	{515=T/E:65:212:EXsrc=287:EXdest=262, 77=Q/L:113:391:EXsrc=386:EXdest=307, 574=V/A:64:389:EXsrc=277:EXdest=411}	{515=T/D:85:190:EXsrc=287:EXdest=225, 77=Q/L:113:391:EXsrc=386:EXdest=307, 574=V/A:64:389:EXsrc=277:EXdest=411}	{515=T/E:65:212:EXsrc=287:EXdest=262, 77=Q/L:113:391:EXsrc=386:EXdest=307, 574=V/A:64:389:EXsrc=277:EXdest=411}	{515=T/R:71:299:EXsrc=287:EXdest=255, 77=Q/L:113:391:EXsrc=386:EXdest=307, 574=V/A:64:389:EXsrc=277:EXdest=411}	{515=T/E:65:212:EXsrc=287:EXdest=262, 77=Q/L:113:391:EXsrc=386:EXdest=307, 574=V/A:64:389:EXsrc=277:EXdest=411}	{515=T/E:65:212:EXsrc=287:EXdest=262, 77=Q/L:113:391:EXsrc=386:EXdest=307, 574=V/A:64:389:EXsrc=277:EXdest=411}
Rv2711	WP_003413962.1	iron-dependent repressor and activator IdeR	ideR	[216]	{216=T/E:65:212:EXsrc=287:EXdest=262}	{216=T/E:65:212:EXsrc=287:EXdest=262}	{216=T/E:65:212:EXsrc=287:EXdest=262}	{216=T/E:65:212:EXsrc=287:EXdest=262}	{216=T/D:85:190:EXsrc=287:EXdest=225}	{216=T/E:65:212:EXsrc=287:EXdest=262}	{216=T/E:65:212:EXsrc=287:EXdest=262}	{216=T/E:65:212:EXsrc=287:EXdest=262}	{216=T/E:65:212:EXsrc=287:EXdest=262}	{216=T/E:65:212:EXsrc=287:EXdest=262}	{216=T/E:65:212:EXsrc=287:EXdest=262}	{216=T/E:65:212:EXsrc=287:EXdest=262}	{216=T/E:65:212:EXsrc=287:EXdest=262}	{216=T/E:65:212:EXsrc=287:EXdest=262}	{216=T/E:65:212:EXsrc=287:EXdest=262}	{216=T/E:65:212:EXsrc=287:EXdest=262}	{216=T/E:65:212:EXsrc=287:EXdest=262}	{216=T/E:65:212:EXsrc=287:EXdest=262}	{216=T/E:65:212:EXsrc=287:EXdest=262}	{216=T/D:85:190:EXsrc=287:EXdest=225}	{216=T/E:65:212:EXsrc=287:EXdest=262}	{216=T/E:65:212:EXsrc=287:EXdest=262}
Rv2710	WP_003413958.1	RNA polymerase sigma factor SigB	sigB	[267]	{267=H/Q:24:301:EXsrc=303:EXdest=305}	{267=H/Q:24:301:EXsrc=303:EXdest=305}	{267=H/Q:24:301:EXsrc=303:EXdest=305}	{267=H/Q:24:301:EXsrc=303:EXdest=305}	{267=H/Q:24:301:EXsrc=303:EXdest=305}	{267=H/Q:24:301:EXsrc=303:EXdest=305}	{267=H/Q:24:301:EXsrc=303:EXdest=305}	{267=H/Q:24:301:EXsrc=303:EXdest=305}	{267=H/Q:24:301:EXsrc=303:EXdest=305}	{267=H/Q:24:301:EXsrc=303:EXdest=305}	{267=H/Q:24:301:EXsrc=303:EXdest=305}	{267=H/Q:24:301:EXsrc=303:EXdest=305}	{267=H/Q:24:301:EXsrc=303:EXdest=305}	{267=H/Q:24:301:EXsrc=303:EXdest=305}	{267=H/Q:24:301:EXsrc=303:EXdest=305}	{267=H/Q:24:301:EXsrc=303:EXdest=305}	{267=H/Q:24:301:EXsrc=303:EXdest=305}	{267=H/Q:24:301:EXsrc=303:EXdest=305}	{267=H/Q:24:301:EXsrc=303:EXdest=305}	{267=H/Q:24:301:EXsrc=303:EXdest=305}	{267=H/Q:24:301:EXsrc=303:EXdest=305}	{267=H/Q:24:301:EXsrc=303:EXdest=305}
Rv0775	WP_003403945.1	hypothetical protein	-	[71, 90, 127, 134, 162, 180]	{162=C/A:195:334:EXsrc=280:EXdest=411, 180=R/A:112:459:EXsrc=259:EXdest=411, 134=M/Q:101:394:EXsrc=307:EXdest=305, 71=I/H:94:221:EXsrc=252:EXdest=290, 90=P/A:27:454:EXsrc=335:EXdest=411, 127=L/H:99:288:EXsrc=248:EXdest=290}	{162=C/T:149:121:EXsrc=280:EXdest=293, 180=R/D:96:124:EXsrc=259:EXdest=225, 134=M/Q:101:394:EXsrc=307:EXdest=305, 71=I/R:97:124:EXsrc=252:EXdest=255, 90=P/A:27:454:EXsrc=335:EXdest=411, 127=L/Q:113:250:EXsrc=248:EXdest=305}	{162=C/A:195:334:EXsrc=280:EXdest=411, 180=R/A:112:459:EXsrc=259:EXdest=411, 134=M/Q:101:394:EXsrc=307:EXdest=305, 71=I/N:149:172:EXsrc=252:EXdest=258, 90=P/A:27:454:EXsrc=335:EXdest=411, 127=L/H:99:288:EXsrc=248:EXdest=290}	{162=C/A:195:334:EXsrc=280:EXdest=411, 180=R/S:110:270:EXsrc=259:EXdest=311, 134=M/Q:101:394:EXsrc=307:EXdest=305, 71=I/H:94:221:EXsrc=252:EXdest=290, 90=P/A:27:454:EXsrc=335:EXdest=411, 127=L/H:99:288:EXsrc=248:EXdest=290}	{162=C/S:112:258:EXsrc=280:EXdest=311, 180=R/G:125:251:EXsrc=259:EXdest=321, 134=M/Q:101:394:EXsrc=307:EXdest=305, 71=I/R:97:124:EXsrc=252:EXdest=255, 90=P/S:74:392:EXsrc=335:EXdest=311, 127=L/Q:113:250:EXsrc=248:EXdest=305}	{162=C/T:149:121:EXsrc=280:EXdest=293, 180=R/D:96:124:EXsrc=259:EXdest=225, 134=M/Q:101:394:EXsrc=307:EXdest=305, 71=I/R:97:124:EXsrc=252:EXdest=255, 90=P/A:27:454:EXsrc=335:EXdest=411, 127=L/Q:113:250:EXsrc=248:EXdest=305}	{162=C/T:149:121:EXsrc=280:EXdest=293, 180=R/D:96:124:EXsrc=259:EXdest=225, 134=M/Q:101:394:EXsrc=307:EXdest=305, 71=I/R:97:124:EXsrc=252:EXdest=255, 90=P/A:27:454:EXsrc=335:EXdest=411, 127=L/Q:113:250:EXsrc=248:EXdest=305}	{162=C/T:149:121:EXsrc=280:EXdest=293, 180=R/D:96:124:EXsrc=259:EXdest=225, 134=M/Q:101:394:EXsrc=307:EXdest=305, 71=I/R:97:124:EXsrc=252:EXdest=255, 90=P/A:27:454:EXsrc=335:EXdest=411, 127=L/H:99:288:EXsrc=248:EXdest=290}	{162=C/T:149:121:EXsrc=280:EXdest=293, 180=R/E:54:250:EXsrc=259:EXdest=262, 134=M/Q:101:394:EXsrc=307:EXdest=305, 71=I/Q:109:191:EXsrc=252:EXdest=305, 90=P/A:27:454:EXsrc=335:EXdest=411, 127=L/Q:113:250:EXsrc=248:EXdest=305}	{162=C/T:149:121:EXsrc=280:EXdest=293, 180=R/D:96:124:EXsrc=259:EXdest=225, 134=M/Q:101:394:EXsrc=307:EXdest=305, 71=I/R:97:124:EXsrc=252:EXdest=255, 90=P/A:27:454:EXsrc=335:EXdest=411, 127=L/Q:113:250:EXsrc=248:EXdest=305}	{162=C/T:149:121:EXsrc=280:EXdest=293, 180=R/D:96:124:EXsrc=259:EXdest=225, 134=M/Q:101:394:EXsrc=307:EXdest=305, 71=I/R:97:124:EXsrc=252:EXdest=255, 90=P/A:27:454:EXsrc=335:EXdest=411, 127=L/Q:113:250:EXsrc=248:EXdest=305}	{162=C/R:180:306:EXsrc=280:EXdest=255, 180=R/D:96:124:EXsrc=259:EXdest=225, 134=M/E:126:287:EXsrc=307:EXdest=262, 71=I/R:97:124:EXsrc=252:EXdest=255, 90=P/A:27:454:EXsrc=335:EXdest=411, 127=L/Q:113:250:EXsrc=248:EXdest=305}	{162=C/T:149:121:EXsrc=280:EXdest=293, 180=R/E:54:250:EXsrc=259:EXdest=262, 134=M/Q:101:394:EXsrc=307:EXdest=305, 71=I/R:97:124:EXsrc=252:EXdest=255, 90=P/A:27:454:EXsrc=335:EXdest=411, 127=L/Q:113:250:EXsrc=248:EXdest=305}	{162=C/N:139:109:EXsrc=280:EXdest=258, 180=R/A:112:459:EXsrc=259:EXdest=411, 134=M/Q:101:394:EXsrc=307:EXdest=305, 71=I/R:97:124:EXsrc=252:EXdest=255, 90=P/A:27:454:EXsrc=335:EXdest=411, 127=L/H:99:288:EXsrc=248:EXdest=290}	{162=C/T:149:121:EXsrc=280:EXdest=293, 180=R/D:96:124:EXsrc=259:EXdest=225, 134=M/E:126:287:EXsrc=307:EXdest=262, 71=I/R:97:124:EXsrc=252:EXdest=255, 90=P/A:27:454:EXsrc=335:EXdest=411, 127=L/Q:113:250:EXsrc=248:EXdest=305}	{162=C/T:149:121:EXsrc=280:EXdest=293, 180=R/E:54:250:EXsrc=259:EXdest=262, 134=M/Q:101:394:EXsrc=307:EXdest=305, 71=I/R:97:124:EXsrc=252:EXdest=255, 90=P/A:27:454:EXsrc=335:EXdest=411, 127=L/H:99:288:EXsrc=248:EXdest=290}	{162=C/A:195:334:EXsrc=280:EXdest=411, 180=R/S:110:270:EXsrc=259:EXdest=311, 134=M/Q:101:394:EXsrc=307:EXdest=305, 71=I/H:94:221:EXsrc=252:EXdest=290, 90=P/A:27:454:EXsrc=335:EXdest=411, 127=L/H:99:288:EXsrc=248:EXdest=290}	{162=C/A:195:334:EXsrc=280:EXdest=411, 180=R/T:71:199:EXsrc=259:EXdest=293, 134=M/Q:101:394:EXsrc=307:EXdest=305, 71=I/H:94:221:EXsrc=252:EXdest=290, 90=P/A:27:454:EXsrc=335:EXdest=411, 127=L/H:99:288:EXsrc=248:EXdest=290}	{162=C/T:149:121:EXsrc=280:EXdest=293, 180=R/D:96:124:EXsrc=259:EXdest=225, 134=M/Q:101:394:EXsrc=307:EXdest=305, 71=I/R:97:124:EXsrc=252:EXdest=255, 90=P/A:27:454:EXsrc=335:EXdest=411, 127=L/Q:113:250:EXsrc=248:EXdest=305}	{162=C/S:112:258:EXsrc=280:EXdest=311, 180=R/D:96:124:EXsrc=259:EXdest=225, 134=M/Q:101:394:EXsrc=307:EXdest=305, 71=I/R:97:124:EXsrc=252:EXdest=255, 90=P/A:27:454:EXsrc=335:EXdest=411, 127=L/Q:113:250:EXsrc=248:EXdest=305}	{162=C/T:149:121:EXsrc=280:EXdest=293, 180=R/D:96:124:EXsrc=259:EXdest=225, 134=M/Q:101:394:EXsrc=307:EXdest=305, 71=I/R:97:124:EXsrc=252:EXdest=255, 90=P/A:27:454:EXsrc=335:EXdest=411, 127=L/Q:113:250:EXsrc=248:EXdest=305}	{162=C/T:149:121:EXsrc=280:EXdest=293, 180=R/E:54:250:EXsrc=259:EXdest=262, 134=M/Q:101:394:EXsrc=307:EXdest=305, 71=I/R:97:124:EXsrc=252:EXdest=255, 90=P/A:27:454:EXsrc=335:EXdest=411, 127=L/Q:113:250:EXsrc=248:EXdest=305}
Rv0418	WP_003402133.1	lipoprotein aminopeptidase LpqL	lpqL	[107, 248]	{248=F/V:50:291:EXsrc=193:EXdest=305, 107=A/F:113:305:EXsrc=312:EXdest=294}	{248=F/E:140:62:EXsrc=193:EXdest=262, 107=A/V:64:319:EXsrc=312:EXdest=305}	{248=F/V:50:291:EXsrc=193:EXdest=305, 107=A/F:113:305:EXsrc=312:EXdest=294}	{248=F/I:21:181:EXsrc=193:EXdest=293, 107=A/F:113:305:EXsrc=312:EXdest=294}	{248=F/H:100:237:EXsrc=193:EXdest=290, 107=A/V:64:319:EXsrc=312:EXdest=305}	{248=F/E:140:62:EXsrc=193:EXdest=262, 107=A/V:64:319:EXsrc=312:EXdest=305}	{248=F/E:140:62:EXsrc=193:EXdest=262, 107=A/V:64:319:EXsrc=312:EXdest=305}	{248=F/E:140:62:EXsrc=193:EXdest=262, 107=A/V:64:319:EXsrc=312:EXdest=305}	{248=F/E:140:62:EXsrc=193:EXdest=262, 107=A/V:64:319:EXsrc=312:EXdest=305}	{248=F/E:140:62:EXsrc=193:EXdest=262, 107=A/V:64:319:EXsrc=312:EXdest=305}	{248=F/E:140:62:EXsrc=193:EXdest=262, 107=A/V:64:319:EXsrc=312:EXdest=305}	{248=F/E:140:62:EXsrc=193:EXdest=262, 107=A/V:64:319:EXsrc=312:EXdest=305}	{248=F/K:102:85:EXsrc=193:EXdest=225, 107=A/V:64:319:EXsrc=312:EXdest=305}	{248=F/E:140:62:EXsrc=193:EXdest=262, 107=A/I:94:245:EXsrc=312:EXdest=293}	{248=F/E:140:62:EXsrc=193:EXdest=262, 107=A/V:64:319:EXsrc=312:EXdest=305}	{248=F/E:140:62:EXsrc=193:EXdest=262, 107=A/V:64:319:EXsrc=312:EXdest=305}	{248=F/V:50:291:EXsrc=193:EXdest=305, 107=A/F:113:305:EXsrc=312:EXdest=294}	{248=F/V:50:291:EXsrc=193:EXdest=305, 107=A/F:113:305:EXsrc=312:EXdest=294}	{248=F/E:140:62:EXsrc=193:EXdest=262, 107=A/V:64:319:EXsrc=312:EXdest=305}	{248=F/K:102:85:EXsrc=193:EXdest=225, 107=A/V:64:319:EXsrc=312:EXdest=305}	{248=F/E:140:62:EXsrc=193:EXdest=262, 107=A/V:64:319:EXsrc=312:EXdest=305}	{248=F/E:140:62:EXsrc=193:EXdest=262, 107=A/V:64:319:EXsrc=312:EXdest=305}
Rv0015c	WP_003400358.1	serine/threonine-protein kinase PknA	pknA	[65, 233]	{65=T/V:69:362:EXsrc=287:EXdest=305, 233=P/T:38:286:EXsrc=335:EXdest=293}	{65=T/V:69:362:EXsrc=287:EXdest=305, 233=P/N:91:352:EXsrc=335:EXdest=258}	{65=T/V:69:362:EXsrc=287:EXdest=305, 233=P/T:38:286:EXsrc=335:EXdest=293}	{65=T/V:69:362:EXsrc=287:EXdest=305, 233=P/T:38:286:EXsrc=335:EXdest=293}	{65=T/V:69:362:EXsrc=287:EXdest=305, 233=P/T:38:286:EXsrc=335:EXdest=293}	{65=T/V:69:362:EXsrc=287:EXdest=305, 233=P/T:38:286:EXsrc=335:EXdest=293}	{65=T/V:69:362:EXsrc=287:EXdest=305, 233=P/T:38:286:EXsrc=335:EXdest=293}	{65=T/V:69:362:EXsrc=287:EXdest=305, 233=P/T:38:286:EXsrc=335:EXdest=293}	{65=T/V:69:362:EXsrc=287:EXdest=305, 233=P/T:38:286:EXsrc=335:EXdest=293}	{65=T/V:69:362:EXsrc=287:EXdest=305, 233=P/T:38:286:EXsrc=335:EXdest=293}	{65=T/V:69:362:EXsrc=287:EXdest=305, 233=P/T:38:286:EXsrc=335:EXdest=293}	{65=T/V:69:362:EXsrc=287:EXdest=305, 233=P/T:38:286:EXsrc=335:EXdest=293}	{65=T/V:69:362:EXsrc=287:EXdest=305, 233=P/A:27:454:EXsrc=335:EXdest=411}	{65=T/V:69:362:EXsrc=287:EXdest=305, 233=P/T:38:286:EXsrc=335:EXdest=293}	{65=T/V:69:362:EXsrc=287:EXdest=305, 233=P/T:38:286:EXsrc=335:EXdest=293}	{65=T/V:69:362:EXsrc=287:EXdest=305, 233=P/T:38:286:EXsrc=335:EXdest=293}	{65=T/V:69:362:EXsrc=287:EXdest=305, 233=P/T:38:286:EXsrc=335:EXdest=293}	{65=T/V:69:362:EXsrc=287:EXdest=305, 233=P/T:38:286:EXsrc=335:EXdest=293}	{65=T/V:69:362:EXsrc=287:EXdest=305, 233=P/T:38:286:EXsrc=335:EXdest=293}	{65=T/V:69:362:EXsrc=287:EXdest=305, 233=P/T:38:286:EXsrc=335:EXdest=293}	{65=T/V:69:362:EXsrc=287:EXdest=305, 233=P/T:38:286:EXsrc=335:EXdest=293}	{65=T/V:69:362:EXsrc=287:EXdest=305, 233=P/T:38:286:EXsrc=335:EXdest=293}
Rv0415	WP_003402118.1	thiamine biosynthesis oxidoreductase ThiO	thiO	[124]	{124=E/I:134:450:EXsrc=363:EXdest=293}	{124=E/T:65:292:EXsrc=363:EXdest=293}	{124=E/T:65:292:EXsrc=363:EXdest=293}	{124=E/T:65:292:EXsrc=363:EXdest=293}	{124=E/T:65:292:EXsrc=363:EXdest=293}	{124=E/T:65:292:EXsrc=363:EXdest=293}	{124=E/T:65:292:EXsrc=363:EXdest=293}	{124=E/T:65:292:EXsrc=363:EXdest=293}	{124=E/T:65:292:EXsrc=363:EXdest=293}	{124=E/T:65:292:EXsrc=363:EXdest=293}	{124=E/T:65:292:EXsrc=363:EXdest=293}	{124=E/T:65:292:EXsrc=363:EXdest=293}	{124=E/T:65:292:EXsrc=363:EXdest=293}	{124=E/T:65:292:EXsrc=363:EXdest=293}	{124=E/T:65:292:EXsrc=363:EXdest=293}	{124=E/T:65:292:EXsrc=363:EXdest=293}	{124=E/T:65:292:EXsrc=363:EXdest=293}	{124=E/T:65:292:EXsrc=363:EXdest=293}	{124=E/T:65:292:EXsrc=363:EXdest=293}	{124=E/T:65:292:EXsrc=363:EXdest=293}	{124=E/T:65:292:EXsrc=363:EXdest=293}	{124=E/T:65:292:EXsrc=363:EXdest=293}
Rv1626	WP_003408045.1	two-component system transcriptional regulator	-	[57]	{57=H/L:99:364:EXsrc=303:EXdest=307}	{57=H/L:99:364:EXsrc=303:EXdest=307}	{57=H/L:99:364:EXsrc=303:EXdest=307}	{57=H/L:99:364:EXsrc=303:EXdest=307}	{57=H/L:99:364:EXsrc=303:EXdest=307}	{57=H/L:99:364:EXsrc=303:EXdest=307}	{57=H/L:99:364:EXsrc=303:EXdest=307}	{57=H/L:99:364:EXsrc=303:EXdest=307}	{57=H/L:99:364:EXsrc=303:EXdest=307}	{57=H/L:99:364:EXsrc=303:EXdest=307}	{57=H/L:99:364:EXsrc=303:EXdest=307}	{57=H/L:99:364:EXsrc=303:EXdest=307}	{57=H/L:99:364:EXsrc=303:EXdest=307}	{57=H/L:99:364:EXsrc=303:EXdest=307}	{57=H/L:99:364:EXsrc=303:EXdest=307}	{57=H/L:99:364:EXsrc=303:EXdest=307}	{57=H/L:99:364:EXsrc=303:EXdest=307}	{57=H/L:99:364:EXsrc=303:EXdest=307}	{57=H/L:99:364:EXsrc=303:EXdest=307}	{57=H/L:99:364:EXsrc=303:EXdest=307}	{57=H/L:99:364:EXsrc=303:EXdest=307}	{57=H/L:99:364:EXsrc=303:EXdest=307}
Rv2714	WP_003900557.1	hypothetical protein	-	[16, 178, 218, 283]	{16=G/D:94:188:EXsrc=228:EXdest=225, 178=F/H:100:237:EXsrc=193:EXdest=290, 218=T/A:58:402:EXsrc=287:EXdest=411, 283=D/A:126:293:EXsrc=258:EXdest=411}	{16=G/E:98:206:EXsrc=228:EXdest=262, 178=F/H:100:237:EXsrc=193:EXdest=290, 218=T/A:58:402:EXsrc=287:EXdest=411, 283=D/A:126:293:EXsrc=258:EXdest=411}	{16=G/D:94:188:EXsrc=228:EXdest=225, 178=F/H:100:237:EXsrc=193:EXdest=290, 218=T/A:58:402:EXsrc=287:EXdest=411, 283=D/A:126:293:EXsrc=258:EXdest=411}	{16=G/D:94:188:EXsrc=228:EXdest=225, 178=F/H:100:237:EXsrc=193:EXdest=290, 218=T/A:58:402:EXsrc=287:EXdest=411, 283=D/A:126:293:EXsrc=258:EXdest=411}	{16=G/E:98:206:EXsrc=228:EXdest=262, 178=F/H:100:237:EXsrc=193:EXdest=290, 218=T/A:58:402:EXsrc=287:EXdest=411, 283=D/A:126:293:EXsrc=258:EXdest=411}	{16=G/E:98:206:EXsrc=228:EXdest=262, 178=F/H:100:237:EXsrc=193:EXdest=290, 218=T/A:58:402:EXsrc=287:EXdest=411, 283=D/A:126:293:EXsrc=258:EXdest=411}	{16=G/D:94:188:EXsrc=228:EXdest=225, 178=F/H:100:237:EXsrc=193:EXdest=290, 218=T/A:58:402:EXsrc=287:EXdest=411, 283=D/A:126:293:EXsrc=258:EXdest=411}	{16=G/E:98:206:EXsrc=228:EXdest=262, 178=F/H:100:237:EXsrc=193:EXdest=290, 218=T/A:58:402:EXsrc=287:EXdest=411, 283=D/A:126:293:EXsrc=258:EXdest=411}	{16=G/D:94:188:EXsrc=228:EXdest=225, 178=F/H:100:237:EXsrc=193:EXdest=290, 218=T/A:58:402:EXsrc=287:EXdest=411, 283=D/A:126:293:EXsrc=258:EXdest=411}	{16=G/E:98:206:EXsrc=228:EXdest=262, 178=F/H:100:237:EXsrc=193:EXdest=290, 218=T/A:58:402:EXsrc=287:EXdest=411, 283=D/A:126:293:EXsrc=258:EXdest=411}	{16=G/D:94:188:EXsrc=228:EXdest=225, 178=F/H:100:237:EXsrc=193:EXdest=290, 218=T/A:58:402:EXsrc=287:EXdest=411, 283=D/A:126:293:EXsrc=258:EXdest=411}	{16=G/D:94:188:EXsrc=228:EXdest=225, 178=F/H:100:237:EXsrc=193:EXdest=290, 218=T/A:58:402:EXsrc=287:EXdest=411, 283=D/T:85:245:EXsrc=258:EXdest=293}	{16=G/E:98:206:EXsrc=228:EXdest=262, 178=F/H:100:237:EXsrc=193:EXdest=290, 218=T/A:58:402:EXsrc=287:EXdest=411, 283=D/A:126:293:EXsrc=258:EXdest=411}	{16=G/E:98:206:EXsrc=228:EXdest=262, 178=F/H:100:237:EXsrc=193:EXdest=290, 218=T/A:58:402:EXsrc=287:EXdest=411, 283=D/A:126:293:EXsrc=258:EXdest=411}	{16=G/D:94:188:EXsrc=228:EXdest=225, 178=F/H:100:237:EXsrc=193:EXdest=290, 218=T/A:58:402:EXsrc=287:EXdest=411, 283=D/A:126:293:EXsrc=258:EXdest=411}	{16=G/E:98:206:EXsrc=228:EXdest=262, 178=F/H:100:237:EXsrc=193:EXdest=290, 218=T/A:58:402:EXsrc=287:EXdest=411, 283=D/S:65:275:EXsrc=258:EXdest=311}	{16=G/D:94:188:EXsrc=228:EXdest=225, 178=F/H:100:237:EXsrc=193:EXdest=290, 218=T/A:58:402:EXsrc=287:EXdest=411, 283=D/S:65:275:EXsrc=258:EXdest=311}	{16=G/D:94:188:EXsrc=228:EXdest=225, 178=F/H:100:237:EXsrc=193:EXdest=290, 218=T/A:58:402:EXsrc=287:EXdest=411, 283=D/A:126:293:EXsrc=258:EXdest=411}	{16=G/D:94:188:EXsrc=228:EXdest=225, 178=F/H:100:237:EXsrc=193:EXdest=290, 218=T/A:58:402:EXsrc=287:EXdest=411, 283=D/A:126:293:EXsrc=258:EXdest=411}	{16=G/E:98:206:EXsrc=228:EXdest=262, 178=F/H:100:237:EXsrc=193:EXdest=290, 218=T/A:58:402:EXsrc=287:EXdest=411, 283=D/T:85:245:EXsrc=258:EXdest=293}	{16=G/E:98:206:EXsrc=228:EXdest=262, 178=F/H:100:237:EXsrc=193:EXdest=290, 218=T/A:58:402:EXsrc=287:EXdest=411, 283=D/A:126:293:EXsrc=258:EXdest=411}	{16=G/E:98:206:EXsrc=228:EXdest=262, 178=F/H:100:237:EXsrc=193:EXdest=290, 218=T/A:58:402:EXsrc=287:EXdest=411, 283=D/A:126:293:EXsrc=258:EXdest=411}
Rv0419	WP_003898442.1	lipoprotein peptidase LpqM	lpqM	[151, 243, 414, 466]	{466=A/V:64:319:EXsrc=312:EXdest=305, 243=T/F:103:273:EXsrc=287:EXdest=294, 151=C/Q:154:383:EXsrc=280:EXdest=305, 414=W/Q:130:61:EXsrc=142:EXdest=305}	{466=A/V:64:319:EXsrc=312:EXdest=305, 243=T/F:103:273:EXsrc=287:EXdest=294, 151=C/D:154:109:EXsrc=280:EXdest=225, 414=W/E:152:65:EXsrc=142:EXdest=262}	{466=A/V:64:319:EXsrc=312:EXdest=305, 243=T/F:103:273:EXsrc=287:EXdest=294, 151=C/Q:154:383:EXsrc=280:EXdest=305, 414=W/Q:130:61:EXsrc=142:EXdest=305}	{466=A/V:64:319:EXsrc=312:EXdest=305, 243=T/F:103:273:EXsrc=287:EXdest=294, 151=C/Q:154:383:EXsrc=280:EXdest=305, 414=W/Q:130:61:EXsrc=142:EXdest=305}	{466=A/V:64:319:EXsrc=312:EXdest=305, 243=T/I:89:198:EXsrc=287:EXdest=293, 151=C/D:154:109:EXsrc=280:EXdest=225, 414=W/A:148:63:EXsrc=142:EXdest=411}	{466=A/V:64:319:EXsrc=312:EXdest=305, 243=T/F:103:273:EXsrc=287:EXdest=294, 151=C/D:154:109:EXsrc=280:EXdest=225, 414=W/E:152:65:EXsrc=142:EXdest=262}	{466=A/V:64:319:EXsrc=312:EXdest=305, 243=T/G:59:332:EXsrc=287:EXdest=321, 151=C/D:154:109:EXsrc=280:EXdest=225, 414=W/V:88:110:EXsrc=142:EXdest=305}	{466=A/V:64:319:EXsrc=312:EXdest=305, 243=T/F:103:273:EXsrc=287:EXdest=294, 151=C/D:154:109:EXsrc=280:EXdest=225, 414=W/E:152:65:EXsrc=142:EXdest=262}	{466=A/V:64:319:EXsrc=312:EXdest=305, 243=T/I:89:198:EXsrc=287:EXdest=293, 151=C/S:112:258:EXsrc=280:EXdest=311, 414=W/V:88:110:EXsrc=142:EXdest=305}	{466=A/V:64:319:EXsrc=312:EXdest=305, 243=T/F:103:273:EXsrc=287:EXdest=294, 151=C/D:154:109:EXsrc=280:EXdest=225, 414=W/E:152:65:EXsrc=142:EXdest=262}	{466=A/V:64:319:EXsrc=312:EXdest=305, 243=T/I:89:198:EXsrc=287:EXdest=293, 151=C/Q:154:383:EXsrc=280:EXdest=305, 414=W/V:88:110:EXsrc=142:EXdest=305}	{466=A/V:64:319:EXsrc=312:EXdest=305, 243=T/L:92:271:EXsrc=287:EXdest=307, 151=C/D:154:109:EXsrc=280:EXdest=225, 414=W/V:88:110:EXsrc=142:EXdest=305}	{466=A/V:64:319:EXsrc=312:EXdest=305, 243=T/I:89:198:EXsrc=287:EXdest=293, 151=C/D:154:109:EXsrc=280:EXdest=225, 414=W/V:88:110:EXsrc=142:EXdest=305}	{466=A/V:64:319:EXsrc=312:EXdest=305, 243=T/I:89:198:EXsrc=287:EXdest=293, 151=C/S:112:258:EXsrc=280:EXdest=311, 414=W/V:88:110:EXsrc=142:EXdest=305}	{466=A/V:64:319:EXsrc=312:EXdest=305, 243=T/I:89:198:EXsrc=287:EXdest=293, 151=C/L:198:347:EXsrc=280:EXdest=307, 414=W/I:61:NR:EXsrc=142:EXdest=293}	{466=A/V:64:319:EXsrc=312:EXdest=305, 243=T/F:103:273:EXsrc=287:EXdest=294, 151=C/D:154:109:EXsrc=280:EXdest=225, 414=W/E:152:65:EXsrc=142:EXdest=262}	{466=A/V:64:319:EXsrc=312:EXdest=305, 243=T/F:103:273:EXsrc=287:EXdest=294, 151=C/Q:154:383:EXsrc=280:EXdest=305, 414=W/Q:130:61:EXsrc=142:EXdest=305}	{466=A/V:64:319:EXsrc=312:EXdest=305, 243=T/F:103:273:EXsrc=287:EXdest=294, 151=C/Q:154:383:EXsrc=280:EXdest=305, 414=W/Q:130:61:EXsrc=142:EXdest=305}	{466=A/V:64:319:EXsrc=312:EXdest=305, 243=T/I:89:198:EXsrc=287:EXdest=293, 151=C/D:154:109:EXsrc=280:EXdest=225, 414=W/V:88:110:EXsrc=142:EXdest=305}	{466=A/V:64:319:EXsrc=312:EXdest=305, 243=T/M:81:152:EXsrc=287:EXdest=314, 151=C/R:180:306:EXsrc=280:EXdest=255, 414=W/V:88:110:EXsrc=142:EXdest=305}	{466=A/V:64:319:EXsrc=312:EXdest=305, 243=T/L:92:271:EXsrc=287:EXdest=307, 151=C/L:198:347:EXsrc=280:EXdest=307, 414=W/S:177:92:EXsrc=142:EXdest=311}	{466=A/V:64:319:EXsrc=312:EXdest=305, 243=T/F:103:273:EXsrc=287:EXdest=294, 151=C/D:154:109:EXsrc=280:EXdest=225, 414=W/E:152:65:EXsrc=142:EXdest=262}
Rv0680c	WP_003403448.1	transmembrane protein	-	[74]	{74=M/Q:101:394:EXsrc=307:EXdest=305}	{74=M/Q:101:394:EXsrc=307:EXdest=305}	{74=M/Q:101:394:EXsrc=307:EXdest=305}	{74=M/Q:101:394:EXsrc=307:EXdest=305}	{74=M/Q:101:394:EXsrc=307:EXdest=305}	{74=M/Q:101:394:EXsrc=307:EXdest=305}	{74=M/Q:101:394:EXsrc=307:EXdest=305}	{74=M/Q:101:394:EXsrc=307:EXdest=305}	{74=M/Q:101:394:EXsrc=307:EXdest=305}	{74=M/Q:101:394:EXsrc=307:EXdest=305}	{74=M/Q:101:394:EXsrc=307:EXdest=305}	{74=M/Q:101:394:EXsrc=307:EXdest=305}	{74=M/Q:101:394:EXsrc=307:EXdest=305}	{74=M/Q:101:394:EXsrc=307:EXdest=305}	{74=M/Q:101:394:EXsrc=307:EXdest=305}	{74=M/Q:101:394:EXsrc=307:EXdest=305}	{74=M/Q:101:394:EXsrc=307:EXdest=305}	{74=M/Q:101:394:EXsrc=307:EXdest=305}	{74=M/Q:101:394:EXsrc=307:EXdest=305}	{74=M/Q:101:394:EXsrc=307:EXdest=305}	{74=M/Q:101:394:EXsrc=307:EXdest=305}	{74=M/Q:101:394:EXsrc=307:EXdest=305}
Rv1565c	WP_003407794.1	acyltransferase	-	[302, 495, 497, 708]	{497=P/R:103:254:EXsrc=335:EXdest=255, 708=P/A:27:454:EXsrc=335:EXdest=411, 302=G/A:60:369:EXsrc=228:EXdest=411, 495=V/R:96:190:EXsrc=277:EXdest=255}	{497=P/I:95:204:EXsrc=335:EXdest=293, 708=P/S:74:392:EXsrc=335:EXdest=311, 302=G/A:60:369:EXsrc=228:EXdest=411, 495=V/D:152:228:EXsrc=277:EXdest=225}	{497=P/R:103:254:EXsrc=335:EXdest=255, 708=P/A:27:454:EXsrc=335:EXdest=411, 302=G/A:60:369:EXsrc=228:EXdest=411, 495=V/R:96:190:EXsrc=277:EXdest=255}	{497=P/R:103:254:EXsrc=335:EXdest=255, 708=P/A:27:454:EXsrc=335:EXdest=411, 302=G/A:60:369:EXsrc=228:EXdest=411, 495=V/R:96:190:EXsrc=277:EXdest=255}	{497=P/A:27:454:EXsrc=335:EXdest=411, 708=P/A:27:454:EXsrc=335:EXdest=411, 302=G/A:60:369:EXsrc=228:EXdest=411, 495=V/K:97:197:EXsrc=277:EXdest=225}	{497=P/I:95:204:EXsrc=335:EXdest=293, 708=P/A:27:454:EXsrc=335:EXdest=411, 302=G/A:60:369:EXsrc=228:EXdest=411, 495=V/D:152:228:EXsrc=277:EXdest=225}	{497=P/A:27:454:EXsrc=335:EXdest=411, 708=P/T:38:286:EXsrc=335:EXdest=293, 302=G/A:60:369:EXsrc=228:EXdest=411, 495=V/S:124:326:EXsrc=277:EXdest=311}	{497=P/V:68:421:EXsrc=335:EXdest=305, 708=P/K:103:231:EXsrc=335:EXdest=225, 302=G/A:60:369:EXsrc=228:EXdest=411, 495=V/E:121:192:EXsrc=277:EXdest=262}	{497=P/T:38:286:EXsrc=335:EXdest=293, 708=P/T:38:286:EXsrc=335:EXdest=293, 302=G/A:60:369:EXsrc=228:EXdest=411, 495=V/G:109:269:EXsrc=277:EXdest=321}	{497=P/I:95:204:EXsrc=335:EXdest=293, 708=P/S:74:392:EXsrc=335:EXdest=311, 302=G/A:60:369:EXsrc=228:EXdest=411, 495=V/D:152:228:EXsrc=277:EXdest=225}	{497=P/V:68:421:EXsrc=335:EXdest=305, 708=P/A:27:454:EXsrc=335:EXdest=411, 302=G/A:60:369:EXsrc=228:EXdest=411, 495=V/A:64:389:EXsrc=277:EXdest=411}	{497=P/V:68:421:EXsrc=335:EXdest=305, 708=P/T:38:286:EXsrc=335:EXdest=293, 302=G/A:60:369:EXsrc=228:EXdest=411, 495=V/D:152:228:EXsrc=277:EXdest=225}	{497=P/V:68:421:EXsrc=335:EXdest=305, 708=P/T:38:286:EXsrc=335:EXdest=293, 302=G/A:60:369:EXsrc=228:EXdest=411, 495=V/D:152:228:EXsrc=277:EXdest=225}	{497=P/A:27:454:EXsrc=335:EXdest=411, 708=P/K:103:231:EXsrc=335:EXdest=225, 302=G/A:60:369:EXsrc=228:EXdest=411, 495=V/E:121:192:EXsrc=277:EXdest=262}	{497=P/V:68:421:EXsrc=335:EXdest=305, 708=P/T:38:286:EXsrc=335:EXdest=293, 302=G/A:60:369:EXsrc=228:EXdest=411, 495=V/D:152:228:EXsrc=277:EXdest=225}	{497=P/V:68:421:EXsrc=335:EXdest=305, 708=P/K:103:231:EXsrc=335:EXdest=225, 302=G/A:60:369:EXsrc=228:EXdest=411, 495=V/D:152:228:EXsrc=277:EXdest=225}	{497=P/R:103:254:EXsrc=335:EXdest=255, 708=P/A:27:454:EXsrc=335:EXdest=411, 302=G/A:60:369:EXsrc=228:EXdest=411, 495=V/R:96:190:EXsrc=277:EXdest=255}	{497=P/R:103:254:EXsrc=335:EXdest=255, 708=P/A:27:454:EXsrc=335:EXdest=411, 302=G/A:60:369:EXsrc=228:EXdest=411, 495=V/R:96:190:EXsrc=277:EXdest=255}	{497=P/V:68:421:EXsrc=335:EXdest=305, 708=P/A:27:454:EXsrc=335:EXdest=411, 302=G/A:60:369:EXsrc=228:EXdest=411, 495=V/A:64:389:EXsrc=277:EXdest=411}	{497=P/V:68:421:EXsrc=335:EXdest=305, 708=P/S:74:392:EXsrc=335:EXdest=311, 302=G/A:60:369:EXsrc=228:EXdest=411, 495=V/D:152:228:EXsrc=277:EXdest=225}	{497=P/V:68:421:EXsrc=335:EXdest=305, 708=P/S:74:392:EXsrc=335:EXdest=311, 302=G/A:60:369:EXsrc=228:EXdest=411, 495=V/D:152:228:EXsrc=277:EXdest=225}	{497=P/V:68:421:EXsrc=335:EXdest=305, 708=P/A:27:454:EXsrc=335:EXdest=411, 302=G/A:60:369:EXsrc=228:EXdest=411, 495=V/D:152:228:EXsrc=277:EXdest=225}
Rv3049c	WP_003899895.1	monooxygenase	-	[269, 434, 482]	{434=C/V:192:89:EXsrc=280:EXdest=305, 482=T/R:71:299:EXsrc=287:EXdest=255, 269=N/A:111:400:EXsrc=120:EXdest=411}	{434=C/V:192:89:EXsrc=280:EXdest=305, 482=T/R:71:299:EXsrc=287:EXdest=255, 269=N/R:86:252:EXsrc=120:EXdest=255}	{434=C/V:192:89:EXsrc=280:EXdest=305, 482=T/R:71:299:EXsrc=287:EXdest=255, 269=N/A:111:400:EXsrc=120:EXdest=411}	{434=C/V:192:89:EXsrc=280:EXdest=305, 482=T/R:71:299:EXsrc=287:EXdest=255, 269=N/A:111:400:EXsrc=120:EXdest=411}	{434=C/T:149:121:EXsrc=280:EXdest=293, 482=T/R:71:299:EXsrc=287:EXdest=255, 269=N/R:86:252:EXsrc=120:EXdest=255}	{434=C/V:192:89:EXsrc=280:EXdest=305, 482=T/R:71:299:EXsrc=287:EXdest=255, 269=N/K:94:183:EXsrc=120:EXdest=225}	{434=C/V:192:89:EXsrc=280:EXdest=305, 482=T/R:71:299:EXsrc=287:EXdest=255, 269=N/R:86:252:EXsrc=120:EXdest=255}	{434=C/V:192:89:EXsrc=280:EXdest=305, 482=T/R:71:299:EXsrc=287:EXdest=255, 269=N/R:86:252:EXsrc=120:EXdest=255}	{434=C/V:192:89:EXsrc=280:EXdest=305, 482=T/R:71:299:EXsrc=287:EXdest=255, 269=N/R:86:252:EXsrc=120:EXdest=255}	{434=C/V:192:89:EXsrc=280:EXdest=305, 482=T/R:71:299:EXsrc=287:EXdest=255, 269=N/K:94:183:EXsrc=120:EXdest=225}	{434=C/V:192:89:EXsrc=280:EXdest=305, 482=T/R:71:299:EXsrc=287:EXdest=255, 269=N/R:86:252:EXsrc=120:EXdest=255}	{434=C/V:192:89:EXsrc=280:EXdest=305, 482=T/R:71:299:EXsrc=287:EXdest=255, 269=N/R:86:252:EXsrc=120:EXdest=255}	{434=C/L:198:347:EXsrc=280:EXdest=307, 482=T/A:58:402:EXsrc=287:EXdest=411, 269=N/P:91:275:EXsrc=120:EXdest=192}	{434=C/V:192:89:EXsrc=280:EXdest=305, 482=T/R:71:299:EXsrc=287:EXdest=255, 269=N/R:86:252:EXsrc=120:EXdest=255}	{434=C/V:192:89:EXsrc=280:EXdest=305, 482=T/R:71:299:EXsrc=287:EXdest=255, 269=N/R:86:252:EXsrc=120:EXdest=255}	{434=C/V:192:89:EXsrc=280:EXdest=305, 482=T/R:71:299:EXsrc=287:EXdest=255, 269=N/R:86:252:EXsrc=120:EXdest=255}	{434=C/I:198:109:EXsrc=280:EXdest=293, 482=T/R:71:299:EXsrc=287:EXdest=255, 269=N/A:111:400:EXsrc=120:EXdest=411}	{434=C/V:192:89:EXsrc=280:EXdest=305, 482=T/R:71:299:EXsrc=287:EXdest=255, 269=N/A:111:400:EXsrc=120:EXdest=411}	{434=C/V:192:89:EXsrc=280:EXdest=305, 482=T/R:71:299:EXsrc=287:EXdest=255, 269=N/R:86:252:EXsrc=120:EXdest=255}	{434=C/V:192:89:EXsrc=280:EXdest=305, 482=T/R:71:299:EXsrc=287:EXdest=255, 269=N/G:80:391:EXsrc=120:EXdest=321}	{434=C/V:192:89:EXsrc=280:EXdest=305, 482=T/R:71:299:EXsrc=287:EXdest=255, 269=N/R:86:252:EXsrc=120:EXdest=255}	{434=C/V:192:89:EXsrc=280:EXdest=305, 482=T/R:71:299:EXsrc=287:EXdest=255, 269=N/R:86:252:EXsrc=120:EXdest=255}
Rv3025c	WP_003415911.1	cysteine desulfurase	iscS	[50]	{50=L/S:145:212:EXsrc=248:EXdest=311}	{50=L/T:92:165:EXsrc=248:EXdest=293}	{50=L/S:145:212:EXsrc=248:EXdest=311}	{50=L/S:145:212:EXsrc=248:EXdest=311}	{50=L/S:145:212:EXsrc=248:EXdest=311}	{50=L/T:92:165:EXsrc=248:EXdest=293}	{50=L/T:92:165:EXsrc=248:EXdest=293}	{50=L/T:92:165:EXsrc=248:EXdest=293}	{50=L/T:92:165:EXsrc=248:EXdest=293}	{50=L/T:92:165:EXsrc=248:EXdest=293}	{50=L/A:96:343:EXsrc=248:EXdest=411}	{50=L/T:92:165:EXsrc=248:EXdest=293}	{50=L/T:92:165:EXsrc=248:EXdest=293}	{50=L/K:107:171:EXsrc=248:EXdest=225}	{50=L/T:92:165:EXsrc=248:EXdest=293}	{50=L/T:92:165:EXsrc=248:EXdest=293}	{50=L/S:145:212:EXsrc=248:EXdest=311}	{50=L/S:145:212:EXsrc=248:EXdest=311}	{50=L/A:96:343:EXsrc=248:EXdest=411}	{50=L/T:92:165:EXsrc=248:EXdest=293}	{50=L/T:92:165:EXsrc=248:EXdest=293}	{50=L/T:92:165:EXsrc=248:EXdest=293}
Rv3001c	WP_003899581.1	ketol-acid reductoisomerase	ilvC	[217]	{217=P/A:27:454:EXsrc=335:EXdest=411}	{217=P/A:27:454:EXsrc=335:EXdest=411}	{217=P/A:27:454:EXsrc=335:EXdest=411}	{217=P/A:27:454:EXsrc=335:EXdest=411}	{217=P/A:27:454:EXsrc=335:EXdest=411}	{217=P/A:27:454:EXsrc=335:EXdest=411}	{217=P/A:27:454:EXsrc=335:EXdest=411}	{217=P/A:27:454:EXsrc=335:EXdest=411}	{217=P/A:27:454:EXsrc=335:EXdest=411}	{217=P/E:93:346:EXsrc=335:EXdest=262}	{217=P/A:27:454:EXsrc=335:EXdest=411}	{217=P/A:27:454:EXsrc=335:EXdest=411}	{217=P/A:27:454:EXsrc=335:EXdest=411}	{217=P/A:27:454:EXsrc=335:EXdest=411}	{217=P/E:93:346:EXsrc=335:EXdest=262}	{217=P/A:27:454:EXsrc=335:EXdest=411}	{217=P/A:27:454:EXsrc=335:EXdest=411}	{217=P/A:27:454:EXsrc=335:EXdest=411}	{217=P/A:27:454:EXsrc=335:EXdest=411}	{217=P/A:27:454:EXsrc=335:EXdest=411}	{217=P/A:27:454:EXsrc=335:EXdest=411}	{217=P/A:27:454:EXsrc=335:EXdest=411}
Rv3255c	WP_003417054.1	mannose-6-phosphate isomerase	manA	[29, 80]	{80=V/Q:96:280:EXsrc=277:EXdest=305, 29=A/T:58:312:EXsrc=312:EXdest=293}	{80=V/T:69:398:EXsrc=277:EXdest=293, 29=A/T:58:312:EXsrc=312:EXdest=293}	{80=V/Q:96:280:EXsrc=277:EXdest=305, 29=A/T:58:312:EXsrc=312:EXdest=293}	{80=V/Q:96:280:EXsrc=277:EXdest=305, 29=A/T:58:312:EXsrc=312:EXdest=293}	{80=V/A:64:389:EXsrc=277:EXdest=411, 29=A/T:58:312:EXsrc=312:EXdest=293}	{80=V/C:192:382:EXsrc=277:EXdest=315, 29=A/T:58:312:EXsrc=312:EXdest=293}	{80=V/T:69:398:EXsrc=277:EXdest=293, 29=A/T:58:312:EXsrc=312:EXdest=293}	{80=V/A:64:389:EXsrc=277:EXdest=411, 29=A/T:58:312:EXsrc=312:EXdest=293}	{80=V/A:64:389:EXsrc=277:EXdest=411, 29=A/T:58:312:EXsrc=312:EXdest=293}	{80=V/T:69:398:EXsrc=277:EXdest=293, 29=A/T:58:312:EXsrc=312:EXdest=293}	{80=V/A:64:389:EXsrc=277:EXdest=411, 29=A/T:58:312:EXsrc=312:EXdest=293}	{80=V/R:96:190:EXsrc=277:EXdest=255, 29=A/T:58:312:EXsrc=312:EXdest=293}	{80=V/A:64:389:EXsrc=277:EXdest=411, 29=A/T:58:312:EXsrc=312:EXdest=293}	{80=V/T:69:398:EXsrc=277:EXdest=293, 29=A/T:58:312:EXsrc=312:EXdest=293}	{80=V/T:69:398:EXsrc=277:EXdest=293, 29=A/T:58:312:EXsrc=312:EXdest=293}	{80=V/T:69:398:EXsrc=277:EXdest=293, 29=A/T:58:312:EXsrc=312:EXdest=293}	{80=V/Q:96:280:EXsrc=277:EXdest=305, 29=A/T:58:312:EXsrc=312:EXdest=293}	{80=V/Q:96:280:EXsrc=277:EXdest=305, 29=A/T:58:312:EXsrc=312:EXdest=293}	{80=V/A:64:389:EXsrc=277:EXdest=411, 29=A/T:58:312:EXsrc=312:EXdest=293}	{80=V/S:124:326:EXsrc=277:EXdest=311, 29=A/T:58:312:EXsrc=312:EXdest=293}	{80=V/T:69:398:EXsrc=277:EXdest=293, 29=A/T:58:312:EXsrc=312:EXdest=293}	{80=V/T:69:398:EXsrc=277:EXdest=293, 29=A/T:58:312:EXsrc=312:EXdest=293}
Rv3497c	WP_003418967.1	Mce family protein Mce4C	mce4C	[140, 347, 350]	{347=Q/G:87:406:EXsrc=386:EXdest=321, 140=G/S:56:304:EXsrc=228:EXdest=311, 350=W/Q:130:61:EXsrc=142:EXdest=305}	{347=Q/S:68:443:EXsrc=386:EXdest=311, 140=G/T:59:187:EXsrc=228:EXdest=293, 350=W/M:67:110:EXsrc=142:EXdest=314}	{347=Q/G:87:406:EXsrc=386:EXdest=321, 140=G/S:56:304:EXsrc=228:EXdest=311, 350=W/Q:130:61:EXsrc=142:EXdest=305}	{347=Q/G:87:406:EXsrc=386:EXdest=321, 140=G/S:56:304:EXsrc=228:EXdest=311, 350=W/Q:130:61:EXsrc=142:EXdest=305}	{347=Q/A:91:499:EXsrc=386:EXdest=411, 140=G/A:60:369:EXsrc=228:EXdest=411, 350=W/L:61:177:EXsrc=142:EXdest=307}	{347=Q/S:68:443:EXsrc=386:EXdest=311, 140=G/T:59:187:EXsrc=228:EXdest=293, 350=W/L:61:177:EXsrc=142:EXdest=307}	{347=Q/S:68:443:EXsrc=386:EXdest=311, 140=G/T:59:187:EXsrc=228:EXdest=293, 350=W/T:128:17:EXsrc=142:EXdest=293}	{347=Q/S:68:443:EXsrc=386:EXdest=311, 140=G/T:59:187:EXsrc=228:EXdest=293, 350=W/L:61:177:EXsrc=142:EXdest=307}	{347=Q/S:68:443:EXsrc=386:EXdest=311, 140=G/T:59:187:EXsrc=228:EXdest=293, 350=W/T:128:17:EXsrc=142:EXdest=293}	{347=Q/S:68:443:EXsrc=386:EXdest=311, 140=G/T:59:187:EXsrc=228:EXdest=293, 350=W/M:67:110:EXsrc=142:EXdest=314}	{347=Q/S:68:443:EXsrc=386:EXdest=311, 140=G/T:59:187:EXsrc=228:EXdest=293, 350=W/T:128:17:EXsrc=142:EXdest=293}	{347=Q/S:68:443:EXsrc=386:EXdest=311, 140=G/T:59:187:EXsrc=228:EXdest=293, 350=W/L:61:177:EXsrc=142:EXdest=307}	{347=Q/S:68:443:EXsrc=386:EXdest=311, 140=G/T:59:187:EXsrc=228:EXdest=293, 350=W/T:128:17:EXsrc=142:EXdest=293}	{347=Q/S:68:443:EXsrc=386:EXdest=311, 140=G/T:59:187:EXsrc=228:EXdest=293, 350=W/M:67:110:EXsrc=142:EXdest=314}	{347=Q/N:46:338:EXsrc=386:EXdest=258, 140=G/M:127:197:EXsrc=228:EXdest=314, 350=W/I:61:NR:EXsrc=142:EXdest=293}	{347=Q/N:46:338:EXsrc=386:EXdest=258, 140=G/M:127:197:EXsrc=228:EXdest=314, 350=W/L:61:177:EXsrc=142:EXdest=307}	{347=Q/G:87:406:EXsrc=386:EXdest=321, 140=G/S:56:304:EXsrc=228:EXdest=311, 350=W/Q:130:61:EXsrc=142:EXdest=305}	{347=Q/G:87:406:EXsrc=386:EXdest=321, 140=G/S:56:304:EXsrc=228:EXdest=311, 350=W/Q:130:61:EXsrc=142:EXdest=305}	{347=Q/A:91:499:EXsrc=386:EXdest=411, 140=G/T:59:187:EXsrc=228:EXdest=293, 350=W/T:128:17:EXsrc=142:EXdest=293}	{347=Q/S:68:443:EXsrc=386:EXdest=311, 140=G/N:80:210:EXsrc=228:EXdest=258, 350=W/L:61:177:EXsrc=142:EXdest=307}	{347=Q/S:68:443:EXsrc=386:EXdest=311, 140=G/T:59:187:EXsrc=228:EXdest=293, 350=W/M:67:110:EXsrc=142:EXdest=314}	{347=Q/S:68:443:EXsrc=386:EXdest=311, 140=G/T:59:187:EXsrc=228:EXdest=293, 350=W/M:67:110:EXsrc=142:EXdest=314}
Rv3570c	WP_003900101.1	flavin-dependent monooxygenase oxygenase subunit HsaA	hsaA	[51]	{51=T/K:78:256:EXsrc=287:EXdest=225}	{51=T/K:78:256:EXsrc=287:EXdest=225}	{51=T/K:78:256:EXsrc=287:EXdest=225}	{51=T/K:78:256:EXsrc=287:EXdest=225}	{51=T/R:71:299:EXsrc=287:EXdest=255}	{51=T/K:78:256:EXsrc=287:EXdest=225}	{51=T/K:78:256:EXsrc=287:EXdest=225}	{51=T/K:78:256:EXsrc=287:EXdest=225}	{51=T/K:78:256:EXsrc=287:EXdest=225}	{51=T/K:78:256:EXsrc=287:EXdest=225}	{51=T/K:78:256:EXsrc=287:EXdest=225}	{51=T/K:78:256:EXsrc=287:EXdest=225}	{51=T/K:78:256:EXsrc=287:EXdest=225}	{51=T/K:78:256:EXsrc=287:EXdest=225}	{51=T/K:78:256:EXsrc=287:EXdest=225}	{51=T/K:78:256:EXsrc=287:EXdest=225}	{51=T/K:78:256:EXsrc=287:EXdest=225}	{51=T/K:78:256:EXsrc=287:EXdest=225}	{51=T/K:78:256:EXsrc=287:EXdest=225}	{51=T/K:78:256:EXsrc=287:EXdest=225}	{51=T/K:78:256:EXsrc=287:EXdest=225}	{51=T/K:78:256:EXsrc=287:EXdest=225}
Rv2314c	WP_003899270.1	hypothetical protein	-	[6, 152]	{6=H/Q:24:301:EXsrc=303:EXdest=305, 152=S/Q:68:352:EXsrc=351:EXdest=305}	{6=H/K:32:332:EXsrc=303:EXdest=225, 152=S/E:80:343:EXsrc=351:EXdest=262}	{6=H/Q:24:301:EXsrc=303:EXdest=305, 152=S/Q:68:352:EXsrc=351:EXdest=305}	{6=H/Q:24:301:EXsrc=303:EXdest=305, 152=S/Q:68:352:EXsrc=351:EXdest=305}	{6=H/Q:24:301:EXsrc=303:EXdest=305, 152=S/E:80:343:EXsrc=351:EXdest=262}	{6=H/Q:24:301:EXsrc=303:EXdest=305, 152=S/E:80:343:EXsrc=351:EXdest=262}	{6=H/Q:24:301:EXsrc=303:EXdest=305, 152=S/E:80:343:EXsrc=351:EXdest=262}	{6=H/Q:24:301:EXsrc=303:EXdest=305, 152=S/E:80:343:EXsrc=351:EXdest=262}	{6=H/Q:24:301:EXsrc=303:EXdest=305, 152=S/E:80:343:EXsrc=351:EXdest=262}	{6=H/Q:24:301:EXsrc=303:EXdest=305, 152=S/E:80:343:EXsrc=351:EXdest=262}	{6=H/Q:24:301:EXsrc=303:EXdest=305, 152=S/E:80:343:EXsrc=351:EXdest=262}	{6=H/K:32:332:EXsrc=303:EXdest=225, 152=S/E:80:343:EXsrc=351:EXdest=262}	{6=H/Q:24:301:EXsrc=303:EXdest=305, 152=S/E:80:343:EXsrc=351:EXdest=262}	{6=H/Q:24:301:EXsrc=303:EXdest=305, 152=S/E:80:343:EXsrc=351:EXdest=262}	{6=H/R:29:275:EXsrc=303:EXdest=255, 152=S/E:80:343:EXsrc=351:EXdest=262}	{6=H/Q:24:301:EXsrc=303:EXdest=305, 152=S/E:80:343:EXsrc=351:EXdest=262}	{6=H/Q:24:301:EXsrc=303:EXdest=305, 152=S/Q:68:352:EXsrc=351:EXdest=305}	{6=H/Q:24:301:EXsrc=303:EXdest=305, 152=S/Q:68:352:EXsrc=351:EXdest=305}	{6=H/Q:24:301:EXsrc=303:EXdest=305, 152=S/E:80:343:EXsrc=351:EXdest=262}	{6=H/Q:24:301:EXsrc=303:EXdest=305, 152=S/E:80:343:EXsrc=351:EXdest=262}	{6=H/L:99:364:EXsrc=303:EXdest=307, 152=S/E:80:343:EXsrc=351:EXdest=262}	{6=H/T:47:205:EXsrc=303:EXdest=293, 152=S/E:80:343:EXsrc=351:EXdest=262}
Rv2326c	WP_003411969.1	ABC transporter ATP-binding protein	-	[269, 270, 505]	{505=E/H:40:380:EXsrc=363:EXdest=290, 269=R/A:112:459:EXsrc=259:EXdest=411, 270=E/P:93:216:EXsrc=363:EXdest=192}	{505=E/H:40:380:EXsrc=363:EXdest=290, 269=R/G:125:251:EXsrc=259:EXdest=321, 270=E/P:93:216:EXsrc=363:EXdest=192}	{505=E/H:40:380:EXsrc=363:EXdest=290, 269=R/A:112:459:EXsrc=259:EXdest=411, 270=E/P:93:216:EXsrc=363:EXdest=192}	{505=E/H:40:380:EXsrc=363:EXdest=290, 269=R/A:112:459:EXsrc=259:EXdest=411, 270=E/P:93:216:EXsrc=363:EXdest=192}	{505=E/H:40:380:EXsrc=363:EXdest=290, 269=R/A:112:459:EXsrc=259:EXdest=411, 270=E/P:93:216:EXsrc=363:EXdest=192}	{505=E/H:40:380:EXsrc=363:EXdest=290, 269=R/G:125:251:EXsrc=259:EXdest=321, 270=E/P:93:216:EXsrc=363:EXdest=192}	{505=E/N:42:258:EXsrc=363:EXdest=258, 269=R/G:125:251:EXsrc=259:EXdest=321, 270=E/P:93:216:EXsrc=363:EXdest=192}	{505=E/H:40:380:EXsrc=363:EXdest=290, 269=R/G:125:251:EXsrc=259:EXdest=321, 270=E/P:93:216:EXsrc=363:EXdest=192}	{505=E/N:42:258:EXsrc=363:EXdest=258, 269=R/G:125:251:EXsrc=259:EXdest=321, 270=E/P:93:216:EXsrc=363:EXdest=192}	{505=E/H:40:380:EXsrc=363:EXdest=290, 269=R/G:125:251:EXsrc=259:EXdest=321, 270=E/P:93:216:EXsrc=363:EXdest=192}	{505=E/N:42:258:EXsrc=363:EXdest=258, 269=R/G:125:251:EXsrc=259:EXdest=321, 270=E/P:93:216:EXsrc=363:EXdest=192}	{505=E/G:98:407:EXsrc=363:EXdest=321, 269=R/G:125:251:EXsrc=259:EXdest=321, 270=E/P:93:216:EXsrc=363:EXdest=192}	{505=E/Y:122:348:EXsrc=363:EXdest=279, 269=R/G:125:251:EXsrc=259:EXdest=321, 270=E/P:93:216:EXsrc=363:EXdest=192}	{505=E/H:40:380:EXsrc=363:EXdest=290, 269=R/G:125:251:EXsrc=259:EXdest=321, 270=E/P:93:216:EXsrc=363:EXdest=192}	{505=E/N:42:258:EXsrc=363:EXdest=258, 269=R/G:125:251:EXsrc=259:EXdest=321, 270=E/P:93:216:EXsrc=363:EXdest=192}	{505=E/H:40:380:EXsrc=363:EXdest=290, 269=R/G:125:251:EXsrc=259:EXdest=321, 270=E/P:93:216:EXsrc=363:EXdest=192}	{505=E/H:40:380:EXsrc=363:EXdest=290, 269=R/A:112:459:EXsrc=259:EXdest=411, 270=E/P:93:216:EXsrc=363:EXdest=192}	{505=E/H:40:380:EXsrc=363:EXdest=290, 269=R/A:112:459:EXsrc=259:EXdest=411, 270=E/P:93:216:EXsrc=363:EXdest=192}	{505=E/N:42:258:EXsrc=363:EXdest=258, 269=R/G:125:251:EXsrc=259:EXdest=321, 270=E/P:93:216:EXsrc=363:EXdest=192}	{505=E/H:40:380:EXsrc=363:EXdest=290, 269=R/G:125:251:EXsrc=259:EXdest=321, 270=E/P:93:216:EXsrc=363:EXdest=192}	{505=E/H:40:380:EXsrc=363:EXdest=290, 269=R/G:125:251:EXsrc=259:EXdest=321, 270=E/P:93:216:EXsrc=363:EXdest=192}	{505=E/H:40:380:EXsrc=363:EXdest=290, 269=R/G:125:251:EXsrc=259:EXdest=321, 270=E/P:93:216:EXsrc=363:EXdest=192}
Rv2447c	WP_003899324.1	folylpolyglutamate synthase FolC	folC	[47, 223, 420]	{420=A/I:94:245:EXsrc=312:EXdest=293, 47=L/T:92:165:EXsrc=248:EXdest=293, 223=A/H:86:301:EXsrc=312:EXdest=290}	{420=A/K:106:225:EXsrc=312:EXdest=225, 47=L/T:92:165:EXsrc=248:EXdest=293, 223=A/Q:91:320:EXsrc=312:EXdest=305}	{420=A/I:94:245:EXsrc=312:EXdest=293, 47=L/T:92:165:EXsrc=248:EXdest=293, 223=A/K:106:225:EXsrc=312:EXdest=225}	{420=A/I:94:245:EXsrc=312:EXdest=293, 47=L/T:92:165:EXsrc=248:EXdest=293, 223=A/H:86:301:EXsrc=312:EXdest=290}	{420=A/R:112:295:EXsrc=312:EXdest=255, 47=L/T:92:165:EXsrc=248:EXdest=293, 223=A/Q:91:320:EXsrc=312:EXdest=305}	{420=A/K:106:225:EXsrc=312:EXdest=225, 47=L/T:92:165:EXsrc=248:EXdest=293, 223=A/Q:91:320:EXsrc=312:EXdest=305}	{420=A/R:112:295:EXsrc=312:EXdest=255, 47=L/T:92:165:EXsrc=248:EXdest=293, 223=A/Q:91:320:EXsrc=312:EXdest=305}	{420=A/V:64:319:EXsrc=312:EXdest=305, 47=L/T:92:165:EXsrc=248:EXdest=293, 223=A/Q:91:320:EXsrc=312:EXdest=305}	{420=A/L:96:313:EXsrc=312:EXdest=307, 47=L/T:92:165:EXsrc=248:EXdest=293, 223=A/Q:91:320:EXsrc=312:EXdest=305}	{420=A/K:106:225:EXsrc=312:EXdest=225, 47=L/T:92:165:EXsrc=248:EXdest=293, 223=A/Q:91:320:EXsrc=312:EXdest=305}	{420=A/R:112:295:EXsrc=312:EXdest=255, 47=L/T:92:165:EXsrc=248:EXdest=293, 223=A/Q:91:320:EXsrc=312:EXdest=305}	{420=A/R:112:295:EXsrc=312:EXdest=255, 47=L/T:92:165:EXsrc=248:EXdest=293, 223=A/Q:91:320:EXsrc=312:EXdest=305}	{420=A/R:112:295:EXsrc=312:EXdest=255, 47=L/T:92:165:EXsrc=248:EXdest=293, 223=A/Q:91:320:EXsrc=312:EXdest=305}	{420=A/L:96:313:EXsrc=312:EXdest=307, 47=L/T:92:165:EXsrc=248:EXdest=293, 223=A/Q:91:320:EXsrc=312:EXdest=305}	{420=A/R:112:295:EXsrc=312:EXdest=255, 47=L/T:92:165:EXsrc=248:EXdest=293, 223=A/Q:91:320:EXsrc=312:EXdest=305}	{420=A/L:96:313:EXsrc=312:EXdest=307, 47=L/T:92:165:EXsrc=248:EXdest=293, 223=A/Q:91:320:EXsrc=312:EXdest=305}	{420=A/I:94:245:EXsrc=312:EXdest=293, 47=L/T:92:165:EXsrc=248:EXdest=293, 223=A/H:86:301:EXsrc=312:EXdest=290}	{420=A/I:94:245:EXsrc=312:EXdest=293, 47=L/T:92:165:EXsrc=248:EXdest=293, 223=A/H:86:301:EXsrc=312:EXdest=290}	{420=A/R:112:295:EXsrc=312:EXdest=255, 47=L/T:92:165:EXsrc=248:EXdest=293, 223=A/Q:91:320:EXsrc=312:EXdest=305}	{420=A/R:112:295:EXsrc=312:EXdest=255, 47=L/T:92:165:EXsrc=248:EXdest=293, 223=A/V:64:319:EXsrc=312:EXdest=305}	{420=A/K:106:225:EXsrc=312:EXdest=225, 47=L/T:92:165:EXsrc=248:EXdest=293, 223=A/Q:91:320:EXsrc=312:EXdest=305}	{420=A/K:106:225:EXsrc=312:EXdest=225, 47=L/T:92:165:EXsrc=248:EXdest=293, 223=A/Q:91:320:EXsrc=312:EXdest=305}
Rv0667	WP_003900992.1	DNA-directed RNA polymerase subunit beta	rpoB	[361, 559]	{361=T/V:69:362:EXsrc=287:EXdest=305, 559=A/G:60:387:EXsrc=312:EXdest=321}	{361=T/V:69:362:EXsrc=287:EXdest=305, 559=A/G:60:387:EXsrc=312:EXdest=321}	{361=T/V:69:362:EXsrc=287:EXdest=305, 559=A/G:60:387:EXsrc=312:EXdest=321}	{361=T/V:69:362:EXsrc=287:EXdest=305, 559=A/G:60:387:EXsrc=312:EXdest=321}	{361=T/V:69:362:EXsrc=287:EXdest=305, 559=A/G:60:387:EXsrc=312:EXdest=321}	{361=T/V:69:362:EXsrc=287:EXdest=305, 559=A/G:60:387:EXsrc=312:EXdest=321}	{361=T/V:69:362:EXsrc=287:EXdest=305, 559=A/G:60:387:EXsrc=312:EXdest=321}	{361=T/V:69:362:EXsrc=287:EXdest=305, 559=A/G:60:387:EXsrc=312:EXdest=321}	{361=T/V:69:362:EXsrc=287:EXdest=305, 559=A/G:60:387:EXsrc=312:EXdest=321}	{361=T/V:69:362:EXsrc=287:EXdest=305, 559=A/G:60:387:EXsrc=312:EXdest=321}	{361=T/V:69:362:EXsrc=287:EXdest=305, 559=A/G:60:387:EXsrc=312:EXdest=321}	{361=T/V:69:362:EXsrc=287:EXdest=305, 559=A/G:60:387:EXsrc=312:EXdest=321}	{361=T/V:69:362:EXsrc=287:EXdest=305, 559=A/G:60:387:EXsrc=312:EXdest=321}	{361=T/V:69:362:EXsrc=287:EXdest=305, 559=A/G:60:387:EXsrc=312:EXdest=321}	{361=T/V:69:362:EXsrc=287:EXdest=305, 559=A/G:60:387:EXsrc=312:EXdest=321}	{361=T/V:69:362:EXsrc=287:EXdest=305, 559=A/G:60:387:EXsrc=312:EXdest=321}	{361=T/V:69:362:EXsrc=287:EXdest=305, 559=A/G:60:387:EXsrc=312:EXdest=321}	{361=T/V:69:362:EXsrc=287:EXdest=305, 559=A/G:60:387:EXsrc=312:EXdest=321}	{361=T/V:69:362:EXsrc=287:EXdest=305, 559=A/G:60:387:EXsrc=312:EXdest=321}	{361=T/E:65:212:EXsrc=287:EXdest=262, 559=A/G:60:387:EXsrc=312:EXdest=321}	{361=T/V:69:362:EXsrc=287:EXdest=305, 559=A/G:60:387:EXsrc=312:EXdest=321}	{361=T/V:69:362:EXsrc=287:EXdest=305, 559=A/G:60:387:EXsrc=312:EXdest=321}
Rv2844	WP_003414522.1	hypothetical protein	-	[48]	{48=P/V:68:421:EXsrc=335:EXdest=305}	{48=P/V:68:421:EXsrc=335:EXdest=305}	{48=P/I:95:204:EXsrc=335:EXdest=293}	{48=P/V:68:421:EXsrc=335:EXdest=305}	{48=P/T:38:286:EXsrc=335:EXdest=293}	{48=P/A:27:454:EXsrc=335:EXdest=411}	{48=P/T:38:286:EXsrc=335:EXdest=293}	{48=P/A:27:454:EXsrc=335:EXdest=411}	{48=P/T:38:286:EXsrc=335:EXdest=293}	{48=P/T:38:286:EXsrc=335:EXdest=293}	{48=P/S:74:392:EXsrc=335:EXdest=311}	{48=P/T:38:286:EXsrc=335:EXdest=293}	{48=P/T:38:286:EXsrc=335:EXdest=293}	{48=P/T:38:286:EXsrc=335:EXdest=293}	{48=P/S:74:392:EXsrc=335:EXdest=311}	{48=P/N:91:352:EXsrc=335:EXdest=258}	{48=P/V:68:421:EXsrc=335:EXdest=305}	{48=P/V:68:421:EXsrc=335:EXdest=305}	{48=P/S:74:392:EXsrc=335:EXdest=311}	{48=P/A:27:454:EXsrc=335:EXdest=411}	{48=P/T:38:286:EXsrc=335:EXdest=293}	{48=P/T:38:286:EXsrc=335:EXdest=293}
Rv0464c	WP_003402306.1	hypothetical protein	-	[48]	{48=R/T:71:199:EXsrc=259:EXdest=293}	{48=R/H:29:263:EXsrc=259:EXdest=290}	{48=R/T:71:199:EXsrc=259:EXdest=293}	{48=R/T:71:199:EXsrc=259:EXdest=293}	{48=R/H:29:263:EXsrc=259:EXdest=290}	{48=R/H:29:263:EXsrc=259:EXdest=290}	{48=R/H:29:263:EXsrc=259:EXdest=290}	{48=R/H:29:263:EXsrc=259:EXdest=290}	{48=R/H:29:263:EXsrc=259:EXdest=290}	{48=R/H:29:263:EXsrc=259:EXdest=290}	{48=R/H:29:263:EXsrc=259:EXdest=290}	{48=R/H:29:263:EXsrc=259:EXdest=290}	{48=R/H:29:263:EXsrc=259:EXdest=290}	{48=R/H:29:263:EXsrc=259:EXdest=290}	{48=R/H:29:263:EXsrc=259:EXdest=290}	{48=R/H:29:263:EXsrc=259:EXdest=290}	{48=R/T:71:199:EXsrc=259:EXdest=293}	{48=R/T:71:199:EXsrc=259:EXdest=293}	{48=R/H:29:263:EXsrc=259:EXdest=290}	{48=R/H:29:263:EXsrc=259:EXdest=290}	{48=R/H:29:263:EXsrc=259:EXdest=290}	{48=R/H:29:263:EXsrc=259:EXdest=290}
Rv0137c	WP_003400942.1	peptide methionine sulfoxide reductase MsrA	msrA	[48]	{48=G/C:159:267:EXsrc=228:EXdest=315}	{48=G/P:42:140:EXsrc=228:EXdest=192}	{48=G/C:159:267:EXsrc=228:EXdest=315}	{48=G/C:159:267:EXsrc=228:EXdest=315}	{48=G/P:42:140:EXsrc=228:EXdest=192}	{48=G/P:42:140:EXsrc=228:EXdest=192}	{48=G/P:42:140:EXsrc=228:EXdest=192}	{48=G/P:42:140:EXsrc=228:EXdest=192}	{48=G/P:42:140:EXsrc=228:EXdest=192}	{48=G/P:42:140:EXsrc=228:EXdest=192}	{48=G/P:42:140:EXsrc=228:EXdest=192}	{48=G/P:42:140:EXsrc=228:EXdest=192}	{48=G/P:42:140:EXsrc=228:EXdest=192}	{48=G/P:42:140:EXsrc=228:EXdest=192}	{48=G/P:42:140:EXsrc=228:EXdest=192}	{48=G/P:42:140:EXsrc=228:EXdest=192}	{48=G/C:159:267:EXsrc=228:EXdest=315}	{48=G/T:59:187:EXsrc=228:EXdest=293}	{48=G/P:42:140:EXsrc=228:EXdest=192}	{48=G/P:42:140:EXsrc=228:EXdest=192}	{48=G/P:42:140:EXsrc=228:EXdest=192}	{48=G/P:42:140:EXsrc=228:EXdest=192}
Rv3810	WP_003420801.1	cell surface protein	pirG	[224]	{224=Q/G:87:406:EXsrc=386:EXdest=321}	{224=Q/S:68:443:EXsrc=386:EXdest=311}	{224=Q/G:87:406:EXsrc=386:EXdest=321}	{224=Q/G:87:406:EXsrc=386:EXdest=321}	{224=Q/S:68:443:EXsrc=386:EXdest=311}	{224=Q/S:68:443:EXsrc=386:EXdest=311}	{224=Q/S:68:443:EXsrc=386:EXdest=311}	{224=Q/S:68:443:EXsrc=386:EXdest=311}	{224=Q/S:68:443:EXsrc=386:EXdest=311}	{224=Q/S:68:443:EXsrc=386:EXdest=311}	{224=Q/T:42:361:EXsrc=386:EXdest=293}	{224=Q/D:61:68:EXsrc=386:EXdest=225}	{224=Q/S:68:443:EXsrc=386:EXdest=311}	{224=Q/G:87:406:EXsrc=386:EXdest=321}	{224=Q/S:68:443:EXsrc=386:EXdest=311}	{224=Q/S:68:443:EXsrc=386:EXdest=311}	{224=Q/G:87:406:EXsrc=386:EXdest=321}	{224=Q/G:87:406:EXsrc=386:EXdest=321}	{224=Q/A:91:499:EXsrc=386:EXdest=411}	{224=Q/T:42:361:EXsrc=386:EXdest=293}	{224=Q/S:68:443:EXsrc=386:EXdest=311}	{224=Q/S:68:443:EXsrc=386:EXdest=311}
Rv3811	WP_003420805.1	hypothetical protein	-	[238, 249, 287, 355, 389]	{355=A/V:64:319:EXsrc=312:EXdest=305, 389=H/A:86:462:EXsrc=303:EXdest=411, 249=T/A:58:402:EXsrc=287:EXdest=411, 238=L/Y:36:295:EXsrc=248:EXdest=279, 287=F/A:113:236:EXsrc=193:EXdest=411}	{355=A/P:27:243:EXsrc=312:EXdest=192, 389=H/R:29:275:EXsrc=303:EXdest=255, 249=T/E:65:212:EXsrc=287:EXdest=262, 238=L/A:96:343:EXsrc=248:EXdest=411, 287=F/A:113:236:EXsrc=193:EXdest=411}	{355=A/V:64:319:EXsrc=312:EXdest=305, 389=H/A:86:462:EXsrc=303:EXdest=411, 249=T/A:58:402:EXsrc=287:EXdest=411, 238=L/Y:36:295:EXsrc=248:EXdest=279, 287=F/A:113:236:EXsrc=193:EXdest=411}	{355=A/V:64:319:EXsrc=312:EXdest=305, 389=H/A:86:462:EXsrc=303:EXdest=411, 249=T/A:58:402:EXsrc=287:EXdest=411, 238=L/Y:36:295:EXsrc=248:EXdest=279, 287=F/A:113:236:EXsrc=193:EXdest=411}	{355=A/P:27:243:EXsrc=312:EXdest=192, 389=H/R:29:275:EXsrc=303:EXdest=255, 249=T/A:58:402:EXsrc=287:EXdest=411, 238=L/E:138:199:EXsrc=248:EXdest=262, 287=F/S:155:152:EXsrc=193:EXdest=311}	{355=A/P:27:243:EXsrc=312:EXdest=192, 389=H/R:29:275:EXsrc=303:EXdest=255, 249=T/E:65:212:EXsrc=287:EXdest=262, 238=L/E:138:199:EXsrc=248:EXdest=262, 287=F/S:155:152:EXsrc=193:EXdest=311}	{355=A/P:27:243:EXsrc=312:EXdest=192, 389=H/R:29:275:EXsrc=303:EXdest=255, 249=T/E:65:212:EXsrc=287:EXdest=262, 238=L/E:138:199:EXsrc=248:EXdest=262, 287=F/S:155:152:EXsrc=193:EXdest=311}	{355=A/P:27:243:EXsrc=312:EXdest=192, 389=H/R:29:275:EXsrc=303:EXdest=255, 249=T/E:65:212:EXsrc=287:EXdest=262, 238=L/Q:113:250:EXsrc=248:EXdest=305, 287=F/A:113:236:EXsrc=193:EXdest=411}	{355=A/P:27:243:EXsrc=312:EXdest=192, 389=H/R:29:275:EXsrc=303:EXdest=255, 249=T/E:65:212:EXsrc=287:EXdest=262, 238=L/E:138:199:EXsrc=248:EXdest=262, 287=F/S:155:152:EXsrc=193:EXdest=311}	{355=A/T:58:312:EXsrc=312:EXdest=293, 389=H/R:29:275:EXsrc=303:EXdest=255, 249=T/E:65:212:EXsrc=287:EXdest=262, 238=L/G:138:201:EXsrc=248:EXdest=321, 287=F/A:113:236:EXsrc=193:EXdest=411}	{355=A/P:27:243:EXsrc=312:EXdest=192, 389=H/R:29:275:EXsrc=303:EXdest=255, 249=T/E:65:212:EXsrc=287:EXdest=262, 238=L/E:138:199:EXsrc=248:EXdest=262, 287=F/A:113:236:EXsrc=193:EXdest=411}	{355=A/P:27:243:EXsrc=312:EXdest=192, 389=H/R:29:275:EXsrc=303:EXdest=255, 249=T/E:65:212:EXsrc=287:EXdest=262, 238=L/E:138:199:EXsrc=248:EXdest=262, 287=F/A:113:236:EXsrc=193:EXdest=411}	{355=A/P:27:243:EXsrc=312:EXdest=192, 389=H/R:29:275:EXsrc=303:EXdest=255, 249=T/E:65:212:EXsrc=287:EXdest=262, 238=L/E:138:199:EXsrc=248:EXdest=262, 287=F/A:113:236:EXsrc=193:EXdest=411}	{355=A/P:27:243:EXsrc=312:EXdest=192, 389=H/R:29:275:EXsrc=303:EXdest=255, 249=T/E:65:212:EXsrc=287:EXdest=262, 238=L/E:138:199:EXsrc=248:EXdest=262, 287=F/A:113:236:EXsrc=193:EXdest=411}	{355=A/P:27:243:EXsrc=312:EXdest=192, 389=H/R:29:275:EXsrc=303:EXdest=255, 249=T/E:65:212:EXsrc=287:EXdest=262, 238=L/Q:113:250:EXsrc=248:EXdest=305, 287=F/A:113:236:EXsrc=193:EXdest=411}	{355=A/P:27:243:EXsrc=312:EXdest=192, 389=H/R:29:275:EXsrc=303:EXdest=255, 249=T/E:65:212:EXsrc=287:EXdest=262, 238=L/E:138:199:EXsrc=248:EXdest=262, 287=F/A:113:236:EXsrc=193:EXdest=411}	{355=A/V:64:319:EXsrc=312:EXdest=305, 389=H/A:86:462:EXsrc=303:EXdest=411, 249=T/A:58:402:EXsrc=287:EXdest=411, 238=L/Y:36:295:EXsrc=248:EXdest=279, 287=F/A:113:236:EXsrc=193:EXdest=411}	{355=A/V:64:319:EXsrc=312:EXdest=305, 389=H/A:86:462:EXsrc=303:EXdest=411, 249=T/A:58:402:EXsrc=287:EXdest=411, 238=L/Y:36:295:EXsrc=248:EXdest=279, 287=F/A:113:236:EXsrc=193:EXdest=411}	{355=A/P:27:243:EXsrc=312:EXdest=192, 389=H/R:29:275:EXsrc=303:EXdest=255, 249=T/E:65:212:EXsrc=287:EXdest=262, 238=L/E:138:199:EXsrc=248:EXdest=262, 287=F/A:113:236:EXsrc=193:EXdest=411}	{355=A/P:27:243:EXsrc=312:EXdest=192, 389=H/R:29:275:EXsrc=303:EXdest=255, 249=T/E:65:212:EXsrc=287:EXdest=262, 238=L/Q:113:250:EXsrc=248:EXdest=305, 287=F/S:155:152:EXsrc=193:EXdest=311}	{355=A/P:27:243:EXsrc=312:EXdest=192, 389=H/R:29:275:EXsrc=303:EXdest=255, 249=T/E:65:212:EXsrc=287:EXdest=262, 238=L/H:99:288:EXsrc=248:EXdest=290, 287=F/A:113:236:EXsrc=193:EXdest=411}	{355=A/P:27:243:EXsrc=312:EXdest=192, 389=H/R:29:275:EXsrc=303:EXdest=255, 249=T/E:65:212:EXsrc=287:EXdest=262, 238=L/E:138:199:EXsrc=248:EXdest=262, 287=F/A:113:236:EXsrc=193:EXdest=411}
Rv0668	WP_003403413.1	DNA-directed RNA polymerase subunit beta'	rpoC	[193, 752, 926, 933, 977]	{752=R/E:54:250:EXsrc=259:EXdest=262, 193=A/V:64:319:EXsrc=312:EXdest=305, 977=T/M:81:152:EXsrc=287:EXdest=314, 933=A/D:126:193:EXsrc=312:EXdest=225, 926=G/A:60:369:EXsrc=228:EXdest=411}	{752=R/E:54:250:EXsrc=259:EXdest=262, 193=A/V:64:319:EXsrc=312:EXdest=305, 977=T/M:81:152:EXsrc=287:EXdest=314, 933=A/N:111:430:EXsrc=312:EXdest=258, 926=G/A:60:369:EXsrc=228:EXdest=411}	{752=R/E:54:250:EXsrc=259:EXdest=262, 193=A/V:64:319:EXsrc=312:EXdest=305, 977=T/M:81:152:EXsrc=287:EXdest=314, 933=A/D:126:193:EXsrc=312:EXdest=225, 926=G/A:60:369:EXsrc=228:EXdest=411}	{752=R/E:54:250:EXsrc=259:EXdest=262, 193=A/V:64:319:EXsrc=312:EXdest=305, 977=T/M:81:152:EXsrc=287:EXdest=314, 933=A/D:126:193:EXsrc=312:EXdest=225, 926=G/A:60:369:EXsrc=228:EXdest=411}	{752=R/E:54:250:EXsrc=259:EXdest=262, 193=A/V:64:319:EXsrc=312:EXdest=305, 977=T/H:47:246:EXsrc=287:EXdest=290, 933=A/K:106:225:EXsrc=312:EXdest=225, 926=G/A:60:369:EXsrc=228:EXdest=411}	{752=R/E:54:250:EXsrc=259:EXdest=262, 193=A/V:64:319:EXsrc=312:EXdest=305, 977=T/K:78:256:EXsrc=287:EXdest=225, 933=A/D:126:193:EXsrc=312:EXdest=225, 926=G/A:60:369:EXsrc=228:EXdest=411}	{752=R/E:54:250:EXsrc=259:EXdest=262, 193=A/V:64:319:EXsrc=312:EXdest=305, 977=T/K:78:256:EXsrc=287:EXdest=225, 933=A/N:111:430:EXsrc=312:EXdest=258, 926=G/A:60:369:EXsrc=228:EXdest=411}	{752=R/E:54:250:EXsrc=259:EXdest=262, 193=A/V:64:319:EXsrc=312:EXdest=305, 977=T/M:81:152:EXsrc=287:EXdest=314, 933=A/D:126:193:EXsrc=312:EXdest=225, 926=G/A:60:369:EXsrc=228:EXdest=411}	{752=R/E:54:250:EXsrc=259:EXdest=262, 193=A/V:64:319:EXsrc=312:EXdest=305, 977=T/K:78:256:EXsrc=287:EXdest=225, 933=A/K:106:225:EXsrc=312:EXdest=225, 926=G/A:60:369:EXsrc=228:EXdest=411}	{752=R/A:112:459:EXsrc=259:EXdest=411, 193=A/V:64:319:EXsrc=312:EXdest=305, 977=T/M:81:152:EXsrc=287:EXdest=314, 933=A/N:111:430:EXsrc=312:EXdest=258, 926=G/A:60:369:EXsrc=228:EXdest=411}	{752=R/E:54:250:EXsrc=259:EXdest=262, 193=A/V:64:319:EXsrc=312:EXdest=305, 977=T/M:81:152:EXsrc=287:EXdest=314, 933=A/D:126:193:EXsrc=312:EXdest=225, 926=G/A:60:369:EXsrc=228:EXdest=411}	{752=R/E:54:250:EXsrc=259:EXdest=262, 193=A/V:64:319:EXsrc=312:EXdest=305, 977=T/M:81:152:EXsrc=287:EXdest=314, 933=A/D:126:193:EXsrc=312:EXdest=225, 926=G/A:60:369:EXsrc=228:EXdest=411}	{752=R/E:54:250:EXsrc=259:EXdest=262, 193=A/V:64:319:EXsrc=312:EXdest=305, 977=T/M:81:152:EXsrc=287:EXdest=314, 933=A/D:126:193:EXsrc=312:EXdest=225, 926=G/A:60:369:EXsrc=228:EXdest=411}	{752=R/E:54:250:EXsrc=259:EXdest=262, 193=A/V:64:319:EXsrc=312:EXdest=305, 977=T/M:81:152:EXsrc=287:EXdest=314, 933=A/D:126:193:EXsrc=312:EXdest=225, 926=G/A:60:369:EXsrc=228:EXdest=411}	{752=R/E:54:250:EXsrc=259:EXdest=262, 193=A/V:64:319:EXsrc=312:EXdest=305, 977=T/M:81:152:EXsrc=287:EXdest=314, 933=A/K:106:225:EXsrc=312:EXdest=225, 926=G/A:60:369:EXsrc=228:EXdest=411}	{752=R/E:54:250:EXsrc=259:EXdest=262, 193=A/V:64:319:EXsrc=312:EXdest=305, 977=T/M:81:152:EXsrc=287:EXdest=314, 933=A/D:126:193:EXsrc=312:EXdest=225, 926=G/A:60:369:EXsrc=228:EXdest=411}	{752=R/E:54:250:EXsrc=259:EXdest=262, 193=A/V:64:319:EXsrc=312:EXdest=305, 977=T/M:81:152:EXsrc=287:EXdest=314, 933=A/D:126:193:EXsrc=312:EXdest=225, 926=G/A:60:369:EXsrc=228:EXdest=411}	{752=R/E:54:250:EXsrc=259:EXdest=262, 193=A/V:64:319:EXsrc=312:EXdest=305, 977=T/M:81:152:EXsrc=287:EXdest=314, 933=A/D:126:193:EXsrc=312:EXdest=225, 926=G/A:60:369:EXsrc=228:EXdest=411}	{752=R/E:54:250:EXsrc=259:EXdest=262, 193=A/V:64:319:EXsrc=312:EXdest=305, 977=T/M:81:152:EXsrc=287:EXdest=314, 933=A/D:126:193:EXsrc=312:EXdest=225, 926=G/A:60:369:EXsrc=228:EXdest=411}	{752=R/E:54:250:EXsrc=259:EXdest=262, 193=A/V:64:319:EXsrc=312:EXdest=305, 977=T/M:81:152:EXsrc=287:EXdest=314, 933=A/D:126:193:EXsrc=312:EXdest=225, 926=G/A:60:369:EXsrc=228:EXdest=411}	{752=R/E:54:250:EXsrc=259:EXdest=262, 193=A/V:64:319:EXsrc=312:EXdest=305, 977=T/M:81:152:EXsrc=287:EXdest=314, 933=A/N:111:430:EXsrc=312:EXdest=258, 926=G/A:60:369:EXsrc=228:EXdest=411}	{752=R/E:54:250:EXsrc=259:EXdest=262, 193=A/V:64:319:EXsrc=312:EXdest=305, 977=T/M:81:152:EXsrc=287:EXdest=314, 933=A/K:106:225:EXsrc=312:EXdest=225, 926=G/A:60:369:EXsrc=228:EXdest=411}
Rv1636	WP_003408085.1	iron-regulated universal stress protein	TB15.3	[41, 63]	{41=L/F:22:336:EXsrc=248:EXdest=294, 63=T/K:78:256:EXsrc=287:EXdest=225}	{41=L/F:22:336:EXsrc=248:EXdest=294, 63=T/N:65:240:EXsrc=287:EXdest=258}	{41=L/F:22:336:EXsrc=248:EXdest=294, 63=T/K:78:256:EXsrc=287:EXdest=225}	{41=L/F:22:336:EXsrc=248:EXdest=294, 63=T/K:78:256:EXsrc=287:EXdest=225}	{41=L/F:22:336:EXsrc=248:EXdest=294, 63=T/N:65:240:EXsrc=287:EXdest=258}	{41=L/F:22:336:EXsrc=248:EXdest=294, 63=T/N:65:240:EXsrc=287:EXdest=258}	{41=L/F:22:336:EXsrc=248:EXdest=294, 63=T/N:65:240:EXsrc=287:EXdest=258}	{41=L/F:22:336:EXsrc=248:EXdest=294, 63=T/N:65:240:EXsrc=287:EXdest=258}	{41=L/F:22:336:EXsrc=248:EXdest=294, 63=T/N:65:240:EXsrc=287:EXdest=258}	{41=L/F:22:336:EXsrc=248:EXdest=294, 63=T/N:65:240:EXsrc=287:EXdest=258}	{41=L/F:22:336:EXsrc=248:EXdest=294, 63=T/N:65:240:EXsrc=287:EXdest=258}	{41=L/F:22:336:EXsrc=248:EXdest=294, 63=T/N:65:240:EXsrc=287:EXdest=258}	{41=L/F:22:336:EXsrc=248:EXdest=294, 63=T/N:65:240:EXsrc=287:EXdest=258}	{41=L/F:22:336:EXsrc=248:EXdest=294, 63=T/N:65:240:EXsrc=287:EXdest=258}	{41=L/F:22:336:EXsrc=248:EXdest=294, 63=T/N:65:240:EXsrc=287:EXdest=258}	{41=L/F:22:336:EXsrc=248:EXdest=294, 63=T/N:65:240:EXsrc=287:EXdest=258}	{41=L/F:22:336:EXsrc=248:EXdest=294, 63=T/K:78:256:EXsrc=287:EXdest=225}	{41=L/F:22:336:EXsrc=248:EXdest=294, 63=T/K:78:256:EXsrc=287:EXdest=225}	{41=L/F:22:336:EXsrc=248:EXdest=294, 63=T/N:65:240:EXsrc=287:EXdest=258}	{41=L/F:22:336:EXsrc=248:EXdest=294, 63=T/N:65:240:EXsrc=287:EXdest=258}	{41=L/F:22:336:EXsrc=248:EXdest=294, 63=T/N:65:240:EXsrc=287:EXdest=258}	{41=L/F:22:336:EXsrc=248:EXdest=294, 63=T/N:65:240:EXsrc=287:EXdest=258}
Rv0309	WP_003401597.1	hypothetical protein	-	[75, 88, 91, 117, 182]	{117=T/L:92:271:EXsrc=287:EXdest=307, 182=F/V:50:291:EXsrc=193:EXdest=305, 88=S/E:80:343:EXsrc=351:EXdest=262, 75=T/A:58:402:EXsrc=287:EXdest=411, 91=P/S:74:392:EXsrc=335:EXdest=311}	{117=T/V:69:362:EXsrc=287:EXdest=305, 182=F/V:50:291:EXsrc=193:EXdest=305, 88=S/D:65:314:EXsrc=351:EXdest=225, 75=T/A:58:402:EXsrc=287:EXdest=411, 91=P/M:87:257:EXsrc=335:EXdest=314}	{117=T/L:92:271:EXsrc=287:EXdest=307, 182=F/V:50:291:EXsrc=193:EXdest=305, 88=S/E:80:343:EXsrc=351:EXdest=262, 75=T/A:58:402:EXsrc=287:EXdest=411, 91=P/S:74:392:EXsrc=335:EXdest=311}	{117=T/L:92:271:EXsrc=287:EXdest=307, 182=F/V:50:291:EXsrc=193:EXdest=305, 88=S/E:80:343:EXsrc=351:EXdest=262, 75=T/A:58:402:EXsrc=287:EXdest=411, 91=P/S:74:392:EXsrc=335:EXdest=311}	{117=T/V:69:362:EXsrc=287:EXdest=305, 182=F/V:50:291:EXsrc=193:EXdest=305, 88=S/D:65:314:EXsrc=351:EXdest=225, 75=T/A:58:402:EXsrc=287:EXdest=411, 91=P/M:87:257:EXsrc=335:EXdest=314}	{117=T/V:69:362:EXsrc=287:EXdest=305, 182=F/V:50:291:EXsrc=193:EXdest=305, 88=S/D:65:314:EXsrc=351:EXdest=225, 75=T/A:58:402:EXsrc=287:EXdest=411, 91=P/M:87:257:EXsrc=335:EXdest=314}	{117=T/V:69:362:EXsrc=287:EXdest=305, 182=F/V:50:291:EXsrc=193:EXdest=305, 88=S/D:65:314:EXsrc=351:EXdest=225, 75=T/A:58:402:EXsrc=287:EXdest=411, 91=P/M:87:257:EXsrc=335:EXdest=314}	{117=T/V:69:362:EXsrc=287:EXdest=305, 182=F/L:22:296:EXsrc=193:EXdest=307, 88=S/D:65:314:EXsrc=351:EXdest=225, 75=T/A:58:402:EXsrc=287:EXdest=411, 91=P/M:87:257:EXsrc=335:EXdest=314}	{117=T/V:69:362:EXsrc=287:EXdest=305, 182=F/V:50:291:EXsrc=193:EXdest=305, 88=S/D:65:314:EXsrc=351:EXdest=225, 75=T/A:58:402:EXsrc=287:EXdest=411, 91=P/M:87:257:EXsrc=335:EXdest=314}	{117=T/V:69:362:EXsrc=287:EXdest=305, 182=F/L:22:296:EXsrc=193:EXdest=307, 88=S/E:80:343:EXsrc=351:EXdest=262, 75=T/A:58:402:EXsrc=287:EXdest=411, 91=P/M:87:257:EXsrc=335:EXdest=314}	{117=T/V:69:362:EXsrc=287:EXdest=305, 182=F/V:50:291:EXsrc=193:EXdest=305, 88=S/D:65:314:EXsrc=351:EXdest=225, 75=T/A:58:402:EXsrc=287:EXdest=411, 91=P/Q:76:384:EXsrc=335:EXdest=305}	{117=T/V:69:362:EXsrc=287:EXdest=305, 182=F/L:22:296:EXsrc=193:EXdest=307, 88=S/D:65:314:EXsrc=351:EXdest=225, 75=T/A:58:402:EXsrc=287:EXdest=411, 91=P/M:87:257:EXsrc=335:EXdest=314}	{117=T/V:69:362:EXsrc=287:EXdest=305, 182=F/L:22:296:EXsrc=193:EXdest=307, 88=S/E:80:343:EXsrc=351:EXdest=262, 75=T/A:58:402:EXsrc=287:EXdest=411, 91=P/M:87:257:EXsrc=335:EXdest=314}	{117=T/V:69:362:EXsrc=287:EXdest=305, 182=F/L:22:296:EXsrc=193:EXdest=307, 88=S/D:65:314:EXsrc=351:EXdest=225, 75=T/A:58:402:EXsrc=287:EXdest=411, 91=P/M:87:257:EXsrc=335:EXdest=314}	{117=T/V:69:362:EXsrc=287:EXdest=305, 182=F/L:22:296:EXsrc=193:EXdest=307, 88=S/D:65:314:EXsrc=351:EXdest=225, 75=T/A:58:402:EXsrc=287:EXdest=411, 91=P/M:87:257:EXsrc=335:EXdest=314}	{117=T/V:69:362:EXsrc=287:EXdest=305, 182=F/L:22:296:EXsrc=193:EXdest=307, 88=S/D:65:314:EXsrc=351:EXdest=225, 75=T/A:58:402:EXsrc=287:EXdest=411, 91=P/M:87:257:EXsrc=335:EXdest=314}	{117=T/V:69:362:EXsrc=287:EXdest=305, 182=F/V:50:291:EXsrc=193:EXdest=305, 88=S/E:80:343:EXsrc=351:EXdest=262, 75=T/A:58:402:EXsrc=287:EXdest=411, 91=P/S:74:392:EXsrc=335:EXdest=311}	{117=T/V:69:362:EXsrc=287:EXdest=305, 182=F/V:50:291:EXsrc=193:EXdest=305, 88=S/E:80:343:EXsrc=351:EXdest=262, 75=T/A:58:402:EXsrc=287:EXdest=411, 91=P/S:74:392:EXsrc=335:EXdest=311}	{117=T/V:69:362:EXsrc=287:EXdest=305, 182=F/V:50:291:EXsrc=193:EXdest=305, 88=S/D:65:314:EXsrc=351:EXdest=225, 75=T/A:58:402:EXsrc=287:EXdest=411, 91=P/M:87:257:EXsrc=335:EXdest=314}	{117=T/V:69:362:EXsrc=287:EXdest=305, 182=F/V:50:291:EXsrc=193:EXdest=305, 88=S/D:65:314:EXsrc=351:EXdest=225, 75=T/A:58:402:EXsrc=287:EXdest=411, 91=P/M:87:257:EXsrc=335:EXdest=314}	{117=T/V:69:362:EXsrc=287:EXdest=305, 182=F/V:50:291:EXsrc=193:EXdest=305, 88=S/E:80:343:EXsrc=351:EXdest=262, 75=T/A:58:402:EXsrc=287:EXdest=411, 91=P/K:103:231:EXsrc=335:EXdest=225}	{117=T/V:69:362:EXsrc=287:EXdest=305, 182=F/V:50:291:EXsrc=193:EXdest=305, 88=S/D:65:314:EXsrc=351:EXdest=225, 75=T/A:58:402:EXsrc=287:EXdest=411, 91=P/M:87:257:EXsrc=335:EXdest=314}
Rv3818	WP_003420837.1	hypothetical protein	-	[497]	{497=R/N:86:67:EXsrc=259:EXdest=258}	{497=R/N:86:67:EXsrc=259:EXdest=258}	{497=R/N:86:67:EXsrc=259:EXdest=258}	{497=R/N:86:67:EXsrc=259:EXdest=258}	{497=R/N:86:67:EXsrc=259:EXdest=258}	{497=R/N:86:67:EXsrc=259:EXdest=258}	{497=R/N:86:67:EXsrc=259:EXdest=258}	{497=R/N:86:67:EXsrc=259:EXdest=258}	{497=R/N:86:67:EXsrc=259:EXdest=258}	{497=R/N:86:67:EXsrc=259:EXdest=258}	{497=R/N:86:67:EXsrc=259:EXdest=258}	{497=R/N:86:67:EXsrc=259:EXdest=258}	{497=R/N:86:67:EXsrc=259:EXdest=258}	{497=R/N:86:67:EXsrc=259:EXdest=258}	{497=R/N:86:67:EXsrc=259:EXdest=258}	{497=R/N:86:67:EXsrc=259:EXdest=258}	{497=R/N:86:67:EXsrc=259:EXdest=258}	{497=R/N:86:67:EXsrc=259:EXdest=258}	{497=R/N:86:67:EXsrc=259:EXdest=258}	{497=R/D:96:124:EXsrc=259:EXdest=225}	{497=R/N:86:67:EXsrc=259:EXdest=258}	{497=R/N:86:67:EXsrc=259:EXdest=258}
Rv3919c	WP_003899763.1	16S rRNA (guanine(527)-N(7))-methyltransferase RsmG	gid	[134]	{134=A/V:64:319:EXsrc=312:EXdest=305}	{134=A/V:64:319:EXsrc=312:EXdest=305}	{134=A/V:64:319:EXsrc=312:EXdest=305}	{134=A/V:64:319:EXsrc=312:EXdest=305}	{134=A/V:64:319:EXsrc=312:EXdest=305}	{134=A/V:64:319:EXsrc=312:EXdest=305}	{134=A/V:64:319:EXsrc=312:EXdest=305}	{134=A/V:64:319:EXsrc=312:EXdest=305}	{134=A/V:64:319:EXsrc=312:EXdest=305}	{134=A/V:64:319:EXsrc=312:EXdest=305}	{134=A/V:64:319:EXsrc=312:EXdest=305}	{134=A/V:64:319:EXsrc=312:EXdest=305}	{134=A/V:64:319:EXsrc=312:EXdest=305}	{134=A/V:64:319:EXsrc=312:EXdest=305}	{134=A/V:64:319:EXsrc=312:EXdest=305}	{134=A/V:64:319:EXsrc=312:EXdest=305}	{134=A/V:64:319:EXsrc=312:EXdest=305}	{134=A/V:64:319:EXsrc=312:EXdest=305}	{134=A/V:64:319:EXsrc=312:EXdest=305}	{134=A/V:64:319:EXsrc=312:EXdest=305}	{134=A/V:64:319:EXsrc=312:EXdest=305}	{134=A/V:64:319:EXsrc=312:EXdest=305}
Rv2870c	WP_003414613.1	1-deoxy-D-xylulose 5-phosphate reductoisomerase	dxr	[53]	{53=T/L:92:271:EXsrc=287:EXdest=307}	{53=T/L:92:271:EXsrc=287:EXdest=307}	{53=T/L:92:271:EXsrc=287:EXdest=307}	{53=T/L:92:271:EXsrc=287:EXdest=307}	{53=T/L:92:271:EXsrc=287:EXdest=307}	{53=T/L:92:271:EXsrc=287:EXdest=307}	{53=T/L:92:271:EXsrc=287:EXdest=307}	{53=T/L:92:271:EXsrc=287:EXdest=307}	{53=T/L:92:271:EXsrc=287:EXdest=307}	{53=T/L:92:271:EXsrc=287:EXdest=307}	{53=T/L:92:271:EXsrc=287:EXdest=307}	{53=T/L:92:271:EXsrc=287:EXdest=307}	{53=T/L:92:271:EXsrc=287:EXdest=307}	{53=T/L:92:271:EXsrc=287:EXdest=307}	{53=T/L:92:271:EXsrc=287:EXdest=307}	{53=T/L:92:271:EXsrc=287:EXdest=307}	{53=T/L:92:271:EXsrc=287:EXdest=307}	{53=T/L:92:271:EXsrc=287:EXdest=307}	{53=T/L:92:271:EXsrc=287:EXdest=307}	{53=T/L:92:271:EXsrc=287:EXdest=307}	{53=T/L:92:271:EXsrc=287:EXdest=307}	{53=T/L:92:271:EXsrc=287:EXdest=307}
Rv3907c	WP_003400120.1	poly(A) polymerase PcnA	pcnA	[254]	{254=G/Q:87:272:EXsrc=228:EXdest=305}	{254=G/A:60:369:EXsrc=228:EXdest=411}	{254=G/E:98:206:EXsrc=228:EXdest=262}	{254=G/E:98:206:EXsrc=228:EXdest=262}	{254=G/A:60:369:EXsrc=228:EXdest=411}	{254=G/A:60:369:EXsrc=228:EXdest=411}	{254=G/E:98:206:EXsrc=228:EXdest=262}	{254=G/A:60:369:EXsrc=228:EXdest=411}	{254=G/E:98:206:EXsrc=228:EXdest=262}	{254=G/A:60:369:EXsrc=228:EXdest=411}	{254=G/D:94:188:EXsrc=228:EXdest=225}	{254=G/A:60:369:EXsrc=228:EXdest=411}	{254=G/E:98:206:EXsrc=228:EXdest=262}	{254=G/A:60:369:EXsrc=228:EXdest=411}	{254=G/A:60:369:EXsrc=228:EXdest=411}	{254=G/A:60:369:EXsrc=228:EXdest=411}	{254=G/D:94:188:EXsrc=228:EXdest=225}	{254=G/E:98:206:EXsrc=228:EXdest=262}	{254=G/E:98:206:EXsrc=228:EXdest=262}	{254=G/A:60:369:EXsrc=228:EXdest=411}	{254=G/A:60:369:EXsrc=228:EXdest=411}	{254=G/A:60:369:EXsrc=228:EXdest=411}
Rv1007c	WP_003911321.1	methionine--tRNA ligase	metS	[453]	{453=C/L:198:347:EXsrc=280:EXdest=307}	{453=C/L:198:347:EXsrc=280:EXdest=307}	{453=C/L:198:347:EXsrc=280:EXdest=307}	{453=C/L:198:347:EXsrc=280:EXdest=307}	{453=C/M:196:169:EXsrc=280:EXdest=314}	{453=C/L:198:347:EXsrc=280:EXdest=307}	{453=C/L:198:347:EXsrc=280:EXdest=307}	{453=C/L:198:347:EXsrc=280:EXdest=307}	{453=C/L:198:347:EXsrc=280:EXdest=307}	{453=C/L:198:347:EXsrc=280:EXdest=307}	{453=C/L:198:347:EXsrc=280:EXdest=307}	{453=C/L:198:347:EXsrc=280:EXdest=307}	{453=C/L:198:347:EXsrc=280:EXdest=307}	{453=C/L:198:347:EXsrc=280:EXdest=307}	{453=C/L:198:347:EXsrc=280:EXdest=307}	{453=C/L:198:347:EXsrc=280:EXdest=307}	{453=C/L:198:347:EXsrc=280:EXdest=307}	{453=C/L:198:347:EXsrc=280:EXdest=307}	{453=C/L:198:347:EXsrc=280:EXdest=307}	{453=C/L:198:347:EXsrc=280:EXdest=307}	{453=C/L:198:347:EXsrc=280:EXdest=307}	{453=C/L:198:347:EXsrc=280:EXdest=307}
Rv1249c	WP_003406325.1	membrane protein	-	[55, 87, 98]	{98=T/A:58:402:EXsrc=287:EXdest=411, 55=A/V:64:319:EXsrc=312:EXdest=305, 87=T/M:81:152:EXsrc=287:EXdest=314}	{98=T/A:58:402:EXsrc=287:EXdest=411, 55=A/V:64:319:EXsrc=312:EXdest=305, 87=T/M:81:152:EXsrc=287:EXdest=314}	{98=T/A:58:402:EXsrc=287:EXdest=411, 55=A/V:64:319:EXsrc=312:EXdest=305, 87=T/I:89:198:EXsrc=287:EXdest=293}	{98=T/A:58:402:EXsrc=287:EXdest=411, 55=A/V:64:319:EXsrc=312:EXdest=305, 87=T/M:81:152:EXsrc=287:EXdest=314}	{98=T/L:92:271:EXsrc=287:EXdest=307, 55=A/I:94:245:EXsrc=312:EXdest=293, 87=T/M:81:152:EXsrc=287:EXdest=314}	{98=T/A:58:402:EXsrc=287:EXdest=411, 55=A/V:64:319:EXsrc=312:EXdest=305, 87=T/M:81:152:EXsrc=287:EXdest=314}	{98=T/A:58:402:EXsrc=287:EXdest=411, 55=A/V:64:319:EXsrc=312:EXdest=305, 87=T/M:81:152:EXsrc=287:EXdest=314}	{98=T/A:58:402:EXsrc=287:EXdest=411, 55=A/V:64:319:EXsrc=312:EXdest=305, 87=T/M:81:152:EXsrc=287:EXdest=314}	{98=T/A:58:402:EXsrc=287:EXdest=411, 55=A/V:64:319:EXsrc=312:EXdest=305, 87=T/M:81:152:EXsrc=287:EXdest=314}	{98=T/A:58:402:EXsrc=287:EXdest=411, 55=A/V:64:319:EXsrc=312:EXdest=305, 87=T/M:81:152:EXsrc=287:EXdest=314}	{98=T/A:58:402:EXsrc=287:EXdest=411, 55=A/V:64:319:EXsrc=312:EXdest=305, 87=T/M:81:152:EXsrc=287:EXdest=314}	{98=T/A:58:402:EXsrc=287:EXdest=411, 55=A/V:64:319:EXsrc=312:EXdest=305, 87=T/V:69:362:EXsrc=287:EXdest=305}	{98=T/A:58:402:EXsrc=287:EXdest=411, 55=A/V:64:319:EXsrc=312:EXdest=305, 87=T/M:81:152:EXsrc=287:EXdest=314}	{98=T/A:58:402:EXsrc=287:EXdest=411, 55=A/I:94:245:EXsrc=312:EXdest=293, 87=T/M:81:152:EXsrc=287:EXdest=314}	{98=T/A:58:402:EXsrc=287:EXdest=411, 55=A/V:64:319:EXsrc=312:EXdest=305, 87=T/M:81:152:EXsrc=287:EXdest=314}	{98=T/A:58:402:EXsrc=287:EXdest=411, 55=A/V:64:319:EXsrc=312:EXdest=305, 87=T/M:81:152:EXsrc=287:EXdest=314}	{98=T/A:58:402:EXsrc=287:EXdest=411, 55=A/V:64:319:EXsrc=312:EXdest=305, 87=T/M:81:152:EXsrc=287:EXdest=314}	{98=T/A:58:402:EXsrc=287:EXdest=411, 55=A/V:64:319:EXsrc=312:EXdest=305, 87=T/M:81:152:EXsrc=287:EXdest=314}	{98=T/A:58:402:EXsrc=287:EXdest=411, 55=A/V:64:319:EXsrc=312:EXdest=305, 87=T/M:81:152:EXsrc=287:EXdest=314}	{98=T/A:58:402:EXsrc=287:EXdest=411, 55=A/V:64:319:EXsrc=312:EXdest=305, 87=T/V:69:362:EXsrc=287:EXdest=305}	{98=T/A:58:402:EXsrc=287:EXdest=411, 55=A/V:64:319:EXsrc=312:EXdest=305, 87=T/M:81:152:EXsrc=287:EXdest=314}	{98=T/A:58:402:EXsrc=287:EXdest=411, 55=A/V:64:319:EXsrc=312:EXdest=305, 87=T/M:81:152:EXsrc=287:EXdest=314}
Rv3498c	WP_003418972.1	Mce family protein Mce4B	mce4B	[93, 163, 291, 294, 296, 338]	{338=Q/P:76:212:EXsrc=386:EXdest=192, 163=T/E:65:212:EXsrc=287:EXdest=262, 291=D/V:152:175:EXsrc=258:EXdest=305, 294=Q/N:46:338:EXsrc=386:EXdest=258, 296=G/A:60:369:EXsrc=228:EXdest=411, 93=T/Q:42:308:EXsrc=287:EXdest=305}	{338=Q/P:76:212:EXsrc=386:EXdest=192, 163=T/E:65:212:EXsrc=287:EXdest=262, 291=D/V:152:175:EXsrc=258:EXdest=305, 294=Q/P:76:212:EXsrc=386:EXdest=192, 296=G/A:60:369:EXsrc=228:EXdest=411, 93=T/Q:42:308:EXsrc=287:EXdest=305}	{338=Q/P:76:212:EXsrc=386:EXdest=192, 163=T/E:65:212:EXsrc=287:EXdest=262, 291=D/V:152:175:EXsrc=258:EXdest=305, 294=Q/N:46:338:EXsrc=386:EXdest=258, 296=G/A:60:369:EXsrc=228:EXdest=411, 93=T/Q:42:308:EXsrc=287:EXdest=305}	{338=Q/P:76:212:EXsrc=386:EXdest=192, 163=T/E:65:212:EXsrc=287:EXdest=262, 291=D/V:152:175:EXsrc=258:EXdest=305, 294=Q/N:46:338:EXsrc=386:EXdest=258, 296=G/A:60:369:EXsrc=228:EXdest=411, 93=T/Q:42:308:EXsrc=287:EXdest=305}	{338=Q/P:76:212:EXsrc=386:EXdest=192, 163=T/E:65:212:EXsrc=287:EXdest=262, 291=D/V:152:175:EXsrc=258:EXdest=305, 294=Q/P:76:212:EXsrc=386:EXdest=192, 296=G/A:60:369:EXsrc=228:EXdest=411, 93=T/Q:42:308:EXsrc=287:EXdest=305}	{338=Q/P:76:212:EXsrc=386:EXdest=192, 163=T/A:58:402:EXsrc=287:EXdest=411, 291=D/V:152:175:EXsrc=258:EXdest=305, 294=Q/P:76:212:EXsrc=386:EXdest=192, 296=G/A:60:369:EXsrc=228:EXdest=411, 93=T/Q:42:308:EXsrc=287:EXdest=305}	{338=Q/P:76:212:EXsrc=386:EXdest=192, 163=T/E:65:212:EXsrc=287:EXdest=262, 291=D/V:152:175:EXsrc=258:EXdest=305, 294=Q/P:76:212:EXsrc=386:EXdest=192, 296=G/A:60:369:EXsrc=228:EXdest=411, 93=T/Q:42:308:EXsrc=287:EXdest=305}	{338=Q/P:76:212:EXsrc=386:EXdest=192, 163=T/E:65:212:EXsrc=287:EXdest=262, 291=D/V:152:175:EXsrc=258:EXdest=305, 294=Q/P:76:212:EXsrc=386:EXdest=192, 296=G/A:60:369:EXsrc=228:EXdest=411, 93=T/Q:42:308:EXsrc=287:EXdest=305}	{338=Q/P:76:212:EXsrc=386:EXdest=192, 163=T/E:65:212:EXsrc=287:EXdest=262, 291=D/V:152:175:EXsrc=258:EXdest=305, 294=Q/P:76:212:EXsrc=386:EXdest=192, 296=G/A:60:369:EXsrc=228:EXdest=411, 93=T/Q:42:308:EXsrc=287:EXdest=305}	{338=Q/P:76:212:EXsrc=386:EXdest=192, 163=T/E:65:212:EXsrc=287:EXdest=262, 291=D/V:152:175:EXsrc=258:EXdest=305, 294=Q/P:76:212:EXsrc=386:EXdest=192, 296=G/A:60:369:EXsrc=228:EXdest=411, 93=T/Q:42:308:EXsrc=287:EXdest=305}	{338=Q/P:76:212:EXsrc=386:EXdest=192, 163=T/E:65:212:EXsrc=287:EXdest=262, 291=D/V:152:175:EXsrc=258:EXdest=305, 294=Q/P:76:212:EXsrc=386:EXdest=192, 296=G/A:60:369:EXsrc=228:EXdest=411, 93=T/Q:42:308:EXsrc=287:EXdest=305}	{338=Q/P:76:212:EXsrc=386:EXdest=192, 163=T/E:65:212:EXsrc=287:EXdest=262, 291=D/V:152:175:EXsrc=258:EXdest=305, 294=Q/P:76:212:EXsrc=386:EXdest=192, 296=G/A:60:369:EXsrc=228:EXdest=411, 93=T/Q:42:308:EXsrc=287:EXdest=305}	{338=Q/P:76:212:EXsrc=386:EXdest=192, 163=T/E:65:212:EXsrc=287:EXdest=262, 291=D/V:152:175:EXsrc=258:EXdest=305, 294=Q/P:76:212:EXsrc=386:EXdest=192, 296=G/A:60:369:EXsrc=228:EXdest=411, 93=T/Q:42:308:EXsrc=287:EXdest=305}	{338=Q/P:76:212:EXsrc=386:EXdest=192, 163=T/Q:42:308:EXsrc=287:EXdest=305, 291=D/V:152:175:EXsrc=258:EXdest=305, 294=Q/P:76:212:EXsrc=386:EXdest=192, 296=G/A:60:369:EXsrc=228:EXdest=411, 93=T/Q:42:308:EXsrc=287:EXdest=305}	{338=Q/V:96:603:EXsrc=386:EXdest=305, 163=T/Q:42:308:EXsrc=287:EXdest=305, 291=D/A:126:293:EXsrc=258:EXdest=411, 294=Q/P:76:212:EXsrc=386:EXdest=192, 296=G/A:60:369:EXsrc=228:EXdest=411, 93=T/Q:42:308:EXsrc=287:EXdest=305}	{338=Q/V:96:603:EXsrc=386:EXdest=305, 163=T/Q:42:308:EXsrc=287:EXdest=305, 291=D/V:152:175:EXsrc=258:EXdest=305, 294=Q/P:76:212:EXsrc=386:EXdest=192, 296=G/A:60:369:EXsrc=228:EXdest=411, 93=T/Q:42:308:EXsrc=287:EXdest=305}	{338=Q/P:76:212:EXsrc=386:EXdest=192, 163=T/E:65:212:EXsrc=287:EXdest=262, 291=D/V:152:175:EXsrc=258:EXdest=305, 294=Q/N:46:338:EXsrc=386:EXdest=258, 296=G/A:60:369:EXsrc=228:EXdest=411, 93=T/Q:42:308:EXsrc=287:EXdest=305}	{338=Q/P:76:212:EXsrc=386:EXdest=192, 163=T/E:65:212:EXsrc=287:EXdest=262, 291=D/V:152:175:EXsrc=258:EXdest=305, 294=Q/N:46:338:EXsrc=386:EXdest=258, 296=G/A:60:369:EXsrc=228:EXdest=411, 93=T/Q:42:308:EXsrc=287:EXdest=305}	{338=Q/P:76:212:EXsrc=386:EXdest=192, 163=T/E:65:212:EXsrc=287:EXdest=262, 291=D/V:152:175:EXsrc=258:EXdest=305, 294=Q/P:76:212:EXsrc=386:EXdest=192, 296=G/A:60:369:EXsrc=228:EXdest=411, 93=T/Q:42:308:EXsrc=287:EXdest=305}	{338=Q/P:76:212:EXsrc=386:EXdest=192, 163=T/E:65:212:EXsrc=287:EXdest=262, 291=D/V:152:175:EXsrc=258:EXdest=305, 294=Q/P:76:212:EXsrc=386:EXdest=192, 296=G/A:60:369:EXsrc=228:EXdest=411, 93=T/Q:42:308:EXsrc=287:EXdest=305}	{338=Q/P:76:212:EXsrc=386:EXdest=192, 163=T/E:65:212:EXsrc=287:EXdest=262, 291=D/V:152:175:EXsrc=258:EXdest=305, 294=Q/P:76:212:EXsrc=386:EXdest=192, 296=G/A:60:369:EXsrc=228:EXdest=411, 93=T/Q:42:308:EXsrc=287:EXdest=305}	{338=Q/P:76:212:EXsrc=386:EXdest=192, 163=T/E:65:212:EXsrc=287:EXdest=262, 291=D/V:152:175:EXsrc=258:EXdest=305, 294=Q/P:76:212:EXsrc=386:EXdest=192, 296=G/A:60:369:EXsrc=228:EXdest=411, 93=T/Q:42:308:EXsrc=287:EXdest=305}
Rv1467c	WP_003900343.1	acyl-CoA dehydrogenase	fadE15	[45, 471, 503, 507]	{471=Q/A:91:499:EXsrc=386:EXdest=411, 503=T/Q:42:308:EXsrc=287:EXdest=305, 507=G/A:60:369:EXsrc=228:EXdest=411, 45=A/M:84:549:EXsrc=312:EXdest=314}	{471=Q/A:91:499:EXsrc=386:EXdest=411, 503=T/Q:42:308:EXsrc=287:EXdest=305, 507=G/A:60:369:EXsrc=228:EXdest=411, 45=A/V:64:319:EXsrc=312:EXdest=305}	{471=Q/A:91:499:EXsrc=386:EXdest=411, 503=T/Q:42:308:EXsrc=287:EXdest=305, 507=G/A:60:369:EXsrc=228:EXdest=411, 45=A/M:84:549:EXsrc=312:EXdest=314}	{471=Q/A:91:499:EXsrc=386:EXdest=411, 503=T/Q:42:308:EXsrc=287:EXdest=305, 507=G/A:60:369:EXsrc=228:EXdest=411, 45=A/M:84:549:EXsrc=312:EXdest=314}	{471=Q/A:91:499:EXsrc=386:EXdest=411, 503=T/Q:42:308:EXsrc=287:EXdest=305, 507=G/A:60:369:EXsrc=228:EXdest=411, 45=A/M:84:549:EXsrc=312:EXdest=314}	{471=Q/A:91:499:EXsrc=386:EXdest=411, 503=T/Q:42:308:EXsrc=287:EXdest=305, 507=G/A:60:369:EXsrc=228:EXdest=411, 45=A/M:84:549:EXsrc=312:EXdest=314}	{471=Q/A:91:499:EXsrc=386:EXdest=411, 503=T/Q:42:308:EXsrc=287:EXdest=305, 507=G/A:60:369:EXsrc=228:EXdest=411, 45=A/V:64:319:EXsrc=312:EXdest=305}	{471=Q/A:91:499:EXsrc=386:EXdest=411, 503=T/Q:42:308:EXsrc=287:EXdest=305, 507=G/A:60:369:EXsrc=228:EXdest=411, 45=A/I:94:245:EXsrc=312:EXdest=293}	{471=Q/A:91:499:EXsrc=386:EXdest=411, 503=T/Q:42:308:EXsrc=287:EXdest=305, 507=G/A:60:369:EXsrc=228:EXdest=411, 45=A/V:64:319:EXsrc=312:EXdest=305}	{471=Q/A:91:499:EXsrc=386:EXdest=411, 503=T/Q:42:308:EXsrc=287:EXdest=305, 507=G/A:60:369:EXsrc=228:EXdest=411, 45=A/M:84:549:EXsrc=312:EXdest=314}	{471=Q/A:91:499:EXsrc=386:EXdest=411, 503=T/Q:42:308:EXsrc=287:EXdest=305, 507=G/A:60:369:EXsrc=228:EXdest=411, 45=A/I:94:245:EXsrc=312:EXdest=293}	{471=Q/N:46:338:EXsrc=386:EXdest=258, 503=T/K:78:256:EXsrc=287:EXdest=225, 507=G/A:60:369:EXsrc=228:EXdest=411, 45=A/V:64:319:EXsrc=312:EXdest=305}	{471=Q/A:91:499:EXsrc=386:EXdest=411, 503=T/Q:42:308:EXsrc=287:EXdest=305, 507=G/A:60:369:EXsrc=228:EXdest=411, 45=A/M:84:549:EXsrc=312:EXdest=314}	{471=Q/N:46:338:EXsrc=386:EXdest=258, 503=T/K:78:256:EXsrc=287:EXdest=225, 507=G/A:60:369:EXsrc=228:EXdest=411, 45=A/M:84:549:EXsrc=312:EXdest=314}	{471=Q/A:91:499:EXsrc=386:EXdest=411, 503=T/Q:42:308:EXsrc=287:EXdest=305, 507=G/A:60:369:EXsrc=228:EXdest=411, 45=A/V:64:319:EXsrc=312:EXdest=305}	{471=Q/A:91:499:EXsrc=386:EXdest=411, 503=T/Q:42:308:EXsrc=287:EXdest=305, 507=G/A:60:369:EXsrc=228:EXdest=411, 45=A/M:84:549:EXsrc=312:EXdest=314}	{471=Q/A:91:499:EXsrc=386:EXdest=411, 503=T/Q:42:308:EXsrc=287:EXdest=305, 507=G/A:60:369:EXsrc=228:EXdest=411, 45=A/M:84:549:EXsrc=312:EXdest=314}	{471=Q/A:91:499:EXsrc=386:EXdest=411, 503=T/Q:42:308:EXsrc=287:EXdest=305, 507=G/A:60:369:EXsrc=228:EXdest=411, 45=A/M:84:549:EXsrc=312:EXdest=314}	{471=Q/A:91:499:EXsrc=386:EXdest=411, 503=T/Q:42:308:EXsrc=287:EXdest=305, 507=G/A:60:369:EXsrc=228:EXdest=411, 45=A/I:94:245:EXsrc=312:EXdest=293}	{471=Q/T:42:361:EXsrc=386:EXdest=293, 503=T/Q:42:308:EXsrc=287:EXdest=305, 507=G/A:60:369:EXsrc=228:EXdest=411, 45=A/I:94:245:EXsrc=312:EXdest=293}	{471=Q/A:91:499:EXsrc=386:EXdest=411, 503=T/Q:42:308:EXsrc=287:EXdest=305, 507=G/A:60:369:EXsrc=228:EXdest=411, 45=A/M:84:549:EXsrc=312:EXdest=314}	{471=Q/A:91:499:EXsrc=386:EXdest=411, 503=T/Q:42:308:EXsrc=287:EXdest=305, 507=G/A:60:369:EXsrc=228:EXdest=411, 45=A/M:84:549:EXsrc=312:EXdest=314}
Rv3014c	WP_003415263.1	DNA ligase A	ligA	[560]	{560=T/V:69:362:EXsrc=287:EXdest=305}	{560=T/E:65:212:EXsrc=287:EXdest=262}	{560=T/V:69:362:EXsrc=287:EXdest=305}	{560=T/V:69:362:EXsrc=287:EXdest=305}	{560=T/E:65:212:EXsrc=287:EXdest=262}	{560=T/E:65:212:EXsrc=287:EXdest=262}	{560=T/E:65:212:EXsrc=287:EXdest=262}	{560=T/E:65:212:EXsrc=287:EXdest=262}	{560=T/E:65:212:EXsrc=287:EXdest=262}	{560=T/E:65:212:EXsrc=287:EXdest=262}	{560=T/E:65:212:EXsrc=287:EXdest=262}	{560=T/E:65:212:EXsrc=287:EXdest=262}	{560=T/E:65:212:EXsrc=287:EXdest=262}	{560=T/E:65:212:EXsrc=287:EXdest=262}	{560=T/E:65:212:EXsrc=287:EXdest=262}	{560=T/E:65:212:EXsrc=287:EXdest=262}	{560=T/V:69:362:EXsrc=287:EXdest=305}	{560=T/V:69:362:EXsrc=287:EXdest=305}	{560=T/E:65:212:EXsrc=287:EXdest=262}	{560=T/E:65:212:EXsrc=287:EXdest=262}	{560=T/E:65:212:EXsrc=287:EXdest=262}	{560=T/E:65:212:EXsrc=287:EXdest=262}
Rv3244c	WP_003901578.1	lipoprotein LpqB	lpqB	[37, 251, 388]	{388=A/V:64:319:EXsrc=312:EXdest=305, 37=S/P:74:249:EXsrc=351:EXdest=192, 251=K/G:127:492:EXsrc=409:EXdest=321}	{388=A/M:84:549:EXsrc=312:EXdest=314, 37=S/P:74:249:EXsrc=351:EXdest=192, 251=K/N:94:457:EXsrc=409:EXdest=258}	{388=A/V:64:319:EXsrc=312:EXdest=305, 37=S/P:74:249:EXsrc=351:EXdest=192, 251=K/G:127:492:EXsrc=409:EXdest=321}	{388=A/V:64:319:EXsrc=312:EXdest=305, 37=S/P:74:249:EXsrc=351:EXdest=192, 251=K/G:127:492:EXsrc=409:EXdest=321}	{388=A/I:94:245:EXsrc=312:EXdest=293, 37=S/Q:68:352:EXsrc=351:EXdest=305, 251=K/N:94:457:EXsrc=409:EXdest=258}	{388=A/M:84:549:EXsrc=312:EXdest=314, 37=S/P:74:249:EXsrc=351:EXdest=192, 251=K/N:94:457:EXsrc=409:EXdest=258}	{388=A/M:84:549:EXsrc=312:EXdest=314, 37=S/Q:68:352:EXsrc=351:EXdest=305, 251=K/N:94:457:EXsrc=409:EXdest=258}	{388=A/L:96:313:EXsrc=312:EXdest=307, 37=S/P:74:249:EXsrc=351:EXdest=192, 251=K/N:94:457:EXsrc=409:EXdest=258}	{388=A/I:94:245:EXsrc=312:EXdest=293, 37=S/P:74:249:EXsrc=351:EXdest=192, 251=K/N:94:457:EXsrc=409:EXdest=258}	{388=A/M:84:549:EXsrc=312:EXdest=314, 37=S/P:74:249:EXsrc=351:EXdest=192, 251=K/N:94:457:EXsrc=409:EXdest=258}	{388=A/M:84:549:EXsrc=312:EXdest=314, 37=S/P:74:249:EXsrc=351:EXdest=192, 251=K/N:94:457:EXsrc=409:EXdest=258}	{388=A/L:96:313:EXsrc=312:EXdest=307, 37=S/P:74:249:EXsrc=351:EXdest=192, 251=K/N:94:457:EXsrc=409:EXdest=258}	{388=A/L:96:313:EXsrc=312:EXdest=307, 37=S/P:74:249:EXsrc=351:EXdest=192, 251=K/N:94:457:EXsrc=409:EXdest=258}	{388=A/L:96:313:EXsrc=312:EXdest=307, 37=S/P:74:249:EXsrc=351:EXdest=192, 251=K/N:94:457:EXsrc=409:EXdest=258}	{388=A/L:96:313:EXsrc=312:EXdest=307, 37=S/P:74:249:EXsrc=351:EXdest=192, 251=K/N:94:457:EXsrc=409:EXdest=258}	{388=A/L:96:313:EXsrc=312:EXdest=307, 37=S/P:74:249:EXsrc=351:EXdest=192, 251=K/N:94:457:EXsrc=409:EXdest=258}	{388=A/V:64:319:EXsrc=312:EXdest=305, 37=S/P:74:249:EXsrc=351:EXdest=192, 251=K/G:127:492:EXsrc=409:EXdest=321}	{388=A/V:64:319:EXsrc=312:EXdest=305, 37=S/P:74:249:EXsrc=351:EXdest=192, 251=K/G:127:492:EXsrc=409:EXdest=321}	{388=A/M:84:549:EXsrc=312:EXdest=314, 37=S/P:74:249:EXsrc=351:EXdest=192, 251=K/N:94:457:EXsrc=409:EXdest=258}	{388=A/I:94:245:EXsrc=312:EXdest=293, 37=S/P:74:249:EXsrc=351:EXdest=192, 251=K/N:94:457:EXsrc=409:EXdest=258}	{388=A/L:96:313:EXsrc=312:EXdest=307, 37=S/P:74:249:EXsrc=351:EXdest=192, 251=K/N:94:457:EXsrc=409:EXdest=258}	{388=A/L:96:313:EXsrc=312:EXdest=307, 37=S/P:74:249:EXsrc=351:EXdest=192, 251=K/N:94:457:EXsrc=409:EXdest=258}
Rv3220c	WP_003416886.1	two component sensor kinase	-	[114, 378, 457]	{114=S/V:124:358:EXsrc=351:EXdest=305, 457=S/R:110:363:EXsrc=351:EXdest=255, 378=R/T:71:199:EXsrc=259:EXdest=293}	{114=S/V:124:358:EXsrc=351:EXdest=305, 457=S/R:110:363:EXsrc=351:EXdest=255, 378=R/S:110:270:EXsrc=259:EXdest=311}	{114=S/V:124:358:EXsrc=351:EXdest=305, 457=S/R:110:363:EXsrc=351:EXdest=255, 378=R/T:71:199:EXsrc=259:EXdest=293}	{114=S/V:124:358:EXsrc=351:EXdest=305, 457=S/R:110:363:EXsrc=351:EXdest=255, 378=R/T:71:199:EXsrc=259:EXdest=293}	{114=S/V:124:358:EXsrc=351:EXdest=305, 457=S/R:110:363:EXsrc=351:EXdest=255, 378=R/A:112:459:EXsrc=259:EXdest=411}	{114=S/V:124:358:EXsrc=351:EXdest=305, 457=S/R:110:363:EXsrc=351:EXdest=255, 378=R/A:112:459:EXsrc=259:EXdest=411}	{114=S/V:124:358:EXsrc=351:EXdest=305, 457=S/R:110:363:EXsrc=351:EXdest=255, 378=R/T:71:199:EXsrc=259:EXdest=293}	{114=S/V:124:358:EXsrc=351:EXdest=305, 457=S/R:110:363:EXsrc=351:EXdest=255, 378=R/S:110:270:EXsrc=259:EXdest=311}	{114=S/V:124:358:EXsrc=351:EXdest=305, 457=S/R:110:363:EXsrc=351:EXdest=255, 378=R/T:71:199:EXsrc=259:EXdest=293}	{114=S/V:124:358:EXsrc=351:EXdest=305, 457=S/R:110:363:EXsrc=351:EXdest=255, 378=R/S:110:270:EXsrc=259:EXdest=311}	{114=S/V:124:358:EXsrc=351:EXdest=305, 457=S/R:110:363:EXsrc=351:EXdest=255, 378=R/T:71:199:EXsrc=259:EXdest=293}	{114=S/V:124:358:EXsrc=351:EXdest=305, 457=S/R:110:363:EXsrc=351:EXdest=255, 378=R/T:71:199:EXsrc=259:EXdest=293}	{114=S/V:124:358:EXsrc=351:EXdest=305, 457=S/R:110:363:EXsrc=351:EXdest=255, 378=R/T:71:199:EXsrc=259:EXdest=293}	{114=S/V:124:358:EXsrc=351:EXdest=305, 457=S/R:110:363:EXsrc=351:EXdest=255, 378=R/S:110:270:EXsrc=259:EXdest=311}	{114=S/V:124:358:EXsrc=351:EXdest=305, 457=S/R:110:363:EXsrc=351:EXdest=255, 378=R/S:110:270:EXsrc=259:EXdest=311}	{114=S/V:124:358:EXsrc=351:EXdest=305, 457=S/R:110:363:EXsrc=351:EXdest=255, 378=R/S:110:270:EXsrc=259:EXdest=311}	{114=S/V:124:358:EXsrc=351:EXdest=305, 457=S/R:110:363:EXsrc=351:EXdest=255, 378=R/T:71:199:EXsrc=259:EXdest=293}	{114=S/V:124:358:EXsrc=351:EXdest=305, 457=S/R:110:363:EXsrc=351:EXdest=255, 378=R/T:71:199:EXsrc=259:EXdest=293}	{114=S/V:124:358:EXsrc=351:EXdest=305, 457=S/R:110:363:EXsrc=351:EXdest=255, 378=R/T:71:199:EXsrc=259:EXdest=293}	{114=S/V:124:358:EXsrc=351:EXdest=305, 457=S/R:110:363:EXsrc=351:EXdest=255, 378=R/T:71:199:EXsrc=259:EXdest=293}	{114=S/V:124:358:EXsrc=351:EXdest=305, 457=S/R:110:363:EXsrc=351:EXdest=255, 378=R/S:110:270:EXsrc=259:EXdest=311}	{114=S/V:124:358:EXsrc=351:EXdest=305, 457=S/R:110:363:EXsrc=351:EXdest=255, 378=R/S:110:270:EXsrc=259:EXdest=311}
Rv2731	WP_003413997.1	hypothetical protein	-	[105, 273]	{273=E/A:107:520:EXsrc=363:EXdest=411, 105=E/L:138:321:EXsrc=363:EXdest=307}	{273=E/T:65:292:EXsrc=363:EXdest=293, 105=E/T:65:292:EXsrc=363:EXdest=293}	{273=E/A:107:520:EXsrc=363:EXdest=411, 105=E/L:138:321:EXsrc=363:EXdest=307}	{273=E/A:107:520:EXsrc=363:EXdest=411, 105=E/L:138:321:EXsrc=363:EXdest=307}	{273=E/A:107:520:EXsrc=363:EXdest=411, 105=E/T:65:292:EXsrc=363:EXdest=293}	{273=E/T:65:292:EXsrc=363:EXdest=293, 105=E/R:54:279:EXsrc=363:EXdest=255}	{273=E/A:107:520:EXsrc=363:EXdest=411, 105=E/H:40:380:EXsrc=363:EXdest=290}	{273=E/A:107:520:EXsrc=363:EXdest=411, 105=E/S:80:355:EXsrc=363:EXdest=311}	{273=E/A:107:520:EXsrc=363:EXdest=411, 105=E/R:54:279:EXsrc=363:EXdest=255}	{273=E/L:138:321:EXsrc=363:EXdest=307, 105=E/T:65:292:EXsrc=363:EXdest=293}	{273=E/A:107:520:EXsrc=363:EXdest=411, 105=E/R:54:279:EXsrc=363:EXdest=255}	{273=E/A:107:520:EXsrc=363:EXdest=411, 105=E/R:54:279:EXsrc=363:EXdest=255}	{273=E/T:65:292:EXsrc=363:EXdest=293, 105=E/T:65:292:EXsrc=363:EXdest=293}	{273=E/A:107:520:EXsrc=363:EXdest=411, 105=E/T:65:292:EXsrc=363:EXdest=293}	{273=E/A:107:520:EXsrc=363:EXdest=411, 105=E/S:80:355:EXsrc=363:EXdest=311}	{273=E/A:107:520:EXsrc=363:EXdest=411, 105=E/R:54:279:EXsrc=363:EXdest=255}	{273=E/A:107:520:EXsrc=363:EXdest=411, 105=E/L:138:321:EXsrc=363:EXdest=307}	{273=E/A:107:520:EXsrc=363:EXdest=411, 105=E/L:138:321:EXsrc=363:EXdest=307}	{273=E/A:107:520:EXsrc=363:EXdest=411, 105=E/R:54:279:EXsrc=363:EXdest=255}	{273=E/A:107:520:EXsrc=363:EXdest=411, 105=E/R:54:279:EXsrc=363:EXdest=255}	{273=E/T:65:292:EXsrc=363:EXdest=293, 105=E/T:65:292:EXsrc=363:EXdest=293}	{273=E/T:65:292:EXsrc=363:EXdest=293, 105=E/T:65:292:EXsrc=363:EXdest=293}
Rv0432	WP_003402198.1	superoxide dismutase	sodC	[196]	{196=A/E:107:275:EXsrc=312:EXdest=262}	{196=A/E:107:275:EXsrc=312:EXdest=262}	{196=A/E:107:275:EXsrc=312:EXdest=262}	{196=A/E:107:275:EXsrc=312:EXdest=262}	{196=A/E:107:275:EXsrc=312:EXdest=262}	{196=A/E:107:275:EXsrc=312:EXdest=262}	{196=A/E:107:275:EXsrc=312:EXdest=262}	{196=A/E:107:275:EXsrc=312:EXdest=262}	{196=A/E:107:275:EXsrc=312:EXdest=262}	{196=A/E:107:275:EXsrc=312:EXdest=262}	{196=A/E:107:275:EXsrc=312:EXdest=262}	{196=A/E:107:275:EXsrc=312:EXdest=262}	{196=A/E:107:275:EXsrc=312:EXdest=262}	{196=A/E:107:275:EXsrc=312:EXdest=262}	{196=A/E:107:275:EXsrc=312:EXdest=262}	{196=A/E:107:275:EXsrc=312:EXdest=262}	{196=A/E:107:275:EXsrc=312:EXdest=262}	{196=A/E:107:275:EXsrc=312:EXdest=262}	{196=A/E:107:275:EXsrc=312:EXdest=262}	{196=A/E:107:275:EXsrc=312:EXdest=262}	{196=A/E:107:275:EXsrc=312:EXdest=262}	{196=A/E:107:275:EXsrc=312:EXdest=262}
Rv0553	WP_003402923.1	muconate cycloisomerase	menC	[199]	{199=A/R:112:295:EXsrc=312:EXdest=255}	{199=A/Q:91:320:EXsrc=312:EXdest=305}	{199=A/R:112:295:EXsrc=312:EXdest=255}	{199=A/R:112:295:EXsrc=312:EXdest=255}	{199=A/H:86:301:EXsrc=312:EXdest=290}	{199=A/H:86:301:EXsrc=312:EXdest=290}	{199=A/R:112:295:EXsrc=312:EXdest=255}	{199=A/R:112:295:EXsrc=312:EXdest=255}	{199=A/R:112:295:EXsrc=312:EXdest=255}	{199=A/H:86:301:EXsrc=312:EXdest=290}	{199=A/R:112:295:EXsrc=312:EXdest=255}	{199=A/R:112:295:EXsrc=312:EXdest=255}	{199=A/R:112:295:EXsrc=312:EXdest=255}	{199=A/R:112:295:EXsrc=312:EXdest=255}	{199=A/R:112:295:EXsrc=312:EXdest=255}	{199=A/R:112:295:EXsrc=312:EXdest=255}	{199=A/R:112:295:EXsrc=312:EXdest=255}	{199=A/R:112:295:EXsrc=312:EXdest=255}	{199=A/R:112:295:EXsrc=312:EXdest=255}	{199=A/R:112:295:EXsrc=312:EXdest=255}	{199=A/H:86:301:EXsrc=312:EXdest=290}	{199=A/H:86:301:EXsrc=312:EXdest=290}
Rv1641	WP_003901217.1	initiation factor IF-3	infC	[69]	{69=A/T:58:312:EXsrc=312:EXdest=293}	{69=A/T:58:312:EXsrc=312:EXdest=293}	{69=A/T:58:312:EXsrc=312:EXdest=293}	{69=A/T:58:312:EXsrc=312:EXdest=293}	{69=A/T:58:312:EXsrc=312:EXdest=293}	{69=A/T:58:312:EXsrc=312:EXdest=293}	{69=A/T:58:312:EXsrc=312:EXdest=293}	{69=A/T:58:312:EXsrc=312:EXdest=293}	{69=A/T:58:312:EXsrc=312:EXdest=293}	{69=A/T:58:312:EXsrc=312:EXdest=293}	{69=A/T:58:312:EXsrc=312:EXdest=293}	{69=A/T:58:312:EXsrc=312:EXdest=293}	{69=A/T:58:312:EXsrc=312:EXdest=293}	{69=A/T:58:312:EXsrc=312:EXdest=293}	{69=A/T:58:312:EXsrc=312:EXdest=293}	{69=A/T:58:312:EXsrc=312:EXdest=293}	{69=A/T:58:312:EXsrc=312:EXdest=293}	{69=A/T:58:312:EXsrc=312:EXdest=293}	{69=A/T:58:312:EXsrc=312:EXdest=293}	{69=A/T:58:312:EXsrc=312:EXdest=293}	{69=A/T:58:312:EXsrc=312:EXdest=293}	{69=A/T:58:312:EXsrc=312:EXdest=293}
Rv2555c	WP_003902305.1	alanine--tRNA ligase	alaS	[379]	{379=V/A:64:389:EXsrc=277:EXdest=411}	{379=V/A:64:389:EXsrc=277:EXdest=411}	{379=V/A:64:389:EXsrc=277:EXdest=411}	{379=V/A:64:389:EXsrc=277:EXdest=411}	{379=V/A:64:389:EXsrc=277:EXdest=411}	{379=V/A:64:389:EXsrc=277:EXdest=411}	{379=V/A:64:389:EXsrc=277:EXdest=411}	{379=V/A:64:389:EXsrc=277:EXdest=411}	{379=V/A:64:389:EXsrc=277:EXdest=411}	{379=V/A:64:389:EXsrc=277:EXdest=411}	{379=V/A:64:389:EXsrc=277:EXdest=411}	{379=V/A:64:389:EXsrc=277:EXdest=411}	{379=V/A:64:389:EXsrc=277:EXdest=411}	{379=V/A:64:389:EXsrc=277:EXdest=411}	{379=V/A:64:389:EXsrc=277:EXdest=411}	{379=V/A:64:389:EXsrc=277:EXdest=411}	{379=V/A:64:389:EXsrc=277:EXdest=411}	{379=V/A:64:389:EXsrc=277:EXdest=411}	{379=V/A:64:389:EXsrc=277:EXdest=411}	{379=V/A:64:389:EXsrc=277:EXdest=411}	{379=V/A:64:389:EXsrc=277:EXdest=411}	{379=V/A:64:389:EXsrc=277:EXdest=411}
Rv2855	WP_003414557.1	mycothione reductase	mtr	[221]	{221=R/E:54:250:EXsrc=259:EXdest=262}	{221=R/D:96:124:EXsrc=259:EXdest=225}	{221=R/E:54:250:EXsrc=259:EXdest=262}	{221=R/E:54:250:EXsrc=259:EXdest=262}	{221=R/D:96:124:EXsrc=259:EXdest=225}	{221=R/D:96:124:EXsrc=259:EXdest=225}	{221=R/E:54:250:EXsrc=259:EXdest=262}	{221=R/D:96:124:EXsrc=259:EXdest=225}	{221=R/A:112:459:EXsrc=259:EXdest=411}	{221=R/D:96:124:EXsrc=259:EXdest=225}	{221=R/E:54:250:EXsrc=259:EXdest=262}	{221=R/D:96:124:EXsrc=259:EXdest=225}	{221=R/D:96:124:EXsrc=259:EXdest=225}	{221=R/D:96:124:EXsrc=259:EXdest=225}	{221=R/D:96:124:EXsrc=259:EXdest=225}	{221=R/D:96:124:EXsrc=259:EXdest=225}	{221=R/E:54:250:EXsrc=259:EXdest=262}	{221=R/D:96:124:EXsrc=259:EXdest=225}	{221=R/E:54:250:EXsrc=259:EXdest=262}	{221=R/D:96:124:EXsrc=259:EXdest=225}	{221=R/D:96:124:EXsrc=259:EXdest=225}	{221=R/D:96:124:EXsrc=259:EXdest=225}
Rv0433	WP_003900145.1	carboxylate-amine ligase	-	[244]	{244=C/F:205:349:EXsrc=280:EXdest=294}	{244=C/F:205:349:EXsrc=280:EXdest=294}	{244=C/F:205:349:EXsrc=280:EXdest=294}	{244=C/F:205:349:EXsrc=280:EXdest=294}	{244=C/F:205:349:EXsrc=280:EXdest=294}	{244=C/F:205:349:EXsrc=280:EXdest=294}	{244=C/F:205:349:EXsrc=280:EXdest=294}	{244=C/F:205:349:EXsrc=280:EXdest=294}	{244=C/F:205:349:EXsrc=280:EXdest=294}	{244=C/F:205:349:EXsrc=280:EXdest=294}	{244=C/F:205:349:EXsrc=280:EXdest=294}	{244=C/F:205:349:EXsrc=280:EXdest=294}	{244=C/F:205:349:EXsrc=280:EXdest=294}	{244=C/F:205:349:EXsrc=280:EXdest=294}	{244=C/F:205:349:EXsrc=280:EXdest=294}	{244=C/F:205:349:EXsrc=280:EXdest=294}	{244=C/F:205:349:EXsrc=280:EXdest=294}	{244=C/F:205:349:EXsrc=280:EXdest=294}	{244=C/F:205:349:EXsrc=280:EXdest=294}	{244=C/F:205:349:EXsrc=280:EXdest=294}	{244=C/F:205:349:EXsrc=280:EXdest=294}	{244=C/F:205:349:EXsrc=280:EXdest=294}
Rv0554	WP_003402925.1	non-heme bromoperoxidase BpoC	bpoC	[214]	{214=T/L:92:271:EXsrc=287:EXdest=307}	{214=T/L:92:271:EXsrc=287:EXdest=307}	{214=T/L:92:271:EXsrc=287:EXdest=307}	{214=T/L:92:271:EXsrc=287:EXdest=307}	{214=T/L:92:271:EXsrc=287:EXdest=307}	{214=T/L:92:271:EXsrc=287:EXdest=307}	{214=T/L:92:271:EXsrc=287:EXdest=307}	{214=T/L:92:271:EXsrc=287:EXdest=307}	{214=T/L:92:271:EXsrc=287:EXdest=307}	{214=T/L:92:271:EXsrc=287:EXdest=307}	{214=T/L:92:271:EXsrc=287:EXdest=307}	{214=T/L:92:271:EXsrc=287:EXdest=307}	{214=T/M:81:152:EXsrc=287:EXdest=314}	{214=T/L:92:271:EXsrc=287:EXdest=307}	{214=T/L:92:271:EXsrc=287:EXdest=307}	{214=T/L:92:271:EXsrc=287:EXdest=307}	{214=T/L:92:271:EXsrc=287:EXdest=307}	{214=T/L:92:271:EXsrc=287:EXdest=307}	{214=T/L:92:271:EXsrc=287:EXdest=307}	{214=T/L:92:271:EXsrc=287:EXdest=307}	{214=T/L:92:271:EXsrc=287:EXdest=307}	{214=T/L:92:271:EXsrc=287:EXdest=307}
Rv2882c	WP_003414663.1	ribosome recycling factor	frr	[5]	{5=A/V:64:319:EXsrc=312:EXdest=305}	{5=A/T:58:312:EXsrc=312:EXdest=293}	{5=A/V:64:319:EXsrc=312:EXdest=305}	{5=A/V:64:319:EXsrc=312:EXdest=305}	{5=A/V:64:319:EXsrc=312:EXdest=305}	{5=A/T:58:312:EXsrc=312:EXdest=293}	{5=A/T:58:312:EXsrc=312:EXdest=293}	{5=A/T:58:312:EXsrc=312:EXdest=293}	{5=A/T:58:312:EXsrc=312:EXdest=293}	{5=A/T:58:312:EXsrc=312:EXdest=293}	{5=A/T:58:312:EXsrc=312:EXdest=293}	{5=A/T:58:312:EXsrc=312:EXdest=293}	{5=A/T:58:312:EXsrc=312:EXdest=293}	{5=A/T:58:312:EXsrc=312:EXdest=293}	{5=A/T:58:312:EXsrc=312:EXdest=293}	{5=A/T:58:312:EXsrc=312:EXdest=293}	{5=A/V:64:319:EXsrc=312:EXdest=305}	{5=A/V:64:319:EXsrc=312:EXdest=305}	{5=A/T:58:312:EXsrc=312:EXdest=293}	{5=A/T:58:312:EXsrc=312:EXdest=293}	{5=A/T:58:312:EXsrc=312:EXdest=293}	{5=A/T:58:312:EXsrc=312:EXdest=293}
Rv1407	WP_003898865.1	16S rRNA m5C967 methyltransferase	fmu	[74]	{74=G/E:98:206:EXsrc=228:EXdest=262}	{74=G/E:98:206:EXsrc=228:EXdest=262}	{74=G/A:60:369:EXsrc=228:EXdest=411}	{74=G/A:60:369:EXsrc=228:EXdest=411}	{74=G/A:60:369:EXsrc=228:EXdest=411}	{74=G/A:60:369:EXsrc=228:EXdest=411}	{74=G/E:98:206:EXsrc=228:EXdest=262}	{74=G/S:56:304:EXsrc=228:EXdest=311}	{74=G/E:98:206:EXsrc=228:EXdest=262}	{74=G/A:60:369:EXsrc=228:EXdest=411}	{74=G/E:98:206:EXsrc=228:EXdest=262}	{74=G/A:60:369:EXsrc=228:EXdest=411}	{74=G/A:60:369:EXsrc=228:EXdest=411}	{74=G/A:60:369:EXsrc=228:EXdest=411}	{74=G/A:60:369:EXsrc=228:EXdest=411}	{74=G/A:60:369:EXsrc=228:EXdest=411}	{74=G/A:60:369:EXsrc=228:EXdest=411}	{74=G/A:60:369:EXsrc=228:EXdest=411}	{74=G/E:98:206:EXsrc=228:EXdest=262}	{74=G/A:60:369:EXsrc=228:EXdest=411}	{74=G/A:60:369:EXsrc=228:EXdest=411}	{74=G/A:60:369:EXsrc=228:EXdest=411}
Rv2881c	WP_003414661.1	phosphatidate cytidylyltransferase	cdsA	[111, 126, 298]	{298=A/T:58:312:EXsrc=312:EXdest=293, 126=F/L:22:296:EXsrc=193:EXdest=307, 111=A/G:60:387:EXsrc=312:EXdest=321}	{298=A/T:58:312:EXsrc=312:EXdest=293, 126=F/L:22:296:EXsrc=193:EXdest=307, 111=A/G:60:387:EXsrc=312:EXdest=321}	{298=A/T:58:312:EXsrc=312:EXdest=293, 126=F/L:22:296:EXsrc=193:EXdest=307, 111=A/G:60:387:EXsrc=312:EXdest=321}	{298=A/T:58:312:EXsrc=312:EXdest=293, 126=F/V:50:291:EXsrc=193:EXdest=305, 111=A/G:60:387:EXsrc=312:EXdest=321}	{298=A/T:58:312:EXsrc=312:EXdest=293, 126=F/L:22:296:EXsrc=193:EXdest=307, 111=A/G:60:387:EXsrc=312:EXdest=321}	{298=A/G:60:387:EXsrc=312:EXdest=321, 126=F/V:50:291:EXsrc=193:EXdest=305, 111=A/G:60:387:EXsrc=312:EXdest=321}	{298=A/T:58:312:EXsrc=312:EXdest=293, 126=F/L:22:296:EXsrc=193:EXdest=307, 111=A/G:60:387:EXsrc=312:EXdest=321}	{298=A/G:60:387:EXsrc=312:EXdest=321, 126=F/V:50:291:EXsrc=193:EXdest=305, 111=A/G:60:387:EXsrc=312:EXdest=321}	{298=A/G:60:387:EXsrc=312:EXdest=321, 126=F/I:21:181:EXsrc=193:EXdest=293, 111=A/G:60:387:EXsrc=312:EXdest=321}	{298=A/T:58:312:EXsrc=312:EXdest=293, 126=F/V:50:291:EXsrc=193:EXdest=305, 111=A/G:60:387:EXsrc=312:EXdest=321}	{298=A/T:58:312:EXsrc=312:EXdest=293, 126=F/L:22:296:EXsrc=193:EXdest=307, 111=A/G:60:387:EXsrc=312:EXdest=321}	{298=A/G:60:387:EXsrc=312:EXdest=321, 126=F/V:50:291:EXsrc=193:EXdest=305, 111=A/G:60:387:EXsrc=312:EXdest=321}	{298=A/G:60:387:EXsrc=312:EXdest=321, 126=F/L:22:296:EXsrc=193:EXdest=307, 111=A/G:60:387:EXsrc=312:EXdest=321}	{298=A/G:60:387:EXsrc=312:EXdest=321, 126=F/V:50:291:EXsrc=193:EXdest=305, 111=A/G:60:387:EXsrc=312:EXdest=321}	{298=A/G:60:387:EXsrc=312:EXdest=321, 126=F/V:50:291:EXsrc=193:EXdest=305, 111=A/G:60:387:EXsrc=312:EXdest=321}	{298=A/G:60:387:EXsrc=312:EXdest=321, 126=F/V:50:291:EXsrc=193:EXdest=305, 111=A/G:60:387:EXsrc=312:EXdest=321}	{298=A/T:58:312:EXsrc=312:EXdest=293, 126=F/V:50:291:EXsrc=193:EXdest=305, 111=A/G:60:387:EXsrc=312:EXdest=321}	{298=A/T:58:312:EXsrc=312:EXdest=293, 126=F/L:22:296:EXsrc=193:EXdest=307, 111=A/G:60:387:EXsrc=312:EXdest=321}	{298=A/T:58:312:EXsrc=312:EXdest=293, 126=F/L:22:296:EXsrc=193:EXdest=307, 111=A/G:60:387:EXsrc=312:EXdest=321}	{298=A/T:58:312:EXsrc=312:EXdest=293, 126=F/I:21:181:EXsrc=193:EXdest=293, 111=A/G:60:387:EXsrc=312:EXdest=321}	{298=A/T:58:312:EXsrc=312:EXdest=293, 126=F/V:50:291:EXsrc=193:EXdest=305, 111=A/G:60:387:EXsrc=312:EXdest=321}	{298=A/T:58:312:EXsrc=312:EXdest=293, 126=F/V:50:291:EXsrc=193:EXdest=305, 111=A/G:60:387:EXsrc=312:EXdest=321}
Rv1212c	WP_003898773.1	capsular glucan synthase	glgA	[138]	{138=L/H:99:288:EXsrc=248:EXdest=290}	{138=L/E:138:199:EXsrc=248:EXdest=262}	{138=L/H:99:288:EXsrc=248:EXdest=290}	{138=L/H:99:288:EXsrc=248:EXdest=290}	{138=L/G:138:201:EXsrc=248:EXdest=321}	{138=L/E:138:199:EXsrc=248:EXdest=262}	{138=L/E:138:199:EXsrc=248:EXdest=262}	{138=L/E:138:199:EXsrc=248:EXdest=262}	{138=L/E:138:199:EXsrc=248:EXdest=262}	{138=L/E:138:199:EXsrc=248:EXdest=262}	{138=L/E:138:199:EXsrc=248:EXdest=262}	{138=L/E:138:199:EXsrc=248:EXdest=262}	{138=L/E:138:199:EXsrc=248:EXdest=262}	{138=L/E:138:199:EXsrc=248:EXdest=262}	{138=L/E:138:199:EXsrc=248:EXdest=262}	{138=L/E:138:199:EXsrc=248:EXdest=262}	{138=L/H:99:288:EXsrc=248:EXdest=290}	{138=L/H:99:288:EXsrc=248:EXdest=290}	{138=L/E:138:199:EXsrc=248:EXdest=262}	{138=L/E:138:199:EXsrc=248:EXdest=262}	{138=L/E:138:199:EXsrc=248:EXdest=262}	{138=L/E:138:199:EXsrc=248:EXdest=262}
Rv1018c	WP_003405267.1	bifunctional UDP-N-acetylglucosamine pyrophosphorylase/glucosamine-1-phosphate N-acetyltransferase	glmU	[60, 86, 115]	{115=T/I:89:198:EXsrc=287:EXdest=293, 86=P/Q:76:384:EXsrc=335:EXdest=305, 60=H/R:29:275:EXsrc=303:EXdest=255}	{115=T/V:69:362:EXsrc=287:EXdest=305, 86=P/Q:76:384:EXsrc=335:EXdest=305, 60=H/R:29:275:EXsrc=303:EXdest=255}	{115=T/I:89:198:EXsrc=287:EXdest=293, 86=P/Q:76:384:EXsrc=335:EXdest=305, 60=H/R:29:275:EXsrc=303:EXdest=255}	{115=T/I:89:198:EXsrc=287:EXdest=293, 86=P/Q:76:384:EXsrc=335:EXdest=305, 60=H/R:29:275:EXsrc=303:EXdest=255}	{115=T/I:89:198:EXsrc=287:EXdest=293, 86=P/Q:76:384:EXsrc=335:EXdest=305, 60=H/R:29:275:EXsrc=303:EXdest=255}	{115=T/V:69:362:EXsrc=287:EXdest=305, 86=P/Q:76:384:EXsrc=335:EXdest=305, 60=H/R:29:275:EXsrc=303:EXdest=255}	{115=T/V:69:362:EXsrc=287:EXdest=305, 86=P/Q:76:384:EXsrc=335:EXdest=305, 60=H/R:29:275:EXsrc=303:EXdest=255}	{115=T/V:69:362:EXsrc=287:EXdest=305, 86=P/Q:76:384:EXsrc=335:EXdest=305, 60=H/R:29:275:EXsrc=303:EXdest=255}	{115=T/V:69:362:EXsrc=287:EXdest=305, 86=P/Q:76:384:EXsrc=335:EXdest=305, 60=H/R:29:275:EXsrc=303:EXdest=255}	{115=T/V:69:362:EXsrc=287:EXdest=305, 86=P/Q:76:384:EXsrc=335:EXdest=305, 60=H/R:29:275:EXsrc=303:EXdest=255}	{115=T/V:69:362:EXsrc=287:EXdest=305, 86=P/Q:76:384:EXsrc=335:EXdest=305, 60=H/R:29:275:EXsrc=303:EXdest=255}	{115=T/V:69:362:EXsrc=287:EXdest=305, 86=P/Q:76:384:EXsrc=335:EXdest=305, 60=H/R:29:275:EXsrc=303:EXdest=255}	{115=T/V:69:362:EXsrc=287:EXdest=305, 86=P/Q:76:384:EXsrc=335:EXdest=305, 60=H/R:29:275:EXsrc=303:EXdest=255}	{115=T/V:69:362:EXsrc=287:EXdest=305, 86=P/Q:76:384:EXsrc=335:EXdest=305, 60=H/R:29:275:EXsrc=303:EXdest=255}	{115=T/V:69:362:EXsrc=287:EXdest=305, 86=P/Q:76:384:EXsrc=335:EXdest=305, 60=H/R:29:275:EXsrc=303:EXdest=255}	{115=T/V:69:362:EXsrc=287:EXdest=305, 86=P/Q:76:384:EXsrc=335:EXdest=305, 60=H/R:29:275:EXsrc=303:EXdest=255}	{115=T/I:89:198:EXsrc=287:EXdest=293, 86=P/Q:76:384:EXsrc=335:EXdest=305, 60=H/R:29:275:EXsrc=303:EXdest=255}	{115=T/I:89:198:EXsrc=287:EXdest=293, 86=P/Q:76:384:EXsrc=335:EXdest=305, 60=H/R:29:275:EXsrc=303:EXdest=255}	{115=T/V:69:362:EXsrc=287:EXdest=305, 86=P/Q:76:384:EXsrc=335:EXdest=305, 60=H/R:29:275:EXsrc=303:EXdest=255}	{115=T/V:69:362:EXsrc=287:EXdest=305, 86=P/Q:76:384:EXsrc=335:EXdest=305, 60=H/R:29:275:EXsrc=303:EXdest=255}	{115=T/V:69:362:EXsrc=287:EXdest=305, 86=P/Q:76:384:EXsrc=335:EXdest=305, 60=H/R:29:275:EXsrc=303:EXdest=255}	{115=T/V:69:362:EXsrc=287:EXdest=305, 86=P/Q:76:384:EXsrc=335:EXdest=305, 60=H/R:29:275:EXsrc=303:EXdest=255}
Rv1587c	WP_010886123.1	hypothetical protein	-	[128]	{128=H/R:29:275:EXsrc=303:EXdest=255}	{128=H/R:29:275:EXsrc=303:EXdest=255}	{128=H/R:29:275:EXsrc=303:EXdest=255}	{128=H/R:29:275:EXsrc=303:EXdest=255}	{128=H/R:29:275:EXsrc=303:EXdest=255}	{128=H/R:29:275:EXsrc=303:EXdest=255}	{128=H/R:29:275:EXsrc=303:EXdest=255}	{128=H/R:29:275:EXsrc=303:EXdest=255}	{128=H/R:29:275:EXsrc=303:EXdest=255}	{128=H/R:29:275:EXsrc=303:EXdest=255}	{128=H/R:29:275:EXsrc=303:EXdest=255}	{128=H/R:29:275:EXsrc=303:EXdest=255}	{128=H/R:29:275:EXsrc=303:EXdest=255}	{128=H/R:29:275:EXsrc=303:EXdest=255}	{128=H/R:29:275:EXsrc=303:EXdest=255}	{128=H/R:29:275:EXsrc=303:EXdest=255}	{128=H/R:29:275:EXsrc=303:EXdest=255}	{128=H/R:29:275:EXsrc=303:EXdest=255}	{128=H/R:29:275:EXsrc=303:EXdest=255}	{128=H/R:29:275:EXsrc=303:EXdest=255}	{128=H/R:29:275:EXsrc=303:EXdest=255}	{128=H/R:29:275:EXsrc=303:EXdest=255}
Rv3499c	WP_003418979.1	Mce family protein Mce4A	mce4A	[307, 310]	{307=V/G:109:269:EXsrc=277:EXdest=321, 310=A/P:27:243:EXsrc=312:EXdest=192}	{307=V/G:109:269:EXsrc=277:EXdest=321, 310=A/P:27:243:EXsrc=312:EXdest=192}	{307=V/G:109:269:EXsrc=277:EXdest=321, 310=A/P:27:243:EXsrc=312:EXdest=192}	{307=V/G:109:269:EXsrc=277:EXdest=321, 310=A/P:27:243:EXsrc=312:EXdest=192}	{307=V/G:109:269:EXsrc=277:EXdest=321, 310=A/P:27:243:EXsrc=312:EXdest=192}	{307=V/G:109:269:EXsrc=277:EXdest=321, 310=A/P:27:243:EXsrc=312:EXdest=192}	{307=V/G:109:269:EXsrc=277:EXdest=321, 310=A/P:27:243:EXsrc=312:EXdest=192}	{307=V/G:109:269:EXsrc=277:EXdest=321, 310=A/P:27:243:EXsrc=312:EXdest=192}	{307=V/G:109:269:EXsrc=277:EXdest=321, 310=A/P:27:243:EXsrc=312:EXdest=192}	{307=V/G:109:269:EXsrc=277:EXdest=321, 310=A/P:27:243:EXsrc=312:EXdest=192}	{307=V/G:109:269:EXsrc=277:EXdest=321, 310=A/P:27:243:EXsrc=312:EXdest=192}	{307=V/G:109:269:EXsrc=277:EXdest=321, 310=A/P:27:243:EXsrc=312:EXdest=192}	{307=V/G:109:269:EXsrc=277:EXdest=321, 310=A/P:27:243:EXsrc=312:EXdest=192}	{307=V/G:109:269:EXsrc=277:EXdest=321, 310=A/P:27:243:EXsrc=312:EXdest=192}	{307=V/G:109:269:EXsrc=277:EXdest=321, 310=A/P:27:243:EXsrc=312:EXdest=192}	{307=V/G:109:269:EXsrc=277:EXdest=321, 310=A/P:27:243:EXsrc=312:EXdest=192}	{307=V/G:109:269:EXsrc=277:EXdest=321, 310=A/P:27:243:EXsrc=312:EXdest=192}	{307=V/G:109:269:EXsrc=277:EXdest=321, 310=A/P:27:243:EXsrc=312:EXdest=192}	{307=V/G:109:269:EXsrc=277:EXdest=321, 310=A/P:27:243:EXsrc=312:EXdest=192}	{307=V/G:109:269:EXsrc=277:EXdest=321, 310=A/P:27:243:EXsrc=312:EXdest=192}	{307=V/G:109:269:EXsrc=277:EXdest=321, 310=A/P:27:243:EXsrc=312:EXdest=192}	{307=V/G:109:269:EXsrc=277:EXdest=321, 310=A/P:27:243:EXsrc=312:EXdest=192}
Rv3487c	WP_003418946.1	carboxylesterase LipF	lipF	[209]	{209=A/V:64:319:EXsrc=312:EXdest=305}	{209=A/V:64:319:EXsrc=312:EXdest=305}	{209=A/V:64:319:EXsrc=312:EXdest=305}	{209=A/V:64:319:EXsrc=312:EXdest=305}	{209=A/T:58:312:EXsrc=312:EXdest=293}	{209=A/V:64:319:EXsrc=312:EXdest=305}	{209=A/V:64:319:EXsrc=312:EXdest=305}	{209=A/V:64:319:EXsrc=312:EXdest=305}	{209=A/V:64:319:EXsrc=312:EXdest=305}	{209=A/V:64:319:EXsrc=312:EXdest=305}	{209=A/V:64:319:EXsrc=312:EXdest=305}	{209=A/V:64:319:EXsrc=312:EXdest=305}	{209=A/V:64:319:EXsrc=312:EXdest=305}	{209=A/V:64:319:EXsrc=312:EXdest=305}	{209=A/V:64:319:EXsrc=312:EXdest=305}	{209=A/V:64:319:EXsrc=312:EXdest=305}	{209=A/V:64:319:EXsrc=312:EXdest=305}	{209=A/V:64:319:EXsrc=312:EXdest=305}	{209=A/V:64:319:EXsrc=312:EXdest=305}	{209=A/V:64:319:EXsrc=312:EXdest=305}	{209=A/V:64:319:EXsrc=312:EXdest=305}	{209=A/V:64:319:EXsrc=312:EXdest=305}
Rv1248c	WP_003898790.1	multifunctional 2-oxoglutarate dehydrogenase E1 component /2-oxoglutarate dehydrogenase dihydrolipoyllysine-residue succinyltransferase	-	[148, 353, 474]	{353=L/E:138:199:EXsrc=248:EXdest=262, 148=Q/H:24:396:EXsrc=386:EXdest=290, 474=V/D:152:228:EXsrc=277:EXdest=225}	{353=L/E:138:199:EXsrc=248:EXdest=262, 148=Q/H:24:396:EXsrc=386:EXdest=290, 474=V/E:121:192:EXsrc=277:EXdest=262}	{353=L/E:138:199:EXsrc=248:EXdest=262, 148=Q/H:24:396:EXsrc=386:EXdest=290, 474=V/D:152:228:EXsrc=277:EXdest=225}	{353=L/E:138:199:EXsrc=248:EXdest=262, 148=Q/H:24:396:EXsrc=386:EXdest=290, 474=V/D:152:228:EXsrc=277:EXdest=225}	{353=L/E:138:199:EXsrc=248:EXdest=262, 148=Q/H:24:396:EXsrc=386:EXdest=290, 474=V/E:121:192:EXsrc=277:EXdest=262}	{353=L/E:138:199:EXsrc=248:EXdest=262, 148=Q/H:24:396:EXsrc=386:EXdest=290, 474=V/E:121:192:EXsrc=277:EXdest=262}	{353=L/E:138:199:EXsrc=248:EXdest=262, 148=Q/H:24:396:EXsrc=386:EXdest=290, 474=V/A:64:389:EXsrc=277:EXdest=411}	{353=L/E:138:199:EXsrc=248:EXdest=262, 148=Q/H:24:396:EXsrc=386:EXdest=290, 474=V/E:121:192:EXsrc=277:EXdest=262}	{353=L/E:138:199:EXsrc=248:EXdest=262, 148=Q/H:24:396:EXsrc=386:EXdest=290, 474=V/D:152:228:EXsrc=277:EXdest=225}	{353=L/E:138:199:EXsrc=248:EXdest=262, 148=Q/H:24:396:EXsrc=386:EXdest=290, 474=V/A:64:389:EXsrc=277:EXdest=411}	{353=L/E:138:199:EXsrc=248:EXdest=262, 148=Q/H:24:396:EXsrc=386:EXdest=290, 474=V/D:152:228:EXsrc=277:EXdest=225}	{353=L/E:138:199:EXsrc=248:EXdest=262, 148=Q/H:24:396:EXsrc=386:EXdest=290, 474=V/E:121:192:EXsrc=277:EXdest=262}	{353=L/E:138:199:EXsrc=248:EXdest=262, 148=Q/H:24:396:EXsrc=386:EXdest=290, 474=V/D:152:228:EXsrc=277:EXdest=225}	{353=L/E:138:199:EXsrc=248:EXdest=262, 148=Q/H:24:396:EXsrc=386:EXdest=290, 474=V/E:121:192:EXsrc=277:EXdest=262}	{353=L/E:138:199:EXsrc=248:EXdest=262, 148=Q/H:24:396:EXsrc=386:EXdest=290, 474=V/E:121:192:EXsrc=277:EXdest=262}	{353=L/E:138:199:EXsrc=248:EXdest=262, 148=Q/H:24:396:EXsrc=386:EXdest=290, 474=V/E:121:192:EXsrc=277:EXdest=262}	{353=L/E:138:199:EXsrc=248:EXdest=262, 148=Q/H:24:396:EXsrc=386:EXdest=290, 474=V/D:152:228:EXsrc=277:EXdest=225}	{353=L/E:138:199:EXsrc=248:EXdest=262, 148=Q/H:24:396:EXsrc=386:EXdest=290, 474=V/D:152:228:EXsrc=277:EXdest=225}	{353=L/E:138:199:EXsrc=248:EXdest=262, 148=Q/H:24:396:EXsrc=386:EXdest=290, 474=V/D:152:228:EXsrc=277:EXdest=225}	{353=L/E:138:199:EXsrc=248:EXdest=262, 148=Q/H:24:396:EXsrc=386:EXdest=290, 474=V/A:64:389:EXsrc=277:EXdest=411}	{353=L/E:138:199:EXsrc=248:EXdest=262, 148=Q/H:24:396:EXsrc=386:EXdest=290, 474=V/A:64:389:EXsrc=277:EXdest=411}	{353=L/E:138:199:EXsrc=248:EXdest=262, 148=Q/H:24:396:EXsrc=386:EXdest=290, 474=V/E:121:192:EXsrc=277:EXdest=262}
Rv3245c	WP_003917137.1	two component sensory histidine kinase MtrB	mtrB	[156, 163]	{163=A/V:64:319:EXsrc=312:EXdest=305, 156=G/E:98:206:EXsrc=228:EXdest=262}	{163=A/V:64:319:EXsrc=312:EXdest=305, 156=G/D:94:188:EXsrc=228:EXdest=225}	{163=A/V:64:319:EXsrc=312:EXdest=305, 156=G/E:98:206:EXsrc=228:EXdest=262}	{163=A/V:64:319:EXsrc=312:EXdest=305, 156=G/E:98:206:EXsrc=228:EXdest=262}	{163=A/V:64:319:EXsrc=312:EXdest=305, 156=G/E:98:206:EXsrc=228:EXdest=262}	{163=A/V:64:319:EXsrc=312:EXdest=305, 156=G/D:94:188:EXsrc=228:EXdest=225}	{163=A/V:64:319:EXsrc=312:EXdest=305, 156=G/D:94:188:EXsrc=228:EXdest=225}	{163=A/V:64:319:EXsrc=312:EXdest=305, 156=G/E:98:206:EXsrc=228:EXdest=262}	{163=A/V:64:319:EXsrc=312:EXdest=305, 156=G/D:94:188:EXsrc=228:EXdest=225}	{163=A/V:64:319:EXsrc=312:EXdest=305, 156=G/D:94:188:EXsrc=228:EXdest=225}	{163=A/V:64:319:EXsrc=312:EXdest=305, 156=G/D:94:188:EXsrc=228:EXdest=225}	{163=A/V:64:319:EXsrc=312:EXdest=305, 156=G/D:94:188:EXsrc=228:EXdest=225}	{163=A/V:64:319:EXsrc=312:EXdest=305, 156=G/D:94:188:EXsrc=228:EXdest=225}	{163=A/V:64:319:EXsrc=312:EXdest=305, 156=G/D:94:188:EXsrc=228:EXdest=225}	{163=A/V:64:319:EXsrc=312:EXdest=305, 156=G/E:98:206:EXsrc=228:EXdest=262}	{163=A/V:64:319:EXsrc=312:EXdest=305, 156=G/E:98:206:EXsrc=228:EXdest=262}	{163=A/V:64:319:EXsrc=312:EXdest=305, 156=G/E:98:206:EXsrc=228:EXdest=262}	{163=A/V:64:319:EXsrc=312:EXdest=305, 156=G/E:98:206:EXsrc=228:EXdest=262}	{163=A/V:64:319:EXsrc=312:EXdest=305, 156=G/D:94:188:EXsrc=228:EXdest=225}	{163=A/V:64:319:EXsrc=312:EXdest=305, 156=G/D:94:188:EXsrc=228:EXdest=225}	{163=A/V:64:319:EXsrc=312:EXdest=305, 156=G/D:94:188:EXsrc=228:EXdest=225}	{163=A/V:64:319:EXsrc=312:EXdest=305, 156=G/D:94:188:EXsrc=228:EXdest=225}
Rv3257c	WP_003899989.1	phosphomannomutase PmmA	pmmA	[126, 170, 266]	{170=T/L:92:271:EXsrc=287:EXdest=307, 266=T/A:58:402:EXsrc=287:EXdest=411, 126=A/K:106:225:EXsrc=312:EXdest=225}	{170=T/V:69:362:EXsrc=287:EXdest=305, 266=T/A:58:402:EXsrc=287:EXdest=411, 126=A/K:106:225:EXsrc=312:EXdest=225}	{170=T/L:92:271:EXsrc=287:EXdest=307, 266=T/A:58:402:EXsrc=287:EXdest=411, 126=A/K:106:225:EXsrc=312:EXdest=225}	{170=T/L:92:271:EXsrc=287:EXdest=307, 266=T/A:58:402:EXsrc=287:EXdest=411, 126=A/K:106:225:EXsrc=312:EXdest=225}	{170=T/L:92:271:EXsrc=287:EXdest=307, 266=T/A:58:402:EXsrc=287:EXdest=411, 126=A/Q:91:320:EXsrc=312:EXdest=305}	{170=T/I:89:198:EXsrc=287:EXdest=293, 266=T/A:58:402:EXsrc=287:EXdest=411, 126=A/K:106:225:EXsrc=312:EXdest=225}	{170=T/L:92:271:EXsrc=287:EXdest=307, 266=T/A:58:402:EXsrc=287:EXdest=411, 126=A/K:106:225:EXsrc=312:EXdest=225}	{170=T/L:92:271:EXsrc=287:EXdest=307, 266=T/A:58:402:EXsrc=287:EXdest=411, 126=A/K:106:225:EXsrc=312:EXdest=225}	{170=T/L:92:271:EXsrc=287:EXdest=307, 266=T/A:58:402:EXsrc=287:EXdest=411, 126=A/K:106:225:EXsrc=312:EXdest=225}	{170=T/I:89:198:EXsrc=287:EXdest=293, 266=T/A:58:402:EXsrc=287:EXdest=411, 126=A/R:112:295:EXsrc=312:EXdest=255}	{170=T/L:92:271:EXsrc=287:EXdest=307, 266=T/A:58:402:EXsrc=287:EXdest=411, 126=A/K:106:225:EXsrc=312:EXdest=225}	{170=T/L:92:271:EXsrc=287:EXdest=307, 266=T/A:58:402:EXsrc=287:EXdest=411, 126=A/R:112:295:EXsrc=312:EXdest=255}	{170=T/L:92:271:EXsrc=287:EXdest=307, 266=T/A:58:402:EXsrc=287:EXdest=411, 126=A/R:112:295:EXsrc=312:EXdest=255}	{170=T/I:89:198:EXsrc=287:EXdest=293, 266=T/A:58:402:EXsrc=287:EXdest=411, 126=A/R:112:295:EXsrc=312:EXdest=255}	{170=T/L:92:271:EXsrc=287:EXdest=307, 266=T/A:58:402:EXsrc=287:EXdest=411, 126=A/R:112:295:EXsrc=312:EXdest=255}	{170=T/L:92:271:EXsrc=287:EXdest=307, 266=T/A:58:402:EXsrc=287:EXdest=411, 126=A/K:106:225:EXsrc=312:EXdest=225}	{170=T/L:92:271:EXsrc=287:EXdest=307, 266=T/A:58:402:EXsrc=287:EXdest=411, 126=A/K:106:225:EXsrc=312:EXdest=225}	{170=T/L:92:271:EXsrc=287:EXdest=307, 266=T/A:58:402:EXsrc=287:EXdest=411, 126=A/K:106:225:EXsrc=312:EXdest=225}	{170=T/L:92:271:EXsrc=287:EXdest=307, 266=T/A:58:402:EXsrc=287:EXdest=411, 126=A/K:106:225:EXsrc=312:EXdest=225}	{170=T/L:92:271:EXsrc=287:EXdest=307, 266=T/A:58:402:EXsrc=287:EXdest=411, 126=A/R:112:295:EXsrc=312:EXdest=255}	{170=T/I:89:198:EXsrc=287:EXdest=293, 266=T/A:58:402:EXsrc=287:EXdest=411, 126=A/K:106:225:EXsrc=312:EXdest=225}	{170=T/I:89:198:EXsrc=287:EXdest=293, 266=T/A:58:402:EXsrc=287:EXdest=411, 126=A/K:106:225:EXsrc=312:EXdest=225}
Rv3560c	WP_003419340.1	acyl-CoA dehydrogenase FadE30	fadE30	[70]	{70=T/V:69:362:EXsrc=287:EXdest=305}	{70=T/V:69:362:EXsrc=287:EXdest=305}	{70=T/V:69:362:EXsrc=287:EXdest=305}	{70=T/V:69:362:EXsrc=287:EXdest=305}	{70=T/V:69:362:EXsrc=287:EXdest=305}	{70=T/V:69:362:EXsrc=287:EXdest=305}	{70=T/V:69:362:EXsrc=287:EXdest=305}	{70=T/V:69:362:EXsrc=287:EXdest=305}	{70=T/V:69:362:EXsrc=287:EXdest=305}	{70=T/V:69:362:EXsrc=287:EXdest=305}	{70=T/V:69:362:EXsrc=287:EXdest=305}	{70=T/V:69:362:EXsrc=287:EXdest=305}	{70=T/V:69:362:EXsrc=287:EXdest=305}	{70=T/V:69:362:EXsrc=287:EXdest=305}	{70=T/V:69:362:EXsrc=287:EXdest=305}	{70=T/V:69:362:EXsrc=287:EXdest=305}	{70=T/V:69:362:EXsrc=287:EXdest=305}	{70=T/V:69:362:EXsrc=287:EXdest=305}	{70=T/V:69:362:EXsrc=287:EXdest=305}	{70=T/V:69:362:EXsrc=287:EXdest=305}	{70=T/V:69:362:EXsrc=287:EXdest=305}	{70=T/V:69:362:EXsrc=287:EXdest=305}
Rv0681	WP_003403451.1	transcriptional regulator	-	[15]	{15=G/A:60:369:EXsrc=228:EXdest=411}	{15=G/A:60:369:EXsrc=228:EXdest=411}	{15=G/A:60:369:EXsrc=228:EXdest=411}	{15=G/A:60:369:EXsrc=228:EXdest=411}	{15=G/A:60:369:EXsrc=228:EXdest=411}	{15=G/A:60:369:EXsrc=228:EXdest=411}	{15=G/A:60:369:EXsrc=228:EXdest=411}	{15=G/A:60:369:EXsrc=228:EXdest=411}	{15=G/A:60:369:EXsrc=228:EXdest=411}	{15=G/A:60:369:EXsrc=228:EXdest=411}	{15=G/A:60:369:EXsrc=228:EXdest=411}	{15=G/A:60:369:EXsrc=228:EXdest=411}	{15=G/A:60:369:EXsrc=228:EXdest=411}	{15=G/A:60:369:EXsrc=228:EXdest=411}	{15=G/A:60:369:EXsrc=228:EXdest=411}	{15=G/A:60:369:EXsrc=228:EXdest=411}	{15=G/A:60:369:EXsrc=228:EXdest=411}	{15=G/A:60:369:EXsrc=228:EXdest=411}	{15=G/A:60:369:EXsrc=228:EXdest=411}	{15=G/A:60:369:EXsrc=228:EXdest=411}	{15=G/A:60:369:EXsrc=228:EXdest=411}	{15=G/A:60:369:EXsrc=228:EXdest=411}
Rv3681c	WP_003419743.1	transcriptional regulator WhiB4	whiB4	[27, 36, 66]	{66=Q/M:101:504:EXsrc=386:EXdest=314, 36=L/R:102:185:EXsrc=248:EXdest=255, 27=E/A:107:520:EXsrc=363:EXdest=411}	{66=Q/A:91:499:EXsrc=386:EXdest=411, 36=L/R:102:185:EXsrc=248:EXdest=255, 27=E/A:107:520:EXsrc=363:EXdest=411}	{66=Q/M:101:504:EXsrc=386:EXdest=314, 36=L/R:102:185:EXsrc=248:EXdest=255, 27=E/A:107:520:EXsrc=363:EXdest=411}	{66=Q/M:101:504:EXsrc=386:EXdest=314, 36=L/R:102:185:EXsrc=248:EXdest=255, 27=E/A:107:520:EXsrc=363:EXdest=411}	{66=Q/A:91:499:EXsrc=386:EXdest=411, 36=L/R:102:185:EXsrc=248:EXdest=255, 27=E/A:107:520:EXsrc=363:EXdest=411}	{66=Q/A:91:499:EXsrc=386:EXdest=411, 36=L/R:102:185:EXsrc=248:EXdest=255, 27=E/A:107:520:EXsrc=363:EXdest=411}	{66=Q/L:113:391:EXsrc=386:EXdest=307, 36=L/R:102:185:EXsrc=248:EXdest=255, 27=E/A:107:520:EXsrc=363:EXdest=411}	{66=Q/L:113:391:EXsrc=386:EXdest=307, 36=L/R:102:185:EXsrc=248:EXdest=255, 27=E/A:107:520:EXsrc=363:EXdest=411}	{66=Q/L:113:391:EXsrc=386:EXdest=307, 36=L/R:102:185:EXsrc=248:EXdest=255, 27=E/A:107:520:EXsrc=363:EXdest=411}	{66=Q/A:91:499:EXsrc=386:EXdest=411, 36=L/R:102:185:EXsrc=248:EXdest=255, 27=E/A:107:520:EXsrc=363:EXdest=411}	{66=Q/L:113:391:EXsrc=386:EXdest=307, 36=L/R:102:185:EXsrc=248:EXdest=255, 27=E/A:107:520:EXsrc=363:EXdest=411}	{66=Q/L:113:391:EXsrc=386:EXdest=307, 36=L/R:102:185:EXsrc=248:EXdest=255, 27=E/A:107:520:EXsrc=363:EXdest=411}	{66=Q/A:91:499:EXsrc=386:EXdest=411, 36=L/R:102:185:EXsrc=248:EXdest=255, 27=E/A:107:520:EXsrc=363:EXdest=411}	{66=Q/L:113:391:EXsrc=386:EXdest=307, 36=L/R:102:185:EXsrc=248:EXdest=255, 27=E/A:107:520:EXsrc=363:EXdest=411}	{66=Q/L:113:391:EXsrc=386:EXdest=307, 36=L/R:102:185:EXsrc=248:EXdest=255, 27=E/A:107:520:EXsrc=363:EXdest=411}	{66=Q/L:113:391:EXsrc=386:EXdest=307, 36=L/R:102:185:EXsrc=248:EXdest=255, 27=E/A:107:520:EXsrc=363:EXdest=411}	{66=Q/M:101:504:EXsrc=386:EXdest=314, 36=L/R:102:185:EXsrc=248:EXdest=255, 27=E/A:107:520:EXsrc=363:EXdest=411}	{66=Q/M:101:504:EXsrc=386:EXdest=314, 36=L/R:102:185:EXsrc=248:EXdest=255, 27=E/A:107:520:EXsrc=363:EXdest=411}	{66=Q/L:113:391:EXsrc=386:EXdest=307, 36=L/R:102:185:EXsrc=248:EXdest=255, 27=E/A:107:520:EXsrc=363:EXdest=411}	{66=Q/L:113:391:EXsrc=386:EXdest=307, 36=L/R:102:185:EXsrc=248:EXdest=255, 27=E/S:80:355:EXsrc=363:EXdest=311}	{66=Q/A:91:499:EXsrc=386:EXdest=411, 36=L/R:102:185:EXsrc=248:EXdest=255, 27=E/A:107:520:EXsrc=363:EXdest=411}	{66=Q/A:91:499:EXsrc=386:EXdest=411, 36=L/R:102:185:EXsrc=248:EXdest=255, 27=E/A:107:520:EXsrc=363:EXdest=411}
Rv3596c	WP_003419511.1	ATP-dependent protease ATP-binding subunit ClpC	clpC1	[676]	{676=P/A:27:454:EXsrc=335:EXdest=411}	{676=P/A:27:454:EXsrc=335:EXdest=411}	{676=P/A:27:454:EXsrc=335:EXdest=411}	{676=P/A:27:454:EXsrc=335:EXdest=411}	{676=P/A:27:454:EXsrc=335:EXdest=411}	{676=P/A:27:454:EXsrc=335:EXdest=411}	{676=P/A:27:454:EXsrc=335:EXdest=411}	{676=P/A:27:454:EXsrc=335:EXdest=411}	{676=P/A:27:454:EXsrc=335:EXdest=411}	{676=P/A:27:454:EXsrc=335:EXdest=411}	{676=P/A:27:454:EXsrc=335:EXdest=411}	{676=P/A:27:454:EXsrc=335:EXdest=411}	{676=P/A:27:454:EXsrc=335:EXdest=411}	{676=P/A:27:454:EXsrc=335:EXdest=411}	{676=P/A:27:454:EXsrc=335:EXdest=411}	{676=P/A:27:454:EXsrc=335:EXdest=411}	{676=P/A:27:454:EXsrc=335:EXdest=411}	{676=P/A:27:454:EXsrc=335:EXdest=411}	{676=P/A:27:454:EXsrc=335:EXdest=411}	{676=P/A:27:454:EXsrc=335:EXdest=411}	{676=P/A:27:454:EXsrc=335:EXdest=411}	{676=P/A:27:454:EXsrc=335:EXdest=411}
Rv3710	WP_003902547.1	2-isopropylmalate synthase	leuA	[512]	{512=T/D:85:190:EXsrc=287:EXdest=225}	{512=T/D:85:190:EXsrc=287:EXdest=225}	{512=T/D:85:190:EXsrc=287:EXdest=225}	{512=T/D:85:190:EXsrc=287:EXdest=225}	{512=T/D:85:190:EXsrc=287:EXdest=225}	{512=T/D:85:190:EXsrc=287:EXdest=225}	{512=T/D:85:190:EXsrc=287:EXdest=225}	{512=T/D:85:190:EXsrc=287:EXdest=225}	{512=T/D:85:190:EXsrc=287:EXdest=225}	{512=T/D:85:190:EXsrc=287:EXdest=225}	{512=T/D:85:190:EXsrc=287:EXdest=225}	{512=T/D:85:190:EXsrc=287:EXdest=225}	{512=T/D:85:190:EXsrc=287:EXdest=225}	{512=T/D:85:190:EXsrc=287:EXdest=225}	{512=T/D:85:190:EXsrc=287:EXdest=225}	{512=T/D:85:190:EXsrc=287:EXdest=225}	{512=T/D:85:190:EXsrc=287:EXdest=225}	{512=T/D:85:190:EXsrc=287:EXdest=225}	{512=T/D:85:190:EXsrc=287:EXdest=225}	{512=T/D:85:190:EXsrc=287:EXdest=225}	{512=T/D:85:190:EXsrc=287:EXdest=225}	{512=T/D:85:190:EXsrc=287:EXdest=225}
Rv2984	WP_003415097.1	polyphosphate kinase	ppk1	[379]	{379=A/G:60:387:EXsrc=312:EXdest=321}	{379=A/G:60:387:EXsrc=312:EXdest=321}	{379=A/G:60:387:EXsrc=312:EXdest=321}	{379=A/G:60:387:EXsrc=312:EXdest=321}	{379=A/G:60:387:EXsrc=312:EXdest=321}	{379=A/G:60:387:EXsrc=312:EXdest=321}	{379=A/G:60:387:EXsrc=312:EXdest=321}	{379=A/G:60:387:EXsrc=312:EXdest=321}	{379=A/G:60:387:EXsrc=312:EXdest=321}	{379=A/G:60:387:EXsrc=312:EXdest=321}	{379=A/G:60:387:EXsrc=312:EXdest=321}	{379=A/G:60:387:EXsrc=312:EXdest=321}	{379=A/G:60:387:EXsrc=312:EXdest=321}	{379=A/G:60:387:EXsrc=312:EXdest=321}	{379=A/G:60:387:EXsrc=312:EXdest=321}	{379=A/G:60:387:EXsrc=312:EXdest=321}	{379=A/G:60:387:EXsrc=312:EXdest=321}	{379=A/G:60:387:EXsrc=312:EXdest=321}	{379=A/G:60:387:EXsrc=312:EXdest=321}	{379=A/G:60:387:EXsrc=312:EXdest=321}	{379=A/G:60:387:EXsrc=312:EXdest=321}	{379=A/G:60:387:EXsrc=312:EXdest=321}
Rv0440	WP_003402236.1	molecular chaperone GroEL	groEL2	[509]	{509=G/A:60:369:EXsrc=228:EXdest=411}	{509=G/A:60:369:EXsrc=228:EXdest=411}	{509=G/A:60:369:EXsrc=228:EXdest=411}	{509=G/A:60:369:EXsrc=228:EXdest=411}	{509=G/A:60:369:EXsrc=228:EXdest=411}	{509=G/A:60:369:EXsrc=228:EXdest=411}	{509=G/A:60:369:EXsrc=228:EXdest=411}	{509=G/A:60:369:EXsrc=228:EXdest=411}	{509=G/A:60:369:EXsrc=228:EXdest=411}	{509=G/A:60:369:EXsrc=228:EXdest=411}	{509=G/A:60:369:EXsrc=228:EXdest=411}	{509=G/A:60:369:EXsrc=228:EXdest=411}	{509=G/A:60:369:EXsrc=228:EXdest=411}	{509=G/A:60:369:EXsrc=228:EXdest=411}	{509=G/A:60:369:EXsrc=228:EXdest=411}	{509=G/A:60:369:EXsrc=228:EXdest=411}	{509=G/A:60:369:EXsrc=228:EXdest=411}	{509=G/A:60:369:EXsrc=228:EXdest=411}	{509=G/A:60:369:EXsrc=228:EXdest=411}	{509=G/A:60:369:EXsrc=228:EXdest=411}	{509=G/A:60:369:EXsrc=228:EXdest=411}	{509=G/A:60:369:EXsrc=228:EXdest=411}
Rv1650	WP_003901220.1	phenylalanine--tRNA ligase subunit beta	pheT	[256, 363, 367, 581]	{256=T/I:89:198:EXsrc=287:EXdest=293, 581=L/N:153:162:EXsrc=248:EXdest=258, 363=P/H:77:369:EXsrc=335:EXdest=290, 367=A/G:60:387:EXsrc=312:EXdest=321}	{256=T/I:89:198:EXsrc=287:EXdest=293, 581=L/A:96:343:EXsrc=248:EXdest=411, 363=P/H:77:369:EXsrc=335:EXdest=290, 367=A/G:60:387:EXsrc=312:EXdest=321}	{256=T/I:89:198:EXsrc=287:EXdest=293, 581=L/A:96:343:EXsrc=248:EXdest=411, 363=P/H:77:369:EXsrc=335:EXdest=290, 367=A/G:60:387:EXsrc=312:EXdest=321}	{256=T/I:89:198:EXsrc=287:EXdest=293, 581=L/T:92:165:EXsrc=248:EXdest=293, 363=P/H:77:369:EXsrc=335:EXdest=290, 367=A/G:60:387:EXsrc=312:EXdest=321}	{256=T/I:89:198:EXsrc=287:EXdest=293, 581=L/A:96:343:EXsrc=248:EXdest=411, 363=P/V:68:421:EXsrc=335:EXdest=305, 367=A/G:60:387:EXsrc=312:EXdest=321}	{256=T/I:89:198:EXsrc=287:EXdest=293, 581=L/A:96:343:EXsrc=248:EXdest=411, 363=P/Y:110:298:EXsrc=335:EXdest=279, 367=A/G:60:387:EXsrc=312:EXdest=321}	{256=T/I:89:198:EXsrc=287:EXdest=293, 581=L/T:92:165:EXsrc=248:EXdest=293, 363=P/A:27:454:EXsrc=335:EXdest=411, 367=A/G:60:387:EXsrc=312:EXdest=321}	{256=T/I:89:198:EXsrc=287:EXdest=293, 581=L/T:92:165:EXsrc=248:EXdest=293, 363=P/Y:110:298:EXsrc=335:EXdest=279, 367=A/G:60:387:EXsrc=312:EXdest=321}	{256=T/I:89:198:EXsrc=287:EXdest=293, 581=L/T:92:165:EXsrc=248:EXdest=293, 363=P/A:27:454:EXsrc=335:EXdest=411, 367=A/G:60:387:EXsrc=312:EXdest=321}	{256=T/I:89:198:EXsrc=287:EXdest=293, 581=L/A:96:343:EXsrc=248:EXdest=411, 363=P/H:77:369:EXsrc=335:EXdest=290, 367=A/G:60:387:EXsrc=312:EXdest=321}	{256=T/I:89:198:EXsrc=287:EXdest=293, 581=L/A:96:343:EXsrc=248:EXdest=411, 363=P/A:27:454:EXsrc=335:EXdest=411, 367=A/G:60:387:EXsrc=312:EXdest=321}	{256=T/I:89:198:EXsrc=287:EXdest=293, 581=L/T:92:165:EXsrc=248:EXdest=293, 363=P/Y:110:298:EXsrc=335:EXdest=279, 367=A/G:60:387:EXsrc=312:EXdest=321}	{256=T/I:89:198:EXsrc=287:EXdest=293, 581=L/A:96:343:EXsrc=248:EXdest=411, 363=P/V:68:421:EXsrc=335:EXdest=305, 367=A/G:60:387:EXsrc=312:EXdest=321}	{256=T/I:89:198:EXsrc=287:EXdest=293, 581=L/T:92:165:EXsrc=248:EXdest=293, 363=P/Y:110:298:EXsrc=335:EXdest=279, 367=A/G:60:387:EXsrc=312:EXdest=321}	{256=T/I:89:198:EXsrc=287:EXdest=293, 581=L/A:96:343:EXsrc=248:EXdest=411, 363=P/N:91:352:EXsrc=335:EXdest=258, 367=A/G:60:387:EXsrc=312:EXdest=321}	{256=T/I:89:198:EXsrc=287:EXdest=293, 581=L/A:96:343:EXsrc=248:EXdest=411, 363=P/Y:110:298:EXsrc=335:EXdest=279, 367=A/G:60:387:EXsrc=312:EXdest=321}	{256=T/I:89:198:EXsrc=287:EXdest=293, 581=L/T:92:165:EXsrc=248:EXdest=293, 363=P/H:77:369:EXsrc=335:EXdest=290, 367=A/G:60:387:EXsrc=312:EXdest=321}	{256=T/I:89:198:EXsrc=287:EXdest=293, 581=L/T:92:165:EXsrc=248:EXdest=293, 363=P/H:77:369:EXsrc=335:EXdest=290, 367=A/G:60:387:EXsrc=312:EXdest=321}	{256=T/I:89:198:EXsrc=287:EXdest=293, 581=L/A:96:343:EXsrc=248:EXdest=411, 363=P/A:27:454:EXsrc=335:EXdest=411, 367=A/G:60:387:EXsrc=312:EXdest=321}	{256=T/I:89:198:EXsrc=287:EXdest=293, 581=L/A:96:343:EXsrc=248:EXdest=411, 363=P/A:27:454:EXsrc=335:EXdest=411, 367=A/G:60:387:EXsrc=312:EXdest=321}	{256=T/I:89:198:EXsrc=287:EXdest=293, 581=L/A:96:343:EXsrc=248:EXdest=411, 363=P/H:77:369:EXsrc=335:EXdest=290, 367=A/G:60:387:EXsrc=312:EXdest=321}	{256=T/I:89:198:EXsrc=287:EXdest=293, 581=L/A:96:343:EXsrc=248:EXdest=411, 363=P/Y:110:298:EXsrc=335:EXdest=279, 367=A/G:60:387:EXsrc=312:EXdest=321}
Rv1536	WP_003407714.1	isoleucine--tRNA ligase	ileS	[120, 410]	{120=A/E:107:275:EXsrc=312:EXdest=262, 410=P/S:74:392:EXsrc=335:EXdest=311}	{120=A/K:106:225:EXsrc=312:EXdest=225, 410=P/S:74:392:EXsrc=335:EXdest=311}	{120=A/E:107:275:EXsrc=312:EXdest=262, 410=P/S:74:392:EXsrc=335:EXdest=311}	{120=A/E:107:275:EXsrc=312:EXdest=262, 410=P/S:74:392:EXsrc=335:EXdest=311}	{120=A/K:106:225:EXsrc=312:EXdest=225, 410=P/S:74:392:EXsrc=335:EXdest=311}	{120=A/K:106:225:EXsrc=312:EXdest=225, 410=P/S:74:392:EXsrc=335:EXdest=311}	{120=A/K:106:225:EXsrc=312:EXdest=225, 410=P/S:74:392:EXsrc=335:EXdest=311}	{120=A/K:106:225:EXsrc=312:EXdest=225, 410=P/S:74:392:EXsrc=335:EXdest=311}	{120=A/K:106:225:EXsrc=312:EXdest=225, 410=P/S:74:392:EXsrc=335:EXdest=311}	{120=A/K:106:225:EXsrc=312:EXdest=225, 410=P/S:74:392:EXsrc=335:EXdest=311}	{120=A/K:106:225:EXsrc=312:EXdest=225, 410=P/S:74:392:EXsrc=335:EXdest=311}	{120=A/K:106:225:EXsrc=312:EXdest=225, 410=P/S:74:392:EXsrc=335:EXdest=311}	{120=A/K:106:225:EXsrc=312:EXdest=225, 410=P/S:74:392:EXsrc=335:EXdest=311}	{120=A/K:106:225:EXsrc=312:EXdest=225, 410=P/S:74:392:EXsrc=335:EXdest=311}	{120=A/K:106:225:EXsrc=312:EXdest=225, 410=P/S:74:392:EXsrc=335:EXdest=311}	{120=A/K:106:225:EXsrc=312:EXdest=225, 410=P/S:74:392:EXsrc=335:EXdest=311}	{120=A/E:107:275:EXsrc=312:EXdest=262, 410=P/S:74:392:EXsrc=335:EXdest=311}	{120=A/E:107:275:EXsrc=312:EXdest=262, 410=P/S:74:392:EXsrc=335:EXdest=311}	{120=A/K:106:225:EXsrc=312:EXdest=225, 410=P/S:74:392:EXsrc=335:EXdest=311}	{120=A/K:106:225:EXsrc=312:EXdest=225, 410=P/S:74:392:EXsrc=335:EXdest=311}	{120=A/K:106:225:EXsrc=312:EXdest=225, 410=P/S:74:392:EXsrc=335:EXdest=311}	{120=A/K:106:225:EXsrc=312:EXdest=225, 410=P/S:74:392:EXsrc=335:EXdest=311}
Rv3836	WP_003899719.1	hypothetical protein	-	[61]	{61=D/F:177:233:EXsrc=258:EXdest=294}	{61=D/W:181:103:EXsrc=258:EXdest=172}	{61=D/F:177:233:EXsrc=258:EXdest=294}	{61=D/F:177:233:EXsrc=258:EXdest=294}	{61=D/T:85:245:EXsrc=258:EXdest=293}	{61=D/W:181:103:EXsrc=258:EXdest=172}	{61=D/W:181:103:EXsrc=258:EXdest=172}	{61=D/W:181:103:EXsrc=258:EXdest=172}	{61=D/W:181:103:EXsrc=258:EXdest=172}	{61=D/W:181:103:EXsrc=258:EXdest=172}	{61=D/W:181:103:EXsrc=258:EXdest=172}	{61=D/W:181:103:EXsrc=258:EXdest=172}	{61=D/T:85:245:EXsrc=258:EXdest=293}	{61=D/W:181:103:EXsrc=258:EXdest=172}	{61=D/W:181:103:EXsrc=258:EXdest=172}	{61=D/W:181:103:EXsrc=258:EXdest=172}	{61=D/F:177:233:EXsrc=258:EXdest=294}	{61=D/F:177:233:EXsrc=258:EXdest=294}	{61=D/W:181:103:EXsrc=258:EXdest=172}	{61=D/W:181:103:EXsrc=258:EXdest=172}	{61=D/W:181:103:EXsrc=258:EXdest=172}	{61=D/W:181:103:EXsrc=258:EXdest=172}
Rv0205	WP_003899854.1	transmembrane protein	-	[128, 225, 291]	{128=R/S:110:270:EXsrc=259:EXdest=311, 225=T/V:69:362:EXsrc=287:EXdest=305, 291=N/M:142:236:EXsrc=120:EXdest=314}	{128=R/S:110:270:EXsrc=259:EXdest=311, 225=T/V:69:362:EXsrc=287:EXdest=305, 291=N/Q:46:298:EXsrc=120:EXdest=305}	{128=R/S:110:270:EXsrc=259:EXdest=311, 225=T/V:69:362:EXsrc=287:EXdest=305, 291=N/M:142:236:EXsrc=120:EXdest=314}	{128=R/S:110:270:EXsrc=259:EXdest=311, 225=T/V:69:362:EXsrc=287:EXdest=305, 291=N/M:142:236:EXsrc=120:EXdest=314}	{128=R/S:110:270:EXsrc=259:EXdest=311, 225=T/V:69:362:EXsrc=287:EXdest=305, 291=N/Q:46:298:EXsrc=120:EXdest=305}	{128=R/S:110:270:EXsrc=259:EXdest=311, 225=T/V:69:362:EXsrc=287:EXdest=305, 291=N/Q:46:298:EXsrc=120:EXdest=305}	{128=R/S:110:270:EXsrc=259:EXdest=311, 225=T/V:69:362:EXsrc=287:EXdest=305, 291=N/Q:46:298:EXsrc=120:EXdest=305}	{128=R/S:110:270:EXsrc=259:EXdest=311, 225=T/V:69:362:EXsrc=287:EXdest=305, 291=N/Q:46:298:EXsrc=120:EXdest=305}	{128=R/S:110:270:EXsrc=259:EXdest=311, 225=T/V:69:362:EXsrc=287:EXdest=305, 291=N/Q:46:298:EXsrc=120:EXdest=305}	{128=R/S:110:270:EXsrc=259:EXdest=311, 225=T/V:69:362:EXsrc=287:EXdest=305, 291=N/Q:46:298:EXsrc=120:EXdest=305}	{128=R/S:110:270:EXsrc=259:EXdest=311, 225=T/V:69:362:EXsrc=287:EXdest=305, 291=N/Q:46:298:EXsrc=120:EXdest=305}	{128=R/S:110:270:EXsrc=259:EXdest=311, 225=T/I:89:198:EXsrc=287:EXdest=293, 291=N/Q:46:298:EXsrc=120:EXdest=305}	{128=R/S:110:270:EXsrc=259:EXdest=311, 225=T/V:69:362:EXsrc=287:EXdest=305, 291=N/Q:46:298:EXsrc=120:EXdest=305}	{128=R/S:110:270:EXsrc=259:EXdest=311, 225=T/V:69:362:EXsrc=287:EXdest=305, 291=N/Q:46:298:EXsrc=120:EXdest=305}	{128=R/S:110:270:EXsrc=259:EXdest=311, 225=T/V:69:362:EXsrc=287:EXdest=305, 291=N/Q:46:298:EXsrc=120:EXdest=305}	{128=R/S:110:270:EXsrc=259:EXdest=311, 225=T/V:69:362:EXsrc=287:EXdest=305, 291=N/Q:46:298:EXsrc=120:EXdest=305}	{128=R/S:110:270:EXsrc=259:EXdest=311, 225=T/V:69:362:EXsrc=287:EXdest=305, 291=N/M:142:236:EXsrc=120:EXdest=314}	{128=R/S:110:270:EXsrc=259:EXdest=311, 225=T/V:69:362:EXsrc=287:EXdest=305, 291=N/M:142:236:EXsrc=120:EXdest=314}	{128=R/S:110:270:EXsrc=259:EXdest=311, 225=T/V:69:362:EXsrc=287:EXdest=305, 291=N/Q:46:298:EXsrc=120:EXdest=305}	{128=R/S:110:270:EXsrc=259:EXdest=311, 225=T/V:69:362:EXsrc=287:EXdest=305, 291=N/Q:46:298:EXsrc=120:EXdest=305}	{128=R/S:110:270:EXsrc=259:EXdest=311, 225=T/V:69:362:EXsrc=287:EXdest=305, 291=N/Q:46:298:EXsrc=120:EXdest=305}	{128=R/S:110:270:EXsrc=259:EXdest=311, 225=T/V:69:362:EXsrc=287:EXdest=305, 291=N/Q:46:298:EXsrc=120:EXdest=305}
Rv1656	WP_003408165.1	ornithine carbamoyltransferase	argF	[88]	{88=A/G:60:387:EXsrc=312:EXdest=321}	{88=A/G:60:387:EXsrc=312:EXdest=321}	{88=A/G:60:387:EXsrc=312:EXdest=321}	{88=A/G:60:387:EXsrc=312:EXdest=321}	{88=A/G:60:387:EXsrc=312:EXdest=321}	{88=A/G:60:387:EXsrc=312:EXdest=321}	{88=A/G:60:387:EXsrc=312:EXdest=321}	{88=A/G:60:387:EXsrc=312:EXdest=321}	{88=A/G:60:387:EXsrc=312:EXdest=321}	{88=A/G:60:387:EXsrc=312:EXdest=321}	{88=A/G:60:387:EXsrc=312:EXdest=321}	{88=A/G:60:387:EXsrc=312:EXdest=321}	{88=A/G:60:387:EXsrc=312:EXdest=321}	{88=A/G:60:387:EXsrc=312:EXdest=321}	{88=A/G:60:387:EXsrc=312:EXdest=321}	{88=A/G:60:387:EXsrc=312:EXdest=321}	{88=A/G:60:387:EXsrc=312:EXdest=321}	{88=A/G:60:387:EXsrc=312:EXdest=321}	{88=A/G:60:387:EXsrc=312:EXdest=321}	{88=A/G:60:387:EXsrc=312:EXdest=321}	{88=A/G:60:387:EXsrc=312:EXdest=321}	{88=A/G:60:387:EXsrc=312:EXdest=321}
Rv2469c	WP_003899334.1	hypothetical protein	-	[177, 190, 196]	{177=G/A:60:369:EXsrc=228:EXdest=411, 196=T/K:78:256:EXsrc=287:EXdest=225, 190=R/T:71:199:EXsrc=259:EXdest=293}	{177=G/A:60:369:EXsrc=228:EXdest=411, 196=T/K:78:256:EXsrc=287:EXdest=225, 190=R/T:71:199:EXsrc=259:EXdest=293}	{177=G/A:60:369:EXsrc=228:EXdest=411, 196=T/K:78:256:EXsrc=287:EXdest=225, 190=R/T:71:199:EXsrc=259:EXdest=293}	{177=G/A:60:369:EXsrc=228:EXdest=411, 196=T/K:78:256:EXsrc=287:EXdest=225, 190=R/T:71:199:EXsrc=259:EXdest=293}	{177=G/A:60:369:EXsrc=228:EXdest=411, 196=T/K:78:256:EXsrc=287:EXdest=225, 190=R/L:102:242:EXsrc=259:EXdest=307}	{177=G/A:60:369:EXsrc=228:EXdest=411, 196=T/K:78:256:EXsrc=287:EXdest=225, 190=R/T:71:199:EXsrc=259:EXdest=293}	{177=G/A:60:369:EXsrc=228:EXdest=411, 196=T/K:78:256:EXsrc=287:EXdest=225, 190=R/T:71:199:EXsrc=259:EXdest=293}	{177=G/A:60:369:EXsrc=228:EXdest=411, 196=T/K:78:256:EXsrc=287:EXdest=225, 190=R/I:97:139:EXsrc=259:EXdest=293}	{177=G/A:60:369:EXsrc=228:EXdest=411, 196=T/K:78:256:EXsrc=287:EXdest=225, 190=R/C:180:225:EXsrc=259:EXdest=315}	{177=G/A:60:369:EXsrc=228:EXdest=411, 196=T/K:78:256:EXsrc=287:EXdest=225, 190=R/T:71:199:EXsrc=259:EXdest=293}	{177=G/A:60:369:EXsrc=228:EXdest=411, 196=T/K:78:256:EXsrc=287:EXdest=225, 190=R/C:180:225:EXsrc=259:EXdest=315}	{177=G/A:60:369:EXsrc=228:EXdest=411, 196=T/K:78:256:EXsrc=287:EXdest=225, 190=R/S:110:270:EXsrc=259:EXdest=311}	{177=G/A:60:369:EXsrc=228:EXdest=411, 196=T/K:78:256:EXsrc=287:EXdest=225, 190=R/A:112:459:EXsrc=259:EXdest=411}	{177=G/A:60:369:EXsrc=228:EXdest=411, 196=T/K:78:256:EXsrc=287:EXdest=225, 190=R/T:71:199:EXsrc=259:EXdest=293}	{177=G/A:60:369:EXsrc=228:EXdest=411, 196=T/K:78:256:EXsrc=287:EXdest=225, 190=R/S:110:270:EXsrc=259:EXdest=311}	{177=G/A:60:369:EXsrc=228:EXdest=411, 196=T/K:78:256:EXsrc=287:EXdest=225, 190=R/T:71:199:EXsrc=259:EXdest=293}	{177=G/A:60:369:EXsrc=228:EXdest=411, 196=T/K:78:256:EXsrc=287:EXdest=225, 190=R/T:71:199:EXsrc=259:EXdest=293}	{177=G/A:60:369:EXsrc=228:EXdest=411, 196=T/K:78:256:EXsrc=287:EXdest=225, 190=R/T:71:199:EXsrc=259:EXdest=293}	{177=G/A:60:369:EXsrc=228:EXdest=411, 196=T/K:78:256:EXsrc=287:EXdest=225, 190=R/C:180:225:EXsrc=259:EXdest=315}	{177=G/A:60:369:EXsrc=228:EXdest=411, 196=T/K:78:256:EXsrc=287:EXdest=225, 190=R/A:112:459:EXsrc=259:EXdest=411}	{177=G/A:60:369:EXsrc=228:EXdest=411, 196=T/K:78:256:EXsrc=287:EXdest=225, 190=R/T:71:199:EXsrc=259:EXdest=293}	{177=G/A:60:369:EXsrc=228:EXdest=411, 196=T/K:78:256:EXsrc=287:EXdest=225, 190=R/T:71:199:EXsrc=259:EXdest=293}
Rv1655	WP_003408163.1	acetylornithine aminotransferase	argD	[307]	{307=R/D:96:124:EXsrc=259:EXdest=225}	{307=R/E:54:250:EXsrc=259:EXdest=262}	{307=R/D:96:124:EXsrc=259:EXdest=225}	{307=R/D:96:124:EXsrc=259:EXdest=225}	{307=R/T:71:199:EXsrc=259:EXdest=293}	{307=R/E:54:250:EXsrc=259:EXdest=262}	{307=R/A:112:459:EXsrc=259:EXdest=411}	{307=R/S:110:270:EXsrc=259:EXdest=311}	{307=R/A:112:459:EXsrc=259:EXdest=411}	{307=R/E:54:250:EXsrc=259:EXdest=262}	{307=R/A:112:459:EXsrc=259:EXdest=411}	{307=R/A:112:459:EXsrc=259:EXdest=411}	{307=R/N:86:67:EXsrc=259:EXdest=258}	{307=R/H:29:263:EXsrc=259:EXdest=290}	{307=R/G:125:251:EXsrc=259:EXdest=321}	{307=R/G:125:251:EXsrc=259:EXdest=321}	{307=R/D:96:124:EXsrc=259:EXdest=225}	{307=R/E:54:250:EXsrc=259:EXdest=262}	{307=R/A:112:459:EXsrc=259:EXdest=411}	{307=R/N:86:67:EXsrc=259:EXdest=258}	{307=R/E:54:250:EXsrc=259:EXdest=262}	{307=R/E:54:250:EXsrc=259:EXdest=262}
Rv2239c	WP_003411534.1	hypothetical protein	-	[134]	{134=P/Q:76:384:EXsrc=335:EXdest=305}	{134=P/Q:76:384:EXsrc=335:EXdest=305}	{134=P/Q:76:384:EXsrc=335:EXdest=305}	{134=P/Q:76:384:EXsrc=335:EXdest=305}	{134=P/Q:76:384:EXsrc=335:EXdest=305}	{134=P/Q:76:384:EXsrc=335:EXdest=305}	{134=P/Q:76:384:EXsrc=335:EXdest=305}	{134=P/Q:76:384:EXsrc=335:EXdest=305}	{134=P/Q:76:384:EXsrc=335:EXdest=305}	{134=P/Q:76:384:EXsrc=335:EXdest=305}	{134=P/Q:76:384:EXsrc=335:EXdest=305}	{134=P/Q:76:384:EXsrc=335:EXdest=305}	{134=P/Q:76:384:EXsrc=335:EXdest=305}	{134=P/Q:76:384:EXsrc=335:EXdest=305}	{134=P/Q:76:384:EXsrc=335:EXdest=305}	{134=P/Q:76:384:EXsrc=335:EXdest=305}	{134=P/Q:76:384:EXsrc=335:EXdest=305}	{134=P/Q:76:384:EXsrc=335:EXdest=305}	{134=P/Q:76:384:EXsrc=335:EXdest=305}	{134=P/Q:76:384:EXsrc=335:EXdest=305}	{134=P/Q:76:384:EXsrc=335:EXdest=305}	{134=P/Q:76:384:EXsrc=335:EXdest=305}
Rv0687	WP_003403468.1	NAD-dependent oxidoreductase	-	[129, 231]	{129=G/D:94:188:EXsrc=228:EXdest=225, 231=P/A:27:454:EXsrc=335:EXdest=411}	{129=G/D:94:188:EXsrc=228:EXdest=225, 231=P/S:74:392:EXsrc=335:EXdest=311}	{129=G/D:94:188:EXsrc=228:EXdest=225, 231=P/A:27:454:EXsrc=335:EXdest=411}	{129=G/D:94:188:EXsrc=228:EXdest=225, 231=P/A:27:454:EXsrc=335:EXdest=411}	{129=G/D:94:188:EXsrc=228:EXdest=225, 231=P/A:27:454:EXsrc=335:EXdest=411}	{129=G/E:98:206:EXsrc=228:EXdest=262, 231=P/A:27:454:EXsrc=335:EXdest=411}	{129=G/D:94:188:EXsrc=228:EXdest=225, 231=P/A:27:454:EXsrc=335:EXdest=411}	{129=G/D:94:188:EXsrc=228:EXdest=225, 231=P/A:27:454:EXsrc=335:EXdest=411}	{129=G/D:94:188:EXsrc=228:EXdest=225, 231=P/A:27:454:EXsrc=335:EXdest=411}	{129=G/D:94:188:EXsrc=228:EXdest=225, 231=P/A:27:454:EXsrc=335:EXdest=411}	{129=G/D:94:188:EXsrc=228:EXdest=225, 231=P/A:27:454:EXsrc=335:EXdest=411}	{129=G/D:94:188:EXsrc=228:EXdest=225, 231=P/S:74:392:EXsrc=335:EXdest=311}	{129=G/D:94:188:EXsrc=228:EXdest=225, 231=P/A:27:454:EXsrc=335:EXdest=411}	{129=G/D:94:188:EXsrc=228:EXdest=225, 231=P/S:74:392:EXsrc=335:EXdest=311}	{129=G/D:94:188:EXsrc=228:EXdest=225, 231=P/S:74:392:EXsrc=335:EXdest=311}	{129=G/D:94:188:EXsrc=228:EXdest=225, 231=P/S:74:392:EXsrc=335:EXdest=311}	{129=G/D:94:188:EXsrc=228:EXdest=225, 231=P/A:27:454:EXsrc=335:EXdest=411}	{129=G/D:94:188:EXsrc=228:EXdest=225, 231=P/A:27:454:EXsrc=335:EXdest=411}	{129=G/D:94:188:EXsrc=228:EXdest=225, 231=P/A:27:454:EXsrc=335:EXdest=411}	{129=G/D:94:188:EXsrc=228:EXdest=225, 231=P/A:27:454:EXsrc=335:EXdest=411}	{129=G/D:94:188:EXsrc=228:EXdest=225, 231=P/A:27:454:EXsrc=335:EXdest=411}	{129=G/D:94:188:EXsrc=228:EXdest=225, 231=P/A:27:454:EXsrc=335:EXdest=411}
Rv1533	WP_003898921.1	monooxygenase	-	[16, 71, 137, 150, 226, 227, 244]	{16=C/F:205:349:EXsrc=280:EXdest=294, 226=A/G:60:387:EXsrc=312:EXdest=321, 227=R/S:110:270:EXsrc=259:EXdest=311, 244=C/T:149:121:EXsrc=280:EXdest=293, 150=P/S:74:392:EXsrc=335:EXdest=311, 71=P/A:27:454:EXsrc=335:EXdest=411, 137=F/L:22:296:EXsrc=193:EXdest=307}	{16=C/F:205:349:EXsrc=280:EXdest=294, 226=A/V:64:319:EXsrc=312:EXdest=305, 227=R/T:71:199:EXsrc=259:EXdest=293, 244=C/T:149:121:EXsrc=280:EXdest=293, 150=P/V:68:421:EXsrc=335:EXdest=305, 71=P/A:27:454:EXsrc=335:EXdest=411, 137=F/L:22:296:EXsrc=193:EXdest=307}	{16=C/F:205:349:EXsrc=280:EXdest=294, 226=A/G:60:387:EXsrc=312:EXdest=321, 227=R/S:110:270:EXsrc=259:EXdest=311, 244=C/T:149:121:EXsrc=280:EXdest=293, 150=P/S:74:392:EXsrc=335:EXdest=311, 71=P/A:27:454:EXsrc=335:EXdest=411, 137=F/L:22:296:EXsrc=193:EXdest=307}	{16=C/F:205:349:EXsrc=280:EXdest=294, 226=A/G:60:387:EXsrc=312:EXdest=321, 227=R/S:110:270:EXsrc=259:EXdest=311, 244=C/T:149:121:EXsrc=280:EXdest=293, 150=P/S:74:392:EXsrc=335:EXdest=311, 71=P/A:27:454:EXsrc=335:EXdest=411, 137=F/L:22:296:EXsrc=193:EXdest=307}	{16=C/F:205:349:EXsrc=280:EXdest=294, 226=A/V:64:319:EXsrc=312:EXdest=305, 227=R/T:71:199:EXsrc=259:EXdest=293, 244=C/T:149:121:EXsrc=280:EXdest=293, 150=P/V:68:421:EXsrc=335:EXdest=305, 71=P/A:27:454:EXsrc=335:EXdest=411, 137=F/L:22:296:EXsrc=193:EXdest=307}	{16=C/F:205:349:EXsrc=280:EXdest=294, 226=A/V:64:319:EXsrc=312:EXdest=305, 227=R/T:71:199:EXsrc=259:EXdest=293, 244=C/T:149:121:EXsrc=280:EXdest=293, 150=P/V:68:421:EXsrc=335:EXdest=305, 71=P/A:27:454:EXsrc=335:EXdest=411, 137=F/L:22:296:EXsrc=193:EXdest=307}	{16=C/F:205:349:EXsrc=280:EXdest=294, 226=A/V:64:319:EXsrc=312:EXdest=305, 227=R/T:71:199:EXsrc=259:EXdest=293, 244=C/T:149:121:EXsrc=280:EXdest=293, 150=P/V:68:421:EXsrc=335:EXdest=305, 71=P/A:27:454:EXsrc=335:EXdest=411, 137=F/L:22:296:EXsrc=193:EXdest=307}	{16=C/F:205:349:EXsrc=280:EXdest=294, 226=A/V:64:319:EXsrc=312:EXdest=305, 227=R/T:71:199:EXsrc=259:EXdest=293, 244=C/T:149:121:EXsrc=280:EXdest=293, 150=P/V:68:421:EXsrc=335:EXdest=305, 71=P/A:27:454:EXsrc=335:EXdest=411, 137=F/M:28:255:EXsrc=193:EXdest=314}	{16=C/F:205:349:EXsrc=280:EXdest=294, 226=A/V:64:319:EXsrc=312:EXdest=305, 227=R/T:71:199:EXsrc=259:EXdest=293, 244=C/T:149:121:EXsrc=280:EXdest=293, 150=P/V:68:421:EXsrc=335:EXdest=305, 71=P/A:27:454:EXsrc=335:EXdest=411, 137=F/M:28:255:EXsrc=193:EXdest=314}	{16=C/F:205:349:EXsrc=280:EXdest=294, 226=A/V:64:319:EXsrc=312:EXdest=305, 227=R/T:71:199:EXsrc=259:EXdest=293, 244=C/T:149:121:EXsrc=280:EXdest=293, 150=P/V:68:421:EXsrc=335:EXdest=305, 71=P/A:27:454:EXsrc=335:EXdest=411, 137=F/L:22:296:EXsrc=193:EXdest=307}	{16=C/F:205:349:EXsrc=280:EXdest=294, 226=A/G:60:387:EXsrc=312:EXdest=321, 227=R/S:110:270:EXsrc=259:EXdest=311, 244=C/T:149:121:EXsrc=280:EXdest=293, 150=P/T:38:286:EXsrc=335:EXdest=293, 71=P/N:91:352:EXsrc=335:EXdest=258, 137=F/L:22:296:EXsrc=193:EXdest=307}	{16=C/F:205:349:EXsrc=280:EXdest=294, 226=A/V:64:319:EXsrc=312:EXdest=305, 227=R/T:71:199:EXsrc=259:EXdest=293, 244=C/T:149:121:EXsrc=280:EXdest=293, 150=P/V:68:421:EXsrc=335:EXdest=305, 71=P/A:27:454:EXsrc=335:EXdest=411, 137=F/L:22:296:EXsrc=193:EXdest=307}	{16=C/F:205:349:EXsrc=280:EXdest=294, 226=A/V:64:319:EXsrc=312:EXdest=305, 227=R/T:71:199:EXsrc=259:EXdest=293, 244=C/T:149:121:EXsrc=280:EXdest=293, 150=P/V:68:421:EXsrc=335:EXdest=305, 71=P/A:27:454:EXsrc=335:EXdest=411, 137=F/M:28:255:EXsrc=193:EXdest=314}	{16=C/F:205:349:EXsrc=280:EXdest=294, 226=A/V:64:319:EXsrc=312:EXdest=305, 227=R/T:71:199:EXsrc=259:EXdest=293, 244=C/T:149:121:EXsrc=280:EXdest=293, 150=P/V:68:421:EXsrc=335:EXdest=305, 71=P/A:27:454:EXsrc=335:EXdest=411, 137=F/M:28:255:EXsrc=193:EXdest=314}	{16=C/F:205:349:EXsrc=280:EXdest=294, 226=A/G:60:387:EXsrc=312:EXdest=321, 227=R/S:110:270:EXsrc=259:EXdest=311, 244=C/T:149:121:EXsrc=280:EXdest=293, 150=P/T:38:286:EXsrc=335:EXdest=293, 71=P/N:91:352:EXsrc=335:EXdest=258, 137=F/L:22:296:EXsrc=193:EXdest=307}	{16=C/F:205:349:EXsrc=280:EXdest=294, 226=A/V:64:319:EXsrc=312:EXdest=305, 227=R/T:71:199:EXsrc=259:EXdest=293, 244=C/T:149:121:EXsrc=280:EXdest=293, 150=P/V:68:421:EXsrc=335:EXdest=305, 71=P/A:27:454:EXsrc=335:EXdest=411, 137=F/M:28:255:EXsrc=193:EXdest=314}	{16=C/F:205:349:EXsrc=280:EXdest=294, 226=A/G:60:387:EXsrc=312:EXdest=321, 227=R/S:110:270:EXsrc=259:EXdest=311, 244=C/T:149:121:EXsrc=280:EXdest=293, 150=P/S:74:392:EXsrc=335:EXdest=311, 71=P/A:27:454:EXsrc=335:EXdest=411, 137=F/L:22:296:EXsrc=193:EXdest=307}	{16=C/F:205:349:EXsrc=280:EXdest=294, 226=A/G:60:387:EXsrc=312:EXdest=321, 227=R/S:110:270:EXsrc=259:EXdest=311, 244=C/T:149:121:EXsrc=280:EXdest=293, 150=P/S:74:392:EXsrc=335:EXdest=311, 71=P/A:27:454:EXsrc=335:EXdest=411, 137=F/L:22:296:EXsrc=193:EXdest=307}	{16=C/F:205:349:EXsrc=280:EXdest=294, 226=A/V:64:319:EXsrc=312:EXdest=305, 227=R/T:71:199:EXsrc=259:EXdest=293, 244=C/T:149:121:EXsrc=280:EXdest=293, 150=P/V:68:421:EXsrc=335:EXdest=305, 71=P/A:27:454:EXsrc=335:EXdest=411, 137=F/L:22:296:EXsrc=193:EXdest=307}	{16=C/F:205:349:EXsrc=280:EXdest=294, 226=A/V:64:319:EXsrc=312:EXdest=305, 227=R/T:71:199:EXsrc=259:EXdest=293, 244=C/T:149:121:EXsrc=280:EXdest=293, 150=P/V:68:421:EXsrc=335:EXdest=305, 71=P/A:27:454:EXsrc=335:EXdest=411, 137=F/M:28:255:EXsrc=193:EXdest=314}	{16=C/F:205:349:EXsrc=280:EXdest=294, 226=A/V:64:319:EXsrc=312:EXdest=305, 227=R/T:71:199:EXsrc=259:EXdest=293, 244=C/T:149:121:EXsrc=280:EXdest=293, 150=P/V:68:421:EXsrc=335:EXdest=305, 71=P/A:27:454:EXsrc=335:EXdest=411, 137=F/L:22:296:EXsrc=193:EXdest=307}	{16=C/F:205:349:EXsrc=280:EXdest=294, 226=A/V:64:319:EXsrc=312:EXdest=305, 227=R/T:71:199:EXsrc=259:EXdest=293, 244=C/T:149:121:EXsrc=280:EXdest=293, 150=P/V:68:421:EXsrc=335:EXdest=305, 71=P/A:27:454:EXsrc=335:EXdest=411, 137=F/L:22:296:EXsrc=193:EXdest=307}
Rv0244c	WP_003401312.1	acyl-CoA dehydrogenase FadE5	fadE5	[499]	{499=K/T:78:476:EXsrc=409:EXdest=293}	{499=K/T:78:476:EXsrc=409:EXdest=293}	{499=K/T:78:476:EXsrc=409:EXdest=293}	{499=K/T:78:476:EXsrc=409:EXdest=293}	{499=K/T:78:476:EXsrc=409:EXdest=293}	{499=K/T:78:476:EXsrc=409:EXdest=293}	{499=K/T:78:476:EXsrc=409:EXdest=293}	{499=K/T:78:476:EXsrc=409:EXdest=293}	{499=K/T:78:476:EXsrc=409:EXdest=293}	{499=K/T:78:476:EXsrc=409:EXdest=293}	{499=K/T:78:476:EXsrc=409:EXdest=293}	{499=K/T:78:476:EXsrc=409:EXdest=293}	{499=K/T:78:476:EXsrc=409:EXdest=293}	{499=K/T:78:476:EXsrc=409:EXdest=293}	{499=K/T:78:476:EXsrc=409:EXdest=293}	{499=K/T:78:476:EXsrc=409:EXdest=293}	{499=K/T:78:476:EXsrc=409:EXdest=293}	{499=K/T:78:476:EXsrc=409:EXdest=293}	{499=K/T:78:476:EXsrc=409:EXdest=293}	{499=K/T:78:476:EXsrc=409:EXdest=293}	{499=K/T:78:476:EXsrc=409:EXdest=293}	{499=K/T:78:476:EXsrc=409:EXdest=293}
Rv3839	WP_003899722.1	hypothetical protein	-	[145, 173, 213]	{145=T/A:58:402:EXsrc=287:EXdest=411, 213=F/L:22:296:EXsrc=193:EXdest=307, 173=L/W:61:152:EXsrc=248:EXdest=172}	{145=T/A:58:402:EXsrc=287:EXdest=411, 213=F/L:22:296:EXsrc=193:EXdest=307, 173=L/W:61:152:EXsrc=248:EXdest=172}	{145=T/A:58:402:EXsrc=287:EXdest=411, 213=F/L:22:296:EXsrc=193:EXdest=307, 173=L/W:61:152:EXsrc=248:EXdest=172}	{145=T/A:58:402:EXsrc=287:EXdest=411, 213=F/L:22:296:EXsrc=193:EXdest=307, 173=L/W:61:152:EXsrc=248:EXdest=172}	{145=T/A:58:402:EXsrc=287:EXdest=411, 213=F/L:22:296:EXsrc=193:EXdest=307, 173=L/W:61:152:EXsrc=248:EXdest=172}	{145=T/A:58:402:EXsrc=287:EXdest=411, 213=F/L:22:296:EXsrc=193:EXdest=307, 173=L/W:61:152:EXsrc=248:EXdest=172}	{145=T/A:58:402:EXsrc=287:EXdest=411, 213=F/L:22:296:EXsrc=193:EXdest=307, 173=L/W:61:152:EXsrc=248:EXdest=172}	{145=T/A:58:402:EXsrc=287:EXdest=411, 213=F/L:22:296:EXsrc=193:EXdest=307, 173=L/W:61:152:EXsrc=248:EXdest=172}	{145=T/A:58:402:EXsrc=287:EXdest=411, 213=F/L:22:296:EXsrc=193:EXdest=307, 173=L/W:61:152:EXsrc=248:EXdest=172}	{145=T/A:58:402:EXsrc=287:EXdest=411, 213=F/L:22:296:EXsrc=193:EXdest=307, 173=L/W:61:152:EXsrc=248:EXdest=172}	{145=T/A:58:402:EXsrc=287:EXdest=411, 213=F/L:22:296:EXsrc=193:EXdest=307, 173=L/W:61:152:EXsrc=248:EXdest=172}	{145=T/A:58:402:EXsrc=287:EXdest=411, 213=F/L:22:296:EXsrc=193:EXdest=307, 173=L/W:61:152:EXsrc=248:EXdest=172}	{145=T/A:58:402:EXsrc=287:EXdest=411, 213=F/L:22:296:EXsrc=193:EXdest=307, 173=L/W:61:152:EXsrc=248:EXdest=172}	{145=T/A:58:402:EXsrc=287:EXdest=411, 213=F/L:22:296:EXsrc=193:EXdest=307, 173=L/W:61:152:EXsrc=248:EXdest=172}	{145=T/A:58:402:EXsrc=287:EXdest=411, 213=F/L:22:296:EXsrc=193:EXdest=307, 173=L/W:61:152:EXsrc=248:EXdest=172}	{145=T/A:58:402:EXsrc=287:EXdest=411, 213=F/L:22:296:EXsrc=193:EXdest=307, 173=L/W:61:152:EXsrc=248:EXdest=172}	{145=T/A:58:402:EXsrc=287:EXdest=411, 213=F/L:22:296:EXsrc=193:EXdest=307, 173=L/W:61:152:EXsrc=248:EXdest=172}	{145=T/A:58:402:EXsrc=287:EXdest=411, 213=F/L:22:296:EXsrc=193:EXdest=307, 173=L/W:61:152:EXsrc=248:EXdest=172}	{145=T/A:58:402:EXsrc=287:EXdest=411, 213=F/L:22:296:EXsrc=193:EXdest=307, 173=L/W:61:152:EXsrc=248:EXdest=172}	{145=T/A:58:402:EXsrc=287:EXdest=411, 213=F/L:22:296:EXsrc=193:EXdest=307, 173=L/W:61:152:EXsrc=248:EXdest=172}	{145=T/A:58:402:EXsrc=287:EXdest=411, 213=F/L:22:296:EXsrc=193:EXdest=307, 173=L/W:61:152:EXsrc=248:EXdest=172}	{145=T/A:58:402:EXsrc=287:EXdest=411, 213=F/L:22:296:EXsrc=193:EXdest=307, 173=L/W:61:152:EXsrc=248:EXdest=172}
Rv1539	WP_003407722.1	lipoprotein signal peptidase	lspA	[105]	{105=F/L:22:296:EXsrc=193:EXdest=307}	{105=F/I:21:181:EXsrc=193:EXdest=293}	{105=F/L:22:296:EXsrc=193:EXdest=307}	{105=F/L:22:296:EXsrc=193:EXdest=307}	{105=F/V:50:291:EXsrc=193:EXdest=305}	{105=F/I:21:181:EXsrc=193:EXdest=293}	{105=F/V:50:291:EXsrc=193:EXdest=305}	{105=F/I:21:181:EXsrc=193:EXdest=293}	{105=F/V:50:291:EXsrc=193:EXdest=305}	{105=F/V:50:291:EXsrc=193:EXdest=305}	{105=F/I:21:181:EXsrc=193:EXdest=293}	{105=F/I:21:181:EXsrc=193:EXdest=293}	{105=F/I:21:181:EXsrc=193:EXdest=293}	{105=F/I:21:181:EXsrc=193:EXdest=293}	{105=F/I:21:181:EXsrc=193:EXdest=293}	{105=F/I:21:181:EXsrc=193:EXdest=293}	{105=F/L:22:296:EXsrc=193:EXdest=307}	{105=F/L:22:296:EXsrc=193:EXdest=307}	{105=F/I:21:181:EXsrc=193:EXdest=293}	{105=F/I:21:181:EXsrc=193:EXdest=293}	{105=F/I:21:181:EXsrc=193:EXdest=293}	{105=F/I:21:181:EXsrc=193:EXdest=293}
Rv3712	WP_003900738.1	ligase	-	[144]	{144=V/N:133:108:EXsrc=277:EXdest=258}	{144=V/H:84:253:EXsrc=277:EXdest=290}	{144=V/N:133:108:EXsrc=277:EXdest=258}	{144=V/N:133:108:EXsrc=277:EXdest=258}	{144=V/H:84:253:EXsrc=277:EXdest=290}	{144=V/H:84:253:EXsrc=277:EXdest=290}	{144=V/H:84:253:EXsrc=277:EXdest=290}	{144=V/H:84:253:EXsrc=277:EXdest=290}	{144=V/H:84:253:EXsrc=277:EXdest=290}	{144=V/H:84:253:EXsrc=277:EXdest=290}	{144=V/H:84:253:EXsrc=277:EXdest=290}	{144=V/H:84:253:EXsrc=277:EXdest=290}	{144=V/H:84:253:EXsrc=277:EXdest=290}	{144=V/H:84:253:EXsrc=277:EXdest=290}	{144=V/H:84:253:EXsrc=277:EXdest=290}	{144=V/H:84:253:EXsrc=277:EXdest=290}	{144=V/N:133:108:EXsrc=277:EXdest=258}	{144=V/N:133:108:EXsrc=277:EXdest=258}	{144=V/H:84:253:EXsrc=277:EXdest=290}	{144=V/H:84:253:EXsrc=277:EXdest=290}	{144=V/H:84:253:EXsrc=277:EXdest=290}	{144=V/H:84:253:EXsrc=277:EXdest=290}
Rv2747	WP_003414037.1	L-glutamate alpha-N-acetyltranferase	argA	[88]	{88=T/K:78:256:EXsrc=287:EXdest=225}	{88=T/R:71:299:EXsrc=287:EXdest=255}	{88=T/K:78:256:EXsrc=287:EXdest=225}	{88=T/K:78:256:EXsrc=287:EXdest=225}	{88=T/K:78:256:EXsrc=287:EXdest=225}	{88=T/R:71:299:EXsrc=287:EXdest=255}	{88=T/R:71:299:EXsrc=287:EXdest=255}	{88=T/R:71:299:EXsrc=287:EXdest=255}	{88=T/R:71:299:EXsrc=287:EXdest=255}	{88=T/R:71:299:EXsrc=287:EXdest=255}	{88=T/R:71:299:EXsrc=287:EXdest=255}	{88=T/R:71:299:EXsrc=287:EXdest=255}	{88=T/R:71:299:EXsrc=287:EXdest=255}	{88=T/K:78:256:EXsrc=287:EXdest=225}	{88=T/R:71:299:EXsrc=287:EXdest=255}	{88=T/R:71:299:EXsrc=287:EXdest=255}	{88=T/K:78:256:EXsrc=287:EXdest=225}	{88=T/K:78:256:EXsrc=287:EXdest=225}	{88=T/R:71:299:EXsrc=287:EXdest=255}	{88=T/R:71:299:EXsrc=287:EXdest=255}	{88=T/R:71:299:EXsrc=287:EXdest=255}	{88=T/L:92:271:EXsrc=287:EXdest=307}
Rv2699c	WP_003899437.1	hypothetical protein	-	[2, 32]	{32=A/Q:91:320:EXsrc=312:EXdest=305, 2=P/A:27:454:EXsrc=335:EXdest=411}	{32=A/Q:91:320:EXsrc=312:EXdest=305, 2=P/A:27:454:EXsrc=335:EXdest=411}	{32=A/Q:91:320:EXsrc=312:EXdest=305, 2=P/A:27:454:EXsrc=335:EXdest=411}	{32=A/Q:91:320:EXsrc=312:EXdest=305, 2=P/A:27:454:EXsrc=335:EXdest=411}	{32=A/Q:91:320:EXsrc=312:EXdest=305, 2=P/A:27:454:EXsrc=335:EXdest=411}	{32=A/Q:91:320:EXsrc=312:EXdest=305, 2=P/A:27:454:EXsrc=335:EXdest=411}	{32=A/Q:91:320:EXsrc=312:EXdest=305, 2=P/A:27:454:EXsrc=335:EXdest=411}	{32=A/Q:91:320:EXsrc=312:EXdest=305, 2=P/A:27:454:EXsrc=335:EXdest=411}	{32=A/Q:91:320:EXsrc=312:EXdest=305, 2=P/A:27:454:EXsrc=335:EXdest=411}	{32=A/Q:91:320:EXsrc=312:EXdest=305, 2=P/A:27:454:EXsrc=335:EXdest=411}	{32=A/Q:91:320:EXsrc=312:EXdest=305, 2=P/A:27:454:EXsrc=335:EXdest=411}	{32=A/Q:91:320:EXsrc=312:EXdest=305, 2=P/A:27:454:EXsrc=335:EXdest=411}	{32=A/Q:91:320:EXsrc=312:EXdest=305, 2=P/A:27:454:EXsrc=335:EXdest=411}	{32=A/Q:91:320:EXsrc=312:EXdest=305, 2=P/A:27:454:EXsrc=335:EXdest=411}	{32=A/Q:91:320:EXsrc=312:EXdest=305, 2=P/A:27:454:EXsrc=335:EXdest=411}	{32=A/Q:91:320:EXsrc=312:EXdest=305, 2=P/A:27:454:EXsrc=335:EXdest=411}	{32=A/Q:91:320:EXsrc=312:EXdest=305, 2=P/A:27:454:EXsrc=335:EXdest=411}	{32=A/Q:91:320:EXsrc=312:EXdest=305, 2=P/A:27:454:EXsrc=335:EXdest=411}	{32=A/Q:91:320:EXsrc=312:EXdest=305, 2=P/A:27:454:EXsrc=335:EXdest=411}	{32=A/Q:91:320:EXsrc=312:EXdest=305, 2=P/A:27:454:EXsrc=335:EXdest=411}	{32=A/Q:91:320:EXsrc=312:EXdest=305, 2=P/A:27:454:EXsrc=335:EXdest=411}	{32=A/Q:91:320:EXsrc=312:EXdest=305, 2=P/A:27:454:EXsrc=335:EXdest=411}
Rv1658	WP_003408179.1	argininosuccinate synthase	argG	[71]	{71=G/E:98:206:EXsrc=228:EXdest=262}	{71=G/Q:87:272:EXsrc=228:EXdest=305}	{71=G/E:98:206:EXsrc=228:EXdest=262}	{71=G/E:98:206:EXsrc=228:EXdest=262}	{71=G/E:98:206:EXsrc=228:EXdest=262}	{71=G/D:94:188:EXsrc=228:EXdest=225}	{71=G/E:98:206:EXsrc=228:EXdest=262}	{71=G/E:98:206:EXsrc=228:EXdest=262}	{71=G/E:98:206:EXsrc=228:EXdest=262}	{71=G/Q:87:272:EXsrc=228:EXdest=305}	{71=G/E:98:206:EXsrc=228:EXdest=262}	{71=G/D:94:188:EXsrc=228:EXdest=225}	{71=G/E:98:206:EXsrc=228:EXdest=262}	{71=G/E:98:206:EXsrc=228:EXdest=262}	{71=G/Q:87:272:EXsrc=228:EXdest=305}	{71=G/Q:87:272:EXsrc=228:EXdest=305}	{71=G/E:98:206:EXsrc=228:EXdest=262}	{71=G/E:98:206:EXsrc=228:EXdest=262}	{71=G/E:98:206:EXsrc=228:EXdest=262}	{71=G/D:94:188:EXsrc=228:EXdest=225}	{71=G/Q:87:272:EXsrc=228:EXdest=305}	{71=G/Q:87:272:EXsrc=228:EXdest=305}
Rv2989	WP_003415115.1	transcriptional regulator	-	[47]	{47=A/G:60:387:EXsrc=312:EXdest=321}	{47=A/G:60:387:EXsrc=312:EXdest=321}	{47=A/G:60:387:EXsrc=312:EXdest=321}	{47=A/G:60:387:EXsrc=312:EXdest=321}	{47=A/G:60:387:EXsrc=312:EXdest=321}	{47=A/G:60:387:EXsrc=312:EXdest=321}	{47=A/G:60:387:EXsrc=312:EXdest=321}	{47=A/G:60:387:EXsrc=312:EXdest=321}	{47=A/G:60:387:EXsrc=312:EXdest=321}	{47=A/G:60:387:EXsrc=312:EXdest=321}	{47=A/G:60:387:EXsrc=312:EXdest=321}	{47=A/G:60:387:EXsrc=312:EXdest=321}	{47=A/G:60:387:EXsrc=312:EXdest=321}	{47=A/G:60:387:EXsrc=312:EXdest=321}	{47=A/G:60:387:EXsrc=312:EXdest=321}	{47=A/G:60:387:EXsrc=312:EXdest=321}	{47=A/G:60:387:EXsrc=312:EXdest=321}	{47=A/G:60:387:EXsrc=312:EXdest=321}	{47=A/G:60:387:EXsrc=312:EXdest=321}	{47=A/G:60:387:EXsrc=312:EXdest=321}	{47=A/G:60:387:EXsrc=312:EXdest=321}	{47=A/G:60:387:EXsrc=312:EXdest=321}
Rv3835	WP_003420892.1	hypothetical protein	-	[306]	{306=P/N:91:352:EXsrc=335:EXdest=258}	{306=P/S:74:392:EXsrc=335:EXdest=311}	{306=P/N:91:352:EXsrc=335:EXdest=258}	{306=P/N:91:352:EXsrc=335:EXdest=258}	{306=P/S:74:392:EXsrc=335:EXdest=311}	{306=P/S:74:392:EXsrc=335:EXdest=311}	{306=P/S:74:392:EXsrc=335:EXdest=311}	{306=P/S:74:392:EXsrc=335:EXdest=311}	{306=P/S:74:392:EXsrc=335:EXdest=311}	{306=P/S:74:392:EXsrc=335:EXdest=311}	{306=P/S:74:392:EXsrc=335:EXdest=311}	{306=P/S:74:392:EXsrc=335:EXdest=311}	{306=P/S:74:392:EXsrc=335:EXdest=311}	{306=P/S:74:392:EXsrc=335:EXdest=311}	{306=P/S:74:392:EXsrc=335:EXdest=311}	{306=P/S:74:392:EXsrc=335:EXdest=311}	{306=P/N:91:352:EXsrc=335:EXdest=258}	{306=P/N:91:352:EXsrc=335:EXdest=258}	{306=P/S:74:392:EXsrc=335:EXdest=311}	{306=P/S:74:392:EXsrc=335:EXdest=311}	{306=P/S:74:392:EXsrc=335:EXdest=311}	{306=P/S:74:392:EXsrc=335:EXdest=311}
[truncated: 517 more rows]
