# Supplementary material for: CAPRIB: a user-friendly tool to study amino acid changes and selection for the exploration of intra-genus evolution
Source: BMC Genomics. 2020 Nov 26;21:832. doi: 10.1186/s12864-020-07232-3 (PMC7690079; doi:10.1186/s12864-020-07232-3)
Supplement: Supplementary file 5 — Additional file 5 Results of CAPRIB using M. gilvum Spyr1 as reference. [file 12864_2020_7232_MOESM5_ESM.xlsx]

## Sheet: Fast_VS_Slow_IVSD_35.csv
Supplementary File 5. Results of CAPRIB using M. gilvum Spyr1 as reference.
Group A:	Mflavescens, Mrutilum, Mphlei, Mrhodesiae, Mhassiacum, Mthermoresistibile, Maurum, Mgilvum, Mvaccae, Mvanbaalenii, Mchubuense, Mdioxanotrophicus, Mfortuitum, Mgoodii, Msmegmatis, Mneoaurum, Mchitae, Mchelonae, Msalmoniphilum, Msaopaulense, Mabscessus, Mbacimmunogenum
Group B:	Mafricanum, Mavium, Mbasiliense, Mbovis, Mcanettii, Mcaprae, Mchimaera, Mcolombiense, Mhaemophilum, Mintracellulare, Mkansasii, Mliflandii, Mmarinum, Mmarseillense, Mmicroti, Mmungi, Morygis, Mparagordonae, Mparaintracellulare, Mpinnipedii, Mpseudoshottsii, Mshigaense, Msimiae, Mtuberculosis, Mulcerans
Common proteins:	2122
Proteins candidates:	567
Mutations found:	1092
Protein	Refseq	Name	Symbol	Variant position	Mafricanum	Mavium	Mbasiliense	Mbovis	Mcanettii	Mcaprae	Mchimaera	Mcolombiense	Mhaemophilum	Mintracellulare	Mkansasii	Mliflandii	Mmarinum	Mmarseillense	Mmicroti	Mmungi	Morygis	Mparagordonae	Mparaintracellulare	Mpinnipedii	Mpseudoshottsii	Mshigaense	Msimiae	Mtuberculosis	Mulcerans
Rv0992c	WP_013470943.1	5-formyltetrahydrofolate cyclo-ligase	-	[141]	{141=A/R:112:295:EXsrc=312:EXdest=255}	{141=A/R:112:295:EXsrc=312:EXdest=255}	{141=A/L:96:313:EXsrc=312:EXdest=307}	{141=A/R:112:295:EXsrc=312:EXdest=255}	{141=A/R:112:295:EXsrc=312:EXdest=255}	{141=A/R:112:295:EXsrc=312:EXdest=255}	{141=A/R:112:295:EXsrc=312:EXdest=255}	{141=A/R:112:295:EXsrc=312:EXdest=255}	{141=A/G:60:387:EXsrc=312:EXdest=321}	{141=A/R:112:295:EXsrc=312:EXdest=255}	{141=A/L:96:313:EXsrc=312:EXdest=307}	{141=A/L:96:313:EXsrc=312:EXdest=307}	{141=A/L:96:313:EXsrc=312:EXdest=307}	{141=A/R:112:295:EXsrc=312:EXdest=255}	{141=A/R:112:295:EXsrc=312:EXdest=255}	{141=A/R:112:295:EXsrc=312:EXdest=255}	{141=A/R:112:295:EXsrc=312:EXdest=255}	{141=A/R:112:295:EXsrc=312:EXdest=255}	{141=A/R:112:295:EXsrc=312:EXdest=255}	{141=A/R:112:295:EXsrc=312:EXdest=255}	{141=A/L:96:313:EXsrc=312:EXdest=307}	{141=A/G:60:387:EXsrc=312:EXdest=321}	{141=A/R:112:295:EXsrc=312:EXdest=255}	{141=A/R:112:295:EXsrc=312:EXdest=255}	{141=A/L:96:313:EXsrc=312:EXdest=307}
Rv2614c	WP_013471919.1	threonine--tRNA ligase	-	[22]	{22=G/A:60:369:EXsrc=228:EXdest=411}	{22=G/A:60:369:EXsrc=228:EXdest=411}	{22=G/A:60:369:EXsrc=228:EXdest=411}	{22=G/A:60:369:EXsrc=228:EXdest=411}	{22=G/A:60:369:EXsrc=228:EXdest=411}	{22=G/A:60:369:EXsrc=228:EXdest=411}	{22=G/A:60:369:EXsrc=228:EXdest=411}	{22=G/A:60:369:EXsrc=228:EXdest=411}	{22=G/A:60:369:EXsrc=228:EXdest=411}	{22=G/A:60:369:EXsrc=228:EXdest=411}	{22=G/A:60:369:EXsrc=228:EXdest=411}	{22=G/A:60:369:EXsrc=228:EXdest=411}	{22=G/A:60:369:EXsrc=228:EXdest=411}	{22=G/A:60:369:EXsrc=228:EXdest=411}	{22=G/A:60:369:EXsrc=228:EXdest=411}	{22=G/A:60:369:EXsrc=228:EXdest=411}	{22=G/A:60:369:EXsrc=228:EXdest=411}	{22=G/A:60:369:EXsrc=228:EXdest=411}	{22=G/A:60:369:EXsrc=228:EXdest=411}	{22=G/A:60:369:EXsrc=228:EXdest=411}	{22=G/A:60:369:EXsrc=228:EXdest=411}	{22=G/S:56:304:EXsrc=228:EXdest=311}	{22=G/A:60:369:EXsrc=228:EXdest=411}	{22=G/A:60:369:EXsrc=228:EXdest=411}	{22=G/A:60:369:EXsrc=228:EXdest=411}
Rv0435c	WP_013470572.1	ATPase	-	[347]	{347=F/L:22:296:EXsrc=193:EXdest=307}	{347=F/L:22:296:EXsrc=193:EXdest=307}	{347=F/L:22:296:EXsrc=193:EXdest=307}	{347=F/L:22:296:EXsrc=193:EXdest=307}	{347=F/L:22:296:EXsrc=193:EXdest=307}	{347=F/L:22:296:EXsrc=193:EXdest=307}	{347=F/L:22:296:EXsrc=193:EXdest=307}	{347=F/L:22:296:EXsrc=193:EXdest=307}	{347=F/L:22:296:EXsrc=193:EXdest=307}	{347=F/L:22:296:EXsrc=193:EXdest=307}	{347=F/V:50:291:EXsrc=193:EXdest=305}	{347=F/L:22:296:EXsrc=193:EXdest=307}	{347=F/L:22:296:EXsrc=193:EXdest=307}	{347=F/L:22:296:EXsrc=193:EXdest=307}	{347=F/L:22:296:EXsrc=193:EXdest=307}	{347=F/L:22:296:EXsrc=193:EXdest=307}	{347=F/L:22:296:EXsrc=193:EXdest=307}	{347=F/L:22:296:EXsrc=193:EXdest=307}	{347=F/L:22:296:EXsrc=193:EXdest=307}	{347=F/L:22:296:EXsrc=193:EXdest=307}	{347=F/L:22:296:EXsrc=193:EXdest=307}	{347=F/L:22:296:EXsrc=193:EXdest=307}	{347=F/L:22:296:EXsrc=193:EXdest=307}	{347=F/L:22:296:EXsrc=193:EXdest=307}	{347=F/L:22:296:EXsrc=193:EXdest=307}
Rv0938	WP_013470919.1	ATP-dependent DNA ligase	-	[185, 446]	{185=V/T:69:398:EXsrc=277:EXdest=293, 446=K/D:101:465:EXsrc=409:EXdest=225}	{185=V/T:69:398:EXsrc=277:EXdest=293, 446=K/D:101:465:EXsrc=409:EXdest=225}	{185=V/T:69:398:EXsrc=277:EXdest=293, 446=K/D:101:465:EXsrc=409:EXdest=225}	{185=V/T:69:398:EXsrc=277:EXdest=293, 446=K/D:101:465:EXsrc=409:EXdest=225}	{185=V/T:69:398:EXsrc=277:EXdest=293, 446=K/D:101:465:EXsrc=409:EXdest=225}	{185=V/T:69:398:EXsrc=277:EXdest=293, 446=K/D:101:465:EXsrc=409:EXdest=225}	{185=V/A:64:389:EXsrc=277:EXdest=411, 446=K/D:101:465:EXsrc=409:EXdest=225}	{185=V/T:69:398:EXsrc=277:EXdest=293, 446=K/D:101:465:EXsrc=409:EXdest=225}	{185=V/T:69:398:EXsrc=277:EXdest=293, 446=K/D:101:465:EXsrc=409:EXdest=225}	{185=V/A:64:389:EXsrc=277:EXdest=411, 446=K/D:101:465:EXsrc=409:EXdest=225}	{185=V/A:64:389:EXsrc=277:EXdest=411, 446=K/D:101:465:EXsrc=409:EXdest=225}	{185=V/T:69:398:EXsrc=277:EXdest=293, 446=K/D:101:465:EXsrc=409:EXdest=225}	{185=V/T:69:398:EXsrc=277:EXdest=293, 446=K/D:101:465:EXsrc=409:EXdest=225}	{185=V/A:64:389:EXsrc=277:EXdest=411, 446=K/D:101:465:EXsrc=409:EXdest=225}	{185=V/T:69:398:EXsrc=277:EXdest=293, 446=K/D:101:465:EXsrc=409:EXdest=225}	{185=V/T:69:398:EXsrc=277:EXdest=293, 446=K/D:101:465:EXsrc=409:EXdest=225}	{185=V/T:69:398:EXsrc=277:EXdest=293, 446=K/D:101:465:EXsrc=409:EXdest=225}	{185=V/S:124:326:EXsrc=277:EXdest=311, 446=K/D:101:465:EXsrc=409:EXdest=225}	{185=V/A:64:389:EXsrc=277:EXdest=411, 446=K/D:101:465:EXsrc=409:EXdest=225}	{185=V/T:69:398:EXsrc=277:EXdest=293, 446=K/D:101:465:EXsrc=409:EXdest=225}	{185=V/T:69:398:EXsrc=277:EXdest=293, 446=K/D:101:465:EXsrc=409:EXdest=225}	{185=V/T:69:398:EXsrc=277:EXdest=293, 446=K/D:101:465:EXsrc=409:EXdest=225}	{185=V/T:69:398:EXsrc=277:EXdest=293, 446=K/D:101:465:EXsrc=409:EXdest=225}	{185=V/T:69:398:EXsrc=277:EXdest=293, 446=K/D:101:465:EXsrc=409:EXdest=225}	{185=V/T:69:398:EXsrc=277:EXdest=293, 446=K/D:101:465:EXsrc=409:EXdest=225}
Rv0818	WP_013470819.1	DNA-binding response regulator	-	[33, 45, 175]	{33=V/A:64:389:EXsrc=277:EXdest=411, 45=A/V:64:319:EXsrc=312:EXdest=305, 175=Q/H:24:396:EXsrc=386:EXdest=290}	{33=V/P:68:201:EXsrc=277:EXdest=192, 45=A/V:64:319:EXsrc=312:EXdest=305, 175=Q/H:24:396:EXsrc=386:EXdest=290}	{33=V/A:64:389:EXsrc=277:EXdest=411, 45=A/V:64:319:EXsrc=312:EXdest=305, 175=Q/H:24:396:EXsrc=386:EXdest=290}	{33=V/A:64:389:EXsrc=277:EXdest=411, 45=A/V:64:319:EXsrc=312:EXdest=305, 175=Q/H:24:396:EXsrc=386:EXdest=290}	{33=V/A:64:389:EXsrc=277:EXdest=411, 45=A/V:64:319:EXsrc=312:EXdest=305, 175=Q/H:24:396:EXsrc=386:EXdest=290}	{33=V/A:64:389:EXsrc=277:EXdest=411, 45=A/V:64:319:EXsrc=312:EXdest=305, 175=Q/H:24:396:EXsrc=386:EXdest=290}	{33=V/P:68:201:EXsrc=277:EXdest=192, 45=A/V:64:319:EXsrc=312:EXdest=305, 175=Q/H:24:396:EXsrc=386:EXdest=290}	{33=V/P:68:201:EXsrc=277:EXdest=192, 45=A/V:64:319:EXsrc=312:EXdest=305, 175=Q/H:24:396:EXsrc=386:EXdest=290}	{33=V/P:68:201:EXsrc=277:EXdest=192, 45=A/V:64:319:EXsrc=312:EXdest=305, 175=Q/H:24:396:EXsrc=386:EXdest=290}	{33=V/P:68:201:EXsrc=277:EXdest=192, 45=A/V:64:319:EXsrc=312:EXdest=305, 175=Q/H:24:396:EXsrc=386:EXdest=290}	{33=V/A:64:389:EXsrc=277:EXdest=411, 45=A/V:64:319:EXsrc=312:EXdest=305, 175=Q/H:24:396:EXsrc=386:EXdest=290}	{33=V/A:64:389:EXsrc=277:EXdest=411, 45=A/V:64:319:EXsrc=312:EXdest=305, 175=Q/H:24:396:EXsrc=386:EXdest=290}	{33=V/A:64:389:EXsrc=277:EXdest=411, 45=A/V:64:319:EXsrc=312:EXdest=305, 175=Q/H:24:396:EXsrc=386:EXdest=290}	{33=V/P:68:201:EXsrc=277:EXdest=192, 45=A/V:64:319:EXsrc=312:EXdest=305, 175=Q/H:24:396:EXsrc=386:EXdest=290}	{33=V/A:64:389:EXsrc=277:EXdest=411, 45=A/V:64:319:EXsrc=312:EXdest=305, 175=Q/H:24:396:EXsrc=386:EXdest=290}	{33=V/A:64:389:EXsrc=277:EXdest=411, 45=A/V:64:319:EXsrc=312:EXdest=305, 175=Q/H:24:396:EXsrc=386:EXdest=290}	{33=V/A:64:389:EXsrc=277:EXdest=411, 45=A/V:64:319:EXsrc=312:EXdest=305, 175=Q/H:24:396:EXsrc=386:EXdest=290}	{33=V/A:64:389:EXsrc=277:EXdest=411, 45=A/V:64:319:EXsrc=312:EXdest=305, 175=Q/H:24:396:EXsrc=386:EXdest=290}	{33=V/P:68:201:EXsrc=277:EXdest=192, 45=A/V:64:319:EXsrc=312:EXdest=305, 175=Q/H:24:396:EXsrc=386:EXdest=290}	{33=V/A:64:389:EXsrc=277:EXdest=411, 45=A/V:64:319:EXsrc=312:EXdest=305, 175=Q/H:24:396:EXsrc=386:EXdest=290}	{33=V/A:64:389:EXsrc=277:EXdest=411, 45=A/V:64:319:EXsrc=312:EXdest=305, 175=Q/H:24:396:EXsrc=386:EXdest=290}	{33=V/P:68:201:EXsrc=277:EXdest=192, 45=A/V:64:319:EXsrc=312:EXdest=305, 175=Q/H:24:396:EXsrc=386:EXdest=290}	{33=V/P:68:201:EXsrc=277:EXdest=192, 45=A/V:64:319:EXsrc=312:EXdest=305, 175=Q/H:24:396:EXsrc=386:EXdest=290}	{33=V/A:64:389:EXsrc=277:EXdest=411, 45=A/V:64:319:EXsrc=312:EXdest=305, 175=Q/H:24:396:EXsrc=386:EXdest=290}	{33=V/A:64:389:EXsrc=277:EXdest=411, 45=A/V:64:319:EXsrc=312:EXdest=305, 175=Q/H:24:396:EXsrc=386:EXdest=290}
Rv2071c	WP_011891353.1	precorrin-4 C(11)-methyltransferase	-	[123]	{123=G/K:127:219:EXsrc=228:EXdest=225}	{123=G/K:127:219:EXsrc=228:EXdest=225}	{123=G/K:127:219:EXsrc=228:EXdest=225}	{123=G/K:127:219:EXsrc=228:EXdest=225}	{123=G/K:127:219:EXsrc=228:EXdest=225}	{123=G/K:127:219:EXsrc=228:EXdest=225}	{123=G/K:127:219:EXsrc=228:EXdest=225}	{123=G/K:127:219:EXsrc=228:EXdest=225}	{123=G/Q:87:272:EXsrc=228:EXdest=305}	{123=G/K:127:219:EXsrc=228:EXdest=225}	{123=G/K:127:219:EXsrc=228:EXdest=225}	{123=G/K:127:219:EXsrc=228:EXdest=225}	{123=G/K:127:219:EXsrc=228:EXdest=225}	{123=G/K:127:219:EXsrc=228:EXdest=225}	{123=G/K:127:219:EXsrc=228:EXdest=225}	{123=G/K:127:219:EXsrc=228:EXdest=225}	{123=G/K:127:219:EXsrc=228:EXdest=225}	{123=G/K:127:219:EXsrc=228:EXdest=225}	{123=G/K:127:219:EXsrc=228:EXdest=225}	{123=G/K:127:219:EXsrc=228:EXdest=225}	{123=G/K:127:219:EXsrc=228:EXdest=225}	{123=G/K:127:219:EXsrc=228:EXdest=225}	{123=G/N:80:210:EXsrc=228:EXdest=258}	{123=G/K:127:219:EXsrc=228:EXdest=225}	{123=G/K:127:219:EXsrc=228:EXdest=225}
Rv3716c	WP_011892185.1	YbaB/EbfC family nucleoid-associated protein	-	[47]	{47=T/V:69:362:EXsrc=287:EXdest=305}	{47=T/V:69:362:EXsrc=287:EXdest=305}	{47=T/R:71:299:EXsrc=287:EXdest=255}	{47=T/V:69:362:EXsrc=287:EXdest=305}	{47=T/V:69:362:EXsrc=287:EXdest=305}	{47=T/V:69:362:EXsrc=287:EXdest=305}	{47=T/V:69:362:EXsrc=287:EXdest=305}	{47=T/V:69:362:EXsrc=287:EXdest=305}	{47=T/V:69:362:EXsrc=287:EXdest=305}	{47=T/V:69:362:EXsrc=287:EXdest=305}	{47=T/R:71:299:EXsrc=287:EXdest=255}	{47=T/A:58:402:EXsrc=287:EXdest=411}	{47=T/A:58:402:EXsrc=287:EXdest=411}	{47=T/V:69:362:EXsrc=287:EXdest=305}	{47=T/V:69:362:EXsrc=287:EXdest=305}	{47=T/V:69:362:EXsrc=287:EXdest=305}	{47=T/V:69:362:EXsrc=287:EXdest=305}	{47=T/V:69:362:EXsrc=287:EXdest=305}	{47=T/V:69:362:EXsrc=287:EXdest=305}	{47=T/V:69:362:EXsrc=287:EXdest=305}	{47=T/A:58:402:EXsrc=287:EXdest=411}	{47=T/V:69:362:EXsrc=287:EXdest=305}	{47=T/I:89:198:EXsrc=287:EXdest=293}	{47=T/V:69:362:EXsrc=287:EXdest=305}	{47=T/A:58:402:EXsrc=287:EXdest=411}
Rv0819	WP_013470820.1	mycothiol synthase	mshD	[105, 256]	{256=H/S:89:365:EXsrc=303:EXdest=311, 105=G/T:59:187:EXsrc=228:EXdest=293}	{256=H/W:115:72:EXsrc=303:EXdest=172, 105=G/T:59:187:EXsrc=228:EXdest=293}	{256=H/S:89:365:EXsrc=303:EXdest=311, 105=G/T:59:187:EXsrc=228:EXdest=293}	{256=H/S:89:365:EXsrc=303:EXdest=311, 105=G/T:59:187:EXsrc=228:EXdest=293}	{256=H/S:89:365:EXsrc=303:EXdest=311, 105=G/T:59:187:EXsrc=228:EXdest=293}	{256=H/S:89:365:EXsrc=303:EXdest=311, 105=G/T:59:187:EXsrc=228:EXdest=293}	{256=H/W:115:72:EXsrc=303:EXdest=172, 105=G/T:59:187:EXsrc=228:EXdest=293}	{256=H/W:115:72:EXsrc=303:EXdest=172, 105=G/T:59:187:EXsrc=228:EXdest=293}	{256=H/S:89:365:EXsrc=303:EXdest=311, 105=G/T:59:187:EXsrc=228:EXdest=293}	{256=H/W:115:72:EXsrc=303:EXdest=172, 105=G/T:59:187:EXsrc=228:EXdest=293}	{256=H/S:89:365:EXsrc=303:EXdest=311, 105=G/T:59:187:EXsrc=228:EXdest=293}	{256=H/S:89:365:EXsrc=303:EXdest=311, 105=G/M:127:197:EXsrc=228:EXdest=314}	{256=H/S:89:365:EXsrc=303:EXdest=311, 105=G/T:59:187:EXsrc=228:EXdest=293}	{256=H/W:115:72:EXsrc=303:EXdest=172, 105=G/T:59:187:EXsrc=228:EXdest=293}	{256=H/S:89:365:EXsrc=303:EXdest=311, 105=G/T:59:187:EXsrc=228:EXdest=293}	{256=H/S:89:365:EXsrc=303:EXdest=311, 105=G/T:59:187:EXsrc=228:EXdest=293}	{256=H/S:89:365:EXsrc=303:EXdest=311, 105=G/T:59:187:EXsrc=228:EXdest=293}	{256=H/S:89:365:EXsrc=303:EXdest=311, 105=G/T:59:187:EXsrc=228:EXdest=293}	{256=H/W:115:72:EXsrc=303:EXdest=172, 105=G/T:59:187:EXsrc=228:EXdest=293}	{256=H/S:89:365:EXsrc=303:EXdest=311, 105=G/T:59:187:EXsrc=228:EXdest=293}	{256=H/S:89:365:EXsrc=303:EXdest=311, 105=G/T:59:187:EXsrc=228:EXdest=293}	{256=H/S:89:365:EXsrc=303:EXdest=311, 105=G/T:59:187:EXsrc=228:EXdest=293}	{256=H/S:89:365:EXsrc=303:EXdest=311, 105=G/T:59:187:EXsrc=228:EXdest=293}	{256=H/S:89:365:EXsrc=303:EXdest=311, 105=G/T:59:187:EXsrc=228:EXdest=293}	{256=H/S:89:365:EXsrc=303:EXdest=311, 105=G/T:59:187:EXsrc=228:EXdest=293}
Rv3801c	WP_013473049.1	nitrate ABC transporter substrate-binding protein	-	[130, 145, 149, 204, 333, 480]	{480=T/A:58:402:EXsrc=287:EXdest=411, 145=F/I:21:181:EXsrc=193:EXdest=293, 130=A/T:58:312:EXsrc=312:EXdest=293, 149=P/S:74:392:EXsrc=335:EXdest=311, 204=A/P:27:243:EXsrc=312:EXdest=192, 333=F/L:22:296:EXsrc=193:EXdest=307}	{480=T/A:58:402:EXsrc=287:EXdest=411, 145=F/I:21:181:EXsrc=193:EXdest=293, 130=A/T:58:312:EXsrc=312:EXdest=293, 149=P/S:74:392:EXsrc=335:EXdest=311, 204=A/P:27:243:EXsrc=312:EXdest=192, 333=F/L:22:296:EXsrc=193:EXdest=307}	{480=T/A:58:402:EXsrc=287:EXdest=411, 145=F/I:21:181:EXsrc=193:EXdest=293, 130=A/T:58:312:EXsrc=312:EXdest=293, 149=P/S:74:392:EXsrc=335:EXdest=311, 204=A/P:27:243:EXsrc=312:EXdest=192, 333=F/L:22:296:EXsrc=193:EXdest=307}	{480=T/A:58:402:EXsrc=287:EXdest=411, 145=F/I:21:181:EXsrc=193:EXdest=293, 130=A/T:58:312:EXsrc=312:EXdest=293, 149=P/S:74:392:EXsrc=335:EXdest=311, 204=A/P:27:243:EXsrc=312:EXdest=192, 333=F/L:22:296:EXsrc=193:EXdest=307}	{480=T/A:58:402:EXsrc=287:EXdest=411, 145=F/I:21:181:EXsrc=193:EXdest=293, 130=A/T:58:312:EXsrc=312:EXdest=293, 149=P/S:74:392:EXsrc=335:EXdest=311, 204=A/P:27:243:EXsrc=312:EXdest=192, 333=F/L:22:296:EXsrc=193:EXdest=307}	{480=T/A:58:402:EXsrc=287:EXdest=411, 145=F/I:21:181:EXsrc=193:EXdest=293, 130=A/T:58:312:EXsrc=312:EXdest=293, 149=P/S:74:392:EXsrc=335:EXdest=311, 204=A/P:27:243:EXsrc=312:EXdest=192, 333=F/L:22:296:EXsrc=193:EXdest=307}	{480=T/A:58:402:EXsrc=287:EXdest=411, 145=F/I:21:181:EXsrc=193:EXdest=293, 130=A/T:58:312:EXsrc=312:EXdest=293, 149=P/S:74:392:EXsrc=335:EXdest=311, 204=A/P:27:243:EXsrc=312:EXdest=192, 333=F/L:22:296:EXsrc=193:EXdest=307}	{480=T/A:58:402:EXsrc=287:EXdest=411, 145=F/I:21:181:EXsrc=193:EXdest=293, 130=A/T:58:312:EXsrc=312:EXdest=293, 149=P/S:74:392:EXsrc=335:EXdest=311, 204=A/P:27:243:EXsrc=312:EXdest=192, 333=F/L:22:296:EXsrc=193:EXdest=307}	{480=T/A:58:402:EXsrc=287:EXdest=411, 145=F/I:21:181:EXsrc=193:EXdest=293, 130=A/T:58:312:EXsrc=312:EXdest=293, 149=P/S:74:392:EXsrc=335:EXdest=311, 204=A/P:27:243:EXsrc=312:EXdest=192, 333=F/L:22:296:EXsrc=193:EXdest=307}	{480=T/A:58:402:EXsrc=287:EXdest=411, 145=F/I:21:181:EXsrc=193:EXdest=293, 130=A/T:58:312:EXsrc=312:EXdest=293, 149=P/S:74:392:EXsrc=335:EXdest=311, 204=A/P:27:243:EXsrc=312:EXdest=192, 333=F/L:22:296:EXsrc=193:EXdest=307}	{480=T/A:58:402:EXsrc=287:EXdest=411, 145=F/I:21:181:EXsrc=193:EXdest=293, 130=A/T:58:312:EXsrc=312:EXdest=293, 149=P/S:74:392:EXsrc=335:EXdest=311, 204=A/P:27:243:EXsrc=312:EXdest=192, 333=F/L:22:296:EXsrc=193:EXdest=307}	{480=T/A:58:402:EXsrc=287:EXdest=411, 145=F/I:21:181:EXsrc=193:EXdest=293, 130=A/T:58:312:EXsrc=312:EXdest=293, 149=P/S:74:392:EXsrc=335:EXdest=311, 204=A/P:27:243:EXsrc=312:EXdest=192, 333=F/L:22:296:EXsrc=193:EXdest=307}	{480=T/A:58:402:EXsrc=287:EXdest=411, 145=F/I:21:181:EXsrc=193:EXdest=293, 130=A/T:58:312:EXsrc=312:EXdest=293, 149=P/S:74:392:EXsrc=335:EXdest=311, 204=A/P:27:243:EXsrc=312:EXdest=192, 333=F/L:22:296:EXsrc=193:EXdest=307}	{480=T/A:58:402:EXsrc=287:EXdest=411, 145=F/I:21:181:EXsrc=193:EXdest=293, 130=A/T:58:312:EXsrc=312:EXdest=293, 149=P/A:27:454:EXsrc=335:EXdest=411, 204=A/P:27:243:EXsrc=312:EXdest=192, 333=F/L:22:296:EXsrc=193:EXdest=307}	{480=T/A:58:402:EXsrc=287:EXdest=411, 145=F/I:21:181:EXsrc=193:EXdest=293, 130=A/T:58:312:EXsrc=312:EXdest=293, 149=P/S:74:392:EXsrc=335:EXdest=311, 204=A/P:27:243:EXsrc=312:EXdest=192, 333=F/L:22:296:EXsrc=193:EXdest=307}	{480=T/A:58:402:EXsrc=287:EXdest=411, 145=F/I:21:181:EXsrc=193:EXdest=293, 130=A/T:58:312:EXsrc=312:EXdest=293, 149=P/S:74:392:EXsrc=335:EXdest=311, 204=A/P:27:243:EXsrc=312:EXdest=192, 333=F/L:22:296:EXsrc=193:EXdest=307}	{480=T/A:58:402:EXsrc=287:EXdest=411, 145=F/I:21:181:EXsrc=193:EXdest=293, 130=A/T:58:312:EXsrc=312:EXdest=293, 149=P/S:74:392:EXsrc=335:EXdest=311, 204=A/P:27:243:EXsrc=312:EXdest=192, 333=F/L:22:296:EXsrc=193:EXdest=307}	{480=T/A:58:402:EXsrc=287:EXdest=411, 145=F/I:21:181:EXsrc=193:EXdest=293, 130=A/T:58:312:EXsrc=312:EXdest=293, 149=P/S:74:392:EXsrc=335:EXdest=311, 204=A/P:27:243:EXsrc=312:EXdest=192, 333=F/L:22:296:EXsrc=193:EXdest=307}	{480=T/A:58:402:EXsrc=287:EXdest=411, 145=F/I:21:181:EXsrc=193:EXdest=293, 130=A/T:58:312:EXsrc=312:EXdest=293, 149=P/S:74:392:EXsrc=335:EXdest=311, 204=A/P:27:243:EXsrc=312:EXdest=192, 333=F/L:22:296:EXsrc=193:EXdest=307}	{480=T/A:58:402:EXsrc=287:EXdest=411, 145=F/I:21:181:EXsrc=193:EXdest=293, 130=A/T:58:312:EXsrc=312:EXdest=293, 149=P/S:74:392:EXsrc=335:EXdest=311, 204=A/P:27:243:EXsrc=312:EXdest=192, 333=F/L:22:296:EXsrc=193:EXdest=307}	{480=T/A:58:402:EXsrc=287:EXdest=411, 145=F/I:21:181:EXsrc=193:EXdest=293, 130=A/T:58:312:EXsrc=312:EXdest=293, 149=P/S:74:392:EXsrc=335:EXdest=311, 204=A/P:27:243:EXsrc=312:EXdest=192, 333=F/L:22:296:EXsrc=193:EXdest=307}	{480=T/A:58:402:EXsrc=287:EXdest=411, 145=F/I:21:181:EXsrc=193:EXdest=293, 130=A/T:58:312:EXsrc=312:EXdest=293, 149=P/A:27:454:EXsrc=335:EXdest=411, 204=A/P:27:243:EXsrc=312:EXdest=192, 333=F/L:22:296:EXsrc=193:EXdest=307}	{480=T/A:58:402:EXsrc=287:EXdest=411, 145=F/I:21:181:EXsrc=193:EXdest=293, 130=A/T:58:312:EXsrc=312:EXdest=293, 149=P/A:27:454:EXsrc=335:EXdest=411, 204=A/P:27:243:EXsrc=312:EXdest=192, 333=F/L:22:296:EXsrc=193:EXdest=307}	{480=T/A:58:402:EXsrc=287:EXdest=411, 145=F/I:21:181:EXsrc=193:EXdest=293, 130=A/T:58:312:EXsrc=312:EXdest=293, 149=P/S:74:392:EXsrc=335:EXdest=311, 204=A/P:27:243:EXsrc=312:EXdest=192, 333=F/L:22:296:EXsrc=193:EXdest=307}	{480=T/A:58:402:EXsrc=287:EXdest=411, 145=F/I:21:181:EXsrc=193:EXdest=293, 130=A/T:58:312:EXsrc=312:EXdest=293, 149=P/S:74:392:EXsrc=335:EXdest=311, 204=A/P:27:243:EXsrc=312:EXdest=192, 333=F/L:22:296:EXsrc=193:EXdest=307}
Rv1622c	WP_011894444.1	cytochrome d ubiquinol oxidase subunit II	cydB	[315]	{315=V/T:69:398:EXsrc=277:EXdest=293}	{315=V/T:69:398:EXsrc=277:EXdest=293}	{315=V/T:69:398:EXsrc=277:EXdest=293}	{315=V/T:69:398:EXsrc=277:EXdest=293}	{315=V/T:69:398:EXsrc=277:EXdest=293}	{315=V/T:69:398:EXsrc=277:EXdest=293}	{315=V/T:69:398:EXsrc=277:EXdest=293}	{315=V/T:69:398:EXsrc=277:EXdest=293}	{315=V/T:69:398:EXsrc=277:EXdest=293}	{315=V/T:69:398:EXsrc=277:EXdest=293}	{315=V/T:69:398:EXsrc=277:EXdest=293}	{315=V/T:69:398:EXsrc=277:EXdest=293}	{315=V/T:69:398:EXsrc=277:EXdest=293}	{315=V/T:69:398:EXsrc=277:EXdest=293}	{315=V/T:69:398:EXsrc=277:EXdest=293}	{315=V/T:69:398:EXsrc=277:EXdest=293}	{315=V/T:69:398:EXsrc=277:EXdest=293}	{315=V/T:69:398:EXsrc=277:EXdest=293}	{315=V/T:69:398:EXsrc=277:EXdest=293}	{315=V/T:69:398:EXsrc=277:EXdest=293}	{315=V/T:69:398:EXsrc=277:EXdest=293}	{315=V/T:69:398:EXsrc=277:EXdest=293}	{315=V/T:69:398:EXsrc=277:EXdest=293}	{315=V/T:69:398:EXsrc=277:EXdest=293}	{315=V/T:69:398:EXsrc=277:EXdest=293}
Rv0642c	WP_013472746.1	methyltransferase domain-containing protein	-	[152]	{152=R/N:86:67:EXsrc=259:EXdest=258}	{152=R/N:86:67:EXsrc=259:EXdest=258}	{152=R/N:86:67:EXsrc=259:EXdest=258}	{152=R/N:86:67:EXsrc=259:EXdest=258}	{152=R/N:86:67:EXsrc=259:EXdest=258}	{152=R/N:86:67:EXsrc=259:EXdest=258}	{152=R/N:86:67:EXsrc=259:EXdest=258}	{152=R/N:86:67:EXsrc=259:EXdest=258}	{152=R/N:86:67:EXsrc=259:EXdest=258}	{152=R/N:86:67:EXsrc=259:EXdest=258}	{152=R/N:86:67:EXsrc=259:EXdest=258}	{152=R/N:86:67:EXsrc=259:EXdest=258}	{152=R/N:86:67:EXsrc=259:EXdest=258}	{152=R/N:86:67:EXsrc=259:EXdest=258}	{152=R/N:86:67:EXsrc=259:EXdest=258}	{152=R/N:86:67:EXsrc=259:EXdest=258}	{152=R/N:86:67:EXsrc=259:EXdest=258}	{152=R/N:86:67:EXsrc=259:EXdest=258}	{152=R/N:86:67:EXsrc=259:EXdest=258}	{152=R/N:86:67:EXsrc=259:EXdest=258}	{152=R/N:86:67:EXsrc=259:EXdest=258}	{152=R/N:86:67:EXsrc=259:EXdest=258}	{152=R/N:86:67:EXsrc=259:EXdest=258}	{152=R/N:86:67:EXsrc=259:EXdest=258}	{152=R/N:86:67:EXsrc=259:EXdest=258}
Rv0820	WP_013470824.1	phosphate ABC transporter ATP-binding protein	-	[70]	{70=G/D:94:188:EXsrc=228:EXdest=225}	{70=G/D:94:188:EXsrc=228:EXdest=225}	{70=G/D:94:188:EXsrc=228:EXdest=225}	{70=G/D:94:188:EXsrc=228:EXdest=225}	{70=G/D:94:188:EXsrc=228:EXdest=225}	{70=G/D:94:188:EXsrc=228:EXdest=225}	{70=G/D:94:188:EXsrc=228:EXdest=225}	{70=G/D:94:188:EXsrc=228:EXdest=225}	{70=G/D:94:188:EXsrc=228:EXdest=225}	{70=G/D:94:188:EXsrc=228:EXdest=225}	{70=G/D:94:188:EXsrc=228:EXdest=225}	{70=G/D:94:188:EXsrc=228:EXdest=225}	{70=G/D:94:188:EXsrc=228:EXdest=225}	{70=G/D:94:188:EXsrc=228:EXdest=225}	{70=G/D:94:188:EXsrc=228:EXdest=225}	{70=G/D:94:188:EXsrc=228:EXdest=225}	{70=G/D:94:188:EXsrc=228:EXdest=225}	{70=G/D:94:188:EXsrc=228:EXdest=225}	{70=G/D:94:188:EXsrc=228:EXdest=225}	{70=G/D:94:188:EXsrc=228:EXdest=225}	{70=G/D:94:188:EXsrc=228:EXdest=225}	{70=G/D:94:188:EXsrc=228:EXdest=225}	{70=G/D:94:188:EXsrc=228:EXdest=225}	{70=G/D:94:188:EXsrc=228:EXdest=225}	{70=G/D:94:188:EXsrc=228:EXdest=225}
Rv0412c	WP_011891202.1	hypothetical protein	-	[100, 241]	{241=A/V:64:319:EXsrc=312:EXdest=305, 100=G/Q:87:272:EXsrc=228:EXdest=305}	{241=A/V:64:319:EXsrc=312:EXdest=305, 100=G/E:98:206:EXsrc=228:EXdest=262}	{241=A/V:64:319:EXsrc=312:EXdest=305, 100=G/Q:87:272:EXsrc=228:EXdest=305}	{241=A/V:64:319:EXsrc=312:EXdest=305, 100=G/Q:87:272:EXsrc=228:EXdest=305}	{241=A/V:64:319:EXsrc=312:EXdest=305, 100=G/Q:87:272:EXsrc=228:EXdest=305}	{241=A/V:64:319:EXsrc=312:EXdest=305, 100=G/Q:87:272:EXsrc=228:EXdest=305}	{241=A/V:64:319:EXsrc=312:EXdest=305, 100=G/E:98:206:EXsrc=228:EXdest=262}	{241=A/V:64:319:EXsrc=312:EXdest=305, 100=G/E:98:206:EXsrc=228:EXdest=262}	{241=A/V:64:319:EXsrc=312:EXdest=305, 100=G/Q:87:272:EXsrc=228:EXdest=305}	{241=A/V:64:319:EXsrc=312:EXdest=305, 100=G/E:98:206:EXsrc=228:EXdest=262}	{241=A/V:64:319:EXsrc=312:EXdest=305, 100=G/Q:87:272:EXsrc=228:EXdest=305}	{241=A/V:64:319:EXsrc=312:EXdest=305, 100=G/Q:87:272:EXsrc=228:EXdest=305}	{241=A/V:64:319:EXsrc=312:EXdest=305, 100=G/Q:87:272:EXsrc=228:EXdest=305}	{241=A/V:64:319:EXsrc=312:EXdest=305, 100=G/E:98:206:EXsrc=228:EXdest=262}	{241=A/V:64:319:EXsrc=312:EXdest=305, 100=G/Q:87:272:EXsrc=228:EXdest=305}	{241=A/V:64:319:EXsrc=312:EXdest=305, 100=G/Q:87:272:EXsrc=228:EXdest=305}	{241=A/V:64:319:EXsrc=312:EXdest=305, 100=G/Q:87:272:EXsrc=228:EXdest=305}	{241=A/V:64:319:EXsrc=312:EXdest=305, 100=G/Q:87:272:EXsrc=228:EXdest=305}	{241=A/V:64:319:EXsrc=312:EXdest=305, 100=G/E:98:206:EXsrc=228:EXdest=262}	{241=A/V:64:319:EXsrc=312:EXdest=305, 100=G/Q:87:272:EXsrc=228:EXdest=305}	{241=A/V:64:319:EXsrc=312:EXdest=305, 100=G/Q:87:272:EXsrc=228:EXdest=305}	{241=A/V:64:319:EXsrc=312:EXdest=305, 100=G/Q:87:272:EXsrc=228:EXdest=305}	{241=A/V:64:319:EXsrc=312:EXdest=305, 100=G/Q:87:272:EXsrc=228:EXdest=305}	{241=A/V:64:319:EXsrc=312:EXdest=305, 100=G/Q:87:272:EXsrc=228:EXdest=305}	{241=A/V:64:319:EXsrc=312:EXdest=305, 100=G/Q:87:272:EXsrc=228:EXdest=305}
Rv2613c	WP_011894689.1	HIT domain-containing protein	-	[15]	{15=P/R:103:254:EXsrc=335:EXdest=255}	{15=P/Q:76:384:EXsrc=335:EXdest=305}	{15=P/R:103:254:EXsrc=335:EXdest=255}	{15=P/R:103:254:EXsrc=335:EXdest=255}	{15=P/R:103:254:EXsrc=335:EXdest=255}	{15=P/R:103:254:EXsrc=335:EXdest=255}	{15=P/E:93:346:EXsrc=335:EXdest=262}	{15=P/Q:76:384:EXsrc=335:EXdest=305}	{15=P/H:77:369:EXsrc=335:EXdest=290}	{15=P/E:93:346:EXsrc=335:EXdest=262}	{15=P/R:103:254:EXsrc=335:EXdest=255}	{15=P/R:103:254:EXsrc=335:EXdest=255}	{15=P/R:103:254:EXsrc=335:EXdest=255}	{15=P/E:93:346:EXsrc=335:EXdest=262}	{15=P/R:103:254:EXsrc=335:EXdest=255}	{15=P/R:103:254:EXsrc=335:EXdest=255}	{15=P/R:103:254:EXsrc=335:EXdest=255}	{15=P/R:103:254:EXsrc=335:EXdest=255}	{15=P/E:93:346:EXsrc=335:EXdest=262}	{15=P/R:103:254:EXsrc=335:EXdest=255}	{15=P/R:103:254:EXsrc=335:EXdest=255}	{15=P/R:103:254:EXsrc=335:EXdest=255}	{15=P/R:103:254:EXsrc=335:EXdest=255}	{15=P/R:103:254:EXsrc=335:EXdest=255}	{15=P/R:103:254:EXsrc=335:EXdest=255}
Rv2746c	WP_049794297.1	CDP-diacylglycerol--glycerol-3-phosphate 3-phosphatidyltransferase	pgsA	[90, 145]	{145=R/W:101:63:EXsrc=259:EXdest=172, 90=L/F:22:336:EXsrc=248:EXdest=294}	{145=R/W:101:63:EXsrc=259:EXdest=172, 90=L/F:22:336:EXsrc=248:EXdest=294}	{145=R/W:101:63:EXsrc=259:EXdest=172, 90=L/F:22:336:EXsrc=248:EXdest=294}	{145=R/W:101:63:EXsrc=259:EXdest=172, 90=L/F:22:336:EXsrc=248:EXdest=294}	{145=R/W:101:63:EXsrc=259:EXdest=172, 90=L/F:22:336:EXsrc=248:EXdest=294}	{145=R/W:101:63:EXsrc=259:EXdest=172, 90=L/F:22:336:EXsrc=248:EXdest=294}	{145=R/W:101:63:EXsrc=259:EXdest=172, 90=L/F:22:336:EXsrc=248:EXdest=294}	{145=R/W:101:63:EXsrc=259:EXdest=172, 90=L/F:22:336:EXsrc=248:EXdest=294}	{145=R/W:101:63:EXsrc=259:EXdest=172, 90=L/F:22:336:EXsrc=248:EXdest=294}	{145=R/W:101:63:EXsrc=259:EXdest=172, 90=L/F:22:336:EXsrc=248:EXdest=294}	{145=R/W:101:63:EXsrc=259:EXdest=172, 90=L/F:22:336:EXsrc=248:EXdest=294}	{145=R/W:101:63:EXsrc=259:EXdest=172, 90=L/F:22:336:EXsrc=248:EXdest=294}	{145=R/W:101:63:EXsrc=259:EXdest=172, 90=L/F:22:336:EXsrc=248:EXdest=294}	{145=R/W:101:63:EXsrc=259:EXdest=172, 90=L/F:22:336:EXsrc=248:EXdest=294}	{145=R/W:101:63:EXsrc=259:EXdest=172, 90=L/F:22:336:EXsrc=248:EXdest=294}	{145=R/W:101:63:EXsrc=259:EXdest=172, 90=L/F:22:336:EXsrc=248:EXdest=294}	{145=R/W:101:63:EXsrc=259:EXdest=172, 90=L/F:22:336:EXsrc=248:EXdest=294}	{145=R/W:101:63:EXsrc=259:EXdest=172, 90=L/F:22:336:EXsrc=248:EXdest=294}	{145=R/W:101:63:EXsrc=259:EXdest=172, 90=L/F:22:336:EXsrc=248:EXdest=294}	{145=R/W:101:63:EXsrc=259:EXdest=172, 90=L/F:22:336:EXsrc=248:EXdest=294}	{145=R/W:101:63:EXsrc=259:EXdest=172, 90=L/F:22:336:EXsrc=248:EXdest=294}	{145=R/W:101:63:EXsrc=259:EXdest=172, 90=L/F:22:336:EXsrc=248:EXdest=294}	{145=R/W:101:63:EXsrc=259:EXdest=172, 90=L/F:22:336:EXsrc=248:EXdest=294}	{145=R/W:101:63:EXsrc=259:EXdest=172, 90=L/F:22:336:EXsrc=248:EXdest=294}	{145=R/W:101:63:EXsrc=259:EXdest=172, 90=L/F:22:336:EXsrc=248:EXdest=294}
Rv2867c	WP_013472082.1	DUF4081 domain-containing protein	-	[244]	{244=A/V:64:319:EXsrc=312:EXdest=305}	{244=A/V:64:319:EXsrc=312:EXdest=305}	{244=A/V:64:319:EXsrc=312:EXdest=305}	{244=A/V:64:319:EXsrc=312:EXdest=305}	{244=A/V:64:319:EXsrc=312:EXdest=305}	{244=A/V:64:319:EXsrc=312:EXdest=305}	{244=A/V:64:319:EXsrc=312:EXdest=305}	{244=A/V:64:319:EXsrc=312:EXdest=305}	{244=A/V:64:319:EXsrc=312:EXdest=305}	{244=A/V:64:319:EXsrc=312:EXdest=305}	{244=A/V:64:319:EXsrc=312:EXdest=305}	{244=A/V:64:319:EXsrc=312:EXdest=305}	{244=A/V:64:319:EXsrc=312:EXdest=305}	{244=A/V:64:319:EXsrc=312:EXdest=305}	{244=A/V:64:319:EXsrc=312:EXdest=305}	{244=A/V:64:319:EXsrc=312:EXdest=305}	{244=A/V:64:319:EXsrc=312:EXdest=305}	{244=A/V:64:319:EXsrc=312:EXdest=305}	{244=A/V:64:319:EXsrc=312:EXdest=305}	{244=A/V:64:319:EXsrc=312:EXdest=305}	{244=A/V:64:319:EXsrc=312:EXdest=305}	{244=A/V:64:319:EXsrc=312:EXdest=305}	{244=A/V:64:319:EXsrc=312:EXdest=305}	{244=A/V:64:319:EXsrc=312:EXdest=305}	{244=A/V:64:319:EXsrc=312:EXdest=305}
Rv0701	WP_011895875.1	50S ribosomal protein L3	-	[90, 159]	{90=E/S:80:355:EXsrc=363:EXdest=311, 159=G/A:60:369:EXsrc=228:EXdest=411}	{90=E/P:93:216:EXsrc=363:EXdest=192, 159=G/A:60:369:EXsrc=228:EXdest=411}	{90=E/P:93:216:EXsrc=363:EXdest=192, 159=G/A:60:369:EXsrc=228:EXdest=411}	{90=E/S:80:355:EXsrc=363:EXdest=311, 159=G/A:60:369:EXsrc=228:EXdest=411}	{90=E/S:80:355:EXsrc=363:EXdest=311, 159=G/A:60:369:EXsrc=228:EXdest=411}	{90=E/S:80:355:EXsrc=363:EXdest=311, 159=G/A:60:369:EXsrc=228:EXdest=411}	{90=E/P:93:216:EXsrc=363:EXdest=192, 159=G/A:60:369:EXsrc=228:EXdest=411}	{90=E/P:93:216:EXsrc=363:EXdest=192, 159=G/A:60:369:EXsrc=228:EXdest=411}	{90=E/P:93:216:EXsrc=363:EXdest=192, 159=G/A:60:369:EXsrc=228:EXdest=411}	{90=E/P:93:216:EXsrc=363:EXdest=192, 159=G/A:60:369:EXsrc=228:EXdest=411}	{90=E/P:93:216:EXsrc=363:EXdest=192, 159=G/A:60:369:EXsrc=228:EXdest=411}	{90=E/A:107:520:EXsrc=363:EXdest=411, 159=G/A:60:369:EXsrc=228:EXdest=411}	{90=E/A:107:520:EXsrc=363:EXdest=411, 159=G/A:60:369:EXsrc=228:EXdest=411}	{90=E/P:93:216:EXsrc=363:EXdest=192, 159=G/A:60:369:EXsrc=228:EXdest=411}	{90=E/S:80:355:EXsrc=363:EXdest=311, 159=G/A:60:369:EXsrc=228:EXdest=411}	{90=E/S:80:355:EXsrc=363:EXdest=311, 159=G/A:60:369:EXsrc=228:EXdest=411}	{90=E/S:80:355:EXsrc=363:EXdest=311, 159=G/A:60:369:EXsrc=228:EXdest=411}	{90=E/A:107:520:EXsrc=363:EXdest=411, 159=G/A:60:369:EXsrc=228:EXdest=411}	{90=E/P:93:216:EXsrc=363:EXdest=192, 159=G/A:60:369:EXsrc=228:EXdest=411}	{90=E/S:80:355:EXsrc=363:EXdest=311, 159=G/A:60:369:EXsrc=228:EXdest=411}	{90=E/A:107:520:EXsrc=363:EXdest=411, 159=G/A:60:369:EXsrc=228:EXdest=411}	{90=E/P:93:216:EXsrc=363:EXdest=192, 159=G/A:60:369:EXsrc=228:EXdest=411}	{90=E/P:93:216:EXsrc=363:EXdest=192, 159=G/A:60:369:EXsrc=228:EXdest=411}	{90=E/S:80:355:EXsrc=363:EXdest=311, 159=G/A:60:369:EXsrc=228:EXdest=411}	{90=E/A:107:520:EXsrc=363:EXdest=411, 159=G/A:60:369:EXsrc=228:EXdest=411}
Rv0702	WP_011895874.1	50S ribosomal protein L4	-	[43]	{43=L/R:102:185:EXsrc=248:EXdest=255}	{43=L/R:102:185:EXsrc=248:EXdest=255}	{43=L/R:102:185:EXsrc=248:EXdest=255}	{43=L/R:102:185:EXsrc=248:EXdest=255}	{43=L/R:102:185:EXsrc=248:EXdest=255}	{43=L/R:102:185:EXsrc=248:EXdest=255}	{43=L/R:102:185:EXsrc=248:EXdest=255}	{43=L/R:102:185:EXsrc=248:EXdest=255}	{43=L/R:102:185:EXsrc=248:EXdest=255}	{43=L/R:102:185:EXsrc=248:EXdest=255}	{43=L/R:102:185:EXsrc=248:EXdest=255}	{43=L/R:102:185:EXsrc=248:EXdest=255}	{43=L/R:102:185:EXsrc=248:EXdest=255}	{43=L/R:102:185:EXsrc=248:EXdest=255}	{43=L/R:102:185:EXsrc=248:EXdest=255}	{43=L/R:102:185:EXsrc=248:EXdest=255}	{43=L/R:102:185:EXsrc=248:EXdest=255}	{43=L/R:102:185:EXsrc=248:EXdest=255}	{43=L/R:102:185:EXsrc=248:EXdest=255}	{43=L/R:102:185:EXsrc=248:EXdest=255}	{43=L/R:102:185:EXsrc=248:EXdest=255}	{43=L/R:102:185:EXsrc=248:EXdest=255}	{43=L/R:102:185:EXsrc=248:EXdest=255}	{43=L/R:102:185:EXsrc=248:EXdest=255}	{43=L/R:102:185:EXsrc=248:EXdest=255}
Rv0949	WP_011892752.1	ATP-dependent DNA helicase PcrA	-	[634, 663]	{663=K/I:102:491:EXsrc=409:EXdest=293, 634=G/D:94:188:EXsrc=228:EXdest=225}	{663=K/I:102:491:EXsrc=409:EXdest=293, 634=G/D:94:188:EXsrc=228:EXdest=225}	{663=K/I:102:491:EXsrc=409:EXdest=293, 634=G/D:94:188:EXsrc=228:EXdest=225}	{663=K/I:102:491:EXsrc=409:EXdest=293, 634=G/D:94:188:EXsrc=228:EXdest=225}	{663=K/I:102:491:EXsrc=409:EXdest=293, 634=G/D:94:188:EXsrc=228:EXdest=225}	{663=K/I:102:491:EXsrc=409:EXdest=293, 634=G/D:94:188:EXsrc=228:EXdest=225}	{663=K/I:102:491:EXsrc=409:EXdest=293, 634=G/D:94:188:EXsrc=228:EXdest=225}	{663=K/I:102:491:EXsrc=409:EXdest=293, 634=G/D:94:188:EXsrc=228:EXdest=225}	{663=K/I:102:491:EXsrc=409:EXdest=293, 634=G/D:94:188:EXsrc=228:EXdest=225}	{663=K/I:102:491:EXsrc=409:EXdest=293, 634=G/D:94:188:EXsrc=228:EXdest=225}	{663=K/M:95:414:EXsrc=409:EXdest=314, 634=G/D:94:188:EXsrc=228:EXdest=225}	{663=K/I:102:491:EXsrc=409:EXdest=293, 634=G/D:94:188:EXsrc=228:EXdest=225}	{663=K/I:102:491:EXsrc=409:EXdest=293, 634=G/D:94:188:EXsrc=228:EXdest=225}	{663=K/I:102:491:EXsrc=409:EXdest=293, 634=G/D:94:188:EXsrc=228:EXdest=225}	{663=K/I:102:491:EXsrc=409:EXdest=293, 634=G/D:94:188:EXsrc=228:EXdest=225}	{663=K/I:102:491:EXsrc=409:EXdest=293, 634=G/D:94:188:EXsrc=228:EXdest=225}	{663=K/I:102:491:EXsrc=409:EXdest=293, 634=G/D:94:188:EXsrc=228:EXdest=225}	{663=K/I:102:491:EXsrc=409:EXdest=293, 634=G/D:94:188:EXsrc=228:EXdest=225}	{663=K/I:102:491:EXsrc=409:EXdest=293, 634=G/D:94:188:EXsrc=228:EXdest=225}	{663=K/I:102:491:EXsrc=409:EXdest=293, 634=G/D:94:188:EXsrc=228:EXdest=225}	{663=K/I:102:491:EXsrc=409:EXdest=293, 634=G/D:94:188:EXsrc=228:EXdest=225}	{663=K/I:102:491:EXsrc=409:EXdest=293, 634=G/D:94:188:EXsrc=228:EXdest=225}	{663=K/I:102:491:EXsrc=409:EXdest=293, 634=G/D:94:188:EXsrc=228:EXdest=225}	{663=K/I:102:491:EXsrc=409:EXdest=293, 634=G/D:94:188:EXsrc=228:EXdest=225}	{663=K/I:102:491:EXsrc=409:EXdest=293, 634=G/D:94:188:EXsrc=228:EXdest=225}
Rv2094c	WP_011893970.1	twin-arginine translocase TatA/TatE family subunit	-	[13]	{13=I/A:94:326:EXsrc=252:EXdest=411}	{13=I/A:94:326:EXsrc=252:EXdest=411}	{13=I/A:94:326:EXsrc=252:EXdest=411}	{13=I/A:94:326:EXsrc=252:EXdest=411}	{13=I/A:94:326:EXsrc=252:EXdest=411}	{13=I/A:94:326:EXsrc=252:EXdest=411}	{13=I/A:94:326:EXsrc=252:EXdest=411}	{13=I/A:94:326:EXsrc=252:EXdest=411}	{13=I/A:94:326:EXsrc=252:EXdest=411}	{13=I/A:94:326:EXsrc=252:EXdest=411}	{13=I/A:94:326:EXsrc=252:EXdest=411}	{13=I/A:94:326:EXsrc=252:EXdest=411}	{13=I/A:94:326:EXsrc=252:EXdest=411}	{13=I/A:94:326:EXsrc=252:EXdest=411}	{13=I/A:94:326:EXsrc=252:EXdest=411}	{13=I/A:94:326:EXsrc=252:EXdest=411}	{13=I/A:94:326:EXsrc=252:EXdest=411}	{13=I/A:94:326:EXsrc=252:EXdest=411}	{13=I/A:94:326:EXsrc=252:EXdest=411}	{13=I/A:94:326:EXsrc=252:EXdest=411}	{13=I/A:94:326:EXsrc=252:EXdest=411}	{13=I/A:94:326:EXsrc=252:EXdest=411}	{13=I/A:94:326:EXsrc=252:EXdest=411}	{13=I/A:94:326:EXsrc=252:EXdest=411}	{13=I/A:94:326:EXsrc=252:EXdest=411}
Rv1863c	WP_013471642.1	CPBP family intramembrane metalloprotease	-	[165]	{165=A/V:64:319:EXsrc=312:EXdest=305}	{165=A/L:96:313:EXsrc=312:EXdest=307}	{165=A/L:96:313:EXsrc=312:EXdest=307}	{165=A/V:64:319:EXsrc=312:EXdest=305}	{165=A/V:64:319:EXsrc=312:EXdest=305}	{165=A/V:64:319:EXsrc=312:EXdest=305}	{165=A/L:96:313:EXsrc=312:EXdest=307}	{165=A/L:96:313:EXsrc=312:EXdest=307}	{165=A/V:64:319:EXsrc=312:EXdest=305}	{165=A/L:96:313:EXsrc=312:EXdest=307}	{165=A/M:84:549:EXsrc=312:EXdest=314}	{165=A/L:96:313:EXsrc=312:EXdest=307}	{165=A/L:96:313:EXsrc=312:EXdest=307}	{165=A/L:96:313:EXsrc=312:EXdest=307}	{165=A/V:64:319:EXsrc=312:EXdest=305}	{165=A/V:64:319:EXsrc=312:EXdest=305}	{165=A/V:64:319:EXsrc=312:EXdest=305}	{165=A/L:96:313:EXsrc=312:EXdest=307}	{165=A/L:96:313:EXsrc=312:EXdest=307}	{165=A/V:64:319:EXsrc=312:EXdest=305}	{165=A/L:96:313:EXsrc=312:EXdest=307}	{165=A/L:96:313:EXsrc=312:EXdest=307}	{165=A/L:96:313:EXsrc=312:EXdest=307}	{165=A/V:64:319:EXsrc=312:EXdest=305}	{165=A/L:96:313:EXsrc=312:EXdest=307}
Rv3199c	WP_013472448.1	NAD(+) diphosphatase	-	[299]	{299=E/V:121:351:EXsrc=363:EXdest=305}	{299=E/V:121:351:EXsrc=363:EXdest=305}	{299=E/V:121:351:EXsrc=363:EXdest=305}	{299=E/V:121:351:EXsrc=363:EXdest=305}	{299=E/V:121:351:EXsrc=363:EXdest=305}	{299=E/V:121:351:EXsrc=363:EXdest=305}	{299=E/V:121:351:EXsrc=363:EXdest=305}	{299=E/V:121:351:EXsrc=363:EXdest=305}	{299=E/V:121:351:EXsrc=363:EXdest=305}	{299=E/V:121:351:EXsrc=363:EXdest=305}	{299=E/I:134:450:EXsrc=363:EXdest=293}	{299=E/V:121:351:EXsrc=363:EXdest=305}	{299=E/V:121:351:EXsrc=363:EXdest=305}	{299=E/V:121:351:EXsrc=363:EXdest=305}	{299=E/V:121:351:EXsrc=363:EXdest=305}	{299=E/V:121:351:EXsrc=363:EXdest=305}	{299=E/V:121:351:EXsrc=363:EXdest=305}	{299=E/V:121:351:EXsrc=363:EXdest=305}	{299=E/V:121:351:EXsrc=363:EXdest=305}	{299=E/V:121:351:EXsrc=363:EXdest=305}	{299=E/V:121:351:EXsrc=363:EXdest=305}	{299=E/V:121:351:EXsrc=363:EXdest=305}	{299=E/V:121:351:EXsrc=363:EXdest=305}	{299=E/V:121:351:EXsrc=363:EXdest=305}	{299=E/V:121:351:EXsrc=363:EXdest=305}
Rv3054c	WP_011895152.1	NAD(P)H-dependent oxidoreductase	-	[160]	{160=H/S:89:365:EXsrc=303:EXdest=311}	{160=H/A:86:462:EXsrc=303:EXdest=411}	{160=H/P:77:220:EXsrc=303:EXdest=192}	{160=H/S:89:365:EXsrc=303:EXdest=311}	{160=H/S:89:365:EXsrc=303:EXdest=311}	{160=H/S:89:365:EXsrc=303:EXdest=311}	{160=H/P:77:220:EXsrc=303:EXdest=192}	{160=H/A:86:462:EXsrc=303:EXdest=411}	{160=H/A:86:462:EXsrc=303:EXdest=411}	{160=H/P:77:220:EXsrc=303:EXdest=192}	{160=H/A:86:462:EXsrc=303:EXdest=411}	{160=H/P:77:220:EXsrc=303:EXdest=192}	{160=H/P:77:220:EXsrc=303:EXdest=192}	{160=H/A:86:462:EXsrc=303:EXdest=411}	{160=H/S:89:365:EXsrc=303:EXdest=311}	{160=H/S:89:365:EXsrc=303:EXdest=311}	{160=H/S:89:365:EXsrc=303:EXdest=311}	{160=H/A:86:462:EXsrc=303:EXdest=411}	{160=H/P:77:220:EXsrc=303:EXdest=192}	{160=H/S:89:365:EXsrc=303:EXdest=311}	{160=H/P:77:220:EXsrc=303:EXdest=192}	{160=H/A:86:462:EXsrc=303:EXdest=411}	{160=H/A:86:462:EXsrc=303:EXdest=411}	{160=H/S:89:365:EXsrc=303:EXdest=311}	{160=H/P:77:220:EXsrc=303:EXdest=192}
Rv3042c	WP_013472191.1	phosphoserine phosphatase SerB	serB	[159]	{159=A/T:58:312:EXsrc=312:EXdest=293}	{159=A/N:111:430:EXsrc=312:EXdest=258}	{159=A/T:58:312:EXsrc=312:EXdest=293}	{159=A/T:58:312:EXsrc=312:EXdest=293}	{159=A/T:58:312:EXsrc=312:EXdest=293}	{159=A/T:58:312:EXsrc=312:EXdest=293}	{159=A/N:111:430:EXsrc=312:EXdest=258}	{159=A/N:111:430:EXsrc=312:EXdest=258}	{159=A/N:111:430:EXsrc=312:EXdest=258}	{159=A/N:111:430:EXsrc=312:EXdest=258}	{159=A/T:58:312:EXsrc=312:EXdest=293}	{159=A/T:58:312:EXsrc=312:EXdest=293}	{159=A/T:58:312:EXsrc=312:EXdest=293}	{159=A/N:111:430:EXsrc=312:EXdest=258}	{159=A/T:58:312:EXsrc=312:EXdest=293}	{159=A/T:58:312:EXsrc=312:EXdest=293}	{159=A/T:58:312:EXsrc=312:EXdest=293}	{159=A/T:58:312:EXsrc=312:EXdest=293}	{159=A/N:111:430:EXsrc=312:EXdest=258}	{159=A/T:58:312:EXsrc=312:EXdest=293}	{159=A/T:58:312:EXsrc=312:EXdest=293}	{159=A/N:111:430:EXsrc=312:EXdest=258}	{159=A/N:111:430:EXsrc=312:EXdest=258}	{159=A/T:58:312:EXsrc=312:EXdest=293}	{159=A/T:58:312:EXsrc=312:EXdest=293}
Rv2418c	WP_011893536.1	SGNH/GDSL hydrolase family protein	-	[94]	{94=P/V:68:421:EXsrc=335:EXdest=305}	{94=P/V:68:421:EXsrc=335:EXdest=305}	{94=P/V:68:421:EXsrc=335:EXdest=305}	{94=P/V:68:421:EXsrc=335:EXdest=305}	{94=P/V:68:421:EXsrc=335:EXdest=305}	{94=P/V:68:421:EXsrc=335:EXdest=305}	{94=P/V:68:421:EXsrc=335:EXdest=305}	{94=P/V:68:421:EXsrc=335:EXdest=305}	{94=P/V:68:421:EXsrc=335:EXdest=305}	{94=P/V:68:421:EXsrc=335:EXdest=305}	{94=P/V:68:421:EXsrc=335:EXdest=305}	{94=P/V:68:421:EXsrc=335:EXdest=305}	{94=P/V:68:421:EXsrc=335:EXdest=305}	{94=P/V:68:421:EXsrc=335:EXdest=305}	{94=P/V:68:421:EXsrc=335:EXdest=305}	{94=P/V:68:421:EXsrc=335:EXdest=305}	{94=P/V:68:421:EXsrc=335:EXdest=305}	{94=P/V:68:421:EXsrc=335:EXdest=305}	{94=P/V:68:421:EXsrc=335:EXdest=305}	{94=P/V:68:421:EXsrc=335:EXdest=305}	{94=P/V:68:421:EXsrc=335:EXdest=305}	{94=P/V:68:421:EXsrc=335:EXdest=305}	{94=P/V:68:421:EXsrc=335:EXdest=305}	{94=P/V:68:421:EXsrc=335:EXdest=305}	{94=P/V:68:421:EXsrc=335:EXdest=305}
Rv3260c	WP_011895564.1	WhiB family transcriptional regulator	-	[101]	{101=D/H:81:298:EXsrc=258:EXdest=290}	{101=D/H:81:298:EXsrc=258:EXdest=290}	{101=D/H:81:298:EXsrc=258:EXdest=290}	{101=D/H:81:298:EXsrc=258:EXdest=290}	{101=D/H:81:298:EXsrc=258:EXdest=290}	{101=D/H:81:298:EXsrc=258:EXdest=290}	{101=D/H:81:298:EXsrc=258:EXdest=290}	{101=D/H:81:298:EXsrc=258:EXdest=290}	{101=D/H:81:298:EXsrc=258:EXdest=290}	{101=D/H:81:298:EXsrc=258:EXdest=290}	{101=D/H:81:298:EXsrc=258:EXdest=290}	{101=D/H:81:298:EXsrc=258:EXdest=290}	{101=D/H:81:298:EXsrc=258:EXdest=290}	{101=D/H:81:298:EXsrc=258:EXdest=290}	{101=D/H:81:298:EXsrc=258:EXdest=290}	{101=D/H:81:298:EXsrc=258:EXdest=290}	{101=D/H:81:298:EXsrc=258:EXdest=290}	{101=D/H:81:298:EXsrc=258:EXdest=290}	{101=D/H:81:298:EXsrc=258:EXdest=290}	{101=D/H:81:298:EXsrc=258:EXdest=290}	{101=D/H:81:298:EXsrc=258:EXdest=290}	{101=D/H:81:298:EXsrc=258:EXdest=290}	{101=D/H:81:298:EXsrc=258:EXdest=290}	{101=D/H:81:298:EXsrc=258:EXdest=290}	{101=D/H:81:298:EXsrc=258:EXdest=290}
Rv0957	WP_013470937.1	bifunctional phosphoribosylaminoimidazolecarboxamide formyltransferase/IMP cyclohydrolase PurH	-	[219]	{219=L/F:22:336:EXsrc=248:EXdest=294}	{219=L/F:22:336:EXsrc=248:EXdest=294}	{219=L/F:22:336:EXsrc=248:EXdest=294}	{219=L/F:22:336:EXsrc=248:EXdest=294}	{219=L/F:22:336:EXsrc=248:EXdest=294}	{219=L/F:22:336:EXsrc=248:EXdest=294}	{219=L/F:22:336:EXsrc=248:EXdest=294}	{219=L/F:22:336:EXsrc=248:EXdest=294}	{219=L/F:22:336:EXsrc=248:EXdest=294}	{219=L/F:22:336:EXsrc=248:EXdest=294}	{219=L/F:22:336:EXsrc=248:EXdest=294}	{219=L/F:22:336:EXsrc=248:EXdest=294}	{219=L/F:22:336:EXsrc=248:EXdest=294}	{219=L/F:22:336:EXsrc=248:EXdest=294}	{219=L/F:22:336:EXsrc=248:EXdest=294}	{219=L/F:22:336:EXsrc=248:EXdest=294}	{219=L/F:22:336:EXsrc=248:EXdest=294}	{219=L/F:22:336:EXsrc=248:EXdest=294}	{219=L/F:22:336:EXsrc=248:EXdest=294}	{219=L/F:22:336:EXsrc=248:EXdest=294}	{219=L/F:22:336:EXsrc=248:EXdest=294}	{219=L/F:22:336:EXsrc=248:EXdest=294}	{219=L/F:22:336:EXsrc=248:EXdest=294}	{219=L/F:22:336:EXsrc=248:EXdest=294}	{219=L/F:22:336:EXsrc=248:EXdest=294}
Rv0457c	WP_011891129.1	S9 family peptidase	-	[39, 118]	{118=A/G:60:387:EXsrc=312:EXdest=321, 39=H/R:29:275:EXsrc=303:EXdest=255}	{118=A/G:60:387:EXsrc=312:EXdest=321, 39=H/R:29:275:EXsrc=303:EXdest=255}	{118=A/G:60:387:EXsrc=312:EXdest=321, 39=H/R:29:275:EXsrc=303:EXdest=255}	{118=A/G:60:387:EXsrc=312:EXdest=321, 39=H/R:29:275:EXsrc=303:EXdest=255}	{118=A/G:60:387:EXsrc=312:EXdest=321, 39=H/R:29:275:EXsrc=303:EXdest=255}	{118=A/G:60:387:EXsrc=312:EXdest=321, 39=H/R:29:275:EXsrc=303:EXdest=255}	{118=A/G:60:387:EXsrc=312:EXdest=321, 39=H/R:29:275:EXsrc=303:EXdest=255}	{118=A/G:60:387:EXsrc=312:EXdest=321, 39=H/R:29:275:EXsrc=303:EXdest=255}	{118=A/G:60:387:EXsrc=312:EXdest=321, 39=H/R:29:275:EXsrc=303:EXdest=255}	{118=A/G:60:387:EXsrc=312:EXdest=321, 39=H/R:29:275:EXsrc=303:EXdest=255}	{118=A/G:60:387:EXsrc=312:EXdest=321, 39=H/R:29:275:EXsrc=303:EXdest=255}	{118=A/G:60:387:EXsrc=312:EXdest=321, 39=H/R:29:275:EXsrc=303:EXdest=255}	{118=A/G:60:387:EXsrc=312:EXdest=321, 39=H/R:29:275:EXsrc=303:EXdest=255}	{118=A/G:60:387:EXsrc=312:EXdest=321, 39=H/R:29:275:EXsrc=303:EXdest=255}	{118=A/G:60:387:EXsrc=312:EXdest=321, 39=H/R:29:275:EXsrc=303:EXdest=255}	{118=A/G:60:387:EXsrc=312:EXdest=321, 39=H/R:29:275:EXsrc=303:EXdest=255}	{118=A/G:60:387:EXsrc=312:EXdest=321, 39=H/R:29:275:EXsrc=303:EXdest=255}	{118=A/G:60:387:EXsrc=312:EXdest=321, 39=H/R:29:275:EXsrc=303:EXdest=255}	{118=A/G:60:387:EXsrc=312:EXdest=321, 39=H/R:29:275:EXsrc=303:EXdest=255}	{118=A/G:60:387:EXsrc=312:EXdest=321, 39=H/R:29:275:EXsrc=303:EXdest=255}	{118=A/G:60:387:EXsrc=312:EXdest=321, 39=H/R:29:275:EXsrc=303:EXdest=255}	{118=A/G:60:387:EXsrc=312:EXdest=321, 39=H/R:29:275:EXsrc=303:EXdest=255}	{118=A/G:60:387:EXsrc=312:EXdest=321, 39=H/R:29:275:EXsrc=303:EXdest=255}	{118=A/G:60:387:EXsrc=312:EXdest=321, 39=H/R:29:275:EXsrc=303:EXdest=255}	{118=A/G:60:387:EXsrc=312:EXdest=321, 39=H/R:29:275:EXsrc=303:EXdest=255}
Rv0227c	WP_011891422.1	DUF3068 domain-containing protein	-	[154]	{154=A/P:27:243:EXsrc=312:EXdest=192}	{154=A/P:27:243:EXsrc=312:EXdest=192}	{154=A/P:27:243:EXsrc=312:EXdest=192}	{154=A/P:27:243:EXsrc=312:EXdest=192}	{154=A/P:27:243:EXsrc=312:EXdest=192}	{154=A/P:27:243:EXsrc=312:EXdest=192}	{154=A/P:27:243:EXsrc=312:EXdest=192}	{154=A/P:27:243:EXsrc=312:EXdest=192}	{154=A/P:27:243:EXsrc=312:EXdest=192}	{154=A/P:27:243:EXsrc=312:EXdest=192}	{154=A/P:27:243:EXsrc=312:EXdest=192}	{154=A/P:27:243:EXsrc=312:EXdest=192}	{154=A/P:27:243:EXsrc=312:EXdest=192}	{154=A/P:27:243:EXsrc=312:EXdest=192}	{154=A/P:27:243:EXsrc=312:EXdest=192}	{154=A/P:27:243:EXsrc=312:EXdest=192}	{154=A/P:27:243:EXsrc=312:EXdest=192}	{154=A/P:27:243:EXsrc=312:EXdest=192}	{154=A/P:27:243:EXsrc=312:EXdest=192}	{154=A/P:27:243:EXsrc=312:EXdest=192}	{154=A/P:27:243:EXsrc=312:EXdest=192}	{154=A/P:27:243:EXsrc=312:EXdest=192}	{154=A/P:27:243:EXsrc=312:EXdest=192}	{154=A/P:27:243:EXsrc=312:EXdest=192}	{154=A/P:27:243:EXsrc=312:EXdest=192}
Rv2612c	WP_013471918.1	CDP-alcohol phosphatidyltransferase family protein	-	[39]	{39=A/T:58:312:EXsrc=312:EXdest=293}	{39=A/I:94:245:EXsrc=312:EXdest=293}	{39=A/T:58:312:EXsrc=312:EXdest=293}	{39=A/T:58:312:EXsrc=312:EXdest=293}	{39=A/T:58:312:EXsrc=312:EXdest=293}	{39=A/T:58:312:EXsrc=312:EXdest=293}	{39=A/V:64:319:EXsrc=312:EXdest=305}	{39=A/I:94:245:EXsrc=312:EXdest=293}	{39=A/I:94:245:EXsrc=312:EXdest=293}	{39=A/V:64:319:EXsrc=312:EXdest=305}	{39=A/T:58:312:EXsrc=312:EXdest=293}	{39=A/T:58:312:EXsrc=312:EXdest=293}	{39=A/T:58:312:EXsrc=312:EXdest=293}	{39=A/I:94:245:EXsrc=312:EXdest=293}	{39=A/T:58:312:EXsrc=312:EXdest=293}	{39=A/T:58:312:EXsrc=312:EXdest=293}	{39=A/T:58:312:EXsrc=312:EXdest=293}	{39=A/V:64:319:EXsrc=312:EXdest=305}	{39=A/V:64:319:EXsrc=312:EXdest=305}	{39=A/T:58:312:EXsrc=312:EXdest=293}	{39=A/T:58:312:EXsrc=312:EXdest=293}	{39=A/V:64:319:EXsrc=312:EXdest=305}	{39=A/I:94:245:EXsrc=312:EXdest=293}	{39=A/T:58:312:EXsrc=312:EXdest=293}	{39=A/T:58:312:EXsrc=312:EXdest=293}
Rv2733c	WP_011894818.1	tRNA (N6-isopentenyl adenosine(37)-C2)-methylthiotransferase MiaB	-	[194, 208]	{208=Q/D:61:68:EXsrc=386:EXdest=225, 194=R/S:110:270:EXsrc=259:EXdest=311}	{208=Q/D:61:68:EXsrc=386:EXdest=225, 194=R/S:110:270:EXsrc=259:EXdest=311}	{208=Q/A:91:499:EXsrc=386:EXdest=411, 194=R/N:86:67:EXsrc=259:EXdest=258}	{208=Q/D:61:68:EXsrc=386:EXdest=225, 194=R/S:110:270:EXsrc=259:EXdest=311}	{208=Q/D:61:68:EXsrc=386:EXdest=225, 194=R/A:112:459:EXsrc=259:EXdest=411}	{208=Q/D:61:68:EXsrc=386:EXdest=225, 194=R/S:110:270:EXsrc=259:EXdest=311}	{208=Q/D:61:68:EXsrc=386:EXdest=225, 194=R/S:110:270:EXsrc=259:EXdest=311}	{208=Q/D:61:68:EXsrc=386:EXdest=225, 194=R/S:110:270:EXsrc=259:EXdest=311}	{208=Q/D:61:68:EXsrc=386:EXdest=225, 194=R/S:110:270:EXsrc=259:EXdest=311}	{208=Q/D:61:68:EXsrc=386:EXdest=225, 194=R/S:110:270:EXsrc=259:EXdest=311}	{208=Q/T:42:361:EXsrc=386:EXdest=293, 194=R/S:110:270:EXsrc=259:EXdest=311}	{208=Q/T:42:361:EXsrc=386:EXdest=293, 194=R/S:110:270:EXsrc=259:EXdest=311}	{208=Q/T:42:361:EXsrc=386:EXdest=293, 194=R/S:110:270:EXsrc=259:EXdest=311}	{208=Q/D:61:68:EXsrc=386:EXdest=225, 194=R/S:110:270:EXsrc=259:EXdest=311}	{208=Q/D:61:68:EXsrc=386:EXdest=225, 194=R/S:110:270:EXsrc=259:EXdest=311}	{208=Q/D:61:68:EXsrc=386:EXdest=225, 194=R/S:110:270:EXsrc=259:EXdest=311}	{208=Q/D:61:68:EXsrc=386:EXdest=225, 194=R/S:110:270:EXsrc=259:EXdest=311}	{208=Q/T:42:361:EXsrc=386:EXdest=293, 194=R/S:110:270:EXsrc=259:EXdest=311}	{208=Q/D:61:68:EXsrc=386:EXdest=225, 194=R/S:110:270:EXsrc=259:EXdest=311}	{208=Q/D:61:68:EXsrc=386:EXdest=225, 194=R/S:110:270:EXsrc=259:EXdest=311}	{208=Q/T:42:361:EXsrc=386:EXdest=293, 194=R/S:110:270:EXsrc=259:EXdest=311}	{208=Q/D:61:68:EXsrc=386:EXdest=225, 194=R/S:110:270:EXsrc=259:EXdest=311}	{208=Q/D:61:68:EXsrc=386:EXdest=225, 194=R/S:110:270:EXsrc=259:EXdest=311}	{208=Q/D:61:68:EXsrc=386:EXdest=225, 194=R/S:110:270:EXsrc=259:EXdest=311}	{208=Q/T:42:361:EXsrc=386:EXdest=293, 194=R/S:110:270:EXsrc=259:EXdest=311}
MSPYR1_RS10430	WP_011893562.1	HlyC/CorC family transporter	-	[70]	{70=C/S:112:258:EXsrc=280:EXdest=311}	{70=C/A:195:334:EXsrc=280:EXdest=411}	{70=C/A:195:334:EXsrc=280:EXdest=411}	{70=C/S:112:258:EXsrc=280:EXdest=311}	{70=C/S:112:258:EXsrc=280:EXdest=311}	{70=C/S:112:258:EXsrc=280:EXdest=311}	{70=C/A:195:334:EXsrc=280:EXdest=411}	{70=C/A:195:334:EXsrc=280:EXdest=411}	{70=C/A:195:334:EXsrc=280:EXdest=411}	{70=C/A:195:334:EXsrc=280:EXdest=411}	{70=C/F:205:349:EXsrc=280:EXdest=294}	{70=C/S:112:258:EXsrc=280:EXdest=311}	{70=C/S:112:258:EXsrc=280:EXdest=311}	{70=C/A:195:334:EXsrc=280:EXdest=411}	{70=C/S:112:258:EXsrc=280:EXdest=311}	{70=C/S:112:258:EXsrc=280:EXdest=311}	{70=C/S:112:258:EXsrc=280:EXdest=311}	{70=C/A:195:334:EXsrc=280:EXdest=411}	{70=C/A:195:334:EXsrc=280:EXdest=411}	{70=C/S:112:258:EXsrc=280:EXdest=311}	{70=C/S:112:258:EXsrc=280:EXdest=311}	{70=C/A:195:334:EXsrc=280:EXdest=411}	{70=C/A:195:334:EXsrc=280:EXdest=411}	{70=C/S:112:258:EXsrc=280:EXdest=311}	{70=C/S:112:258:EXsrc=280:EXdest=311}
Rv0716	WP_011895862.1	50S ribosomal protein L5	-	[18, 157]	{18=E/S:80:355:EXsrc=363:EXdest=311, 157=P/V:68:421:EXsrc=335:EXdest=305}	{18=E/N:42:258:EXsrc=363:EXdest=258, 157=P/V:68:421:EXsrc=335:EXdest=305}	{18=E/S:80:355:EXsrc=363:EXdest=311, 157=P/V:68:421:EXsrc=335:EXdest=305}	{18=E/S:80:355:EXsrc=363:EXdest=311, 157=P/V:68:421:EXsrc=335:EXdest=305}	{18=E/S:80:355:EXsrc=363:EXdest=311, 157=P/V:68:421:EXsrc=335:EXdest=305}	{18=E/S:80:355:EXsrc=363:EXdest=311, 157=P/V:68:421:EXsrc=335:EXdest=305}	{18=E/N:42:258:EXsrc=363:EXdest=258, 157=P/V:68:421:EXsrc=335:EXdest=305}	{18=E/S:80:355:EXsrc=363:EXdest=311, 157=P/V:68:421:EXsrc=335:EXdest=305}	{18=E/N:42:258:EXsrc=363:EXdest=258, 157=P/V:68:421:EXsrc=335:EXdest=305}	{18=E/N:42:258:EXsrc=363:EXdest=258, 157=P/V:68:421:EXsrc=335:EXdest=305}	{18=E/N:42:258:EXsrc=363:EXdest=258, 157=P/V:68:421:EXsrc=335:EXdest=305}	{18=E/S:80:355:EXsrc=363:EXdest=311, 157=P/V:68:421:EXsrc=335:EXdest=305}	{18=E/S:80:355:EXsrc=363:EXdest=311, 157=P/V:68:421:EXsrc=335:EXdest=305}	{18=E/N:42:258:EXsrc=363:EXdest=258, 157=P/V:68:421:EXsrc=335:EXdest=305}	{18=E/S:80:355:EXsrc=363:EXdest=311, 157=P/V:68:421:EXsrc=335:EXdest=305}	{18=E/S:80:355:EXsrc=363:EXdest=311, 157=P/V:68:421:EXsrc=335:EXdest=305}	{18=E/S:80:355:EXsrc=363:EXdest=311, 157=P/V:68:421:EXsrc=335:EXdest=305}	{18=E/S:80:355:EXsrc=363:EXdest=311, 157=P/V:68:421:EXsrc=335:EXdest=305}	{18=E/N:42:258:EXsrc=363:EXdest=258, 157=P/V:68:421:EXsrc=335:EXdest=305}	{18=E/S:80:355:EXsrc=363:EXdest=311, 157=P/V:68:421:EXsrc=335:EXdest=305}	{18=E/S:80:355:EXsrc=363:EXdest=311, 157=P/V:68:421:EXsrc=335:EXdest=305}	{18=E/N:42:258:EXsrc=363:EXdest=258, 157=P/V:68:421:EXsrc=335:EXdest=305}	{18=E/N:42:258:EXsrc=363:EXdest=258, 157=P/V:68:421:EXsrc=335:EXdest=305}	{18=E/S:80:355:EXsrc=363:EXdest=311, 157=P/V:68:421:EXsrc=335:EXdest=305}	{18=E/S:80:355:EXsrc=363:EXdest=311, 157=P/V:68:421:EXsrc=335:EXdest=305}
Rv3803c	WP_011892063.1	esterase family protein	-	[37, 164]	{164=R/G:125:251:EXsrc=259:EXdest=321, 37=V/Y:55:209:EXsrc=277:EXdest=279}	{164=R/G:125:251:EXsrc=259:EXdest=321, 37=V/Y:55:209:EXsrc=277:EXdest=279}	{164=R/G:125:251:EXsrc=259:EXdest=321, 37=V/Y:55:209:EXsrc=277:EXdest=279}	{164=R/G:125:251:EXsrc=259:EXdest=321, 37=V/Y:55:209:EXsrc=277:EXdest=279}	{164=R/G:125:251:EXsrc=259:EXdest=321, 37=V/Y:55:209:EXsrc=277:EXdest=279}	{164=R/G:125:251:EXsrc=259:EXdest=321, 37=V/Y:55:209:EXsrc=277:EXdest=279}	{164=R/G:125:251:EXsrc=259:EXdest=321, 37=V/Y:55:209:EXsrc=277:EXdest=279}	{164=R/G:125:251:EXsrc=259:EXdest=321, 37=V/Y:55:209:EXsrc=277:EXdest=279}	{164=R/G:125:251:EXsrc=259:EXdest=321, 37=V/Y:55:209:EXsrc=277:EXdest=279}	{164=R/G:125:251:EXsrc=259:EXdest=321, 37=V/Y:55:209:EXsrc=277:EXdest=279}	{164=R/G:125:251:EXsrc=259:EXdest=321, 37=V/Y:55:209:EXsrc=277:EXdest=279}	{164=R/G:125:251:EXsrc=259:EXdest=321, 37=V/Y:55:209:EXsrc=277:EXdest=279}	{164=R/G:125:251:EXsrc=259:EXdest=321, 37=V/Y:55:209:EXsrc=277:EXdest=279}	{164=R/G:125:251:EXsrc=259:EXdest=321, 37=V/Y:55:209:EXsrc=277:EXdest=279}	{164=R/G:125:251:EXsrc=259:EXdest=321, 37=V/Y:55:209:EXsrc=277:EXdest=279}	{164=R/G:125:251:EXsrc=259:EXdest=321, 37=V/Y:55:209:EXsrc=277:EXdest=279}	{164=R/G:125:251:EXsrc=259:EXdest=321, 37=V/Y:55:209:EXsrc=277:EXdest=279}	{164=R/G:125:251:EXsrc=259:EXdest=321, 37=V/F:50:207:EXsrc=277:EXdest=294}	{164=R/G:125:251:EXsrc=259:EXdest=321, 37=V/Y:55:209:EXsrc=277:EXdest=279}	{164=R/G:125:251:EXsrc=259:EXdest=321, 37=V/Y:55:209:EXsrc=277:EXdest=279}	{164=R/G:125:251:EXsrc=259:EXdest=321, 37=V/Y:55:209:EXsrc=277:EXdest=279}	{164=R/G:125:251:EXsrc=259:EXdest=321, 37=V/Y:55:209:EXsrc=277:EXdest=279}	{164=R/G:125:251:EXsrc=259:EXdest=321, 37=V/Y:55:209:EXsrc=277:EXdest=279}	{164=R/G:125:251:EXsrc=259:EXdest=321, 37=V/Y:55:209:EXsrc=277:EXdest=279}	{164=R/G:125:251:EXsrc=259:EXdest=321, 37=V/Y:55:209:EXsrc=277:EXdest=279}
MSPYR1_RS12855	WP_011894146.1	HAD-IB family hydrolase	-	[39, 133]	{133=H/Q:24:301:EXsrc=303:EXdest=305, 39=A/T:58:312:EXsrc=312:EXdest=293}	{133=H/Q:24:301:EXsrc=303:EXdest=305, 39=A/T:58:312:EXsrc=312:EXdest=293}	{133=H/Q:24:301:EXsrc=303:EXdest=305, 39=A/T:58:312:EXsrc=312:EXdest=293}	{133=H/Q:24:301:EXsrc=303:EXdest=305, 39=A/T:58:312:EXsrc=312:EXdest=293}	{133=H/Q:24:301:EXsrc=303:EXdest=305, 39=A/T:58:312:EXsrc=312:EXdest=293}	{133=H/Q:24:301:EXsrc=303:EXdest=305, 39=A/T:58:312:EXsrc=312:EXdest=293}	{133=H/Q:24:301:EXsrc=303:EXdest=305, 39=A/T:58:312:EXsrc=312:EXdest=293}	{133=H/Q:24:301:EXsrc=303:EXdest=305, 39=A/T:58:312:EXsrc=312:EXdest=293}	{133=H/Q:24:301:EXsrc=303:EXdest=305, 39=A/T:58:312:EXsrc=312:EXdest=293}	{133=H/Q:24:301:EXsrc=303:EXdest=305, 39=A/T:58:312:EXsrc=312:EXdest=293}	{133=H/Q:24:301:EXsrc=303:EXdest=305, 39=A/T:58:312:EXsrc=312:EXdest=293}	{133=H/Q:24:301:EXsrc=303:EXdest=305, 39=A/T:58:312:EXsrc=312:EXdest=293}	{133=H/Q:24:301:EXsrc=303:EXdest=305, 39=A/T:58:312:EXsrc=312:EXdest=293}	{133=H/Q:24:301:EXsrc=303:EXdest=305, 39=A/T:58:312:EXsrc=312:EXdest=293}	{133=H/Q:24:301:EXsrc=303:EXdest=305, 39=A/T:58:312:EXsrc=312:EXdest=293}	{133=H/Q:24:301:EXsrc=303:EXdest=305, 39=A/T:58:312:EXsrc=312:EXdest=293}	{133=H/Q:24:301:EXsrc=303:EXdest=305, 39=A/T:58:312:EXsrc=312:EXdest=293}	{133=H/Q:24:301:EXsrc=303:EXdest=305, 39=A/T:58:312:EXsrc=312:EXdest=293}	{133=H/Q:24:301:EXsrc=303:EXdest=305, 39=A/T:58:312:EXsrc=312:EXdest=293}	{133=H/Q:24:301:EXsrc=303:EXdest=305, 39=A/T:58:312:EXsrc=312:EXdest=293}	{133=H/Q:24:301:EXsrc=303:EXdest=305, 39=A/T:58:312:EXsrc=312:EXdest=293}	{133=H/Q:24:301:EXsrc=303:EXdest=305, 39=A/V:64:319:EXsrc=312:EXdest=305}	{133=H/Q:24:301:EXsrc=303:EXdest=305, 39=A/L:96:313:EXsrc=312:EXdest=307}	{133=H/Q:24:301:EXsrc=303:EXdest=305, 39=A/T:58:312:EXsrc=312:EXdest=293}	{133=H/Q:24:301:EXsrc=303:EXdest=305, 39=A/T:58:312:EXsrc=312:EXdest=293}
MSPYR1_RS10435	WP_011893563.1	HlyC/CorC family transporter	-	[83, 131, 212]	{83=A/T:58:312:EXsrc=312:EXdest=293, 131=N/Y:143:210:EXsrc=120:EXdest=279, 212=D/R:96:252:EXsrc=258:EXdest=255}	{83=A/T:58:312:EXsrc=312:EXdest=293, 131=N/Y:143:210:EXsrc=120:EXdest=279, 212=D/R:96:252:EXsrc=258:EXdest=255}	{83=A/T:58:312:EXsrc=312:EXdest=293, 131=N/Y:143:210:EXsrc=120:EXdest=279, 212=D/R:96:252:EXsrc=258:EXdest=255}	{83=A/T:58:312:EXsrc=312:EXdest=293, 131=N/Y:143:210:EXsrc=120:EXdest=279, 212=D/R:96:252:EXsrc=258:EXdest=255}	{83=A/T:58:312:EXsrc=312:EXdest=293, 131=N/Y:143:210:EXsrc=120:EXdest=279, 212=D/R:96:252:EXsrc=258:EXdest=255}	{83=A/T:58:312:EXsrc=312:EXdest=293, 131=N/Y:143:210:EXsrc=120:EXdest=279, 212=D/R:96:252:EXsrc=258:EXdest=255}	{83=A/T:58:312:EXsrc=312:EXdest=293, 131=N/Y:143:210:EXsrc=120:EXdest=279, 212=D/R:96:252:EXsrc=258:EXdest=255}	{83=A/T:58:312:EXsrc=312:EXdest=293, 131=N/Y:143:210:EXsrc=120:EXdest=279, 212=D/R:96:252:EXsrc=258:EXdest=255}	{83=A/T:58:312:EXsrc=312:EXdest=293, 131=N/Y:143:210:EXsrc=120:EXdest=279, 212=D/R:96:252:EXsrc=258:EXdest=255}	{83=A/T:58:312:EXsrc=312:EXdest=293, 131=N/Y:143:210:EXsrc=120:EXdest=279, 212=D/R:96:252:EXsrc=258:EXdest=255}	{83=A/T:58:312:EXsrc=312:EXdest=293, 131=N/Y:143:210:EXsrc=120:EXdest=279, 212=D/R:96:252:EXsrc=258:EXdest=255}	{83=A/T:58:312:EXsrc=312:EXdest=293, 131=N/Y:143:210:EXsrc=120:EXdest=279, 212=D/R:96:252:EXsrc=258:EXdest=255}	{83=A/T:58:312:EXsrc=312:EXdest=293, 131=N/Y:143:210:EXsrc=120:EXdest=279, 212=D/R:96:252:EXsrc=258:EXdest=255}	{83=A/T:58:312:EXsrc=312:EXdest=293, 131=N/Y:143:210:EXsrc=120:EXdest=279, 212=D/R:96:252:EXsrc=258:EXdest=255}	{83=A/T:58:312:EXsrc=312:EXdest=293, 131=N/Y:143:210:EXsrc=120:EXdest=279, 212=D/R:96:252:EXsrc=258:EXdest=255}	{83=A/T:58:312:EXsrc=312:EXdest=293, 131=N/Y:143:210:EXsrc=120:EXdest=279, 212=D/R:96:252:EXsrc=258:EXdest=255}	{83=A/T:58:312:EXsrc=312:EXdest=293, 131=N/Y:143:210:EXsrc=120:EXdest=279, 212=D/R:96:252:EXsrc=258:EXdest=255}	{83=A/T:58:312:EXsrc=312:EXdest=293, 131=N/Y:143:210:EXsrc=120:EXdest=279, 212=D/H:81:298:EXsrc=258:EXdest=290}	{83=A/T:58:312:EXsrc=312:EXdest=293, 131=N/Y:143:210:EXsrc=120:EXdest=279, 212=D/R:96:252:EXsrc=258:EXdest=255}	{83=A/T:58:312:EXsrc=312:EXdest=293, 131=N/Y:143:210:EXsrc=120:EXdest=279, 212=D/R:96:252:EXsrc=258:EXdest=255}	{83=A/T:58:312:EXsrc=312:EXdest=293, 131=N/Y:143:210:EXsrc=120:EXdest=279, 212=D/R:96:252:EXsrc=258:EXdest=255}	{83=A/T:58:312:EXsrc=312:EXdest=293, 131=N/Y:143:210:EXsrc=120:EXdest=279, 212=D/R:96:252:EXsrc=258:EXdest=255}	{83=A/T:58:312:EXsrc=312:EXdest=293, 131=N/Y:143:210:EXsrc=120:EXdest=279, 212=D/R:96:252:EXsrc=258:EXdest=255}	{83=A/T:58:312:EXsrc=312:EXdest=293, 131=N/Y:143:210:EXsrc=120:EXdest=279, 212=D/R:96:252:EXsrc=258:EXdest=255}	{83=A/T:58:312:EXsrc=312:EXdest=293, 131=N/Y:143:210:EXsrc=120:EXdest=279, 212=D/R:96:252:EXsrc=258:EXdest=255}
Rv1632c	WP_013471772.1	DUF402 domain-containing protein	-	[82]	{82=Q/H:24:396:EXsrc=386:EXdest=290}	{82=Q/H:24:396:EXsrc=386:EXdest=290}	{82=Q/H:24:396:EXsrc=386:EXdest=290}	{82=Q/H:24:396:EXsrc=386:EXdest=290}	{82=Q/H:24:396:EXsrc=386:EXdest=290}	{82=Q/H:24:396:EXsrc=386:EXdest=290}	{82=Q/H:24:396:EXsrc=386:EXdest=290}	{82=Q/H:24:396:EXsrc=386:EXdest=290}	{82=Q/H:24:396:EXsrc=386:EXdest=290}	{82=Q/H:24:396:EXsrc=386:EXdest=290}	{82=Q/Y:99:361:EXsrc=386:EXdest=279}	{82=Q/F:116:383:EXsrc=386:EXdest=294}	{82=Q/F:116:383:EXsrc=386:EXdest=294}	{82=Q/H:24:396:EXsrc=386:EXdest=290}	{82=Q/H:24:396:EXsrc=386:EXdest=290}	{82=Q/H:24:396:EXsrc=386:EXdest=290}	{82=Q/H:24:396:EXsrc=386:EXdest=290}	{82=Q/H:24:396:EXsrc=386:EXdest=290}	{82=Q/H:24:396:EXsrc=386:EXdest=290}	{82=Q/H:24:396:EXsrc=386:EXdest=290}	{82=Q/F:116:383:EXsrc=386:EXdest=294}	{82=Q/H:24:396:EXsrc=386:EXdest=290}	{82=Q/H:24:396:EXsrc=386:EXdest=290}	{82=Q/H:24:396:EXsrc=386:EXdest=290}	{82=Q/F:116:383:EXsrc=386:EXdest=294}
Rv2538c	WP_013471869.1	3-dehydroquinate synthase	-	[277, 342]	{277=G/A:60:369:EXsrc=228:EXdest=411, 342=E/V:121:351:EXsrc=363:EXdest=305}	{277=G/A:60:369:EXsrc=228:EXdest=411, 342=E/A:107:520:EXsrc=363:EXdest=411}	{277=G/A:60:369:EXsrc=228:EXdest=411, 342=E/V:121:351:EXsrc=363:EXdest=305}	{277=G/A:60:369:EXsrc=228:EXdest=411, 342=E/V:121:351:EXsrc=363:EXdest=305}	{277=G/A:60:369:EXsrc=228:EXdest=411, 342=E/V:121:351:EXsrc=363:EXdest=305}	{277=G/A:60:369:EXsrc=228:EXdest=411, 342=E/V:121:351:EXsrc=363:EXdest=305}	{277=G/A:60:369:EXsrc=228:EXdest=411, 342=E/A:107:520:EXsrc=363:EXdest=411}	{277=G/A:60:369:EXsrc=228:EXdest=411, 342=E/A:107:520:EXsrc=363:EXdest=411}	{277=G/A:60:369:EXsrc=228:EXdest=411, 342=E/V:121:351:EXsrc=363:EXdest=305}	{277=G/A:60:369:EXsrc=228:EXdest=411, 342=E/A:107:520:EXsrc=363:EXdest=411}	{277=G/A:60:369:EXsrc=228:EXdest=411, 342=E/V:121:351:EXsrc=363:EXdest=305}	{277=G/A:60:369:EXsrc=228:EXdest=411, 342=E/V:121:351:EXsrc=363:EXdest=305}	{277=G/A:60:369:EXsrc=228:EXdest=411, 342=E/V:121:351:EXsrc=363:EXdest=305}	{277=G/A:60:369:EXsrc=228:EXdest=411, 342=E/A:107:520:EXsrc=363:EXdest=411}	{277=G/A:60:369:EXsrc=228:EXdest=411, 342=E/V:121:351:EXsrc=363:EXdest=305}	{277=G/A:60:369:EXsrc=228:EXdest=411, 342=E/V:121:351:EXsrc=363:EXdest=305}	{277=G/A:60:369:EXsrc=228:EXdest=411, 342=E/V:121:351:EXsrc=363:EXdest=305}	{277=G/A:60:369:EXsrc=228:EXdest=411, 342=E/V:121:351:EXsrc=363:EXdest=305}	{277=G/A:60:369:EXsrc=228:EXdest=411, 342=E/A:107:520:EXsrc=363:EXdest=411}	{277=G/A:60:369:EXsrc=228:EXdest=411, 342=E/V:121:351:EXsrc=363:EXdest=305}	{277=G/A:60:369:EXsrc=228:EXdest=411, 342=E/V:121:351:EXsrc=363:EXdest=305}	{277=G/A:60:369:EXsrc=228:EXdest=411, 342=E/V:121:351:EXsrc=363:EXdest=305}	{277=G/A:60:369:EXsrc=228:EXdest=411, 342=E/V:121:351:EXsrc=363:EXdest=305}	{277=G/A:60:369:EXsrc=228:EXdest=411, 342=E/V:121:351:EXsrc=363:EXdest=305}	{277=G/A:60:369:EXsrc=228:EXdest=411, 342=E/V:121:351:EXsrc=363:EXdest=305}
Rv3394c	WP_013472639.1	DNA polymerase Y family protein	-	[323, 353]	{353=P/A:27:454:EXsrc=335:EXdest=411, 323=R/N:86:67:EXsrc=259:EXdest=258}	{353=P/A:27:454:EXsrc=335:EXdest=411, 323=R/N:86:67:EXsrc=259:EXdest=258}	{353=P/A:27:454:EXsrc=335:EXdest=411, 323=R/N:86:67:EXsrc=259:EXdest=258}	{353=P/A:27:454:EXsrc=335:EXdest=411, 323=R/N:86:67:EXsrc=259:EXdest=258}	{353=P/A:27:454:EXsrc=335:EXdest=411, 323=R/N:86:67:EXsrc=259:EXdest=258}	{353=P/A:27:454:EXsrc=335:EXdest=411, 323=R/N:86:67:EXsrc=259:EXdest=258}	{353=P/A:27:454:EXsrc=335:EXdest=411, 323=R/N:86:67:EXsrc=259:EXdest=258}	{353=P/A:27:454:EXsrc=335:EXdest=411, 323=R/S:110:270:EXsrc=259:EXdest=311}	{353=P/A:27:454:EXsrc=335:EXdest=411, 323=R/N:86:67:EXsrc=259:EXdest=258}	{353=P/A:27:454:EXsrc=335:EXdest=411, 323=R/N:86:67:EXsrc=259:EXdest=258}	{353=P/A:27:454:EXsrc=335:EXdest=411, 323=R/N:86:67:EXsrc=259:EXdest=258}	{353=P/A:27:454:EXsrc=335:EXdest=411, 323=R/S:110:270:EXsrc=259:EXdest=311}	{353=P/A:27:454:EXsrc=335:EXdest=411, 323=R/S:110:270:EXsrc=259:EXdest=311}	{353=P/A:27:454:EXsrc=335:EXdest=411, 323=R/N:86:67:EXsrc=259:EXdest=258}	{353=P/A:27:454:EXsrc=335:EXdest=411, 323=R/N:86:67:EXsrc=259:EXdest=258}	{353=P/A:27:454:EXsrc=335:EXdest=411, 323=R/N:86:67:EXsrc=259:EXdest=258}	{353=P/A:27:454:EXsrc=335:EXdest=411, 323=R/N:86:67:EXsrc=259:EXdest=258}	{353=P/A:27:454:EXsrc=335:EXdest=411, 323=R/H:29:263:EXsrc=259:EXdest=290}	{353=P/A:27:454:EXsrc=335:EXdest=411, 323=R/N:86:67:EXsrc=259:EXdest=258}	{353=P/A:27:454:EXsrc=335:EXdest=411, 323=R/N:86:67:EXsrc=259:EXdest=258}	{353=P/A:27:454:EXsrc=335:EXdest=411, 323=R/S:110:270:EXsrc=259:EXdest=311}	{353=P/A:27:454:EXsrc=335:EXdest=411, 323=R/N:86:67:EXsrc=259:EXdest=258}	{353=P/A:27:454:EXsrc=335:EXdest=411, 323=R/S:110:270:EXsrc=259:EXdest=311}	{353=P/A:27:454:EXsrc=335:EXdest=411, 323=R/N:86:67:EXsrc=259:EXdest=258}	{353=P/A:27:454:EXsrc=335:EXdest=411, 323=R/S:110:270:EXsrc=259:EXdest=311}
Rv0410c	WP_013470549.1	serine/threonine protein kinase	-	[248, 704]	{704=T/G:59:332:EXsrc=287:EXdest=321, 248=T/Q:42:308:EXsrc=287:EXdest=305}	{704=T/C:149:325:EXsrc=287:EXdest=315, 248=T/Q:42:308:EXsrc=287:EXdest=305}	{704=T/G:59:332:EXsrc=287:EXdest=321, 248=T/K:78:256:EXsrc=287:EXdest=225}	{704=T/G:59:332:EXsrc=287:EXdest=321, 248=T/Q:42:308:EXsrc=287:EXdest=305}	{704=T/G:59:332:EXsrc=287:EXdest=321, 248=T/Q:42:308:EXsrc=287:EXdest=305}	{704=T/G:59:332:EXsrc=287:EXdest=321, 248=T/Q:42:308:EXsrc=287:EXdest=305}	{704=T/C:149:325:EXsrc=287:EXdest=315, 248=T/Q:42:308:EXsrc=287:EXdest=305}	{704=T/C:149:325:EXsrc=287:EXdest=315, 248=T/Q:42:308:EXsrc=287:EXdest=305}	{704=T/G:59:332:EXsrc=287:EXdest=321, 248=T/Q:42:308:EXsrc=287:EXdest=305}	{704=T/C:149:325:EXsrc=287:EXdest=315, 248=T/Q:42:308:EXsrc=287:EXdest=305}	{704=T/G:59:332:EXsrc=287:EXdest=321, 248=T/Q:42:308:EXsrc=287:EXdest=305}	{704=T/G:59:332:EXsrc=287:EXdest=321, 248=T/R:71:299:EXsrc=287:EXdest=255}	{704=T/G:59:332:EXsrc=287:EXdest=321, 248=T/R:71:299:EXsrc=287:EXdest=255}	{704=T/C:149:325:EXsrc=287:EXdest=315, 248=T/Q:42:308:EXsrc=287:EXdest=305}	{704=T/G:59:332:EXsrc=287:EXdest=321, 248=T/Q:42:308:EXsrc=287:EXdest=305}	{704=T/G:59:332:EXsrc=287:EXdest=321, 248=T/Q:42:308:EXsrc=287:EXdest=305}	{704=T/G:59:332:EXsrc=287:EXdest=321, 248=T/Q:42:308:EXsrc=287:EXdest=305}	{704=T/G:59:332:EXsrc=287:EXdest=321, 248=T/Q:42:308:EXsrc=287:EXdest=305}	{704=T/C:149:325:EXsrc=287:EXdest=315, 248=T/Q:42:308:EXsrc=287:EXdest=305}	{704=T/G:59:332:EXsrc=287:EXdest=321, 248=T/Q:42:308:EXsrc=287:EXdest=305}	{704=T/G:59:332:EXsrc=287:EXdest=321, 248=T/R:71:299:EXsrc=287:EXdest=255}	{704=T/G:59:332:EXsrc=287:EXdest=321, 248=T/Q:42:308:EXsrc=287:EXdest=305}	{704=T/A:58:402:EXsrc=287:EXdest=411, 248=T/R:71:299:EXsrc=287:EXdest=255}	{704=T/G:59:332:EXsrc=287:EXdest=321, 248=T/Q:42:308:EXsrc=287:EXdest=305}	{704=T/G:59:332:EXsrc=287:EXdest=321, 248=T/R:71:299:EXsrc=287:EXdest=255}
Rv0422c	WP_011891183.1	bifunctional hydroxymethylpyrimidine kinase/phosphomethylpyrimidine kinase	thiD	[140, 233]	{233=A/G:60:387:EXsrc=312:EXdest=321, 140=H/A:86:462:EXsrc=303:EXdest=411}	{233=A/G:60:387:EXsrc=312:EXdest=321, 140=H/A:86:462:EXsrc=303:EXdest=411}	{233=A/G:60:387:EXsrc=312:EXdest=321, 140=H/A:86:462:EXsrc=303:EXdest=411}	{233=A/G:60:387:EXsrc=312:EXdest=321, 140=H/A:86:462:EXsrc=303:EXdest=411}	{233=A/G:60:387:EXsrc=312:EXdest=321, 140=H/A:86:462:EXsrc=303:EXdest=411}	{233=A/G:60:387:EXsrc=312:EXdest=321, 140=H/A:86:462:EXsrc=303:EXdest=411}	{233=A/G:60:387:EXsrc=312:EXdest=321, 140=H/A:86:462:EXsrc=303:EXdest=411}	{233=A/G:60:387:EXsrc=312:EXdest=321, 140=H/A:86:462:EXsrc=303:EXdest=411}	{233=A/G:60:387:EXsrc=312:EXdest=321, 140=H/A:86:462:EXsrc=303:EXdest=411}	{233=A/G:60:387:EXsrc=312:EXdest=321, 140=H/A:86:462:EXsrc=303:EXdest=411}	{233=A/G:60:387:EXsrc=312:EXdest=321, 140=H/A:86:462:EXsrc=303:EXdest=411}	{233=A/G:60:387:EXsrc=312:EXdest=321, 140=H/A:86:462:EXsrc=303:EXdest=411}	{233=A/G:60:387:EXsrc=312:EXdest=321, 140=H/A:86:462:EXsrc=303:EXdest=411}	{233=A/G:60:387:EXsrc=312:EXdest=321, 140=H/A:86:462:EXsrc=303:EXdest=411}	{233=A/G:60:387:EXsrc=312:EXdest=321, 140=H/A:86:462:EXsrc=303:EXdest=411}	{233=A/G:60:387:EXsrc=312:EXdest=321, 140=H/A:86:462:EXsrc=303:EXdest=411}	{233=A/G:60:387:EXsrc=312:EXdest=321, 140=H/A:86:462:EXsrc=303:EXdest=411}	{233=A/G:60:387:EXsrc=312:EXdest=321, 140=H/A:86:462:EXsrc=303:EXdest=411}	{233=A/G:60:387:EXsrc=312:EXdest=321, 140=H/A:86:462:EXsrc=303:EXdest=411}	{233=A/G:60:387:EXsrc=312:EXdest=321, 140=H/A:86:462:EXsrc=303:EXdest=411}	{233=A/G:60:387:EXsrc=312:EXdest=321, 140=H/A:86:462:EXsrc=303:EXdest=411}	{233=A/G:60:387:EXsrc=312:EXdest=321, 140=H/A:86:462:EXsrc=303:EXdest=411}	{233=A/G:60:387:EXsrc=312:EXdest=321, 140=H/A:86:462:EXsrc=303:EXdest=411}	{233=A/G:60:387:EXsrc=312:EXdest=321, 140=H/A:86:462:EXsrc=303:EXdest=411}	{233=A/G:60:387:EXsrc=312:EXdest=321, 140=H/A:86:462:EXsrc=303:EXdest=411}
Rv2974c	WP_013472153.1	DAK2 domain-containing protein	-	[310]	{310=Q/V:96:603:EXsrc=386:EXdest=305}	{310=Q/V:96:603:EXsrc=386:EXdest=305}	{310=Q/V:96:603:EXsrc=386:EXdest=305}	{310=Q/V:96:603:EXsrc=386:EXdest=305}	{310=Q/V:96:603:EXsrc=386:EXdest=305}	{310=Q/V:96:603:EXsrc=386:EXdest=305}	{310=Q/V:96:603:EXsrc=386:EXdest=305}	{310=Q/V:96:603:EXsrc=386:EXdest=305}	{310=Q/V:96:603:EXsrc=386:EXdest=305}	{310=Q/V:96:603:EXsrc=386:EXdest=305}	{310=Q/V:96:603:EXsrc=386:EXdest=305}	{310=Q/V:96:603:EXsrc=386:EXdest=305}	{310=Q/V:96:603:EXsrc=386:EXdest=305}	{310=Q/V:96:603:EXsrc=386:EXdest=305}	{310=Q/V:96:603:EXsrc=386:EXdest=305}	{310=Q/V:96:603:EXsrc=386:EXdest=305}	{310=Q/V:96:603:EXsrc=386:EXdest=305}	{310=Q/V:96:603:EXsrc=386:EXdest=305}	{310=Q/V:96:603:EXsrc=386:EXdest=305}	{310=Q/V:96:603:EXsrc=386:EXdest=305}	{310=Q/V:96:603:EXsrc=386:EXdest=305}	{310=Q/V:96:603:EXsrc=386:EXdest=305}	{310=Q/V:96:603:EXsrc=386:EXdest=305}	{310=Q/V:96:603:EXsrc=386:EXdest=305}	{310=Q/V:96:603:EXsrc=386:EXdest=305}
Rv2502c	WP_011893432.1	acetyl-CoA carboxylase subunit beta	-	[19, 252]	{19=R/N:86:67:EXsrc=259:EXdest=258, 252=V/A:64:389:EXsrc=277:EXdest=411}	{19=R/N:86:67:EXsrc=259:EXdest=258, 252=V/A:64:389:EXsrc=277:EXdest=411}	{19=R/N:86:67:EXsrc=259:EXdest=258, 252=V/A:64:389:EXsrc=277:EXdest=411}	{19=R/N:86:67:EXsrc=259:EXdest=258, 252=V/A:64:389:EXsrc=277:EXdest=411}	{19=R/N:86:67:EXsrc=259:EXdest=258, 252=V/A:64:389:EXsrc=277:EXdest=411}	{19=R/N:86:67:EXsrc=259:EXdest=258, 252=V/A:64:389:EXsrc=277:EXdest=411}	{19=R/N:86:67:EXsrc=259:EXdest=258, 252=V/A:64:389:EXsrc=277:EXdest=411}	{19=R/N:86:67:EXsrc=259:EXdest=258, 252=V/A:64:389:EXsrc=277:EXdest=411}	{19=R/N:86:67:EXsrc=259:EXdest=258, 252=V/A:64:389:EXsrc=277:EXdest=411}	{19=R/N:86:67:EXsrc=259:EXdest=258, 252=V/A:64:389:EXsrc=277:EXdest=411}	{19=R/N:86:67:EXsrc=259:EXdest=258, 252=V/A:64:389:EXsrc=277:EXdest=411}	{19=R/N:86:67:EXsrc=259:EXdest=258, 252=V/A:64:389:EXsrc=277:EXdest=411}	{19=R/N:86:67:EXsrc=259:EXdest=258, 252=V/A:64:389:EXsrc=277:EXdest=411}	{19=R/N:86:67:EXsrc=259:EXdest=258, 252=V/A:64:389:EXsrc=277:EXdest=411}	{19=R/N:86:67:EXsrc=259:EXdest=258, 252=V/A:64:389:EXsrc=277:EXdest=411}	{19=R/N:86:67:EXsrc=259:EXdest=258, 252=V/A:64:389:EXsrc=277:EXdest=411}	{19=R/N:86:67:EXsrc=259:EXdest=258, 252=V/A:64:389:EXsrc=277:EXdest=411}	{19=R/N:86:67:EXsrc=259:EXdest=258, 252=V/A:64:389:EXsrc=277:EXdest=411}	{19=R/N:86:67:EXsrc=259:EXdest=258, 252=V/A:64:389:EXsrc=277:EXdest=411}	{19=R/N:86:67:EXsrc=259:EXdest=258, 252=V/A:64:389:EXsrc=277:EXdest=411}	{19=R/N:86:67:EXsrc=259:EXdest=258, 252=V/A:64:389:EXsrc=277:EXdest=411}	{19=R/N:86:67:EXsrc=259:EXdest=258, 252=V/A:64:389:EXsrc=277:EXdest=411}	{19=R/N:86:67:EXsrc=259:EXdest=258, 252=V/A:64:389:EXsrc=277:EXdest=411}	{19=R/N:86:67:EXsrc=259:EXdest=258, 252=V/A:64:389:EXsrc=277:EXdest=411}	{19=R/N:86:67:EXsrc=259:EXdest=258, 252=V/A:64:389:EXsrc=277:EXdest=411}
Rv1449c	WP_013471834.1	transketolase	-	[194]	{194=T/V:69:362:EXsrc=287:EXdest=305}	{194=T/V:69:362:EXsrc=287:EXdest=305}	{194=T/V:69:362:EXsrc=287:EXdest=305}	{194=T/V:69:362:EXsrc=287:EXdest=305}	{194=T/V:69:362:EXsrc=287:EXdest=305}	{194=T/V:69:362:EXsrc=287:EXdest=305}	{194=T/V:69:362:EXsrc=287:EXdest=305}	{194=T/V:69:362:EXsrc=287:EXdest=305}	{194=T/V:69:362:EXsrc=287:EXdest=305}	{194=T/V:69:362:EXsrc=287:EXdest=305}	{194=T/V:69:362:EXsrc=287:EXdest=305}	{194=T/V:69:362:EXsrc=287:EXdest=305}	{194=T/V:69:362:EXsrc=287:EXdest=305}	{194=T/V:69:362:EXsrc=287:EXdest=305}	{194=T/V:69:362:EXsrc=287:EXdest=305}	{194=T/V:69:362:EXsrc=287:EXdest=305}	{194=T/V:69:362:EXsrc=287:EXdest=305}	{194=T/V:69:362:EXsrc=287:EXdest=305}	{194=T/V:69:362:EXsrc=287:EXdest=305}	{194=T/V:69:362:EXsrc=287:EXdest=305}	{194=T/V:69:362:EXsrc=287:EXdest=305}	{194=T/V:69:362:EXsrc=287:EXdest=305}	{194=T/V:69:362:EXsrc=287:EXdest=305}	{194=T/V:69:362:EXsrc=287:EXdest=305}	{194=T/V:69:362:EXsrc=287:EXdest=305}
Rv3816c	WP_011892051.1	1-acyl-sn-glycerol-3-phosphate acyltransferase	-	[23]	{23=F/I:21:181:EXsrc=193:EXdest=293}	{23=F/I:21:181:EXsrc=193:EXdest=293}	{23=F/I:21:181:EXsrc=193:EXdest=293}	{23=F/I:21:181:EXsrc=193:EXdest=293}	{23=F/I:21:181:EXsrc=193:EXdest=293}	{23=F/I:21:181:EXsrc=193:EXdest=293}	{23=F/I:21:181:EXsrc=193:EXdest=293}	{23=F/I:21:181:EXsrc=193:EXdest=293}	{23=F/I:21:181:EXsrc=193:EXdest=293}	{23=F/I:21:181:EXsrc=193:EXdest=293}	{23=F/I:21:181:EXsrc=193:EXdest=293}	{23=F/I:21:181:EXsrc=193:EXdest=293}	{23=F/I:21:181:EXsrc=193:EXdest=293}	{23=F/I:21:181:EXsrc=193:EXdest=293}	{23=F/I:21:181:EXsrc=193:EXdest=293}	{23=F/I:21:181:EXsrc=193:EXdest=293}	{23=F/I:21:181:EXsrc=193:EXdest=293}	{23=F/I:21:181:EXsrc=193:EXdest=293}	{23=F/I:21:181:EXsrc=193:EXdest=293}	{23=F/I:21:181:EXsrc=193:EXdest=293}	{23=F/I:21:181:EXsrc=193:EXdest=293}	{23=F/I:21:181:EXsrc=193:EXdest=293}	{23=F/I:21:181:EXsrc=193:EXdest=293}	{23=F/I:21:181:EXsrc=193:EXdest=293}	{23=F/I:21:181:EXsrc=193:EXdest=293}
Rv3707c	WP_011892204.1	DUF4185 domain-containing protein	-	[218]	{218=D/T:85:245:EXsrc=258:EXdest=293}	{218=D/T:85:245:EXsrc=258:EXdest=293}	{218=D/T:85:245:EXsrc=258:EXdest=293}	{218=D/T:85:245:EXsrc=258:EXdest=293}	{218=D/T:85:245:EXsrc=258:EXdest=293}	{218=D/T:85:245:EXsrc=258:EXdest=293}	{218=D/T:85:245:EXsrc=258:EXdest=293}	{218=D/T:85:245:EXsrc=258:EXdest=293}	{218=D/T:85:245:EXsrc=258:EXdest=293}	{218=D/T:85:245:EXsrc=258:EXdest=293}	{218=D/T:85:245:EXsrc=258:EXdest=293}	{218=D/T:85:245:EXsrc=258:EXdest=293}	{218=D/T:85:245:EXsrc=258:EXdest=293}	{218=D/T:85:245:EXsrc=258:EXdest=293}	{218=D/T:85:245:EXsrc=258:EXdest=293}	{218=D/T:85:245:EXsrc=258:EXdest=293}	{218=D/T:85:245:EXsrc=258:EXdest=293}	{218=D/T:85:245:EXsrc=258:EXdest=293}	{218=D/T:85:245:EXsrc=258:EXdest=293}	{218=D/T:85:245:EXsrc=258:EXdest=293}	{218=D/T:85:245:EXsrc=258:EXdest=293}	{218=D/T:85:245:EXsrc=258:EXdest=293}	{218=D/T:85:245:EXsrc=258:EXdest=293}	{218=D/T:85:245:EXsrc=258:EXdest=293}	{218=D/T:85:245:EXsrc=258:EXdest=293}
Rv2092c	WP_013471509.1	RNA helicase	-	[86, 149, 324, 538]	{324=R/H:29:263:EXsrc=259:EXdest=290, 149=A/P:27:243:EXsrc=312:EXdest=192, 86=V/T:69:398:EXsrc=277:EXdest=293, 538=R/L:102:242:EXsrc=259:EXdest=307}	{324=R/H:29:263:EXsrc=259:EXdest=290, 149=A/P:27:243:EXsrc=312:EXdest=192, 86=V/T:69:398:EXsrc=277:EXdest=293, 538=R/M:91:68:EXsrc=259:EXdest=314}	{324=R/H:29:263:EXsrc=259:EXdest=290, 149=A/P:27:243:EXsrc=312:EXdest=192, 86=V/T:69:398:EXsrc=277:EXdest=293, 538=R/L:102:242:EXsrc=259:EXdest=307}	{324=R/H:29:263:EXsrc=259:EXdest=290, 149=A/P:27:243:EXsrc=312:EXdest=192, 86=V/T:69:398:EXsrc=277:EXdest=293, 538=R/L:102:242:EXsrc=259:EXdest=307}	{324=R/H:29:263:EXsrc=259:EXdest=290, 149=A/P:27:243:EXsrc=312:EXdest=192, 86=V/T:69:398:EXsrc=277:EXdest=293, 538=R/L:102:242:EXsrc=259:EXdest=307}	{324=R/H:29:263:EXsrc=259:EXdest=290, 149=A/P:27:243:EXsrc=312:EXdest=192, 86=V/T:69:398:EXsrc=277:EXdest=293, 538=R/L:102:242:EXsrc=259:EXdest=307}	{324=R/H:29:263:EXsrc=259:EXdest=290, 149=A/P:27:243:EXsrc=312:EXdest=192, 86=V/T:69:398:EXsrc=277:EXdest=293, 538=R/M:91:68:EXsrc=259:EXdest=314}	{324=R/H:29:263:EXsrc=259:EXdest=290, 149=A/P:27:243:EXsrc=312:EXdest=192, 86=V/T:69:398:EXsrc=277:EXdest=293, 538=R/M:91:68:EXsrc=259:EXdest=314}	{324=R/H:29:263:EXsrc=259:EXdest=290, 149=A/P:27:243:EXsrc=312:EXdest=192, 86=V/T:69:398:EXsrc=277:EXdest=293, 538=R/M:91:68:EXsrc=259:EXdest=314}	{324=R/H:29:263:EXsrc=259:EXdest=290, 149=A/P:27:243:EXsrc=312:EXdest=192, 86=V/T:69:398:EXsrc=277:EXdest=293, 538=R/M:91:68:EXsrc=259:EXdest=314}	{324=R/H:29:263:EXsrc=259:EXdest=290, 149=A/P:27:243:EXsrc=312:EXdest=192, 86=V/T:69:398:EXsrc=277:EXdest=293, 538=R/L:102:242:EXsrc=259:EXdest=307}	{324=R/H:29:263:EXsrc=259:EXdest=290, 149=A/P:27:243:EXsrc=312:EXdest=192, 86=V/T:69:398:EXsrc=277:EXdest=293, 538=R/M:91:68:EXsrc=259:EXdest=314}	{324=R/H:29:263:EXsrc=259:EXdest=290, 149=A/P:27:243:EXsrc=312:EXdest=192, 86=V/T:69:398:EXsrc=277:EXdest=293, 538=R/M:91:68:EXsrc=259:EXdest=314}	{324=R/H:29:263:EXsrc=259:EXdest=290, 149=A/P:27:243:EXsrc=312:EXdest=192, 86=V/T:69:398:EXsrc=277:EXdest=293, 538=R/M:91:68:EXsrc=259:EXdest=314}	{324=R/H:29:263:EXsrc=259:EXdest=290, 149=A/P:27:243:EXsrc=312:EXdest=192, 86=V/T:69:398:EXsrc=277:EXdest=293, 538=R/L:102:242:EXsrc=259:EXdest=307}	{324=R/H:29:263:EXsrc=259:EXdest=290, 149=A/P:27:243:EXsrc=312:EXdest=192, 86=V/T:69:398:EXsrc=277:EXdest=293, 538=R/L:102:242:EXsrc=259:EXdest=307}	{324=R/H:29:263:EXsrc=259:EXdest=290, 149=A/P:27:243:EXsrc=312:EXdest=192, 86=V/T:69:398:EXsrc=277:EXdest=293, 538=R/L:102:242:EXsrc=259:EXdest=307}	{324=R/H:29:263:EXsrc=259:EXdest=290, 149=A/P:27:243:EXsrc=312:EXdest=192, 86=V/T:69:398:EXsrc=277:EXdest=293, 538=R/A:112:459:EXsrc=259:EXdest=411}	{324=R/H:29:263:EXsrc=259:EXdest=290, 149=A/P:27:243:EXsrc=312:EXdest=192, 86=V/T:69:398:EXsrc=277:EXdest=293, 538=R/M:91:68:EXsrc=259:EXdest=314}	{324=R/H:29:263:EXsrc=259:EXdest=290, 149=A/P:27:243:EXsrc=312:EXdest=192, 86=V/T:69:398:EXsrc=277:EXdest=293, 538=R/L:102:242:EXsrc=259:EXdest=307}	{324=R/H:29:263:EXsrc=259:EXdest=290, 149=A/P:27:243:EXsrc=312:EXdest=192, 86=V/T:69:398:EXsrc=277:EXdest=293, 538=R/M:91:68:EXsrc=259:EXdest=314}	{324=R/H:29:263:EXsrc=259:EXdest=290, 149=A/P:27:243:EXsrc=312:EXdest=192, 86=V/T:69:398:EXsrc=277:EXdest=293, 538=R/M:91:68:EXsrc=259:EXdest=314}	{324=R/H:29:263:EXsrc=259:EXdest=290, 149=A/P:27:243:EXsrc=312:EXdest=192, 86=V/T:69:398:EXsrc=277:EXdest=293, 538=R/L:102:242:EXsrc=259:EXdest=307}	{324=R/H:29:263:EXsrc=259:EXdest=290, 149=A/P:27:243:EXsrc=312:EXdest=192, 86=V/T:69:398:EXsrc=277:EXdest=293, 538=R/L:102:242:EXsrc=259:EXdest=307}	{324=R/H:29:263:EXsrc=259:EXdest=290, 149=A/P:27:243:EXsrc=312:EXdest=192, 86=V/T:69:398:EXsrc=277:EXdest=293, 538=R/M:91:68:EXsrc=259:EXdest=314}
Rv3168	WP_013472376.1	phosphotransferase family protein	-	[55]	{55=N/T:65:329:EXsrc=120:EXdest=293}	{55=N/T:65:329:EXsrc=120:EXdest=293}	{55=N/T:65:329:EXsrc=120:EXdest=293}	{55=N/T:65:329:EXsrc=120:EXdest=293}	{55=N/T:65:329:EXsrc=120:EXdest=293}	{55=N/T:65:329:EXsrc=120:EXdest=293}	{55=N/T:65:329:EXsrc=120:EXdest=293}	{55=N/T:65:329:EXsrc=120:EXdest=293}	{55=N/T:65:329:EXsrc=120:EXdest=293}	{55=N/T:65:329:EXsrc=120:EXdest=293}	{55=N/T:65:329:EXsrc=120:EXdest=293}	{55=N/T:65:329:EXsrc=120:EXdest=293}	{55=N/T:65:329:EXsrc=120:EXdest=293}	{55=N/T:65:329:EXsrc=120:EXdest=293}	{55=N/T:65:329:EXsrc=120:EXdest=293}	{55=N/T:65:329:EXsrc=120:EXdest=293}	{55=N/T:65:329:EXsrc=120:EXdest=293}	{55=N/T:65:329:EXsrc=120:EXdest=293}	{55=N/T:65:329:EXsrc=120:EXdest=293}	{55=N/T:65:329:EXsrc=120:EXdest=293}	{55=N/T:65:329:EXsrc=120:EXdest=293}	{55=N/T:65:329:EXsrc=120:EXdest=293}	{55=N/T:65:329:EXsrc=120:EXdest=293}	{55=N/T:65:329:EXsrc=120:EXdest=293}	{55=N/T:65:329:EXsrc=120:EXdest=293}
Rv0019c	WP_013470283.1	membrane protein	-	[74, 109]	{74=T/A:58:402:EXsrc=287:EXdest=411, 109=P/M:87:257:EXsrc=335:EXdest=314}	{74=T/G:59:332:EXsrc=287:EXdest=321, 109=P/Q:76:384:EXsrc=335:EXdest=305}	{74=T/A:58:402:EXsrc=287:EXdest=411, 109=P/Q:76:384:EXsrc=335:EXdest=305}	{74=T/A:58:402:EXsrc=287:EXdest=411, 109=P/M:87:257:EXsrc=335:EXdest=314}	{74=T/A:58:402:EXsrc=287:EXdest=411, 109=P/M:87:257:EXsrc=335:EXdest=314}	{74=T/A:58:402:EXsrc=287:EXdest=411, 109=P/M:87:257:EXsrc=335:EXdest=314}	{74=T/G:59:332:EXsrc=287:EXdest=321, 109=P/Q:76:384:EXsrc=335:EXdest=305}	{74=T/G:59:332:EXsrc=287:EXdest=321, 109=P/Q:76:384:EXsrc=335:EXdest=305}	{74=T/A:58:402:EXsrc=287:EXdest=411, 109=P/Q:76:384:EXsrc=335:EXdest=305}	{74=T/G:59:332:EXsrc=287:EXdest=321, 109=P/Q:76:384:EXsrc=335:EXdest=305}	{74=T/A:58:402:EXsrc=287:EXdest=411, 109=P/Q:76:384:EXsrc=335:EXdest=305}	{74=T/A:58:402:EXsrc=287:EXdest=411, 109=P/Q:76:384:EXsrc=335:EXdest=305}	{74=T/A:58:402:EXsrc=287:EXdest=411, 109=P/Q:76:384:EXsrc=335:EXdest=305}	{74=T/G:59:332:EXsrc=287:EXdest=321, 109=P/Q:76:384:EXsrc=335:EXdest=305}	{74=T/A:58:402:EXsrc=287:EXdest=411, 109=P/M:87:257:EXsrc=335:EXdest=314}	{74=T/A:58:402:EXsrc=287:EXdest=411, 109=P/M:87:257:EXsrc=335:EXdest=314}	{74=T/A:58:402:EXsrc=287:EXdest=411, 109=P/M:87:257:EXsrc=335:EXdest=314}	{74=T/A:58:402:EXsrc=287:EXdest=411, 109=P/Q:76:384:EXsrc=335:EXdest=305}	{74=T/G:59:332:EXsrc=287:EXdest=321, 109=P/Q:76:384:EXsrc=335:EXdest=305}	{74=T/A:58:402:EXsrc=287:EXdest=411, 109=P/M:87:257:EXsrc=335:EXdest=314}	{74=T/A:58:402:EXsrc=287:EXdest=411, 109=P/Q:76:384:EXsrc=335:EXdest=305}	{74=T/A:58:402:EXsrc=287:EXdest=411, 109=P/Q:76:384:EXsrc=335:EXdest=305}	{74=T/A:58:402:EXsrc=287:EXdest=411, 109=P/Q:76:384:EXsrc=335:EXdest=305}	{74=T/A:58:402:EXsrc=287:EXdest=411, 109=P/M:87:257:EXsrc=335:EXdest=314}	{74=T/A:58:402:EXsrc=287:EXdest=411, 109=P/Q:76:384:EXsrc=335:EXdest=305}
Rv0564c	WP_011896069.1	NAD(P)H-dependent glycerol-3-phosphate dehydrogenase	-	[166]	{166=A/T:58:312:EXsrc=312:EXdest=293}	{166=A/T:58:312:EXsrc=312:EXdest=293}	{166=A/T:58:312:EXsrc=312:EXdest=293}	{166=A/T:58:312:EXsrc=312:EXdest=293}	{166=A/T:58:312:EXsrc=312:EXdest=293}	{166=A/T:58:312:EXsrc=312:EXdest=293}	{166=A/T:58:312:EXsrc=312:EXdest=293}	{166=A/T:58:312:EXsrc=312:EXdest=293}	{166=A/T:58:312:EXsrc=312:EXdest=293}	{166=A/T:58:312:EXsrc=312:EXdest=293}	{166=A/T:58:312:EXsrc=312:EXdest=293}	{166=A/T:58:312:EXsrc=312:EXdest=293}	{166=A/T:58:312:EXsrc=312:EXdest=293}	{166=A/T:58:312:EXsrc=312:EXdest=293}	{166=A/T:58:312:EXsrc=312:EXdest=293}	{166=A/T:58:312:EXsrc=312:EXdest=293}	{166=A/T:58:312:EXsrc=312:EXdest=293}	{166=A/T:58:312:EXsrc=312:EXdest=293}	{166=A/T:58:312:EXsrc=312:EXdest=293}	{166=A/T:58:312:EXsrc=312:EXdest=293}	{166=A/T:58:312:EXsrc=312:EXdest=293}	{166=A/T:58:312:EXsrc=312:EXdest=293}	{166=A/T:58:312:EXsrc=312:EXdest=293}	{166=A/T:58:312:EXsrc=312:EXdest=293}	{166=A/T:58:312:EXsrc=312:EXdest=293}
Rv3045	WP_013472193.1	NAD(P)-dependent alcohol dehydrogenase	-	[113]	{113=M/N:142:544:EXsrc=307:EXdest=258}	{113=M/T:81:261:EXsrc=307:EXdest=293}	{113=M/N:142:544:EXsrc=307:EXdest=258}	{113=M/N:142:544:EXsrc=307:EXdest=258}	{113=M/N:142:544:EXsrc=307:EXdest=258}	{113=M/N:142:544:EXsrc=307:EXdest=258}	{113=M/T:81:261:EXsrc=307:EXdest=293}	{113=M/T:81:261:EXsrc=307:EXdest=293}	{113=M/T:81:261:EXsrc=307:EXdest=293}	{113=M/T:81:261:EXsrc=307:EXdest=293}	{113=M/T:81:261:EXsrc=307:EXdest=293}	{113=M/T:81:261:EXsrc=307:EXdest=293}	{113=M/T:81:261:EXsrc=307:EXdest=293}	{113=M/T:81:261:EXsrc=307:EXdest=293}	{113=M/N:142:544:EXsrc=307:EXdest=258}	{113=M/N:142:544:EXsrc=307:EXdest=258}	{113=M/N:142:544:EXsrc=307:EXdest=258}	{113=M/T:81:261:EXsrc=307:EXdest=293}	{113=M/T:81:261:EXsrc=307:EXdest=293}	{113=M/N:142:544:EXsrc=307:EXdest=258}	{113=M/T:81:261:EXsrc=307:EXdest=293}	{113=M/T:81:261:EXsrc=307:EXdest=293}	{113=M/T:81:261:EXsrc=307:EXdest=293}	{113=M/N:142:544:EXsrc=307:EXdest=258}	{113=M/T:81:261:EXsrc=307:EXdest=293}
Rv2537c	WP_013472465.1	type II 3-dehydroquinate dehydratase	aroQ	[79]	{79=A/G:60:387:EXsrc=312:EXdest=321}	{79=A/G:60:387:EXsrc=312:EXdest=321}	{79=A/G:60:387:EXsrc=312:EXdest=321}	{79=A/G:60:387:EXsrc=312:EXdest=321}	{79=A/G:60:387:EXsrc=312:EXdest=321}	{79=A/G:60:387:EXsrc=312:EXdest=321}	{79=A/G:60:387:EXsrc=312:EXdest=321}	{79=A/G:60:387:EXsrc=312:EXdest=321}	{79=A/G:60:387:EXsrc=312:EXdest=321}	{79=A/G:60:387:EXsrc=312:EXdest=321}	{79=A/G:60:387:EXsrc=312:EXdest=321}	{79=A/G:60:387:EXsrc=312:EXdest=321}	{79=A/G:60:387:EXsrc=312:EXdest=321}	{79=A/G:60:387:EXsrc=312:EXdest=321}	{79=A/G:60:387:EXsrc=312:EXdest=321}	{79=A/G:60:387:EXsrc=312:EXdest=321}	{79=A/G:60:387:EXsrc=312:EXdest=321}	{79=A/G:60:387:EXsrc=312:EXdest=321}	{79=A/G:60:387:EXsrc=312:EXdest=321}	{79=A/G:60:387:EXsrc=312:EXdest=321}	{79=A/G:60:387:EXsrc=312:EXdest=321}	{79=A/G:60:387:EXsrc=312:EXdest=321}	{79=A/G:60:387:EXsrc=312:EXdest=321}	{79=A/G:60:387:EXsrc=312:EXdest=321}	{79=A/G:60:387:EXsrc=312:EXdest=321}
Rv0479c	WP_011891099.1	DUF2993 domain-containing protein	-	[233]	{233=P/S:74:392:EXsrc=335:EXdest=311}	{233=P/S:74:392:EXsrc=335:EXdest=311}	{233=P/S:74:392:EXsrc=335:EXdest=311}	{233=P/S:74:392:EXsrc=335:EXdest=311}	{233=P/S:74:392:EXsrc=335:EXdest=311}	{233=P/S:74:392:EXsrc=335:EXdest=311}	{233=P/S:74:392:EXsrc=335:EXdest=311}	{233=P/S:74:392:EXsrc=335:EXdest=311}	{233=P/F:114:339:EXsrc=335:EXdest=294}	{233=P/S:74:392:EXsrc=335:EXdest=311}	{233=P/S:74:392:EXsrc=335:EXdest=311}	{233=P/S:74:392:EXsrc=335:EXdest=311}	{233=P/S:74:392:EXsrc=335:EXdest=311}	{233=P/S:74:392:EXsrc=335:EXdest=311}	{233=P/S:74:392:EXsrc=335:EXdest=311}	{233=P/S:74:392:EXsrc=335:EXdest=311}	{233=P/S:74:392:EXsrc=335:EXdest=311}	{233=P/S:74:392:EXsrc=335:EXdest=311}	{233=P/S:74:392:EXsrc=335:EXdest=311}	{233=P/S:74:392:EXsrc=335:EXdest=311}	{233=P/S:74:392:EXsrc=335:EXdest=311}	{233=P/S:74:392:EXsrc=335:EXdest=311}	{233=P/S:74:392:EXsrc=335:EXdest=311}	{233=P/S:74:392:EXsrc=335:EXdest=311}	{233=P/S:74:392:EXsrc=335:EXdest=311}
Rv2743c	WP_011894837.1	hypothetical protein	-	[78, 80, 91, 191]	{80=W/S:177:92:EXsrc=142:EXdest=311, 91=G/T:59:187:EXsrc=228:EXdest=293, 78=P/F:114:339:EXsrc=335:EXdest=294, 191=P/A:27:454:EXsrc=335:EXdest=411}	{80=W/L:61:177:EXsrc=142:EXdest=307, 91=G/V:109:208:EXsrc=228:EXdest=305, 78=P/F:114:339:EXsrc=335:EXdest=294, 191=P/E:93:346:EXsrc=335:EXdest=262}	{80=W/L:61:177:EXsrc=142:EXdest=307, 91=G/V:109:208:EXsrc=228:EXdest=305, 78=P/F:114:339:EXsrc=335:EXdest=294, 191=P/E:93:346:EXsrc=335:EXdest=262}	{80=W/S:177:92:EXsrc=142:EXdest=311, 91=G/T:59:187:EXsrc=228:EXdest=293, 78=P/F:114:339:EXsrc=335:EXdest=294, 191=P/A:27:454:EXsrc=335:EXdest=411}	{80=W/S:177:92:EXsrc=142:EXdest=311, 91=G/T:59:187:EXsrc=228:EXdest=293, 78=P/F:114:339:EXsrc=335:EXdest=294, 191=P/A:27:454:EXsrc=335:EXdest=411}	{80=W/S:177:92:EXsrc=142:EXdest=311, 91=G/T:59:187:EXsrc=228:EXdest=293, 78=P/F:114:339:EXsrc=335:EXdest=294, 191=P/A:27:454:EXsrc=335:EXdest=411}	{80=W/L:61:177:EXsrc=142:EXdest=307, 91=G/V:109:208:EXsrc=228:EXdest=305, 78=P/F:114:339:EXsrc=335:EXdest=294, 191=P/E:93:346:EXsrc=335:EXdest=262}	{80=W/L:61:177:EXsrc=142:EXdest=307, 91=G/F:153:168:EXsrc=228:EXdest=294, 78=P/F:114:339:EXsrc=335:EXdest=294, 191=P/D:108:254:EXsrc=335:EXdest=225}	{80=W/L:61:177:EXsrc=142:EXdest=307, 91=G/V:109:208:EXsrc=228:EXdest=305, 78=P/F:114:339:EXsrc=335:EXdest=294, 191=P/E:93:346:EXsrc=335:EXdest=262}	{80=W/L:61:177:EXsrc=142:EXdest=307, 91=G/V:109:208:EXsrc=228:EXdest=305, 78=P/F:114:339:EXsrc=335:EXdest=294, 191=P/E:93:346:EXsrc=335:EXdest=262}	{80=W/L:61:177:EXsrc=142:EXdest=307, 91=G/V:109:208:EXsrc=228:EXdest=305, 78=P/F:114:339:EXsrc=335:EXdest=294, 191=P/E:93:346:EXsrc=335:EXdest=262}	{80=W/L:61:177:EXsrc=142:EXdest=307, 91=G/V:109:208:EXsrc=228:EXdest=305, 78=P/F:114:339:EXsrc=335:EXdest=294, 191=P/E:93:346:EXsrc=335:EXdest=262}	{80=W/L:61:177:EXsrc=142:EXdest=307, 91=G/V:109:208:EXsrc=228:EXdest=305, 78=P/F:114:339:EXsrc=335:EXdest=294, 191=P/E:93:346:EXsrc=335:EXdest=262}	{80=W/L:61:177:EXsrc=142:EXdest=307, 91=G/V:109:208:EXsrc=228:EXdest=305, 78=P/F:114:339:EXsrc=335:EXdest=294, 191=P/E:93:346:EXsrc=335:EXdest=262}	{80=W/S:177:92:EXsrc=142:EXdest=311, 91=G/T:59:187:EXsrc=228:EXdest=293, 78=P/F:114:339:EXsrc=335:EXdest=294, 191=P/A:27:454:EXsrc=335:EXdest=411}	{80=W/S:177:92:EXsrc=142:EXdest=311, 91=G/T:59:187:EXsrc=228:EXdest=293, 78=P/F:114:339:EXsrc=335:EXdest=294, 191=P/A:27:454:EXsrc=335:EXdest=411}	{80=W/S:177:92:EXsrc=142:EXdest=311, 91=G/T:59:187:EXsrc=228:EXdest=293, 78=P/F:114:339:EXsrc=335:EXdest=294, 191=P/A:27:454:EXsrc=335:EXdest=411}	{80=W/L:61:177:EXsrc=142:EXdest=307, 91=G/V:109:208:EXsrc=228:EXdest=305, 78=P/F:114:339:EXsrc=335:EXdest=294, 191=P/E:93:346:EXsrc=335:EXdest=262}	{80=W/L:61:177:EXsrc=142:EXdest=307, 91=G/V:109:208:EXsrc=228:EXdest=305, 78=P/F:114:339:EXsrc=335:EXdest=294, 191=P/E:93:346:EXsrc=335:EXdest=262}	{80=W/S:177:92:EXsrc=142:EXdest=311, 91=G/T:59:187:EXsrc=228:EXdest=293, 78=P/F:114:339:EXsrc=335:EXdest=294, 191=P/A:27:454:EXsrc=335:EXdest=411}	{80=W/L:61:177:EXsrc=142:EXdest=307, 91=G/V:109:208:EXsrc=228:EXdest=305, 78=P/F:114:339:EXsrc=335:EXdest=294, 191=P/E:93:346:EXsrc=335:EXdest=262}	{80=W/L:61:177:EXsrc=142:EXdest=307, 91=G/V:109:208:EXsrc=228:EXdest=305, 78=P/F:114:339:EXsrc=335:EXdest=294, 191=P/E:93:346:EXsrc=335:EXdest=262}	{80=W/L:61:177:EXsrc=142:EXdest=307, 91=G/L:138:193:EXsrc=228:EXdest=307, 78=P/F:114:339:EXsrc=335:EXdest=294, 191=P/E:93:346:EXsrc=335:EXdest=262}	{80=W/S:177:92:EXsrc=142:EXdest=311, 91=G/T:59:187:EXsrc=228:EXdest=293, 78=P/F:114:339:EXsrc=335:EXdest=294, 191=P/A:27:454:EXsrc=335:EXdest=411}	{80=W/L:61:177:EXsrc=142:EXdest=307, 91=G/V:109:208:EXsrc=228:EXdest=305, 78=P/F:114:339:EXsrc=335:EXdest=294, 191=P/E:93:346:EXsrc=335:EXdest=262}
Rv0116c	WP_011894159.1	membrane protein	-	[215]	{215=G/S:56:304:EXsrc=228:EXdest=311}	{215=G/S:56:304:EXsrc=228:EXdest=311}	{215=G/S:56:304:EXsrc=228:EXdest=311}	{215=G/S:56:304:EXsrc=228:EXdest=311}	{215=G/S:56:304:EXsrc=228:EXdest=311}	{215=G/S:56:304:EXsrc=228:EXdest=311}	{215=G/S:56:304:EXsrc=228:EXdest=311}	{215=G/S:56:304:EXsrc=228:EXdest=311}	{215=G/S:56:304:EXsrc=228:EXdest=311}	{215=G/S:56:304:EXsrc=228:EXdest=311}	{215=G/S:56:304:EXsrc=228:EXdest=311}	{215=G/S:56:304:EXsrc=228:EXdest=311}	{215=G/S:56:304:EXsrc=228:EXdest=311}	{215=G/S:56:304:EXsrc=228:EXdest=311}	{215=G/S:56:304:EXsrc=228:EXdest=311}	{215=G/R:125:178:EXsrc=228:EXdest=255}	{215=G/S:56:304:EXsrc=228:EXdest=311}	{215=G/S:56:304:EXsrc=228:EXdest=311}	{215=G/S:56:304:EXsrc=228:EXdest=311}	{215=G/S:56:304:EXsrc=228:EXdest=311}	{215=G/S:56:304:EXsrc=228:EXdest=311}	{215=G/S:56:304:EXsrc=228:EXdest=311}	{215=G/S:56:304:EXsrc=228:EXdest=311}	{215=G/S:56:304:EXsrc=228:EXdest=311}	{215=G/S:56:304:EXsrc=228:EXdest=311}
Rv3805c	WP_013473052.1	hypothetical protein	-	[443, 486, 526]	{486=P/Q:76:384:EXsrc=335:EXdest=305, 443=R/A:112:459:EXsrc=259:EXdest=411, 526=D/H:81:298:EXsrc=258:EXdest=290}	{486=P/Q:76:384:EXsrc=335:EXdest=305, 443=R/A:112:459:EXsrc=259:EXdest=411, 526=D/H:81:298:EXsrc=258:EXdest=290}	{486=P/Q:76:384:EXsrc=335:EXdest=305, 443=R/A:112:459:EXsrc=259:EXdest=411, 526=D/H:81:298:EXsrc=258:EXdest=290}	{486=P/Q:76:384:EXsrc=335:EXdest=305, 443=R/A:112:459:EXsrc=259:EXdest=411, 526=D/H:81:298:EXsrc=258:EXdest=290}	{486=P/Q:76:384:EXsrc=335:EXdest=305, 443=R/A:112:459:EXsrc=259:EXdest=411, 526=D/H:81:298:EXsrc=258:EXdest=290}	{486=P/Q:76:384:EXsrc=335:EXdest=305, 443=R/A:112:459:EXsrc=259:EXdest=411, 526=D/H:81:298:EXsrc=258:EXdest=290}	{486=P/Q:76:384:EXsrc=335:EXdest=305, 443=R/A:112:459:EXsrc=259:EXdest=411, 526=D/H:81:298:EXsrc=258:EXdest=290}	{486=P/Q:76:384:EXsrc=335:EXdest=305, 443=R/A:112:459:EXsrc=259:EXdest=411, 526=D/H:81:298:EXsrc=258:EXdest=290}	{486=P/Q:76:384:EXsrc=335:EXdest=305, 443=R/A:112:459:EXsrc=259:EXdest=411, 526=D/H:81:298:EXsrc=258:EXdest=290}	{486=P/Q:76:384:EXsrc=335:EXdest=305, 443=R/A:112:459:EXsrc=259:EXdest=411, 526=D/H:81:298:EXsrc=258:EXdest=290}	{486=P/Q:76:384:EXsrc=335:EXdest=305, 443=R/A:112:459:EXsrc=259:EXdest=411, 526=D/H:81:298:EXsrc=258:EXdest=290}	{486=P/Q:76:384:EXsrc=335:EXdest=305, 443=R/A:112:459:EXsrc=259:EXdest=411, 526=D/H:81:298:EXsrc=258:EXdest=290}	{486=P/Q:76:384:EXsrc=335:EXdest=305, 443=R/A:112:459:EXsrc=259:EXdest=411, 526=D/H:81:298:EXsrc=258:EXdest=290}	{486=P/Q:76:384:EXsrc=335:EXdest=305, 443=R/A:112:459:EXsrc=259:EXdest=411, 526=D/H:81:298:EXsrc=258:EXdest=290}	{486=P/Q:76:384:EXsrc=335:EXdest=305, 443=R/A:112:459:EXsrc=259:EXdest=411, 526=D/H:81:298:EXsrc=258:EXdest=290}	{486=P/Q:76:384:EXsrc=335:EXdest=305, 443=R/A:112:459:EXsrc=259:EXdest=411, 526=D/H:81:298:EXsrc=258:EXdest=290}	{486=P/Q:76:384:EXsrc=335:EXdest=305, 443=R/A:112:459:EXsrc=259:EXdest=411, 526=D/H:81:298:EXsrc=258:EXdest=290}	{486=P/Q:76:384:EXsrc=335:EXdest=305, 443=R/A:112:459:EXsrc=259:EXdest=411, 526=D/H:81:298:EXsrc=258:EXdest=290}	{486=P/Q:76:384:EXsrc=335:EXdest=305, 443=R/A:112:459:EXsrc=259:EXdest=411, 526=D/H:81:298:EXsrc=258:EXdest=290}	{486=P/Q:76:384:EXsrc=335:EXdest=305, 443=R/A:112:459:EXsrc=259:EXdest=411, 526=D/H:81:298:EXsrc=258:EXdest=290}	{486=P/Q:76:384:EXsrc=335:EXdest=305, 443=R/A:112:459:EXsrc=259:EXdest=411, 526=D/H:81:298:EXsrc=258:EXdest=290}	{486=P/Q:76:384:EXsrc=335:EXdest=305, 443=R/A:112:459:EXsrc=259:EXdest=411, 526=D/H:81:298:EXsrc=258:EXdest=290}	{486=P/Q:76:384:EXsrc=335:EXdest=305, 443=R/A:112:459:EXsrc=259:EXdest=411, 526=D/H:81:298:EXsrc=258:EXdest=290}	{486=P/Q:76:384:EXsrc=335:EXdest=305, 443=R/A:112:459:EXsrc=259:EXdest=411, 526=D/H:81:298:EXsrc=258:EXdest=290}	{486=P/Q:76:384:EXsrc=335:EXdest=305, 443=R/A:112:459:EXsrc=259:EXdest=411, 526=D/Y:160:227:EXsrc=258:EXdest=279}
Rv1327c	WP_011893225.1	alpha-1,4-glucan--maltose-1-phosphate maltosyltransferase	-	[100, 446, 450, 507]	{450=L/Q:113:250:EXsrc=248:EXdest=305, 100=D/F:177:233:EXsrc=258:EXdest=294, 507=G/N:80:210:EXsrc=228:EXdest=258, 446=R/P:103:145:EXsrc=259:EXdest=192}	{450=L/Q:113:250:EXsrc=248:EXdest=305, 100=D/Y:160:227:EXsrc=258:EXdest=279, 507=G/N:80:210:EXsrc=228:EXdest=258, 446=R/P:103:145:EXsrc=259:EXdest=192}	{450=L/Q:113:250:EXsrc=248:EXdest=305, 100=D/Y:160:227:EXsrc=258:EXdest=279, 507=G/H:98:235:EXsrc=228:EXdest=290, 446=R/P:103:145:EXsrc=259:EXdest=192}	{450=L/Q:113:250:EXsrc=248:EXdest=305, 100=D/F:177:233:EXsrc=258:EXdest=294, 507=G/N:80:210:EXsrc=228:EXdest=258, 446=R/P:103:145:EXsrc=259:EXdest=192}	{450=L/Q:113:250:EXsrc=248:EXdest=305, 100=D/F:177:233:EXsrc=258:EXdest=294, 507=G/N:80:210:EXsrc=228:EXdest=258, 446=R/P:103:145:EXsrc=259:EXdest=192}	{450=L/Q:113:250:EXsrc=248:EXdest=305, 100=D/F:177:233:EXsrc=258:EXdest=294, 507=G/N:80:210:EXsrc=228:EXdest=258, 446=R/P:103:145:EXsrc=259:EXdest=192}	{450=L/Q:113:250:EXsrc=248:EXdest=305, 100=D/Y:160:227:EXsrc=258:EXdest=279, 507=G/N:80:210:EXsrc=228:EXdest=258, 446=R/P:103:145:EXsrc=259:EXdest=192}	{450=L/Q:113:250:EXsrc=248:EXdest=305, 100=D/Y:160:227:EXsrc=258:EXdest=279, 507=G/N:80:210:EXsrc=228:EXdest=258, 446=R/P:103:145:EXsrc=259:EXdest=192}	{450=L/Q:113:250:EXsrc=248:EXdest=305, 100=D/Y:160:227:EXsrc=258:EXdest=279, 507=G/N:80:210:EXsrc=228:EXdest=258, 446=R/P:103:145:EXsrc=259:EXdest=192}	{450=L/Q:113:250:EXsrc=248:EXdest=305, 100=D/Y:160:227:EXsrc=258:EXdest=279, 507=G/N:80:210:EXsrc=228:EXdest=258, 446=R/P:103:145:EXsrc=259:EXdest=192}	{450=L/Q:113:250:EXsrc=248:EXdest=305, 100=D/Y:160:227:EXsrc=258:EXdest=279, 507=G/N:80:210:EXsrc=228:EXdest=258, 446=R/P:103:145:EXsrc=259:EXdest=192}	{450=L/Q:113:250:EXsrc=248:EXdest=305, 100=D/F:177:233:EXsrc=258:EXdest=294, 507=G/H:98:235:EXsrc=228:EXdest=290, 446=R/P:103:145:EXsrc=259:EXdest=192}	{450=L/Q:113:250:EXsrc=248:EXdest=305, 100=D/F:177:233:EXsrc=258:EXdest=294, 507=G/H:98:235:EXsrc=228:EXdest=290, 446=R/P:103:145:EXsrc=259:EXdest=192}	{450=L/Q:113:250:EXsrc=248:EXdest=305, 100=D/Y:160:227:EXsrc=258:EXdest=279, 507=G/N:80:210:EXsrc=228:EXdest=258, 446=R/P:103:145:EXsrc=259:EXdest=192}	{450=L/Q:113:250:EXsrc=248:EXdest=305, 100=D/F:177:233:EXsrc=258:EXdest=294, 507=G/N:80:210:EXsrc=228:EXdest=258, 446=R/P:103:145:EXsrc=259:EXdest=192}	{450=L/Q:113:250:EXsrc=248:EXdest=305, 100=D/F:177:233:EXsrc=258:EXdest=294, 507=G/N:80:210:EXsrc=228:EXdest=258, 446=R/P:103:145:EXsrc=259:EXdest=192}	{450=L/Q:113:250:EXsrc=248:EXdest=305, 100=D/F:177:233:EXsrc=258:EXdest=294, 507=G/N:80:210:EXsrc=228:EXdest=258, 446=R/P:103:145:EXsrc=259:EXdest=192}	{450=L/Q:113:250:EXsrc=248:EXdest=305, 100=D/F:177:233:EXsrc=258:EXdest=294, 507=G/H:98:235:EXsrc=228:EXdest=290, 446=R/P:103:145:EXsrc=259:EXdest=192}	{450=L/Q:113:250:EXsrc=248:EXdest=305, 100=D/Y:160:227:EXsrc=258:EXdest=279, 507=G/N:80:210:EXsrc=228:EXdest=258, 446=R/P:103:145:EXsrc=259:EXdest=192}	{450=L/Q:113:250:EXsrc=248:EXdest=305, 100=D/F:177:233:EXsrc=258:EXdest=294, 507=G/N:80:210:EXsrc=228:EXdest=258, 446=R/P:103:145:EXsrc=259:EXdest=192}	{450=L/Q:113:250:EXsrc=248:EXdest=305, 100=D/F:177:233:EXsrc=258:EXdest=294, 507=G/H:98:235:EXsrc=228:EXdest=290, 446=R/P:103:145:EXsrc=259:EXdest=192}	{450=L/Q:113:250:EXsrc=248:EXdest=305, 100=D/Y:160:227:EXsrc=258:EXdest=279, 507=G/N:80:210:EXsrc=228:EXdest=258, 446=R/P:103:145:EXsrc=259:EXdest=192}	{450=L/Q:113:250:EXsrc=248:EXdest=305, 100=D/Y:160:227:EXsrc=258:EXdest=279, 507=G/N:80:210:EXsrc=228:EXdest=258, 446=R/P:103:145:EXsrc=259:EXdest=192}	{450=L/Q:113:250:EXsrc=248:EXdest=305, 100=D/F:177:233:EXsrc=258:EXdest=294, 507=G/N:80:210:EXsrc=228:EXdest=258, 446=R/P:103:145:EXsrc=259:EXdest=192}	{450=L/Q:113:250:EXsrc=248:EXdest=305, 100=D/F:177:233:EXsrc=258:EXdest=294, 507=G/H:98:235:EXsrc=228:EXdest=290, 446=R/P:103:145:EXsrc=259:EXdest=192}
Rv1448c	WP_011894548.1	transaldolase	tal	[125]	{125=L/Q:113:250:EXsrc=248:EXdest=305}	{125=L/A:96:343:EXsrc=248:EXdest=411}	{125=L/Q:113:250:EXsrc=248:EXdest=305}	{125=L/Q:113:250:EXsrc=248:EXdest=305}	{125=L/Q:113:250:EXsrc=248:EXdest=305}	{125=L/Q:113:250:EXsrc=248:EXdest=305}	{125=L/A:96:343:EXsrc=248:EXdest=411}	{125=L/A:96:343:EXsrc=248:EXdest=411}	{125=L/A:96:343:EXsrc=248:EXdest=411}	{125=L/A:96:343:EXsrc=248:EXdest=411}	{125=L/Q:113:250:EXsrc=248:EXdest=305}	{125=L/Q:113:250:EXsrc=248:EXdest=305}	{125=L/Q:113:250:EXsrc=248:EXdest=305}	{125=L/A:96:343:EXsrc=248:EXdest=411}	{125=L/Q:113:250:EXsrc=248:EXdest=305}	{125=L/Q:113:250:EXsrc=248:EXdest=305}	{125=L/Q:113:250:EXsrc=248:EXdest=305}	{125=L/E:138:199:EXsrc=248:EXdest=262}	{125=L/A:96:343:EXsrc=248:EXdest=411}	{125=L/Q:113:250:EXsrc=248:EXdest=305}	{125=L/Q:113:250:EXsrc=248:EXdest=305}	{125=L/A:96:343:EXsrc=248:EXdest=411}	{125=L/A:96:343:EXsrc=248:EXdest=411}	{125=L/Q:113:250:EXsrc=248:EXdest=305}	{125=L/Q:113:250:EXsrc=248:EXdest=305}
Rv0129c	WP_013471634.1	esterase family protein	-	[29, 314]	{314=G/N:80:210:EXsrc=228:EXdest=258, 29=P/Y:110:298:EXsrc=335:EXdest=279}	{314=G/N:80:210:EXsrc=228:EXdest=258, 29=P/S:74:392:EXsrc=335:EXdest=311}	{314=G/N:80:210:EXsrc=228:EXdest=258, 29=P/T:38:286:EXsrc=335:EXdest=293}	{314=G/N:80:210:EXsrc=228:EXdest=258, 29=P/Y:110:298:EXsrc=335:EXdest=279}	{314=G/N:80:210:EXsrc=228:EXdest=258, 29=P/Y:110:298:EXsrc=335:EXdest=279}	{314=G/N:80:210:EXsrc=228:EXdest=258, 29=P/Y:110:298:EXsrc=335:EXdest=279}	{314=G/N:80:210:EXsrc=228:EXdest=258, 29=P/S:74:392:EXsrc=335:EXdest=311}	{314=G/N:80:210:EXsrc=228:EXdest=258, 29=P/S:74:392:EXsrc=335:EXdest=311}	{314=G/D:94:188:EXsrc=228:EXdest=225, 29=P/S:74:392:EXsrc=335:EXdest=311}	{314=G/N:80:210:EXsrc=228:EXdest=258, 29=P/S:74:392:EXsrc=335:EXdest=311}	{314=G/N:80:210:EXsrc=228:EXdest=258, 29=P/S:74:392:EXsrc=335:EXdest=311}	{314=G/N:80:210:EXsrc=228:EXdest=258, 29=P/S:74:392:EXsrc=335:EXdest=311}	{314=G/N:80:210:EXsrc=228:EXdest=258, 29=P/S:74:392:EXsrc=335:EXdest=311}	{314=G/N:80:210:EXsrc=228:EXdest=258, 29=P/S:74:392:EXsrc=335:EXdest=311}	{314=G/N:80:210:EXsrc=228:EXdest=258, 29=P/Y:110:298:EXsrc=335:EXdest=279}	{314=G/N:80:210:EXsrc=228:EXdest=258, 29=P/Y:110:298:EXsrc=335:EXdest=279}	{314=G/N:80:210:EXsrc=228:EXdest=258, 29=P/Y:110:298:EXsrc=335:EXdest=279}	{314=G/N:80:210:EXsrc=228:EXdest=258, 29=P/T:38:286:EXsrc=335:EXdest=293}	{314=G/N:80:210:EXsrc=228:EXdest=258, 29=P/S:74:392:EXsrc=335:EXdest=311}	{314=G/N:80:210:EXsrc=228:EXdest=258, 29=P/Y:110:298:EXsrc=335:EXdest=279}	{314=G/N:80:210:EXsrc=228:EXdest=258, 29=P/S:74:392:EXsrc=335:EXdest=311}	{314=G/N:80:210:EXsrc=228:EXdest=258, 29=P/S:74:392:EXsrc=335:EXdest=311}	{314=G/N:80:210:EXsrc=228:EXdest=258, 29=P/S:74:392:EXsrc=335:EXdest=311}	{314=G/N:80:210:EXsrc=228:EXdest=258, 29=P/Y:110:298:EXsrc=335:EXdest=279}	{314=G/N:80:210:EXsrc=228:EXdest=258, 29=P/S:74:392:EXsrc=335:EXdest=311}
Rv0565c	WP_013472378.1	NAD(P)/FAD-dependent oxidoreductase	-	[386]	{386=A/F:113:305:EXsrc=312:EXdest=294}	{386=A/F:113:305:EXsrc=312:EXdest=294}	{386=A/F:113:305:EXsrc=312:EXdest=294}	{386=A/F:113:305:EXsrc=312:EXdest=294}	{386=A/F:113:305:EXsrc=312:EXdest=294}	{386=A/F:113:305:EXsrc=312:EXdest=294}	{386=A/F:113:305:EXsrc=312:EXdest=294}	{386=A/F:113:305:EXsrc=312:EXdest=294}	{386=A/F:113:305:EXsrc=312:EXdest=294}	{386=A/F:113:305:EXsrc=312:EXdest=294}	{386=A/F:113:305:EXsrc=312:EXdest=294}	{386=A/F:113:305:EXsrc=312:EXdest=294}	{386=A/F:113:305:EXsrc=312:EXdest=294}	{386=A/F:113:305:EXsrc=312:EXdest=294}	{386=A/F:113:305:EXsrc=312:EXdest=294}	{386=A/F:113:305:EXsrc=312:EXdest=294}	{386=A/F:113:305:EXsrc=312:EXdest=294}	{386=A/F:113:305:EXsrc=312:EXdest=294}	{386=A/F:113:305:EXsrc=312:EXdest=294}	{386=A/F:113:305:EXsrc=312:EXdest=294}	{386=A/F:113:305:EXsrc=312:EXdest=294}	{386=A/F:113:305:EXsrc=312:EXdest=294}	{386=A/F:113:305:EXsrc=312:EXdest=294}	{386=A/F:113:305:EXsrc=312:EXdest=294}	{386=A/F:113:305:EXsrc=312:EXdest=294}
Rv3275c	WP_013472503.1	5-(carboxyamino)imidazole ribonucleotide mutase	purE	[154]	{154=L/A:96:343:EXsrc=248:EXdest=411}	{154=L/R:102:185:EXsrc=248:EXdest=255}	{154=L/R:102:185:EXsrc=248:EXdest=255}	{154=L/A:96:343:EXsrc=248:EXdest=411}	{154=L/A:96:343:EXsrc=248:EXdest=411}	{154=L/A:96:343:EXsrc=248:EXdest=411}	{154=L/R:102:185:EXsrc=248:EXdest=255}	{154=L/R:102:185:EXsrc=248:EXdest=255}	{154=L/R:102:185:EXsrc=248:EXdest=255}	{154=L/R:102:185:EXsrc=248:EXdest=255}	{154=L/R:102:185:EXsrc=248:EXdest=255}	{154=L/Q:113:250:EXsrc=248:EXdest=305}	{154=L/Q:113:250:EXsrc=248:EXdest=305}	{154=L/R:102:185:EXsrc=248:EXdest=255}	{154=L/A:96:343:EXsrc=248:EXdest=411}	{154=L/A:96:343:EXsrc=248:EXdest=411}	{154=L/A:96:343:EXsrc=248:EXdest=411}	{154=L/R:102:185:EXsrc=248:EXdest=255}	{154=L/R:102:185:EXsrc=248:EXdest=255}	{154=L/A:96:343:EXsrc=248:EXdest=411}	{154=L/Q:113:250:EXsrc=248:EXdest=305}	{154=L/R:102:185:EXsrc=248:EXdest=255}	{154=L/R:102:185:EXsrc=248:EXdest=255}	{154=L/A:96:343:EXsrc=248:EXdest=411}	{154=L/Q:113:250:EXsrc=248:EXdest=305}
Rv2500c	WP_011893434.1	acyl-CoA dehydrogenase	-	[75, 127, 135]	{135=G/A:60:369:EXsrc=228:EXdest=411, 75=C/S:112:258:EXsrc=280:EXdest=311, 127=A/G:60:387:EXsrc=312:EXdest=321}	{135=G/A:60:369:EXsrc=228:EXdest=411, 75=C/S:112:258:EXsrc=280:EXdest=311, 127=A/G:60:387:EXsrc=312:EXdest=321}	{135=G/A:60:369:EXsrc=228:EXdest=411, 75=C/A:195:334:EXsrc=280:EXdest=411, 127=A/G:60:387:EXsrc=312:EXdest=321}	{135=G/A:60:369:EXsrc=228:EXdest=411, 75=C/S:112:258:EXsrc=280:EXdest=311, 127=A/G:60:387:EXsrc=312:EXdest=321}	{135=G/A:60:369:EXsrc=228:EXdest=411, 75=C/S:112:258:EXsrc=280:EXdest=311, 127=A/G:60:387:EXsrc=312:EXdest=321}	{135=G/A:60:369:EXsrc=228:EXdest=411, 75=C/S:112:258:EXsrc=280:EXdest=311, 127=A/G:60:387:EXsrc=312:EXdest=321}	{135=G/A:60:369:EXsrc=228:EXdest=411, 75=C/S:112:258:EXsrc=280:EXdest=311, 127=A/G:60:387:EXsrc=312:EXdest=321}	{135=G/A:60:369:EXsrc=228:EXdest=411, 75=C/S:112:258:EXsrc=280:EXdest=311, 127=A/G:60:387:EXsrc=312:EXdest=321}	{135=G/S:56:304:EXsrc=228:EXdest=311, 75=C/A:195:334:EXsrc=280:EXdest=411, 127=A/G:60:387:EXsrc=312:EXdest=321}	{135=G/A:60:369:EXsrc=228:EXdest=411, 75=C/S:112:258:EXsrc=280:EXdest=311, 127=A/G:60:387:EXsrc=312:EXdest=321}	{135=G/A:60:369:EXsrc=228:EXdest=411, 75=C/A:195:334:EXsrc=280:EXdest=411, 127=A/G:60:387:EXsrc=312:EXdest=321}	{135=G/A:60:369:EXsrc=228:EXdest=411, 75=C/A:195:334:EXsrc=280:EXdest=411, 127=A/G:60:387:EXsrc=312:EXdest=321}	{135=G/A:60:369:EXsrc=228:EXdest=411, 75=C/A:195:334:EXsrc=280:EXdest=411, 127=A/G:60:387:EXsrc=312:EXdest=321}	{135=G/A:60:369:EXsrc=228:EXdest=411, 75=C/S:112:258:EXsrc=280:EXdest=311, 127=A/G:60:387:EXsrc=312:EXdest=321}	{135=G/A:60:369:EXsrc=228:EXdest=411, 75=C/S:112:258:EXsrc=280:EXdest=311, 127=A/G:60:387:EXsrc=312:EXdest=321}	{135=G/A:60:369:EXsrc=228:EXdest=411, 75=C/S:112:258:EXsrc=280:EXdest=311, 127=A/G:60:387:EXsrc=312:EXdest=321}	{135=G/A:60:369:EXsrc=228:EXdest=411, 75=C/S:112:258:EXsrc=280:EXdest=311, 127=A/G:60:387:EXsrc=312:EXdest=321}	{135=G/A:60:369:EXsrc=228:EXdest=411, 75=C/S:112:258:EXsrc=280:EXdest=311, 127=A/G:60:387:EXsrc=312:EXdest=321}	{135=G/A:60:369:EXsrc=228:EXdest=411, 75=C/S:112:258:EXsrc=280:EXdest=311, 127=A/G:60:387:EXsrc=312:EXdest=321}	{135=G/A:60:369:EXsrc=228:EXdest=411, 75=C/S:112:258:EXsrc=280:EXdest=311, 127=A/G:60:387:EXsrc=312:EXdest=321}	{135=G/A:60:369:EXsrc=228:EXdest=411, 75=C/A:195:334:EXsrc=280:EXdest=411, 127=A/G:60:387:EXsrc=312:EXdest=321}	{135=G/A:60:369:EXsrc=228:EXdest=411, 75=C/S:112:258:EXsrc=280:EXdest=311, 127=A/G:60:387:EXsrc=312:EXdest=321}	{135=G/A:60:369:EXsrc=228:EXdest=411, 75=C/A:195:334:EXsrc=280:EXdest=411, 127=A/G:60:387:EXsrc=312:EXdest=321}	{135=G/A:60:369:EXsrc=228:EXdest=411, 75=C/S:112:258:EXsrc=280:EXdest=311, 127=A/G:60:387:EXsrc=312:EXdest=321}	{135=G/A:60:369:EXsrc=228:EXdest=411, 75=C/A:195:334:EXsrc=280:EXdest=411, 127=A/G:60:387:EXsrc=312:EXdest=321}
Rv2972c	WP_011895055.1	HNH endonuclease	-	[61]	{61=R/H:29:263:EXsrc=259:EXdest=290}	{61=R/H:29:263:EXsrc=259:EXdest=290}	{61=R/H:29:263:EXsrc=259:EXdest=290}	{61=R/H:29:263:EXsrc=259:EXdest=290}	{61=R/H:29:263:EXsrc=259:EXdest=290}	{61=R/H:29:263:EXsrc=259:EXdest=290}	{61=R/H:29:263:EXsrc=259:EXdest=290}	{61=R/H:29:263:EXsrc=259:EXdest=290}	{61=R/H:29:263:EXsrc=259:EXdest=290}	{61=R/H:29:263:EXsrc=259:EXdest=290}	{61=R/H:29:263:EXsrc=259:EXdest=290}	{61=R/H:29:263:EXsrc=259:EXdest=290}	{61=R/H:29:263:EXsrc=259:EXdest=290}	{61=R/H:29:263:EXsrc=259:EXdest=290}	{61=R/H:29:263:EXsrc=259:EXdest=290}	{61=R/H:29:263:EXsrc=259:EXdest=290}	{61=R/H:29:263:EXsrc=259:EXdest=290}	{61=R/H:29:263:EXsrc=259:EXdest=290}	{61=R/H:29:263:EXsrc=259:EXdest=290}	{61=R/H:29:263:EXsrc=259:EXdest=290}	{61=R/H:29:263:EXsrc=259:EXdest=290}	{61=R/H:29:263:EXsrc=259:EXdest=290}	{61=R/H:29:263:EXsrc=259:EXdest=290}	{61=R/H:29:263:EXsrc=259:EXdest=290}	{61=R/H:29:263:EXsrc=259:EXdest=290}
Rv2899c	WP_011893473.1	sulfurtransferase FdhD	-	[249]	{249=D/S:65:275:EXsrc=258:EXdest=311}	{249=D/S:65:275:EXsrc=258:EXdest=311}	{249=D/S:65:275:EXsrc=258:EXdest=311}	{249=D/S:65:275:EXsrc=258:EXdest=311}	{249=D/S:65:275:EXsrc=258:EXdest=311}	{249=D/S:65:275:EXsrc=258:EXdest=311}	{249=D/S:65:275:EXsrc=258:EXdest=311}	{249=D/S:65:275:EXsrc=258:EXdest=311}	{249=D/S:65:275:EXsrc=258:EXdest=311}	{249=D/S:65:275:EXsrc=258:EXdest=311}	{249=D/S:65:275:EXsrc=258:EXdest=311}	{249=D/S:65:275:EXsrc=258:EXdest=311}	{249=D/S:65:275:EXsrc=258:EXdest=311}	{249=D/S:65:275:EXsrc=258:EXdest=311}	{249=D/S:65:275:EXsrc=258:EXdest=311}	{249=D/S:65:275:EXsrc=258:EXdest=311}	{249=D/S:65:275:EXsrc=258:EXdest=311}	{249=D/A:126:293:EXsrc=258:EXdest=411}	{249=D/S:65:275:EXsrc=258:EXdest=311}	{249=D/S:65:275:EXsrc=258:EXdest=311}	{249=D/S:65:275:EXsrc=258:EXdest=311}	{249=D/S:65:275:EXsrc=258:EXdest=311}	{249=D/S:65:275:EXsrc=258:EXdest=311}	{249=D/S:65:275:EXsrc=258:EXdest=311}	{249=D/S:65:275:EXsrc=258:EXdest=311}
Rv0202c	WP_011891465.1	MMPL family transporter	-	[125, 167]	{167=G/S:56:304:EXsrc=228:EXdest=311, 125=F/A:113:236:EXsrc=193:EXdest=411}	{167=G/S:56:304:EXsrc=228:EXdest=311, 125=F/S:155:152:EXsrc=193:EXdest=311}	{167=G/S:56:304:EXsrc=228:EXdest=311, 125=F/A:113:236:EXsrc=193:EXdest=411}	{167=G/S:56:304:EXsrc=228:EXdest=311, 125=F/A:113:236:EXsrc=193:EXdest=411}	{167=G/S:56:304:EXsrc=228:EXdest=311, 125=F/A:113:236:EXsrc=193:EXdest=411}	{167=G/S:56:304:EXsrc=228:EXdest=311, 125=F/A:113:236:EXsrc=193:EXdest=411}	{167=G/S:56:304:EXsrc=228:EXdest=311, 125=F/S:155:152:EXsrc=193:EXdest=311}	{167=G/S:56:304:EXsrc=228:EXdest=311, 125=F/S:155:152:EXsrc=193:EXdest=311}	{167=G/S:56:304:EXsrc=228:EXdest=311, 125=F/A:113:236:EXsrc=193:EXdest=411}	{167=G/S:56:304:EXsrc=228:EXdest=311, 125=F/S:155:152:EXsrc=193:EXdest=311}	{167=G/S:56:304:EXsrc=228:EXdest=311, 125=F/A:113:236:EXsrc=193:EXdest=411}	{167=G/S:56:304:EXsrc=228:EXdest=311, 125=F/A:113:236:EXsrc=193:EXdest=411}	{167=G/S:56:304:EXsrc=228:EXdest=311, 125=F/A:113:236:EXsrc=193:EXdest=411}	{167=G/S:56:304:EXsrc=228:EXdest=311, 125=F/S:155:152:EXsrc=193:EXdest=311}	{167=G/S:56:304:EXsrc=228:EXdest=311, 125=F/A:113:236:EXsrc=193:EXdest=411}	{167=G/S:56:304:EXsrc=228:EXdest=311, 125=F/A:113:236:EXsrc=193:EXdest=411}	{167=G/S:56:304:EXsrc=228:EXdest=311, 125=F/A:113:236:EXsrc=193:EXdest=411}	{167=G/S:56:304:EXsrc=228:EXdest=311, 125=F/A:113:236:EXsrc=193:EXdest=411}	{167=G/S:56:304:EXsrc=228:EXdest=311, 125=F/S:155:152:EXsrc=193:EXdest=311}	{167=G/S:56:304:EXsrc=228:EXdest=311, 125=F/A:113:236:EXsrc=193:EXdest=411}	{167=G/S:56:304:EXsrc=228:EXdest=311, 125=F/A:113:236:EXsrc=193:EXdest=411}	{167=G/S:56:304:EXsrc=228:EXdest=311, 125=F/P:114:112:EXsrc=193:EXdest=192}	{167=G/S:56:304:EXsrc=228:EXdest=311, 125=F/G:153:94:EXsrc=193:EXdest=321}	{167=G/S:56:304:EXsrc=228:EXdest=311, 125=F/A:113:236:EXsrc=193:EXdest=411}	{167=G/S:56:304:EXsrc=228:EXdest=311, 125=F/A:113:236:EXsrc=193:EXdest=411}
Rv0905	WP_013470877.1	enoyl-CoA hydratase	-	[8]	{8=G/E:98:206:EXsrc=228:EXdest=262}	{8=G/E:98:206:EXsrc=228:EXdest=262}	{8=G/E:98:206:EXsrc=228:EXdest=262}	{8=G/E:98:206:EXsrc=228:EXdest=262}	{8=G/E:98:206:EXsrc=228:EXdest=262}	{8=G/E:98:206:EXsrc=228:EXdest=262}	{8=G/E:98:206:EXsrc=228:EXdest=262}	{8=G/E:98:206:EXsrc=228:EXdest=262}	{8=G/E:98:206:EXsrc=228:EXdest=262}	{8=G/E:98:206:EXsrc=228:EXdest=262}	{8=G/E:98:206:EXsrc=228:EXdest=262}	{8=G/E:98:206:EXsrc=228:EXdest=262}	{8=G/E:98:206:EXsrc=228:EXdest=262}	{8=G/E:98:206:EXsrc=228:EXdest=262}	{8=G/E:98:206:EXsrc=228:EXdest=262}	{8=G/E:98:206:EXsrc=228:EXdest=262}	{8=G/E:98:206:EXsrc=228:EXdest=262}	{8=G/E:98:206:EXsrc=228:EXdest=262}	{8=G/E:98:206:EXsrc=228:EXdest=262}	{8=G/E:98:206:EXsrc=228:EXdest=262}	{8=G/E:98:206:EXsrc=228:EXdest=262}	{8=G/E:98:206:EXsrc=228:EXdest=262}	{8=G/E:98:206:EXsrc=228:EXdest=262}	{8=G/E:98:206:EXsrc=228:EXdest=262}	{8=G/E:98:206:EXsrc=228:EXdest=262}
Rv3709c	WP_013472974.1	aspartate kinase	-	[253]	{253=A/P:27:243:EXsrc=312:EXdest=192}	{253=A/P:27:243:EXsrc=312:EXdest=192}	{253=A/P:27:243:EXsrc=312:EXdest=192}	{253=A/P:27:243:EXsrc=312:EXdest=192}	{253=A/P:27:243:EXsrc=312:EXdest=192}	{253=A/P:27:243:EXsrc=312:EXdest=192}	{253=A/P:27:243:EXsrc=312:EXdest=192}	{253=A/P:27:243:EXsrc=312:EXdest=192}	{253=A/P:27:243:EXsrc=312:EXdest=192}	{253=A/P:27:243:EXsrc=312:EXdest=192}	{253=A/P:27:243:EXsrc=312:EXdest=192}	{253=A/P:27:243:EXsrc=312:EXdest=192}	{253=A/P:27:243:EXsrc=312:EXdest=192}	{253=A/P:27:243:EXsrc=312:EXdest=192}	{253=A/P:27:243:EXsrc=312:EXdest=192}	{253=A/P:27:243:EXsrc=312:EXdest=192}	{253=A/P:27:243:EXsrc=312:EXdest=192}	{253=A/P:27:243:EXsrc=312:EXdest=192}	{253=A/P:27:243:EXsrc=312:EXdest=192}	{253=A/P:27:243:EXsrc=312:EXdest=192}	{253=A/P:27:243:EXsrc=312:EXdest=192}	{253=A/P:27:243:EXsrc=312:EXdest=192}	{253=A/P:27:243:EXsrc=312:EXdest=192}	{253=A/P:27:243:EXsrc=312:EXdest=192}	{253=A/P:27:243:EXsrc=312:EXdest=192}
Rv0906	WP_011892647.1	hypothetical protein	-	[228]	{228=T/V:69:362:EXsrc=287:EXdest=305}	{228=T/V:69:362:EXsrc=287:EXdest=305}	{228=T/M:81:152:EXsrc=287:EXdest=314}	{228=T/V:69:362:EXsrc=287:EXdest=305}	{228=T/V:69:362:EXsrc=287:EXdest=305}	{228=T/V:69:362:EXsrc=287:EXdest=305}	{228=T/V:69:362:EXsrc=287:EXdest=305}	{228=T/V:69:362:EXsrc=287:EXdest=305}	{228=T/M:81:152:EXsrc=287:EXdest=314}	{228=T/V:69:362:EXsrc=287:EXdest=305}	{228=T/M:81:152:EXsrc=287:EXdest=314}	{228=T/M:81:152:EXsrc=287:EXdest=314}	{228=T/M:81:152:EXsrc=287:EXdest=314}	{228=T/V:69:362:EXsrc=287:EXdest=305}	{228=T/V:69:362:EXsrc=287:EXdest=305}	{228=T/V:69:362:EXsrc=287:EXdest=305}	{228=T/V:69:362:EXsrc=287:EXdest=305}	{228=T/M:81:152:EXsrc=287:EXdest=314}	{228=T/V:69:362:EXsrc=287:EXdest=305}	{228=T/V:69:362:EXsrc=287:EXdest=305}	{228=T/M:81:152:EXsrc=287:EXdest=314}	{228=T/L:92:271:EXsrc=287:EXdest=307}	{228=T/L:92:271:EXsrc=287:EXdest=307}	{228=T/V:69:362:EXsrc=287:EXdest=305}	{228=T/M:81:152:EXsrc=287:EXdest=314}
Rv1229c	WP_013471133.1	ATP-binding protein	-	[345]	{345=A/I:94:245:EXsrc=312:EXdest=293}	{345=A/V:64:319:EXsrc=312:EXdest=305}	{345=A/V:64:319:EXsrc=312:EXdest=305}	{345=A/I:94:245:EXsrc=312:EXdest=293}	{345=A/I:94:245:EXsrc=312:EXdest=293}	{345=A/I:94:245:EXsrc=312:EXdest=293}	{345=A/V:64:319:EXsrc=312:EXdest=305}	{345=A/V:64:319:EXsrc=312:EXdest=305}	{345=A/V:64:319:EXsrc=312:EXdest=305}	{345=A/V:64:319:EXsrc=312:EXdest=305}	{345=A/V:64:319:EXsrc=312:EXdest=305}	{345=A/V:64:319:EXsrc=312:EXdest=305}	{345=A/V:64:319:EXsrc=312:EXdest=305}	{345=A/V:64:319:EXsrc=312:EXdest=305}	{345=A/I:94:245:EXsrc=312:EXdest=293}	{345=A/I:94:245:EXsrc=312:EXdest=293}	{345=A/I:94:245:EXsrc=312:EXdest=293}	{345=A/V:64:319:EXsrc=312:EXdest=305}	{345=A/V:64:319:EXsrc=312:EXdest=305}	{345=A/I:94:245:EXsrc=312:EXdest=293}	{345=A/V:64:319:EXsrc=312:EXdest=305}	{345=A/V:64:319:EXsrc=312:EXdest=305}	{345=A/V:64:319:EXsrc=312:EXdest=305}	{345=A/I:94:245:EXsrc=312:EXdest=293}	{345=A/V:64:319:EXsrc=312:EXdest=305}
Rv0908	WP_011892649.1	magnesium-transporting ATPase	-	[335, 612]	{612=G/C:159:267:EXsrc=228:EXdest=315, 335=D/A:126:293:EXsrc=258:EXdest=411}	{612=G/C:159:267:EXsrc=228:EXdest=315, 335=D/A:126:293:EXsrc=258:EXdest=411}	{612=G/C:159:267:EXsrc=228:EXdest=315, 335=D/A:126:293:EXsrc=258:EXdest=411}	{612=G/C:159:267:EXsrc=228:EXdest=315, 335=D/A:126:293:EXsrc=258:EXdest=411}	{612=G/C:159:267:EXsrc=228:EXdest=315, 335=D/A:126:293:EXsrc=258:EXdest=411}	{612=G/C:159:267:EXsrc=228:EXdest=315, 335=D/A:126:293:EXsrc=258:EXdest=411}	{612=G/C:159:267:EXsrc=228:EXdest=315, 335=D/A:126:293:EXsrc=258:EXdest=411}	{612=G/C:159:267:EXsrc=228:EXdest=315, 335=D/A:126:293:EXsrc=258:EXdest=411}	{612=G/C:159:267:EXsrc=228:EXdest=315, 335=D/A:126:293:EXsrc=258:EXdest=411}	{612=G/C:159:267:EXsrc=228:EXdest=315, 335=D/A:126:293:EXsrc=258:EXdest=411}	{612=G/C:159:267:EXsrc=228:EXdest=315, 335=D/A:126:293:EXsrc=258:EXdest=411}	{612=G/C:159:267:EXsrc=228:EXdest=315, 335=D/A:126:293:EXsrc=258:EXdest=411}	{612=G/C:159:267:EXsrc=228:EXdest=315, 335=D/A:126:293:EXsrc=258:EXdest=411}	{612=G/C:159:267:EXsrc=228:EXdest=315, 335=D/A:126:293:EXsrc=258:EXdest=411}	{612=G/C:159:267:EXsrc=228:EXdest=315, 335=D/A:126:293:EXsrc=258:EXdest=411}	{612=G/C:159:267:EXsrc=228:EXdest=315, 335=D/A:126:293:EXsrc=258:EXdest=411}	{612=G/C:159:267:EXsrc=228:EXdest=315, 335=D/A:126:293:EXsrc=258:EXdest=411}	{612=G/C:159:267:EXsrc=228:EXdest=315, 335=D/A:126:293:EXsrc=258:EXdest=411}	{612=G/C:159:267:EXsrc=228:EXdest=315, 335=D/A:126:293:EXsrc=258:EXdest=411}	{612=G/C:159:267:EXsrc=228:EXdest=315, 335=D/A:126:293:EXsrc=258:EXdest=411}	{612=G/C:159:267:EXsrc=228:EXdest=315, 335=D/A:126:293:EXsrc=258:EXdest=411}	{612=G/C:159:267:EXsrc=228:EXdest=315, 335=D/A:126:293:EXsrc=258:EXdest=411}	{612=G/C:159:267:EXsrc=228:EXdest=315, 335=D/A:126:293:EXsrc=258:EXdest=411}	{612=G/C:159:267:EXsrc=228:EXdest=315, 335=D/A:126:293:EXsrc=258:EXdest=411}	{612=G/C:159:267:EXsrc=228:EXdest=315, 335=D/A:126:293:EXsrc=258:EXdest=411}
Rv1750c	WP_041788477.1	acyl-CoA synthetase	-	[304]	{304=T/I:89:198:EXsrc=287:EXdest=293}	{304=T/V:69:362:EXsrc=287:EXdest=305}	{304=T/I:89:198:EXsrc=287:EXdest=293}	{304=T/I:89:198:EXsrc=287:EXdest=293}	{304=T/I:89:198:EXsrc=287:EXdest=293}	{304=T/I:89:198:EXsrc=287:EXdest=293}	{304=T/I:89:198:EXsrc=287:EXdest=293}	{304=T/I:89:198:EXsrc=287:EXdest=293}	{304=T/A:58:402:EXsrc=287:EXdest=411}	{304=T/I:89:198:EXsrc=287:EXdest=293}	{304=T/I:89:198:EXsrc=287:EXdest=293}	{304=T/I:89:198:EXsrc=287:EXdest=293}	{304=T/I:89:198:EXsrc=287:EXdest=293}	{304=T/I:89:198:EXsrc=287:EXdest=293}	{304=T/I:89:198:EXsrc=287:EXdest=293}	{304=T/I:89:198:EXsrc=287:EXdest=293}	{304=T/I:89:198:EXsrc=287:EXdest=293}	{304=T/M:81:152:EXsrc=287:EXdest=314}	{304=T/I:89:198:EXsrc=287:EXdest=293}	{304=T/I:89:198:EXsrc=287:EXdest=293}	{304=T/I:89:198:EXsrc=287:EXdest=293}	{304=T/I:89:198:EXsrc=287:EXdest=293}	{304=T/I:89:198:EXsrc=287:EXdest=293}	{304=T/I:89:198:EXsrc=287:EXdest=293}	{304=T/I:89:198:EXsrc=287:EXdest=293}
Rv2090	WP_013471510.1	5'-3' exonuclease	-	[301]	{301=V/T:69:398:EXsrc=277:EXdest=293}	{301=V/T:69:398:EXsrc=277:EXdest=293}	{301=V/T:69:398:EXsrc=277:EXdest=293}	{301=V/T:69:398:EXsrc=277:EXdest=293}	{301=V/T:69:398:EXsrc=277:EXdest=293}	{301=V/T:69:398:EXsrc=277:EXdest=293}	{301=V/T:69:398:EXsrc=277:EXdest=293}	{301=V/T:69:398:EXsrc=277:EXdest=293}	{301=V/T:69:398:EXsrc=277:EXdest=293}	{301=V/T:69:398:EXsrc=277:EXdest=293}	{301=V/T:69:398:EXsrc=277:EXdest=293}	{301=V/T:69:398:EXsrc=277:EXdest=293}	{301=V/T:69:398:EXsrc=277:EXdest=293}	{301=V/T:69:398:EXsrc=277:EXdest=293}	{301=V/T:69:398:EXsrc=277:EXdest=293}	{301=V/T:69:398:EXsrc=277:EXdest=293}	{301=V/T:69:398:EXsrc=277:EXdest=293}	{301=V/T:69:398:EXsrc=277:EXdest=293}	{301=V/T:69:398:EXsrc=277:EXdest=293}	{301=V/T:69:398:EXsrc=277:EXdest=293}	{301=V/T:69:398:EXsrc=277:EXdest=293}	{301=V/T:69:398:EXsrc=277:EXdest=293}	{301=V/T:69:398:EXsrc=277:EXdest=293}	{301=V/T:69:398:EXsrc=277:EXdest=293}	{301=V/T:69:398:EXsrc=277:EXdest=293}
Rv3058c	WP_013472215.1	TetR/AcrR family transcriptional regulator	-	[139]	{139=D/R:96:252:EXsrc=258:EXdest=255}	{139=D/Q:61:263:EXsrc=258:EXdest=305}	{139=D/Q:61:263:EXsrc=258:EXdest=305}	{139=D/R:96:252:EXsrc=258:EXdest=255}	{139=D/R:96:252:EXsrc=258:EXdest=255}	{139=D/R:96:252:EXsrc=258:EXdest=255}	{139=D/Q:61:263:EXsrc=258:EXdest=305}	{139=D/Q:61:263:EXsrc=258:EXdest=305}	{139=D/R:96:252:EXsrc=258:EXdest=255}	{139=D/Q:61:263:EXsrc=258:EXdest=305}	{139=D/Q:61:263:EXsrc=258:EXdest=305}	{139=D/Q:61:263:EXsrc=258:EXdest=305}	{139=D/Q:61:263:EXsrc=258:EXdest=305}	{139=D/Q:61:263:EXsrc=258:EXdest=305}	{139=D/R:96:252:EXsrc=258:EXdest=255}	{139=D/R:96:252:EXsrc=258:EXdest=255}	{139=D/R:96:252:EXsrc=258:EXdest=255}	{139=D/R:96:252:EXsrc=258:EXdest=255}	{139=D/Q:61:263:EXsrc=258:EXdest=305}	{139=D/R:96:252:EXsrc=258:EXdest=255}	{139=D/Q:61:263:EXsrc=258:EXdest=305}	{139=D/Q:61:263:EXsrc=258:EXdest=305}	{139=D/Q:61:263:EXsrc=258:EXdest=305}	{139=D/R:96:252:EXsrc=258:EXdest=255}	{139=D/Q:61:263:EXsrc=258:EXdest=305}
Rv3494c	WP_013470771.1	MCE family protein	-	[169, 216]	{216=D/G:94:264:EXsrc=258:EXdest=321, 169=F/T:103:257:EXsrc=193:EXdest=293}	{216=D/A:126:293:EXsrc=258:EXdest=411, 169=F/A:113:236:EXsrc=193:EXdest=411}	{216=D/G:94:264:EXsrc=258:EXdest=321, 169=F/T:103:257:EXsrc=193:EXdest=293}	{216=D/G:94:264:EXsrc=258:EXdest=321, 169=F/T:103:257:EXsrc=193:EXdest=293}	{216=D/G:94:264:EXsrc=258:EXdest=321, 169=F/T:103:257:EXsrc=193:EXdest=293}	{216=D/G:94:264:EXsrc=258:EXdest=321, 169=F/T:103:257:EXsrc=193:EXdest=293}	{216=D/G:94:264:EXsrc=258:EXdest=321, 169=F/A:113:236:EXsrc=193:EXdest=411}	{216=D/G:94:264:EXsrc=258:EXdest=321, 169=F/A:113:236:EXsrc=193:EXdest=411}	{216=D/A:126:293:EXsrc=258:EXdest=411, 169=F/A:113:236:EXsrc=193:EXdest=411}	{216=D/G:94:264:EXsrc=258:EXdest=321, 169=F/A:113:236:EXsrc=193:EXdest=411}	{216=D/A:126:293:EXsrc=258:EXdest=411, 169=F/T:103:257:EXsrc=193:EXdest=293}	{216=D/G:94:264:EXsrc=258:EXdest=321, 169=F/T:103:257:EXsrc=193:EXdest=293}	{216=D/G:94:264:EXsrc=258:EXdest=321, 169=F/T:103:257:EXsrc=193:EXdest=293}	{216=D/G:94:264:EXsrc=258:EXdest=321, 169=F/A:113:236:EXsrc=193:EXdest=411}	{216=D/G:94:264:EXsrc=258:EXdest=321, 169=F/T:103:257:EXsrc=193:EXdest=293}	{216=D/G:94:264:EXsrc=258:EXdest=321, 169=F/T:103:257:EXsrc=193:EXdest=293}	{216=D/G:94:264:EXsrc=258:EXdest=321, 169=F/T:103:257:EXsrc=193:EXdest=293}	{216=D/A:126:293:EXsrc=258:EXdest=411, 169=F/T:103:257:EXsrc=193:EXdest=293}	{216=D/G:94:264:EXsrc=258:EXdest=321, 169=F/A:113:236:EXsrc=193:EXdest=411}	{216=D/G:94:264:EXsrc=258:EXdest=321, 169=F/T:103:257:EXsrc=193:EXdest=293}	{216=D/G:94:264:EXsrc=258:EXdest=321, 169=F/T:103:257:EXsrc=193:EXdest=293}	{216=D/A:126:293:EXsrc=258:EXdest=411, 169=F/A:113:236:EXsrc=193:EXdest=411}	{216=D/A:126:293:EXsrc=258:EXdest=411, 169=F/A:113:236:EXsrc=193:EXdest=411}	{216=D/G:94:264:EXsrc=258:EXdest=321, 169=F/T:103:257:EXsrc=193:EXdest=293}	{216=D/G:94:264:EXsrc=258:EXdest=321, 169=F/T:103:257:EXsrc=193:EXdest=293}
Rv3252c	WP_041788755.1	alkane 1-monooxygenase	-	[219]	{219=W/V:88:110:EXsrc=142:EXdest=305}	{219=W/L:61:177:EXsrc=142:EXdest=307}	{219=W/V:88:110:EXsrc=142:EXdest=305}	{219=W/V:88:110:EXsrc=142:EXdest=305}	{219=W/V:88:110:EXsrc=142:EXdest=305}	{219=W/V:88:110:EXsrc=142:EXdest=305}	{219=W/L:61:177:EXsrc=142:EXdest=307}	{219=W/L:61:177:EXsrc=142:EXdest=307}	{219=W/V:88:110:EXsrc=142:EXdest=305}	{219=W/L:61:177:EXsrc=142:EXdest=307}	{219=W/I:61:NR:EXsrc=142:EXdest=293}	{219=W/I:61:NR:EXsrc=142:EXdest=293}	{219=W/I:61:NR:EXsrc=142:EXdest=293}	{219=W/L:61:177:EXsrc=142:EXdest=307}	{219=W/V:88:110:EXsrc=142:EXdest=305}	{219=W/V:88:110:EXsrc=142:EXdest=305}	{219=W/V:88:110:EXsrc=142:EXdest=305}	{219=W/V:88:110:EXsrc=142:EXdest=305}	{219=W/L:61:177:EXsrc=142:EXdest=307}	{219=W/V:88:110:EXsrc=142:EXdest=305}	{219=W/I:61:NR:EXsrc=142:EXdest=293}	{219=W/L:61:177:EXsrc=142:EXdest=307}	{219=W/L:61:177:EXsrc=142:EXdest=307}	{219=W/V:88:110:EXsrc=142:EXdest=305}	{219=W/I:61:NR:EXsrc=142:EXdest=293}
Rv2426c	WP_011893525.1	MoxR family ATPase	-	[203]	{203=D/T:85:245:EXsrc=258:EXdest=293}	{203=D/S:65:275:EXsrc=258:EXdest=311}	{203=D/T:85:245:EXsrc=258:EXdest=293}	{203=D/T:85:245:EXsrc=258:EXdest=293}	{203=D/T:85:245:EXsrc=258:EXdest=293}	{203=D/T:85:245:EXsrc=258:EXdest=293}	{203=D/S:65:275:EXsrc=258:EXdest=311}	{203=D/S:65:275:EXsrc=258:EXdest=311}	{203=D/S:65:275:EXsrc=258:EXdest=311}	{203=D/S:65:275:EXsrc=258:EXdest=311}	{203=D/S:65:275:EXsrc=258:EXdest=311}	{203=D/T:85:245:EXsrc=258:EXdest=293}	{203=D/T:85:245:EXsrc=258:EXdest=293}	{203=D/S:65:275:EXsrc=258:EXdest=311}	{203=D/T:85:245:EXsrc=258:EXdest=293}	{203=D/T:85:245:EXsrc=258:EXdest=293}	{203=D/T:85:245:EXsrc=258:EXdest=293}	{203=D/T:85:245:EXsrc=258:EXdest=293}	{203=D/S:65:275:EXsrc=258:EXdest=311}	{203=D/T:85:245:EXsrc=258:EXdest=293}	{203=D/T:85:245:EXsrc=258:EXdest=293}	{203=D/S:65:275:EXsrc=258:EXdest=311}	{203=D/T:85:245:EXsrc=258:EXdest=293}	{203=D/T:85:245:EXsrc=258:EXdest=293}	{203=D/T:85:245:EXsrc=258:EXdest=293}
Rv2850c	WP_013472061.1	VWA domain-containing protein	-	[557]	{557=G/A:60:369:EXsrc=228:EXdest=411}	{557=G/A:60:369:EXsrc=228:EXdest=411}	{557=G/A:60:369:EXsrc=228:EXdest=411}	{557=G/A:60:369:EXsrc=228:EXdest=411}	{557=G/A:60:369:EXsrc=228:EXdest=411}	{557=G/A:60:369:EXsrc=228:EXdest=411}	{557=G/A:60:369:EXsrc=228:EXdest=411}	{557=G/A:60:369:EXsrc=228:EXdest=411}	{557=G/A:60:369:EXsrc=228:EXdest=411}	{557=G/A:60:369:EXsrc=228:EXdest=411}	{557=G/S:56:304:EXsrc=228:EXdest=311}	{557=G/A:60:369:EXsrc=228:EXdest=411}	{557=G/A:60:369:EXsrc=228:EXdest=411}	{557=G/A:60:369:EXsrc=228:EXdest=411}	{557=G/A:60:369:EXsrc=228:EXdest=411}	{557=G/A:60:369:EXsrc=228:EXdest=411}	{557=G/A:60:369:EXsrc=228:EXdest=411}	{557=G/A:60:369:EXsrc=228:EXdest=411}	{557=G/A:60:369:EXsrc=228:EXdest=411}	{557=G/A:60:369:EXsrc=228:EXdest=411}	{557=G/A:60:369:EXsrc=228:EXdest=411}	{557=G/A:60:369:EXsrc=228:EXdest=411}	{557=G/A:60:369:EXsrc=228:EXdest=411}	{557=G/A:60:369:EXsrc=228:EXdest=411}	{557=G/A:60:369:EXsrc=228:EXdest=411}
Rv0017c	WP_011891714.1	FtsW/RodA/SpoVE family cell cycle protein	-	[5, 336]	{336=G/D:94:188:EXsrc=228:EXdest=225, 5=P/L:98:258:EXsrc=335:EXdest=307}	{336=G/D:94:188:EXsrc=228:EXdest=225, 5=P/L:98:258:EXsrc=335:EXdest=307}	{336=G/D:94:188:EXsrc=228:EXdest=225, 5=P/L:98:258:EXsrc=335:EXdest=307}	{336=G/D:94:188:EXsrc=228:EXdest=225, 5=P/L:98:258:EXsrc=335:EXdest=307}	{336=G/D:94:188:EXsrc=228:EXdest=225, 5=P/L:98:258:EXsrc=335:EXdest=307}	{336=G/D:94:188:EXsrc=228:EXdest=225, 5=P/L:98:258:EXsrc=335:EXdest=307}	{336=G/D:94:188:EXsrc=228:EXdest=225, 5=P/L:98:258:EXsrc=335:EXdest=307}	{336=G/D:94:188:EXsrc=228:EXdest=225, 5=P/L:98:258:EXsrc=335:EXdest=307}	{336=G/D:94:188:EXsrc=228:EXdest=225, 5=P/L:98:258:EXsrc=335:EXdest=307}	{336=G/D:94:188:EXsrc=228:EXdest=225, 5=P/L:98:258:EXsrc=335:EXdest=307}	{336=G/D:94:188:EXsrc=228:EXdest=225, 5=P/L:98:258:EXsrc=335:EXdest=307}	{336=G/D:94:188:EXsrc=228:EXdest=225, 5=P/L:98:258:EXsrc=335:EXdest=307}	{336=G/D:94:188:EXsrc=228:EXdest=225, 5=P/L:98:258:EXsrc=335:EXdest=307}	{336=G/D:94:188:EXsrc=228:EXdest=225, 5=P/L:98:258:EXsrc=335:EXdest=307}	{336=G/D:94:188:EXsrc=228:EXdest=225, 5=P/L:98:258:EXsrc=335:EXdest=307}	{336=G/D:94:188:EXsrc=228:EXdest=225, 5=P/L:98:258:EXsrc=335:EXdest=307}	{336=G/D:94:188:EXsrc=228:EXdest=225, 5=P/L:98:258:EXsrc=335:EXdest=307}	{336=G/D:94:188:EXsrc=228:EXdest=225, 5=P/L:98:258:EXsrc=335:EXdest=307}	{336=G/D:94:188:EXsrc=228:EXdest=225, 5=P/L:98:258:EXsrc=335:EXdest=307}	{336=G/D:94:188:EXsrc=228:EXdest=225, 5=P/L:98:258:EXsrc=335:EXdest=307}	{336=G/D:94:188:EXsrc=228:EXdest=225, 5=P/L:98:258:EXsrc=335:EXdest=307}	{336=G/D:94:188:EXsrc=228:EXdest=225, 5=P/I:95:204:EXsrc=335:EXdest=293}	{336=G/D:94:188:EXsrc=228:EXdest=225, 5=P/V:68:421:EXsrc=335:EXdest=305}	{336=G/D:94:188:EXsrc=228:EXdest=225, 5=P/L:98:258:EXsrc=335:EXdest=307}	{336=G/D:94:188:EXsrc=228:EXdest=225, 5=P/L:98:258:EXsrc=335:EXdest=307}
Rv0912	WP_011892695.1	hypothetical protein	-	[33]	{33=R/G:125:251:EXsrc=259:EXdest=321}	{33=R/W:101:63:EXsrc=259:EXdest=172}	{33=R/W:101:63:EXsrc=259:EXdest=172}	{33=R/G:125:251:EXsrc=259:EXdest=321}	{33=R/W:101:63:EXsrc=259:EXdest=172}	{33=R/G:125:251:EXsrc=259:EXdest=321}	{33=R/W:101:63:EXsrc=259:EXdest=172}	{33=R/W:101:63:EXsrc=259:EXdest=172}	{33=R/D:96:124:EXsrc=259:EXdest=225}	{33=R/W:101:63:EXsrc=259:EXdest=172}	{33=R/W:101:63:EXsrc=259:EXdest=172}	{33=R/W:101:63:EXsrc=259:EXdest=172}	{33=R/W:101:63:EXsrc=259:EXdest=172}	{33=R/W:101:63:EXsrc=259:EXdest=172}	{33=R/G:125:251:EXsrc=259:EXdest=321}	{33=R/G:125:251:EXsrc=259:EXdest=321}	{33=R/G:125:251:EXsrc=259:EXdest=321}	{33=R/W:101:63:EXsrc=259:EXdest=172}	{33=R/W:101:63:EXsrc=259:EXdest=172}	{33=R/G:125:251:EXsrc=259:EXdest=321}	{33=R/W:101:63:EXsrc=259:EXdest=172}	{33=R/G:125:251:EXsrc=259:EXdest=321}	{33=R/W:101:63:EXsrc=259:EXdest=172}	{33=R/G:125:251:EXsrc=259:EXdest=321}	{33=R/W:101:63:EXsrc=259:EXdest=172}
Rv2559c	WP_013471875.1	replication-associated recombination protein A	-	[60]	{60=A/V:64:319:EXsrc=312:EXdest=305}	{60=A/V:64:319:EXsrc=312:EXdest=305}	{60=A/V:64:319:EXsrc=312:EXdest=305}	{60=A/V:64:319:EXsrc=312:EXdest=305}	{60=A/V:64:319:EXsrc=312:EXdest=305}	{60=A/V:64:319:EXsrc=312:EXdest=305}	{60=A/V:64:319:EXsrc=312:EXdest=305}	{60=A/V:64:319:EXsrc=312:EXdest=305}	{60=A/V:64:319:EXsrc=312:EXdest=305}	{60=A/V:64:319:EXsrc=312:EXdest=305}	{60=A/V:64:319:EXsrc=312:EXdest=305}	{60=A/V:64:319:EXsrc=312:EXdest=305}	{60=A/V:64:319:EXsrc=312:EXdest=305}	{60=A/V:64:319:EXsrc=312:EXdest=305}	{60=A/V:64:319:EXsrc=312:EXdest=305}	{60=A/V:64:319:EXsrc=312:EXdest=305}	{60=A/V:64:319:EXsrc=312:EXdest=305}	{60=A/V:64:319:EXsrc=312:EXdest=305}	{60=A/V:64:319:EXsrc=312:EXdest=305}	{60=A/V:64:319:EXsrc=312:EXdest=305}	{60=A/V:64:319:EXsrc=312:EXdest=305}	{60=A/V:64:319:EXsrc=312:EXdest=305}	{60=A/V:64:319:EXsrc=312:EXdest=305}	{60=A/V:64:319:EXsrc=312:EXdest=305}	{60=A/V:64:319:EXsrc=312:EXdest=305}
Rv0236A	WP_011891418.1	DUF2613 domain-containing protein	-	[4]	{4=F/I:21:181:EXsrc=193:EXdest=293}	{4=F/I:21:181:EXsrc=193:EXdest=293}	{4=F/I:21:181:EXsrc=193:EXdest=293}	{4=F/I:21:181:EXsrc=193:EXdest=293}	{4=F/I:21:181:EXsrc=193:EXdest=293}	{4=F/I:21:181:EXsrc=193:EXdest=293}	{4=F/I:21:181:EXsrc=193:EXdest=293}	{4=F/I:21:181:EXsrc=193:EXdest=293}	{4=F/I:21:181:EXsrc=193:EXdest=293}	{4=F/I:21:181:EXsrc=193:EXdest=293}	{4=F/I:21:181:EXsrc=193:EXdest=293}	{4=F/I:21:181:EXsrc=193:EXdest=293}	{4=F/I:21:181:EXsrc=193:EXdest=293}	{4=F/I:21:181:EXsrc=193:EXdest=293}	{4=F/I:21:181:EXsrc=193:EXdest=293}	{4=F/I:21:181:EXsrc=193:EXdest=293}	{4=F/I:21:181:EXsrc=193:EXdest=293}	{4=F/I:21:181:EXsrc=193:EXdest=293}	{4=F/I:21:181:EXsrc=193:EXdest=293}	{4=F/I:21:181:EXsrc=193:EXdest=293}	{4=F/I:21:181:EXsrc=193:EXdest=293}	{4=F/I:21:181:EXsrc=193:EXdest=293}	{4=F/I:21:181:EXsrc=193:EXdest=293}	{4=F/I:21:181:EXsrc=193:EXdest=293}	{4=F/I:21:181:EXsrc=193:EXdest=293}
Rv1410c	WP_013471852.1	MFS transporter	-	[56, 182]	{182=A/T:58:312:EXsrc=312:EXdest=293, 56=P/W:147:305:EXsrc=335:EXdest=172}	{182=A/T:58:312:EXsrc=312:EXdest=293, 56=P/W:147:305:EXsrc=335:EXdest=172}	{182=A/T:58:312:EXsrc=312:EXdest=293, 56=P/W:147:305:EXsrc=335:EXdest=172}	{182=A/T:58:312:EXsrc=312:EXdest=293, 56=P/W:147:305:EXsrc=335:EXdest=172}	{182=A/T:58:312:EXsrc=312:EXdest=293, 56=P/W:147:305:EXsrc=335:EXdest=172}	{182=A/T:58:312:EXsrc=312:EXdest=293, 56=P/W:147:305:EXsrc=335:EXdest=172}	{182=A/T:58:312:EXsrc=312:EXdest=293, 56=P/W:147:305:EXsrc=335:EXdest=172}	{182=A/T:58:312:EXsrc=312:EXdest=293, 56=P/W:147:305:EXsrc=335:EXdest=172}	{182=A/T:58:312:EXsrc=312:EXdest=293, 56=P/W:147:305:EXsrc=335:EXdest=172}	{182=A/T:58:312:EXsrc=312:EXdest=293, 56=P/W:147:305:EXsrc=335:EXdest=172}	{182=A/T:58:312:EXsrc=312:EXdest=293, 56=P/W:147:305:EXsrc=335:EXdest=172}	{182=A/T:58:312:EXsrc=312:EXdest=293, 56=P/W:147:305:EXsrc=335:EXdest=172}	{182=A/T:58:312:EXsrc=312:EXdest=293, 56=P/W:147:305:EXsrc=335:EXdest=172}	{182=A/T:58:312:EXsrc=312:EXdest=293, 56=P/W:147:305:EXsrc=335:EXdest=172}	{182=A/T:58:312:EXsrc=312:EXdest=293, 56=P/W:147:305:EXsrc=335:EXdest=172}	{182=A/T:58:312:EXsrc=312:EXdest=293, 56=P/W:147:305:EXsrc=335:EXdest=172}	{182=A/T:58:312:EXsrc=312:EXdest=293, 56=P/W:147:305:EXsrc=335:EXdest=172}	{182=A/T:58:312:EXsrc=312:EXdest=293, 56=P/W:147:305:EXsrc=335:EXdest=172}	{182=A/T:58:312:EXsrc=312:EXdest=293, 56=P/W:147:305:EXsrc=335:EXdest=172}	{182=A/T:58:312:EXsrc=312:EXdest=293, 56=P/W:147:305:EXsrc=335:EXdest=172}	{182=A/T:58:312:EXsrc=312:EXdest=293, 56=P/W:147:305:EXsrc=335:EXdest=172}	{182=A/T:58:312:EXsrc=312:EXdest=293, 56=P/W:147:305:EXsrc=335:EXdest=172}	{182=A/T:58:312:EXsrc=312:EXdest=293, 56=P/W:147:305:EXsrc=335:EXdest=172}	{182=A/T:58:312:EXsrc=312:EXdest=293, 56=P/W:147:305:EXsrc=335:EXdest=172}	{182=A/T:58:312:EXsrc=312:EXdest=293, 56=P/W:147:305:EXsrc=335:EXdest=172}
Rv1446c	WP_011894550.1	glucose-6-phosphate dehydrogenase assembly protein OpcA	opcA	[61, 117]	{117=T/I:89:198:EXsrc=287:EXdest=293, 61=C/S:112:258:EXsrc=280:EXdest=311}	{117=T/I:89:198:EXsrc=287:EXdest=293, 61=C/S:112:258:EXsrc=280:EXdest=311}	{117=T/I:89:198:EXsrc=287:EXdest=293, 61=C/S:112:258:EXsrc=280:EXdest=311}	{117=T/I:89:198:EXsrc=287:EXdest=293, 61=C/S:112:258:EXsrc=280:EXdest=311}	{117=T/I:89:198:EXsrc=287:EXdest=293, 61=C/S:112:258:EXsrc=280:EXdest=311}	{117=T/I:89:198:EXsrc=287:EXdest=293, 61=C/S:112:258:EXsrc=280:EXdest=311}	{117=T/I:89:198:EXsrc=287:EXdest=293, 61=C/S:112:258:EXsrc=280:EXdest=311}	{117=T/I:89:198:EXsrc=287:EXdest=293, 61=C/S:112:258:EXsrc=280:EXdest=311}	{117=T/I:89:198:EXsrc=287:EXdest=293, 61=C/S:112:258:EXsrc=280:EXdest=311}	{117=T/I:89:198:EXsrc=287:EXdest=293, 61=C/S:112:258:EXsrc=280:EXdest=311}	{117=T/I:89:198:EXsrc=287:EXdest=293, 61=C/S:112:258:EXsrc=280:EXdest=311}	{117=T/I:89:198:EXsrc=287:EXdest=293, 61=C/S:112:258:EXsrc=280:EXdest=311}	{117=T/I:89:198:EXsrc=287:EXdest=293, 61=C/S:112:258:EXsrc=280:EXdest=311}	{117=T/I:89:198:EXsrc=287:EXdest=293, 61=C/S:112:258:EXsrc=280:EXdest=311}	{117=T/I:89:198:EXsrc=287:EXdest=293, 61=C/S:112:258:EXsrc=280:EXdest=311}	{117=T/I:89:198:EXsrc=287:EXdest=293, 61=C/S:112:258:EXsrc=280:EXdest=311}	{117=T/I:89:198:EXsrc=287:EXdest=293, 61=C/S:112:258:EXsrc=280:EXdest=311}	{117=T/I:89:198:EXsrc=287:EXdest=293, 61=C/S:112:258:EXsrc=280:EXdest=311}	{117=T/I:89:198:EXsrc=287:EXdest=293, 61=C/S:112:258:EXsrc=280:EXdest=311}	{117=T/I:89:198:EXsrc=287:EXdest=293, 61=C/S:112:258:EXsrc=280:EXdest=311}	{117=T/I:89:198:EXsrc=287:EXdest=293, 61=C/S:112:258:EXsrc=280:EXdest=311}	{117=T/I:89:198:EXsrc=287:EXdest=293, 61=C/S:112:258:EXsrc=280:EXdest=311}	{117=T/I:89:198:EXsrc=287:EXdest=293, 61=C/S:112:258:EXsrc=280:EXdest=311}	{117=T/I:89:198:EXsrc=287:EXdest=293, 61=C/S:112:258:EXsrc=280:EXdest=311}	{117=T/I:89:198:EXsrc=287:EXdest=293, 61=C/S:112:258:EXsrc=280:EXdest=311}
Rv3495c	WP_011892457.1	MCE family protein	-	[111]	{111=Q/L:113:391:EXsrc=386:EXdest=307}	{111=Q/M:101:504:EXsrc=386:EXdest=314}	{111=Q/M:101:504:EXsrc=386:EXdest=314}	{111=Q/L:113:391:EXsrc=386:EXdest=307}	{111=Q/L:113:391:EXsrc=386:EXdest=307}	{111=Q/L:113:391:EXsrc=386:EXdest=307}	{111=Q/M:101:504:EXsrc=386:EXdest=314}	{111=Q/M:101:504:EXsrc=386:EXdest=314}	{111=Q/L:113:391:EXsrc=386:EXdest=307}	{111=Q/M:101:504:EXsrc=386:EXdest=314}	{111=Q/M:101:504:EXsrc=386:EXdest=314}	{111=Q/L:113:391:EXsrc=386:EXdest=307}	{111=Q/L:113:391:EXsrc=386:EXdest=307}	{111=Q/M:101:504:EXsrc=386:EXdest=314}	{111=Q/L:113:391:EXsrc=386:EXdest=307}	{111=Q/L:113:391:EXsrc=386:EXdest=307}	{111=Q/L:113:391:EXsrc=386:EXdest=307}	{111=Q/L:113:391:EXsrc=386:EXdest=307}	{111=Q/M:101:504:EXsrc=386:EXdest=314}	{111=Q/L:113:391:EXsrc=386:EXdest=307}	{111=Q/L:113:391:EXsrc=386:EXdest=307}	{111=Q/L:113:391:EXsrc=386:EXdest=307}	{111=Q/L:113:391:EXsrc=386:EXdest=307}	{111=Q/L:113:391:EXsrc=386:EXdest=307}	{111=Q/L:113:391:EXsrc=386:EXdest=307}
Rv3253c	WP_011895557.1	amino acid permease	-	[71, 125, 269]	{71=S/W:177:160:EXsrc=351:EXdest=172, 125=F/L:22:296:EXsrc=193:EXdest=307, 269=T/M:81:152:EXsrc=287:EXdest=314}	{71=S/W:177:160:EXsrc=351:EXdest=172, 125=F/L:22:296:EXsrc=193:EXdest=307, 269=T/M:81:152:EXsrc=287:EXdest=314}	{71=S/W:177:160:EXsrc=351:EXdest=172, 125=F/L:22:296:EXsrc=193:EXdest=307, 269=T/M:81:152:EXsrc=287:EXdest=314}	{71=S/W:177:160:EXsrc=351:EXdest=172, 125=F/L:22:296:EXsrc=193:EXdest=307, 269=T/M:81:152:EXsrc=287:EXdest=314}	{71=S/W:177:160:EXsrc=351:EXdest=172, 125=F/L:22:296:EXsrc=193:EXdest=307, 269=T/M:81:152:EXsrc=287:EXdest=314}	{71=S/W:177:160:EXsrc=351:EXdest=172, 125=F/L:22:296:EXsrc=193:EXdest=307, 269=T/M:81:152:EXsrc=287:EXdest=314}	{71=S/W:177:160:EXsrc=351:EXdest=172, 125=F/L:22:296:EXsrc=193:EXdest=307, 269=T/M:81:152:EXsrc=287:EXdest=314}	{71=S/W:177:160:EXsrc=351:EXdest=172, 125=F/L:22:296:EXsrc=193:EXdest=307, 269=T/M:81:152:EXsrc=287:EXdest=314}	{71=S/W:177:160:EXsrc=351:EXdest=172, 125=F/M:28:255:EXsrc=193:EXdest=314, 269=T/M:81:152:EXsrc=287:EXdest=314}	{71=S/W:177:160:EXsrc=351:EXdest=172, 125=F/L:22:296:EXsrc=193:EXdest=307, 269=T/M:81:152:EXsrc=287:EXdest=314}	{71=S/W:177:160:EXsrc=351:EXdest=172, 125=F/L:22:296:EXsrc=193:EXdest=307, 269=T/M:81:152:EXsrc=287:EXdest=314}	{71=S/W:177:160:EXsrc=351:EXdest=172, 125=F/L:22:296:EXsrc=193:EXdest=307, 269=T/M:81:152:EXsrc=287:EXdest=314}	{71=S/W:177:160:EXsrc=351:EXdest=172, 125=F/L:22:296:EXsrc=193:EXdest=307, 269=T/M:81:152:EXsrc=287:EXdest=314}	{71=S/W:177:160:EXsrc=351:EXdest=172, 125=F/L:22:296:EXsrc=193:EXdest=307, 269=T/M:81:152:EXsrc=287:EXdest=314}	{71=S/W:177:160:EXsrc=351:EXdest=172, 125=F/L:22:296:EXsrc=193:EXdest=307, 269=T/M:81:152:EXsrc=287:EXdest=314}	{71=S/W:177:160:EXsrc=351:EXdest=172, 125=F/L:22:296:EXsrc=193:EXdest=307, 269=T/M:81:152:EXsrc=287:EXdest=314}	{71=S/W:177:160:EXsrc=351:EXdest=172, 125=F/L:22:296:EXsrc=193:EXdest=307, 269=T/M:81:152:EXsrc=287:EXdest=314}	{71=S/W:177:160:EXsrc=351:EXdest=172, 125=F/L:22:296:EXsrc=193:EXdest=307, 269=T/M:81:152:EXsrc=287:EXdest=314}	{71=S/W:177:160:EXsrc=351:EXdest=172, 125=F/L:22:296:EXsrc=193:EXdest=307, 269=T/M:81:152:EXsrc=287:EXdest=314}	{71=S/W:177:160:EXsrc=351:EXdest=172, 125=F/L:22:296:EXsrc=193:EXdest=307, 269=T/M:81:152:EXsrc=287:EXdest=314}	{71=S/W:177:160:EXsrc=351:EXdest=172, 125=F/L:22:296:EXsrc=193:EXdest=307, 269=T/M:81:152:EXsrc=287:EXdest=314}	{71=S/W:177:160:EXsrc=351:EXdest=172, 125=F/L:22:296:EXsrc=193:EXdest=307, 269=T/M:81:152:EXsrc=287:EXdest=314}	{71=S/W:177:160:EXsrc=351:EXdest=172, 125=F/L:22:296:EXsrc=193:EXdest=307, 269=T/M:81:152:EXsrc=287:EXdest=314}	{71=S/W:177:160:EXsrc=351:EXdest=172, 125=F/L:22:296:EXsrc=193:EXdest=307, 269=T/M:81:152:EXsrc=287:EXdest=314}	{71=S/W:177:160:EXsrc=351:EXdest=172, 125=F/L:22:296:EXsrc=193:EXdest=307, 269=T/M:81:152:EXsrc=287:EXdest=314}
Rv3580c	WP_049794318.1	cysteine--tRNA ligase	-	[103]	{103=G/D:94:188:EXsrc=228:EXdest=225}	{103=G/D:94:188:EXsrc=228:EXdest=225}	{103=G/D:94:188:EXsrc=228:EXdest=225}	{103=G/D:94:188:EXsrc=228:EXdest=225}	{103=G/D:94:188:EXsrc=228:EXdest=225}	{103=G/D:94:188:EXsrc=228:EXdest=225}	{103=G/D:94:188:EXsrc=228:EXdest=225}	{103=G/D:94:188:EXsrc=228:EXdest=225}	{103=G/D:94:188:EXsrc=228:EXdest=225}	{103=G/D:94:188:EXsrc=228:EXdest=225}	{103=G/D:94:188:EXsrc=228:EXdest=225}	{103=G/D:94:188:EXsrc=228:EXdest=225}	{103=G/D:94:188:EXsrc=228:EXdest=225}	{103=G/D:94:188:EXsrc=228:EXdest=225}	{103=G/D:94:188:EXsrc=228:EXdest=225}	{103=G/D:94:188:EXsrc=228:EXdest=225}	{103=G/D:94:188:EXsrc=228:EXdest=225}	{103=G/D:94:188:EXsrc=228:EXdest=225}	{103=G/D:94:188:EXsrc=228:EXdest=225}	{103=G/D:94:188:EXsrc=228:EXdest=225}	{103=G/D:94:188:EXsrc=228:EXdest=225}	{103=G/D:94:188:EXsrc=228:EXdest=225}	{103=G/D:94:188:EXsrc=228:EXdest=225}	{103=G/D:94:188:EXsrc=228:EXdest=225}	{103=G/D:94:188:EXsrc=228:EXdest=225}
Rv2413c	WP_011893544.1	hypothetical protein	-	[243]	{243=A/G:60:387:EXsrc=312:EXdest=321}	{243=A/G:60:387:EXsrc=312:EXdest=321}	{243=A/G:60:387:EXsrc=312:EXdest=321}	{243=A/G:60:387:EXsrc=312:EXdest=321}	{243=A/G:60:387:EXsrc=312:EXdest=321}	{243=A/G:60:387:EXsrc=312:EXdest=321}	{243=A/G:60:387:EXsrc=312:EXdest=321}	{243=A/G:60:387:EXsrc=312:EXdest=321}	{243=A/G:60:387:EXsrc=312:EXdest=321}	{243=A/G:60:387:EXsrc=312:EXdest=321}	{243=A/G:60:387:EXsrc=312:EXdest=321}	{243=A/G:60:387:EXsrc=312:EXdest=321}	{243=A/G:60:387:EXsrc=312:EXdest=321}	{243=A/G:60:387:EXsrc=312:EXdest=321}	{243=A/G:60:387:EXsrc=312:EXdest=321}	{243=A/G:60:387:EXsrc=312:EXdest=321}	{243=A/G:60:387:EXsrc=312:EXdest=321}	{243=A/G:60:387:EXsrc=312:EXdest=321}	{243=A/G:60:387:EXsrc=312:EXdest=321}	{243=A/G:60:387:EXsrc=312:EXdest=321}	{243=A/G:60:387:EXsrc=312:EXdest=321}	{243=A/G:60:387:EXsrc=312:EXdest=321}	{243=A/G:60:387:EXsrc=312:EXdest=321}	{243=A/G:60:387:EXsrc=312:EXdest=321}	{243=A/G:60:387:EXsrc=312:EXdest=321}
Rv2764c	WP_013472034.1	thymidylate synthase	-	[35, 73]	{35=H/Q:24:301:EXsrc=303:EXdest=305, 73=R/G:125:251:EXsrc=259:EXdest=321}	{35=H/Q:24:301:EXsrc=303:EXdest=305, 73=R/D:96:124:EXsrc=259:EXdest=225}	{35=H/Q:24:301:EXsrc=303:EXdest=305, 73=R/A:112:459:EXsrc=259:EXdest=411}	{35=H/Q:24:301:EXsrc=303:EXdest=305, 73=R/G:125:251:EXsrc=259:EXdest=321}	{35=H/Q:24:301:EXsrc=303:EXdest=305, 73=R/G:125:251:EXsrc=259:EXdest=321}	{35=H/Q:24:301:EXsrc=303:EXdest=305, 73=R/G:125:251:EXsrc=259:EXdest=321}	{35=H/R:29:275:EXsrc=303:EXdest=255, 73=R/G:125:251:EXsrc=259:EXdest=321}	{35=H/Q:24:301:EXsrc=303:EXdest=305, 73=R/A:112:459:EXsrc=259:EXdest=411}	{35=H/Q:24:301:EXsrc=303:EXdest=305, 73=R/A:112:459:EXsrc=259:EXdest=411}	{35=H/R:29:275:EXsrc=303:EXdest=255, 73=R/A:112:459:EXsrc=259:EXdest=411}	{35=H/Q:24:301:EXsrc=303:EXdest=305, 73=R/G:125:251:EXsrc=259:EXdest=321}	{35=H/Q:24:301:EXsrc=303:EXdest=305, 73=R/G:125:251:EXsrc=259:EXdest=321}	{35=H/Q:24:301:EXsrc=303:EXdest=305, 73=R/G:125:251:EXsrc=259:EXdest=321}	{35=H/Q:24:301:EXsrc=303:EXdest=305, 73=R/S:110:270:EXsrc=259:EXdest=311}	{35=H/Q:24:301:EXsrc=303:EXdest=305, 73=R/G:125:251:EXsrc=259:EXdest=321}	{35=H/Q:24:301:EXsrc=303:EXdest=305, 73=R/G:125:251:EXsrc=259:EXdest=321}	{35=H/Q:24:301:EXsrc=303:EXdest=305, 73=R/G:125:251:EXsrc=259:EXdest=321}	{35=H/R:29:275:EXsrc=303:EXdest=255, 73=R/S:110:270:EXsrc=259:EXdest=311}	{35=H/R:29:275:EXsrc=303:EXdest=255, 73=R/A:112:459:EXsrc=259:EXdest=411}	{35=H/Q:24:301:EXsrc=303:EXdest=305, 73=R/G:125:251:EXsrc=259:EXdest=321}	{35=H/Q:24:301:EXsrc=303:EXdest=305, 73=R/G:125:251:EXsrc=259:EXdest=321}	{35=H/Q:24:301:EXsrc=303:EXdest=305, 73=R/A:112:459:EXsrc=259:EXdest=411}	{35=H/Q:24:301:EXsrc=303:EXdest=305, 73=R/G:125:251:EXsrc=259:EXdest=321}	{35=H/Q:24:301:EXsrc=303:EXdest=305, 73=R/G:125:251:EXsrc=259:EXdest=321}	{35=H/Q:24:301:EXsrc=303:EXdest=305, 73=R/G:125:251:EXsrc=259:EXdest=321}
Rv2970c	WP_013472145.1	alpha/beta hydrolase	-	[309]	{309=T/V:69:362:EXsrc=287:EXdest=305}	{309=T/V:69:362:EXsrc=287:EXdest=305}	{309=T/V:69:362:EXsrc=287:EXdest=305}	{309=T/V:69:362:EXsrc=287:EXdest=305}	{309=T/V:69:362:EXsrc=287:EXdest=305}	{309=T/V:69:362:EXsrc=287:EXdest=305}	{309=T/V:69:362:EXsrc=287:EXdest=305}	{309=T/V:69:362:EXsrc=287:EXdest=305}	{309=T/V:69:362:EXsrc=287:EXdest=305}	{309=T/V:69:362:EXsrc=287:EXdest=305}	{309=T/V:69:362:EXsrc=287:EXdest=305}	{309=T/V:69:362:EXsrc=287:EXdest=305}	{309=T/V:69:362:EXsrc=287:EXdest=305}	{309=T/V:69:362:EXsrc=287:EXdest=305}	{309=T/V:69:362:EXsrc=287:EXdest=305}	{309=T/V:69:362:EXsrc=287:EXdest=305}	{309=T/V:69:362:EXsrc=287:EXdest=305}	{309=T/V:69:362:EXsrc=287:EXdest=305}	{309=T/V:69:362:EXsrc=287:EXdest=305}	{309=T/V:69:362:EXsrc=287:EXdest=305}	{309=T/V:69:362:EXsrc=287:EXdest=305}	{309=T/V:69:362:EXsrc=287:EXdest=305}	{309=T/V:69:362:EXsrc=287:EXdest=305}	{309=T/V:69:362:EXsrc=287:EXdest=305}	{309=T/V:69:362:EXsrc=287:EXdest=305}
Rv0236c	WP_041787541.1	DUF3367 domain-containing protein	-	[186, 246]	{246=G/H:98:235:EXsrc=228:EXdest=290, 186=A/G:60:387:EXsrc=312:EXdest=321}	{246=G/R:125:178:EXsrc=228:EXdest=255, 186=A/G:60:387:EXsrc=312:EXdest=321}	{246=G/R:125:178:EXsrc=228:EXdest=255, 186=A/G:60:387:EXsrc=312:EXdest=321}	{246=G/H:98:235:EXsrc=228:EXdest=290, 186=A/G:60:387:EXsrc=312:EXdest=321}	{246=G/H:98:235:EXsrc=228:EXdest=290, 186=A/G:60:387:EXsrc=312:EXdest=321}	{246=G/H:98:235:EXsrc=228:EXdest=290, 186=A/G:60:387:EXsrc=312:EXdest=321}	{246=G/R:125:178:EXsrc=228:EXdest=255, 186=A/G:60:387:EXsrc=312:EXdest=321}	{246=G/R:125:178:EXsrc=228:EXdest=255, 186=A/G:60:387:EXsrc=312:EXdest=321}	{246=G/R:125:178:EXsrc=228:EXdest=255, 186=A/G:60:387:EXsrc=312:EXdest=321}	{246=G/R:125:178:EXsrc=228:EXdest=255, 186=A/G:60:387:EXsrc=312:EXdest=321}	{246=G/R:125:178:EXsrc=228:EXdest=255, 186=A/G:60:387:EXsrc=312:EXdest=321}	{246=G/R:125:178:EXsrc=228:EXdest=255, 186=A/G:60:387:EXsrc=312:EXdest=321}	{246=G/R:125:178:EXsrc=228:EXdest=255, 186=A/G:60:387:EXsrc=312:EXdest=321}	{246=G/R:125:178:EXsrc=228:EXdest=255, 186=A/G:60:387:EXsrc=312:EXdest=321}	{246=G/H:98:235:EXsrc=228:EXdest=290, 186=A/G:60:387:EXsrc=312:EXdest=321}	{246=G/H:98:235:EXsrc=228:EXdest=290, 186=A/G:60:387:EXsrc=312:EXdest=321}	{246=G/H:98:235:EXsrc=228:EXdest=290, 186=A/G:60:387:EXsrc=312:EXdest=321}	{246=G/R:125:178:EXsrc=228:EXdest=255, 186=A/G:60:387:EXsrc=312:EXdest=321}	{246=G/R:125:178:EXsrc=228:EXdest=255, 186=A/G:60:387:EXsrc=312:EXdest=321}	{246=G/H:98:235:EXsrc=228:EXdest=290, 186=A/G:60:387:EXsrc=312:EXdest=321}	{246=G/R:125:178:EXsrc=228:EXdest=255, 186=A/G:60:387:EXsrc=312:EXdest=321}	{246=G/R:125:178:EXsrc=228:EXdest=255, 186=A/G:60:387:EXsrc=312:EXdest=321}	{246=G/R:125:178:EXsrc=228:EXdest=255, 186=A/G:60:387:EXsrc=312:EXdest=321}	{246=G/H:98:235:EXsrc=228:EXdest=290, 186=A/G:60:387:EXsrc=312:EXdest=321}	{246=G/R:125:178:EXsrc=228:EXdest=255, 186=A/G:60:387:EXsrc=312:EXdest=321}
Rv0018c	WP_013470282.1	serine/threonine-protein phosphatase	-	[213, 260]	{260=P/L:98:258:EXsrc=335:EXdest=307, 213=D/H:81:298:EXsrc=258:EXdest=290}	{260=P/L:98:258:EXsrc=335:EXdest=307, 213=D/Y:160:227:EXsrc=258:EXdest=279}	{260=P/L:98:258:EXsrc=335:EXdest=307, 213=D/Y:160:227:EXsrc=258:EXdest=279}	{260=P/L:98:258:EXsrc=335:EXdest=307, 213=D/H:81:298:EXsrc=258:EXdest=290}	{260=P/L:98:258:EXsrc=335:EXdest=307, 213=D/H:81:298:EXsrc=258:EXdest=290}	{260=P/L:98:258:EXsrc=335:EXdest=307, 213=D/H:81:298:EXsrc=258:EXdest=290}	{260=P/L:98:258:EXsrc=335:EXdest=307, 213=D/Y:160:227:EXsrc=258:EXdest=279}	{260=P/L:98:258:EXsrc=335:EXdest=307, 213=D/Y:160:227:EXsrc=258:EXdest=279}	{260=P/T:38:286:EXsrc=335:EXdest=293, 213=D/Y:160:227:EXsrc=258:EXdest=279}	{260=P/L:98:258:EXsrc=335:EXdest=307, 213=D/Y:160:227:EXsrc=258:EXdest=279}	{260=P/L:98:258:EXsrc=335:EXdest=307, 213=D/Y:160:227:EXsrc=258:EXdest=279}	{260=P/L:98:258:EXsrc=335:EXdest=307, 213=D/Y:160:227:EXsrc=258:EXdest=279}	{260=P/L:98:258:EXsrc=335:EXdest=307, 213=D/Y:160:227:EXsrc=258:EXdest=279}	{260=P/L:98:258:EXsrc=335:EXdest=307, 213=D/Y:160:227:EXsrc=258:EXdest=279}	{260=P/L:98:258:EXsrc=335:EXdest=307, 213=D/H:81:298:EXsrc=258:EXdest=290}	{260=P/L:98:258:EXsrc=335:EXdest=307, 213=D/H:81:298:EXsrc=258:EXdest=290}	{260=P/L:98:258:EXsrc=335:EXdest=307, 213=D/H:81:298:EXsrc=258:EXdest=290}	{260=P/L:98:258:EXsrc=335:EXdest=307, 213=D/Y:160:227:EXsrc=258:EXdest=279}	{260=P/L:98:258:EXsrc=335:EXdest=307, 213=D/Y:160:227:EXsrc=258:EXdest=279}	{260=P/L:98:258:EXsrc=335:EXdest=307, 213=D/H:81:298:EXsrc=258:EXdest=290}	{260=P/L:98:258:EXsrc=335:EXdest=307, 213=D/Y:160:227:EXsrc=258:EXdest=279}	{260=P/L:98:258:EXsrc=335:EXdest=307, 213=D/Y:160:227:EXsrc=258:EXdest=279}	{260=P/L:98:258:EXsrc=335:EXdest=307, 213=D/Y:160:227:EXsrc=258:EXdest=279}	{260=P/L:98:258:EXsrc=335:EXdest=307, 213=D/H:81:298:EXsrc=258:EXdest=290}	{260=P/L:98:258:EXsrc=335:EXdest=307, 213=D/Y:160:227:EXsrc=258:EXdest=279}
Rv0803	WP_013470814.1	phosphoribosylformylglycinamidine synthase subunit PurL	-	[49]	{49=A/T:58:312:EXsrc=312:EXdest=293}	{49=A/T:58:312:EXsrc=312:EXdest=293}	{49=A/T:58:312:EXsrc=312:EXdest=293}	{49=A/T:58:312:EXsrc=312:EXdest=293}	{49=A/T:58:312:EXsrc=312:EXdest=293}	{49=A/T:58:312:EXsrc=312:EXdest=293}	{49=A/T:58:312:EXsrc=312:EXdest=293}	{49=A/T:58:312:EXsrc=312:EXdest=293}	{49=A/T:58:312:EXsrc=312:EXdest=293}	{49=A/T:58:312:EXsrc=312:EXdest=293}	{49=A/T:58:312:EXsrc=312:EXdest=293}	{49=A/T:58:312:EXsrc=312:EXdest=293}	{49=A/T:58:312:EXsrc=312:EXdest=293}	{49=A/T:58:312:EXsrc=312:EXdest=293}	{49=A/T:58:312:EXsrc=312:EXdest=293}	{49=A/T:58:312:EXsrc=312:EXdest=293}	{49=A/T:58:312:EXsrc=312:EXdest=293}	{49=A/T:58:312:EXsrc=312:EXdest=293}	{49=A/T:58:312:EXsrc=312:EXdest=293}	{49=A/T:58:312:EXsrc=312:EXdest=293}	{49=A/T:58:312:EXsrc=312:EXdest=293}	{49=A/T:58:312:EXsrc=312:EXdest=293}	{49=A/T:58:312:EXsrc=312:EXdest=293}	{49=A/T:58:312:EXsrc=312:EXdest=293}	{49=A/T:58:312:EXsrc=312:EXdest=293}
Rv0800	WP_011892525.1	M18 family aminopeptidase	-	[197]	{197=G/A:60:369:EXsrc=228:EXdest=411}	{197=G/A:60:369:EXsrc=228:EXdest=411}	{197=G/A:60:369:EXsrc=228:EXdest=411}	{197=G/A:60:369:EXsrc=228:EXdest=411}	{197=G/A:60:369:EXsrc=228:EXdest=411}	{197=G/A:60:369:EXsrc=228:EXdest=411}	{197=G/A:60:369:EXsrc=228:EXdest=411}	{197=G/A:60:369:EXsrc=228:EXdest=411}	{197=G/A:60:369:EXsrc=228:EXdest=411}	{197=G/A:60:369:EXsrc=228:EXdest=411}	{197=G/A:60:369:EXsrc=228:EXdest=411}	{197=G/A:60:369:EXsrc=228:EXdest=411}	{197=G/A:60:369:EXsrc=228:EXdest=411}	{197=G/A:60:369:EXsrc=228:EXdest=411}	{197=G/A:60:369:EXsrc=228:EXdest=411}	{197=G/A:60:369:EXsrc=228:EXdest=411}	{197=G/A:60:369:EXsrc=228:EXdest=411}	{197=G/S:56:304:EXsrc=228:EXdest=311}	{197=G/A:60:369:EXsrc=228:EXdest=411}	{197=G/A:60:369:EXsrc=228:EXdest=411}	{197=G/A:60:369:EXsrc=228:EXdest=411}	{197=G/A:60:369:EXsrc=228:EXdest=411}	{197=G/A:60:369:EXsrc=228:EXdest=411}	{197=G/A:60:369:EXsrc=228:EXdest=411}	{197=G/A:60:369:EXsrc=228:EXdest=411}
Rv0248c	WP_011891395.1	fumarate reductase/succinate dehydrogenase flavoprotein subunit	-	[357]	{357=P/T:38:286:EXsrc=335:EXdest=293}	{357=P/T:38:286:EXsrc=335:EXdest=293}	{357=P/T:38:286:EXsrc=335:EXdest=293}	{357=P/T:38:286:EXsrc=335:EXdest=293}	{357=P/T:38:286:EXsrc=335:EXdest=293}	{357=P/T:38:286:EXsrc=335:EXdest=293}	{357=P/T:38:286:EXsrc=335:EXdest=293}	{357=P/T:38:286:EXsrc=335:EXdest=293}	{357=P/T:38:286:EXsrc=335:EXdest=293}	{357=P/T:38:286:EXsrc=335:EXdest=293}	{357=P/T:38:286:EXsrc=335:EXdest=293}	{357=P/T:38:286:EXsrc=335:EXdest=293}	{357=P/T:38:286:EXsrc=335:EXdest=293}	{357=P/T:38:286:EXsrc=335:EXdest=293}	{357=P/T:38:286:EXsrc=335:EXdest=293}	{357=P/T:38:286:EXsrc=335:EXdest=293}	{357=P/T:38:286:EXsrc=335:EXdest=293}	{357=P/T:38:286:EXsrc=335:EXdest=293}	{357=P/T:38:286:EXsrc=335:EXdest=293}	{357=P/T:38:286:EXsrc=335:EXdest=293}	{357=P/T:38:286:EXsrc=335:EXdest=293}	{357=P/T:38:286:EXsrc=335:EXdest=293}	{357=M/Y:36:308:EXsrc=307:EXdest=279}	{357=P/T:38:286:EXsrc=335:EXdest=293}	{357=P/T:38:286:EXsrc=335:EXdest=293}
Rv3808c	WP_013473055.1	glycosyltransferase family 2 protein	-	[85, 133, 194, 363, 585]	{194=A/E:107:275:EXsrc=312:EXdest=262, 85=L/C:198:366:EXsrc=248:EXdest=315, 133=F/T:103:257:EXsrc=193:EXdest=293, 585=R/C:180:225:EXsrc=259:EXdest=315, 363=M/T:81:261:EXsrc=307:EXdest=293}	{194=A/D:126:193:EXsrc=312:EXdest=225, 85=L/C:198:366:EXsrc=248:EXdest=315, 133=F/I:21:181:EXsrc=193:EXdest=293, 585=R/C:180:225:EXsrc=259:EXdest=315, 363=M/T:81:261:EXsrc=307:EXdest=293}	{194=A/E:107:275:EXsrc=312:EXdest=262, 85=L/C:198:366:EXsrc=248:EXdest=315, 133=F/I:21:181:EXsrc=193:EXdest=293, 585=R/C:180:225:EXsrc=259:EXdest=315, 363=M/T:81:261:EXsrc=307:EXdest=293}	{194=A/E:107:275:EXsrc=312:EXdest=262, 85=L/C:198:366:EXsrc=248:EXdest=315, 133=F/T:103:257:EXsrc=193:EXdest=293, 585=R/C:180:225:EXsrc=259:EXdest=315, 363=M/T:81:261:EXsrc=307:EXdest=293}	{194=A/E:107:275:EXsrc=312:EXdest=262, 85=L/C:198:366:EXsrc=248:EXdest=315, 133=F/T:103:257:EXsrc=193:EXdest=293, 585=R/C:180:225:EXsrc=259:EXdest=315, 363=M/T:81:261:EXsrc=307:EXdest=293}	{194=A/E:107:275:EXsrc=312:EXdest=262, 85=L/C:198:366:EXsrc=248:EXdest=315, 133=F/T:103:257:EXsrc=193:EXdest=293, 585=R/C:180:225:EXsrc=259:EXdest=315, 363=M/T:81:261:EXsrc=307:EXdest=293}	{194=A/D:126:193:EXsrc=312:EXdest=225, 85=L/C:198:366:EXsrc=248:EXdest=315, 133=F/I:21:181:EXsrc=193:EXdest=293, 585=R/C:180:225:EXsrc=259:EXdest=315, 363=M/T:81:261:EXsrc=307:EXdest=293}	{194=A/D:126:193:EXsrc=312:EXdest=225, 85=L/C:198:366:EXsrc=248:EXdest=315, 133=F/I:21:181:EXsrc=193:EXdest=293, 585=R/C:180:225:EXsrc=259:EXdest=315, 363=M/T:81:261:EXsrc=307:EXdest=293}	{194=A/E:107:275:EXsrc=312:EXdest=262, 85=L/C:198:366:EXsrc=248:EXdest=315, 133=F/V:50:291:EXsrc=193:EXdest=305, 585=R/C:180:225:EXsrc=259:EXdest=315, 363=M/T:81:261:EXsrc=307:EXdest=293}	{194=A/D:126:193:EXsrc=312:EXdest=225, 85=L/C:198:366:EXsrc=248:EXdest=315, 133=F/I:21:181:EXsrc=193:EXdest=293, 585=R/C:180:225:EXsrc=259:EXdest=315, 363=M/T:81:261:EXsrc=307:EXdest=293}	{194=A/E:107:275:EXsrc=312:EXdest=262, 85=L/C:198:366:EXsrc=248:EXdest=315, 133=F/V:50:291:EXsrc=193:EXdest=305, 585=R/C:180:225:EXsrc=259:EXdest=315, 363=M/T:81:261:EXsrc=307:EXdest=293}	{194=A/E:107:275:EXsrc=312:EXdest=262, 85=L/C:198:366:EXsrc=248:EXdest=315, 133=F/I:21:181:EXsrc=193:EXdest=293, 585=R/C:180:225:EXsrc=259:EXdest=315, 363=M/T:81:261:EXsrc=307:EXdest=293}	{194=A/E:107:275:EXsrc=312:EXdest=262, 85=L/C:198:366:EXsrc=248:EXdest=315, 133=F/I:21:181:EXsrc=193:EXdest=293, 585=R/C:180:225:EXsrc=259:EXdest=315, 363=M/T:81:261:EXsrc=307:EXdest=293}	{194=A/D:126:193:EXsrc=312:EXdest=225, 85=L/C:198:366:EXsrc=248:EXdest=315, 133=F/I:21:181:EXsrc=193:EXdest=293, 585=R/C:180:225:EXsrc=259:EXdest=315, 363=M/T:81:261:EXsrc=307:EXdest=293}	{194=A/E:107:275:EXsrc=312:EXdest=262, 85=L/C:198:366:EXsrc=248:EXdest=315, 133=F/T:103:257:EXsrc=193:EXdest=293, 585=R/C:180:225:EXsrc=259:EXdest=315, 363=M/T:81:261:EXsrc=307:EXdest=293}	{194=A/E:107:275:EXsrc=312:EXdest=262, 85=L/C:198:366:EXsrc=248:EXdest=315, 133=F/T:103:257:EXsrc=193:EXdest=293, 585=R/C:180:225:EXsrc=259:EXdest=315, 363=M/T:81:261:EXsrc=307:EXdest=293}	{194=A/E:107:275:EXsrc=312:EXdest=262, 85=L/C:198:366:EXsrc=248:EXdest=315, 133=F/T:103:257:EXsrc=193:EXdest=293, 585=R/C:180:225:EXsrc=259:EXdest=315, 363=M/T:81:261:EXsrc=307:EXdest=293}	{194=A/E:107:275:EXsrc=312:EXdest=262, 85=L/C:198:366:EXsrc=248:EXdest=315, 133=F/I:21:181:EXsrc=193:EXdest=293, 585=R/C:180:225:EXsrc=259:EXdest=315, 363=M/T:81:261:EXsrc=307:EXdest=293}	{194=A/D:126:193:EXsrc=312:EXdest=225, 85=L/C:198:366:EXsrc=248:EXdest=315, 133=F/I:21:181:EXsrc=193:EXdest=293, 585=R/C:180:225:EXsrc=259:EXdest=315, 363=M/T:81:261:EXsrc=307:EXdest=293}	{194=A/E:107:275:EXsrc=312:EXdest=262, 85=L/C:198:366:EXsrc=248:EXdest=315, 133=F/T:103:257:EXsrc=193:EXdest=293, 585=R/C:180:225:EXsrc=259:EXdest=315, 363=M/T:81:261:EXsrc=307:EXdest=293}	{194=A/E:107:275:EXsrc=312:EXdest=262, 85=L/C:198:366:EXsrc=248:EXdest=315, 133=F/I:21:181:EXsrc=193:EXdest=293, 585=R/C:180:225:EXsrc=259:EXdest=315, 363=M/T:81:261:EXsrc=307:EXdest=293}	{194=A/D:126:193:EXsrc=312:EXdest=225, 85=L/C:198:366:EXsrc=248:EXdest=315, 133=F/I:21:181:EXsrc=193:EXdest=293, 585=R/C:180:225:EXsrc=259:EXdest=315, 363=M/T:81:261:EXsrc=307:EXdest=293}	{194=A/D:126:193:EXsrc=312:EXdest=225, 85=L/C:198:366:EXsrc=248:EXdest=315, 133=F/I:21:181:EXsrc=193:EXdest=293, 585=R/C:180:225:EXsrc=259:EXdest=315, 363=M/T:81:261:EXsrc=307:EXdest=293}	{194=A/E:107:275:EXsrc=312:EXdest=262, 85=L/C:198:366:EXsrc=248:EXdest=315, 133=F/T:103:257:EXsrc=193:EXdest=293, 585=R/C:180:225:EXsrc=259:EXdest=315, 363=M/T:81:261:EXsrc=307:EXdest=293}	{194=A/E:107:275:EXsrc=312:EXdest=262, 85=L/C:198:366:EXsrc=248:EXdest=315, 133=F/I:21:181:EXsrc=193:EXdest=293, 585=R/C:180:225:EXsrc=259:EXdest=315, 363=M/T:81:261:EXsrc=307:EXdest=293}
Rv0808	WP_011892531.1	amidophosphoribosyltransferase	-	[191, 408]	{408=A/P:27:243:EXsrc=312:EXdest=192, 191=A/C:195:393:EXsrc=312:EXdest=315}	{408=A/P:27:243:EXsrc=312:EXdest=192, 191=A/C:195:393:EXsrc=312:EXdest=315}	{408=A/P:27:243:EXsrc=312:EXdest=192, 191=A/C:195:393:EXsrc=312:EXdest=315}	{408=A/P:27:243:EXsrc=312:EXdest=192, 191=A/C:195:393:EXsrc=312:EXdest=315}	{408=A/P:27:243:EXsrc=312:EXdest=192, 191=A/C:195:393:EXsrc=312:EXdest=315}	{408=A/P:27:243:EXsrc=312:EXdest=192, 191=A/C:195:393:EXsrc=312:EXdest=315}	{408=A/P:27:243:EXsrc=312:EXdest=192, 191=A/C:195:393:EXsrc=312:EXdest=315}	{408=A/P:27:243:EXsrc=312:EXdest=192, 191=A/C:195:393:EXsrc=312:EXdest=315}	{408=A/P:27:243:EXsrc=312:EXdest=192, 191=A/C:195:393:EXsrc=312:EXdest=315}	{408=A/P:27:243:EXsrc=312:EXdest=192, 191=A/C:195:393:EXsrc=312:EXdest=315}	{408=A/P:27:243:EXsrc=312:EXdest=192, 191=A/C:195:393:EXsrc=312:EXdest=315}	{408=A/P:27:243:EXsrc=312:EXdest=192, 191=A/C:195:393:EXsrc=312:EXdest=315}	{408=A/P:27:243:EXsrc=312:EXdest=192, 191=A/C:195:393:EXsrc=312:EXdest=315}	{408=A/P:27:243:EXsrc=312:EXdest=192, 191=A/C:195:393:EXsrc=312:EXdest=315}	{408=A/P:27:243:EXsrc=312:EXdest=192, 191=A/C:195:393:EXsrc=312:EXdest=315}	{408=A/P:27:243:EXsrc=312:EXdest=192, 191=A/C:195:393:EXsrc=312:EXdest=315}	{408=A/P:27:243:EXsrc=312:EXdest=192, 191=A/C:195:393:EXsrc=312:EXdest=315}	{408=A/P:27:243:EXsrc=312:EXdest=192, 191=A/C:195:393:EXsrc=312:EXdest=315}	{408=A/P:27:243:EXsrc=312:EXdest=192, 191=A/C:195:393:EXsrc=312:EXdest=315}	{408=A/P:27:243:EXsrc=312:EXdest=192, 191=A/C:195:393:EXsrc=312:EXdest=315}	{408=A/P:27:243:EXsrc=312:EXdest=192, 191=A/C:195:393:EXsrc=312:EXdest=315}	{408=A/P:27:243:EXsrc=312:EXdest=192, 191=A/C:195:393:EXsrc=312:EXdest=315}	{408=A/P:27:243:EXsrc=312:EXdest=192, 191=A/C:195:393:EXsrc=312:EXdest=315}	{408=A/P:27:243:EXsrc=312:EXdest=192, 191=A/C:195:393:EXsrc=312:EXdest=315}	{408=A/P:27:243:EXsrc=312:EXdest=192, 191=A/C:195:393:EXsrc=312:EXdest=315}
Rv1566c	WP_013471602.1	NlpC/P60 family protein	-	[53, 156]	{53=G/A:60:369:EXsrc=228:EXdest=411, 156=P/K:103:231:EXsrc=335:EXdest=225}	{53=G/A:60:369:EXsrc=228:EXdest=411, 156=P/K:103:231:EXsrc=335:EXdest=225}	{53=G/A:60:369:EXsrc=228:EXdest=411, 156=P/K:103:231:EXsrc=335:EXdest=225}	{53=G/A:60:369:EXsrc=228:EXdest=411, 156=P/K:103:231:EXsrc=335:EXdest=225}	{53=G/A:60:369:EXsrc=228:EXdest=411, 156=P/K:103:231:EXsrc=335:EXdest=225}	{53=G/A:60:369:EXsrc=228:EXdest=411, 156=P/K:103:231:EXsrc=335:EXdest=225}	{53=G/A:60:369:EXsrc=228:EXdest=411, 156=P/K:103:231:EXsrc=335:EXdest=225}	{53=G/A:60:369:EXsrc=228:EXdest=411, 156=P/K:103:231:EXsrc=335:EXdest=225}	{53=G/A:60:369:EXsrc=228:EXdest=411, 156=P/K:103:231:EXsrc=335:EXdest=225}	{53=G/A:60:369:EXsrc=228:EXdest=411, 156=P/K:103:231:EXsrc=335:EXdest=225}	{53=G/A:60:369:EXsrc=228:EXdest=411, 156=P/K:103:231:EXsrc=335:EXdest=225}	{53=G/A:60:369:EXsrc=228:EXdest=411, 156=P/K:103:231:EXsrc=335:EXdest=225}	{53=G/A:60:369:EXsrc=228:EXdest=411, 156=P/K:103:231:EXsrc=335:EXdest=225}	{53=G/A:60:369:EXsrc=228:EXdest=411, 156=P/K:103:231:EXsrc=335:EXdest=225}	{53=G/A:60:369:EXsrc=228:EXdest=411, 156=P/K:103:231:EXsrc=335:EXdest=225}	{53=G/A:60:369:EXsrc=228:EXdest=411, 156=P/K:103:231:EXsrc=335:EXdest=225}	{53=G/A:60:369:EXsrc=228:EXdest=411, 156=P/K:103:231:EXsrc=335:EXdest=225}	{53=G/A:60:369:EXsrc=228:EXdest=411, 156=P/K:103:231:EXsrc=335:EXdest=225}	{53=G/A:60:369:EXsrc=228:EXdest=411, 156=P/K:103:231:EXsrc=335:EXdest=225}	{53=G/A:60:369:EXsrc=228:EXdest=411, 156=P/K:103:231:EXsrc=335:EXdest=225}	{53=G/A:60:369:EXsrc=228:EXdest=411, 156=P/K:103:231:EXsrc=335:EXdest=225}	{53=G/A:60:369:EXsrc=228:EXdest=411, 156=P/K:103:231:EXsrc=335:EXdest=225}	{53=G/A:60:369:EXsrc=228:EXdest=411, 156=P/K:103:231:EXsrc=335:EXdest=225}	{53=G/A:60:369:EXsrc=228:EXdest=411, 156=P/K:103:231:EXsrc=335:EXdest=225}	{53=G/A:60:369:EXsrc=228:EXdest=411, 156=P/K:103:231:EXsrc=335:EXdest=225}
Rv3278c	WP_013472509.1	membrane protein	-	[120]	{120=H/D:81:141:EXsrc=303:EXdest=225}	{120=H/D:81:141:EXsrc=303:EXdest=225}	{120=H/D:81:141:EXsrc=303:EXdest=225}	{120=H/D:81:141:EXsrc=303:EXdest=225}	{120=H/D:81:141:EXsrc=303:EXdest=225}	{120=H/D:81:141:EXsrc=303:EXdest=225}	{120=H/D:81:141:EXsrc=303:EXdest=225}	{120=H/D:81:141:EXsrc=303:EXdest=225}	{120=H/D:81:141:EXsrc=303:EXdest=225}	{120=H/D:81:141:EXsrc=303:EXdest=225}	{120=H/D:81:141:EXsrc=303:EXdest=225}	{120=H/D:81:141:EXsrc=303:EXdest=225}	{120=H/D:81:141:EXsrc=303:EXdest=225}	{120=H/D:81:141:EXsrc=303:EXdest=225}	{120=H/D:81:141:EXsrc=303:EXdest=225}	{120=H/D:81:141:EXsrc=303:EXdest=225}	{120=H/D:81:141:EXsrc=303:EXdest=225}	{120=H/D:81:141:EXsrc=303:EXdest=225}	{120=H/D:81:141:EXsrc=303:EXdest=225}	{120=H/D:81:141:EXsrc=303:EXdest=225}	{120=H/D:81:141:EXsrc=303:EXdest=225}	{120=H/D:81:141:EXsrc=303:EXdest=225}	{120=H/D:81:141:EXsrc=303:EXdest=225}	{120=H/D:81:141:EXsrc=303:EXdest=225}	{120=H/D:81:141:EXsrc=303:EXdest=225}
Rv1457c	WP_013471828.1	multidrug ABC transporter permease	-	[110]	{110=A/P:27:243:EXsrc=312:EXdest=192}	{110=A/P:27:243:EXsrc=312:EXdest=192}	{110=A/P:27:243:EXsrc=312:EXdest=192}	{110=A/P:27:243:EXsrc=312:EXdest=192}	{110=A/P:27:243:EXsrc=312:EXdest=192}	{110=A/P:27:243:EXsrc=312:EXdest=192}	{110=A/P:27:243:EXsrc=312:EXdest=192}	{110=A/P:27:243:EXsrc=312:EXdest=192}	{110=A/P:27:243:EXsrc=312:EXdest=192}	{110=A/P:27:243:EXsrc=312:EXdest=192}	{110=A/P:27:243:EXsrc=312:EXdest=192}	{110=A/P:27:243:EXsrc=312:EXdest=192}	{110=A/P:27:243:EXsrc=312:EXdest=192}	{110=A/P:27:243:EXsrc=312:EXdest=192}	{110=A/P:27:243:EXsrc=312:EXdest=192}	{110=A/P:27:243:EXsrc=312:EXdest=192}	{110=A/P:27:243:EXsrc=312:EXdest=192}	{110=A/P:27:243:EXsrc=312:EXdest=192}	{110=A/P:27:243:EXsrc=312:EXdest=192}	{110=A/P:27:243:EXsrc=312:EXdest=192}	{110=A/P:27:243:EXsrc=312:EXdest=192}	{110=A/P:27:243:EXsrc=312:EXdest=192}	{110=A/P:27:243:EXsrc=312:EXdest=192}	{110=A/P:27:243:EXsrc=312:EXdest=192}	{110=A/P:27:243:EXsrc=312:EXdest=192}
Rv3496c	WP_041787660.1	MCE family protein	-	[181, 297]	{181=R/H:29:263:EXsrc=259:EXdest=290, 297=P/G:42:404:EXsrc=335:EXdest=321}	{181=R/H:29:263:EXsrc=259:EXdest=290, 297=P/G:42:404:EXsrc=335:EXdest=321}	{181=R/H:29:263:EXsrc=259:EXdest=290, 297=P/G:42:404:EXsrc=335:EXdest=321}	{181=R/H:29:263:EXsrc=259:EXdest=290, 297=P/G:42:404:EXsrc=335:EXdest=321}	{181=R/H:29:263:EXsrc=259:EXdest=290, 297=P/G:42:404:EXsrc=335:EXdest=321}	{181=R/H:29:263:EXsrc=259:EXdest=290, 297=P/G:42:404:EXsrc=335:EXdest=321}	{181=R/H:29:263:EXsrc=259:EXdest=290, 297=P/G:42:404:EXsrc=335:EXdest=321}	{181=R/H:29:263:EXsrc=259:EXdest=290, 297=P/G:42:404:EXsrc=335:EXdest=321}	{181=R/H:29:263:EXsrc=259:EXdest=290, 297=P/G:42:404:EXsrc=335:EXdest=321}	{181=R/H:29:263:EXsrc=259:EXdest=290, 297=P/G:42:404:EXsrc=335:EXdest=321}	{181=R/H:29:263:EXsrc=259:EXdest=290, 297=P/G:42:404:EXsrc=335:EXdest=321}	{181=R/H:29:263:EXsrc=259:EXdest=290, 297=P/G:42:404:EXsrc=335:EXdest=321}	{181=R/H:29:263:EXsrc=259:EXdest=290, 297=P/G:42:404:EXsrc=335:EXdest=321}	{181=R/H:29:263:EXsrc=259:EXdest=290, 297=P/G:42:404:EXsrc=335:EXdest=321}	{181=R/H:29:263:EXsrc=259:EXdest=290, 297=P/G:42:404:EXsrc=335:EXdest=321}	{181=R/H:29:263:EXsrc=259:EXdest=290, 297=P/G:42:404:EXsrc=335:EXdest=321}	{181=R/H:29:263:EXsrc=259:EXdest=290, 297=P/G:42:404:EXsrc=335:EXdest=321}	{181=R/H:29:263:EXsrc=259:EXdest=290, 297=P/G:42:404:EXsrc=335:EXdest=321}	{181=R/H:29:263:EXsrc=259:EXdest=290, 297=P/G:42:404:EXsrc=335:EXdest=321}	{181=R/H:29:263:EXsrc=259:EXdest=290, 297=P/G:42:404:EXsrc=335:EXdest=321}	{181=R/H:29:263:EXsrc=259:EXdest=290, 297=P/G:42:404:EXsrc=335:EXdest=321}	{181=R/H:29:263:EXsrc=259:EXdest=290, 297=P/G:42:404:EXsrc=335:EXdest=321}	{181=R/H:29:263:EXsrc=259:EXdest=290, 297=P/G:42:404:EXsrc=335:EXdest=321}	{181=R/H:29:263:EXsrc=259:EXdest=290, 297=P/G:42:404:EXsrc=335:EXdest=321}	{181=R/H:29:263:EXsrc=259:EXdest=290, 297=P/G:42:404:EXsrc=335:EXdest=321}
Rv0413	WP_041787580.1	NUDIX domain-containing protein	-	[70]	{70=A/T:58:312:EXsrc=312:EXdest=293}	{70=A/T:58:312:EXsrc=312:EXdest=293}	{70=A/T:58:312:EXsrc=312:EXdest=293}	{70=A/T:58:312:EXsrc=312:EXdest=293}	{70=A/T:58:312:EXsrc=312:EXdest=293}	{70=A/T:58:312:EXsrc=312:EXdest=293}	{70=A/T:58:312:EXsrc=312:EXdest=293}	{70=A/T:58:312:EXsrc=312:EXdest=293}	{70=A/T:58:312:EXsrc=312:EXdest=293}	{70=A/T:58:312:EXsrc=312:EXdest=293}	{70=A/T:58:312:EXsrc=312:EXdest=293}	{70=A/T:58:312:EXsrc=312:EXdest=293}	{70=A/T:58:312:EXsrc=312:EXdest=293}	{70=A/T:58:312:EXsrc=312:EXdest=293}	{70=A/T:58:312:EXsrc=312:EXdest=293}	{70=A/T:58:312:EXsrc=312:EXdest=293}	{70=A/T:58:312:EXsrc=312:EXdest=293}	{70=A/T:58:312:EXsrc=312:EXdest=293}	{70=A/T:58:312:EXsrc=312:EXdest=293}	{70=A/T:58:312:EXsrc=312:EXdest=293}	{70=A/T:58:312:EXsrc=312:EXdest=293}	{70=A/T:58:312:EXsrc=312:EXdest=293}	{70=A/T:58:312:EXsrc=312:EXdest=293}	{70=A/T:58:312:EXsrc=312:EXdest=293}	{70=A/T:58:312:EXsrc=312:EXdest=293}
Rv0655	WP_011895922.1	ABC transporter ATP-binding protein	-	[272, 313]	{272=D/A:126:293:EXsrc=258:EXdest=411, 313=P/K:103:231:EXsrc=335:EXdest=225}	{272=D/A:126:293:EXsrc=258:EXdest=411, 313=P/Q:76:384:EXsrc=335:EXdest=305}	{272=D/A:126:293:EXsrc=258:EXdest=411, 313=P/K:103:231:EXsrc=335:EXdest=225}	{272=D/A:126:293:EXsrc=258:EXdest=411, 313=P/K:103:231:EXsrc=335:EXdest=225}	{272=D/A:126:293:EXsrc=258:EXdest=411, 313=P/K:103:231:EXsrc=335:EXdest=225}	{272=D/A:126:293:EXsrc=258:EXdest=411, 313=P/K:103:231:EXsrc=335:EXdest=225}	{272=D/A:126:293:EXsrc=258:EXdest=411, 313=P/K:103:231:EXsrc=335:EXdest=225}	{272=D/A:126:293:EXsrc=258:EXdest=411, 313=P/Q:76:384:EXsrc=335:EXdest=305}	{272=D/A:126:293:EXsrc=258:EXdest=411, 313=P/K:103:231:EXsrc=335:EXdest=225}	{272=D/A:126:293:EXsrc=258:EXdest=411, 313=P/K:103:231:EXsrc=335:EXdest=225}	{272=D/A:126:293:EXsrc=258:EXdest=411, 313=P/K:103:231:EXsrc=335:EXdest=225}	{272=D/A:126:293:EXsrc=258:EXdest=411, 313=P/K:103:231:EXsrc=335:EXdest=225}	{272=D/A:126:293:EXsrc=258:EXdest=411, 313=P/K:103:231:EXsrc=335:EXdest=225}	{272=D/A:126:293:EXsrc=258:EXdest=411, 313=P/K:103:231:EXsrc=335:EXdest=225}	{272=D/A:126:293:EXsrc=258:EXdest=411, 313=P/K:103:231:EXsrc=335:EXdest=225}	{272=D/A:126:293:EXsrc=258:EXdest=411, 313=P/K:103:231:EXsrc=335:EXdest=225}	{272=D/A:126:293:EXsrc=258:EXdest=411, 313=P/K:103:231:EXsrc=335:EXdest=225}	{272=D/A:126:293:EXsrc=258:EXdest=411, 313=P/K:103:231:EXsrc=335:EXdest=225}	{272=D/A:126:293:EXsrc=258:EXdest=411, 313=P/K:103:231:EXsrc=335:EXdest=225}	{272=D/A:126:293:EXsrc=258:EXdest=411, 313=P/K:103:231:EXsrc=335:EXdest=225}	{272=D/A:126:293:EXsrc=258:EXdest=411, 313=P/K:103:231:EXsrc=335:EXdest=225}	{272=D/A:126:293:EXsrc=258:EXdest=411, 313=P/K:103:231:EXsrc=335:EXdest=225}	{272=D/A:126:293:EXsrc=258:EXdest=411, 313=P/K:103:231:EXsrc=335:EXdest=225}	{272=D/A:126:293:EXsrc=258:EXdest=411, 313=P/K:103:231:EXsrc=335:EXdest=225}	{272=D/A:126:293:EXsrc=258:EXdest=411, 313=P/K:103:231:EXsrc=335:EXdest=225}
Rv0777	WP_013470805.1	adenylosuccinate lyase	-	[389]	{389=E/R:54:279:EXsrc=363:EXdest=255}	{389=E/H:40:380:EXsrc=363:EXdest=290}	{389=E/H:40:380:EXsrc=363:EXdest=290}	{389=E/R:54:279:EXsrc=363:EXdest=255}	{389=E/R:54:279:EXsrc=363:EXdest=255}	{389=E/R:54:279:EXsrc=363:EXdest=255}	{389=E/H:40:380:EXsrc=363:EXdest=290}	{389=E/H:40:380:EXsrc=363:EXdest=290}	{389=E/H:40:380:EXsrc=363:EXdest=290}	{389=E/H:40:380:EXsrc=363:EXdest=290}	{389=E/H:40:380:EXsrc=363:EXdest=290}	{389=E/H:40:380:EXsrc=363:EXdest=290}	{389=E/H:40:380:EXsrc=363:EXdest=290}	{389=E/H:40:380:EXsrc=363:EXdest=290}	{389=E/R:54:279:EXsrc=363:EXdest=255}	{389=E/R:54:279:EXsrc=363:EXdest=255}	{389=E/R:54:279:EXsrc=363:EXdest=255}	{389=E/H:40:380:EXsrc=363:EXdest=290}	{389=E/H:40:380:EXsrc=363:EXdest=290}	{389=E/R:54:279:EXsrc=363:EXdest=255}	{389=E/H:40:380:EXsrc=363:EXdest=290}	{389=E/H:40:380:EXsrc=363:EXdest=290}	{389=E/H:40:380:EXsrc=363:EXdest=290}	{389=E/R:54:279:EXsrc=363:EXdest=255}	{389=E/H:40:380:EXsrc=363:EXdest=290}
Rv2448c	WP_011893510.1	valine--tRNA ligase	-	[36, 95, 595, 886]	{595=A/V:64:319:EXsrc=312:EXdest=305, 36=G/K:127:219:EXsrc=228:EXdest=225, 886=V/T:69:398:EXsrc=277:EXdest=293, 95=L/Q:113:250:EXsrc=248:EXdest=305}	{595=A/V:64:319:EXsrc=312:EXdest=305, 36=G/Q:87:272:EXsrc=228:EXdest=305, 886=V/S:124:326:EXsrc=277:EXdest=311, 95=L/Q:113:250:EXsrc=248:EXdest=305}	{595=A/V:64:319:EXsrc=312:EXdest=305, 36=G/R:125:178:EXsrc=228:EXdest=255, 886=V/T:69:398:EXsrc=277:EXdest=293, 95=L/Q:113:250:EXsrc=248:EXdest=305}	{595=A/V:64:319:EXsrc=312:EXdest=305, 36=G/K:127:219:EXsrc=228:EXdest=225, 886=V/T:69:398:EXsrc=277:EXdest=293, 95=L/Q:113:250:EXsrc=248:EXdest=305}	{595=A/V:64:319:EXsrc=312:EXdest=305, 36=G/K:127:219:EXsrc=228:EXdest=225, 886=V/T:69:398:EXsrc=277:EXdest=293, 95=L/Q:113:250:EXsrc=248:EXdest=305}	{595=A/V:64:319:EXsrc=312:EXdest=305, 36=G/K:127:219:EXsrc=228:EXdest=225, 886=V/T:69:398:EXsrc=277:EXdest=293, 95=L/Q:113:250:EXsrc=248:EXdest=305}	{595=A/V:64:319:EXsrc=312:EXdest=305, 36=G/K:127:219:EXsrc=228:EXdest=225, 886=V/T:69:398:EXsrc=277:EXdest=293, 95=L/Q:113:250:EXsrc=248:EXdest=305}	{595=A/V:64:319:EXsrc=312:EXdest=305, 36=G/K:127:219:EXsrc=228:EXdest=225, 886=V/T:69:398:EXsrc=277:EXdest=293, 95=L/Q:113:250:EXsrc=248:EXdest=305}	{595=A/V:64:319:EXsrc=312:EXdest=305, 36=G/K:127:219:EXsrc=228:EXdest=225, 886=V/T:69:398:EXsrc=277:EXdest=293, 95=L/Q:113:250:EXsrc=248:EXdest=305}	{595=A/V:64:319:EXsrc=312:EXdest=305, 36=G/K:127:219:EXsrc=228:EXdest=225, 886=V/T:69:398:EXsrc=277:EXdest=293, 95=L/Q:113:250:EXsrc=248:EXdest=305}	{595=A/V:64:319:EXsrc=312:EXdest=305, 36=G/K:127:219:EXsrc=228:EXdest=225, 886=V/T:69:398:EXsrc=277:EXdest=293, 95=L/Q:113:250:EXsrc=248:EXdest=305}	{595=A/V:64:319:EXsrc=312:EXdest=305, 36=G/K:127:219:EXsrc=228:EXdest=225, 886=V/S:124:326:EXsrc=277:EXdest=311, 95=L/Q:113:250:EXsrc=248:EXdest=305}	{595=A/V:64:319:EXsrc=312:EXdest=305, 36=G/K:127:219:EXsrc=228:EXdest=225, 886=V/S:124:326:EXsrc=277:EXdest=311, 95=L/Q:113:250:EXsrc=248:EXdest=305}	{595=A/V:64:319:EXsrc=312:EXdest=305, 36=G/K:127:219:EXsrc=228:EXdest=225, 886=V/T:69:398:EXsrc=277:EXdest=293, 95=L/Q:113:250:EXsrc=248:EXdest=305}	{595=A/V:64:319:EXsrc=312:EXdest=305, 36=G/K:127:219:EXsrc=228:EXdest=225, 886=V/T:69:398:EXsrc=277:EXdest=293, 95=L/Q:113:250:EXsrc=248:EXdest=305}	{595=A/V:64:319:EXsrc=312:EXdest=305, 36=G/K:127:219:EXsrc=228:EXdest=225, 886=V/T:69:398:EXsrc=277:EXdest=293, 95=L/Q:113:250:EXsrc=248:EXdest=305}	{595=A/V:64:319:EXsrc=312:EXdest=305, 36=G/K:127:219:EXsrc=228:EXdest=225, 886=V/T:69:398:EXsrc=277:EXdest=293, 95=L/Q:113:250:EXsrc=248:EXdest=305}	{595=A/V:64:319:EXsrc=312:EXdest=305, 36=G/K:127:219:EXsrc=228:EXdest=225, 886=V/T:69:398:EXsrc=277:EXdest=293, 95=L/Q:113:250:EXsrc=248:EXdest=305}	{595=A/V:64:319:EXsrc=312:EXdest=305, 36=G/K:127:219:EXsrc=228:EXdest=225, 886=V/T:69:398:EXsrc=277:EXdest=293, 95=L/Q:113:250:EXsrc=248:EXdest=305}	{595=A/V:64:319:EXsrc=312:EXdest=305, 36=G/K:127:219:EXsrc=228:EXdest=225, 886=V/T:69:398:EXsrc=277:EXdest=293, 95=L/Q:113:250:EXsrc=248:EXdest=305}	{595=A/V:64:319:EXsrc=312:EXdest=305, 36=G/K:127:219:EXsrc=228:EXdest=225, 886=V/S:124:326:EXsrc=277:EXdest=311, 95=L/Q:113:250:EXsrc=248:EXdest=305}	{595=A/V:64:319:EXsrc=312:EXdest=305, 36=G/K:127:219:EXsrc=228:EXdest=225, 886=V/T:69:398:EXsrc=277:EXdest=293, 95=L/Q:113:250:EXsrc=248:EXdest=305}	{595=A/V:64:319:EXsrc=312:EXdest=305, 36=G/R:125:178:EXsrc=228:EXdest=255, 886=V/T:69:398:EXsrc=277:EXdest=293, 95=L/Q:113:250:EXsrc=248:EXdest=305}	{595=A/V:64:319:EXsrc=312:EXdest=305, 36=G/K:127:219:EXsrc=228:EXdest=225, 886=V/T:69:398:EXsrc=277:EXdest=293, 95=L/Q:113:250:EXsrc=248:EXdest=305}	{595=A/V:64:319:EXsrc=312:EXdest=305, 36=G/K:127:219:EXsrc=228:EXdest=225, 886=V/S:124:326:EXsrc=277:EXdest=311, 95=L/Q:113:250:EXsrc=248:EXdest=305}
Rv0896	WP_011892623.1	citrate synthase	-	[218]	{218=V/A:64:389:EXsrc=277:EXdest=411}	{218=V/A:64:389:EXsrc=277:EXdest=411}	{218=V/A:64:389:EXsrc=277:EXdest=411}	{218=V/A:64:389:EXsrc=277:EXdest=411}	{218=V/A:64:389:EXsrc=277:EXdest=411}	{218=V/A:64:389:EXsrc=277:EXdest=411}	{218=V/A:64:389:EXsrc=277:EXdest=411}	{218=V/A:64:389:EXsrc=277:EXdest=411}	{218=V/P:68:201:EXsrc=277:EXdest=192}	{218=V/A:64:389:EXsrc=277:EXdest=411}	{218=V/A:64:389:EXsrc=277:EXdest=411}	{218=V/P:68:201:EXsrc=277:EXdest=192}	{218=V/P:68:201:EXsrc=277:EXdest=192}	{218=V/A:64:389:EXsrc=277:EXdest=411}	{218=V/A:64:389:EXsrc=277:EXdest=411}	{218=V/A:64:389:EXsrc=277:EXdest=411}	{218=V/A:64:389:EXsrc=277:EXdest=411}	{218=V/A:64:389:EXsrc=277:EXdest=411}	{218=V/A:64:389:EXsrc=277:EXdest=411}	{218=V/A:64:389:EXsrc=277:EXdest=411}	{218=V/P:68:201:EXsrc=277:EXdest=192}	{218=V/P:68:201:EXsrc=277:EXdest=192}	{218=V/A:64:389:EXsrc=277:EXdest=411}	{218=V/A:64:389:EXsrc=277:EXdest=411}	{218=V/P:68:201:EXsrc=277:EXdest=192}
Rv2710	WP_013471997.1	RNA polymerase sigma factor	-	[263]	{263=Q/H:24:396:EXsrc=386:EXdest=290}	{263=Q/H:24:396:EXsrc=386:EXdest=290}	{263=Q/H:24:396:EXsrc=386:EXdest=290}	{263=Q/H:24:396:EXsrc=386:EXdest=290}	{263=Q/H:24:396:EXsrc=386:EXdest=290}	{263=Q/H:24:396:EXsrc=386:EXdest=290}	{263=Q/H:24:396:EXsrc=386:EXdest=290}	{263=Q/H:24:396:EXsrc=386:EXdest=290}	{263=Q/H:24:396:EXsrc=386:EXdest=290}	{263=Q/H:24:396:EXsrc=386:EXdest=290}	{263=Q/H:24:396:EXsrc=386:EXdest=290}	{263=Q/H:24:396:EXsrc=386:EXdest=290}	{263=Q/H:24:396:EXsrc=386:EXdest=290}	{263=Q/H:24:396:EXsrc=386:EXdest=290}	{263=Q/H:24:396:EXsrc=386:EXdest=290}	{263=Q/H:24:396:EXsrc=386:EXdest=290}	{263=Q/H:24:396:EXsrc=386:EXdest=290}	{263=Q/H:24:396:EXsrc=386:EXdest=290}	{263=Q/H:24:396:EXsrc=386:EXdest=290}	{263=Q/H:24:396:EXsrc=386:EXdest=290}	{263=Q/H:24:396:EXsrc=386:EXdest=290}	{263=Q/H:24:396:EXsrc=386:EXdest=290}	{263=Q/H:24:396:EXsrc=386:EXdest=290}	{263=Q/H:24:396:EXsrc=386:EXdest=290}	{263=Q/H:24:396:EXsrc=386:EXdest=290}
Rv0418	WP_085978000.1	amidohydrolase	-	[169]	{169=G/R:125:178:EXsrc=228:EXdest=255}	{169=G/S:56:304:EXsrc=228:EXdest=311}	{169=G/K:127:219:EXsrc=228:EXdest=225}	{169=G/R:125:178:EXsrc=228:EXdest=255}	{169=G/R:125:178:EXsrc=228:EXdest=255}	{169=G/R:125:178:EXsrc=228:EXdest=255}	{169=G/D:94:188:EXsrc=228:EXdest=225}	{169=G/N:80:210:EXsrc=228:EXdest=258}	{169=G/R:125:178:EXsrc=228:EXdest=255}	{169=G/D:94:188:EXsrc=228:EXdest=225}	{169=G/K:127:219:EXsrc=228:EXdest=225}	{169=G/N:80:210:EXsrc=228:EXdest=258}	{169=G/N:80:210:EXsrc=228:EXdest=258}	{169=G/D:94:188:EXsrc=228:EXdest=225}	{169=G/R:125:178:EXsrc=228:EXdest=255}	{169=G/R:125:178:EXsrc=228:EXdest=255}	{169=G/R:125:178:EXsrc=228:EXdest=255}	{169=G/K:127:219:EXsrc=228:EXdest=225}	{169=G/D:94:188:EXsrc=228:EXdest=225}	{169=G/R:125:178:EXsrc=228:EXdest=255}	{169=G/N:80:210:EXsrc=228:EXdest=258}	{169=G/K:127:219:EXsrc=228:EXdest=225}	{169=G/N:80:210:EXsrc=228:EXdest=258}	{169=G/R:125:178:EXsrc=228:EXdest=255}	{169=G/N:80:210:EXsrc=228:EXdest=258}
Rv0015c	WP_011891716.1	serine/threonine protein kinase	-	[65]	{65=V/T:69:398:EXsrc=277:EXdest=293}	{65=V/T:69:398:EXsrc=277:EXdest=293}	{65=V/T:69:398:EXsrc=277:EXdest=293}	{65=V/T:69:398:EXsrc=277:EXdest=293}	{65=V/T:69:398:EXsrc=277:EXdest=293}	{65=V/T:69:398:EXsrc=277:EXdest=293}	{65=V/T:69:398:EXsrc=277:EXdest=293}	{65=V/T:69:398:EXsrc=277:EXdest=293}	{65=V/T:69:398:EXsrc=277:EXdest=293}	{65=V/T:69:398:EXsrc=277:EXdest=293}	{65=V/T:69:398:EXsrc=277:EXdest=293}	{65=V/T:69:398:EXsrc=277:EXdest=293}	{65=V/T:69:398:EXsrc=277:EXdest=293}	{65=V/T:69:398:EXsrc=277:EXdest=293}	{65=V/T:69:398:EXsrc=277:EXdest=293}	{65=V/T:69:398:EXsrc=277:EXdest=293}	{65=V/T:69:398:EXsrc=277:EXdest=293}	{65=V/T:69:398:EXsrc=277:EXdest=293}	{65=V/T:69:398:EXsrc=277:EXdest=293}	{65=V/T:69:398:EXsrc=277:EXdest=293}	{65=V/T:69:398:EXsrc=277:EXdest=293}	{65=V/T:69:398:EXsrc=277:EXdest=293}	{65=V/T:69:398:EXsrc=277:EXdest=293}	{65=V/T:69:398:EXsrc=277:EXdest=293}	{65=V/T:69:398:EXsrc=277:EXdest=293}
Rv1626	WP_041788585.1	response regulator	-	[59]	{59=L/H:99:288:EXsrc=248:EXdest=290}	{59=L/H:99:288:EXsrc=248:EXdest=290}	{59=L/H:99:288:EXsrc=248:EXdest=290}	{59=L/H:99:288:EXsrc=248:EXdest=290}	{59=L/H:99:288:EXsrc=248:EXdest=290}	{59=L/H:99:288:EXsrc=248:EXdest=290}	{59=L/H:99:288:EXsrc=248:EXdest=290}	{59=L/H:99:288:EXsrc=248:EXdest=290}	{59=L/H:99:288:EXsrc=248:EXdest=290}	{59=L/H:99:288:EXsrc=248:EXdest=290}	{59=L/H:99:288:EXsrc=248:EXdest=290}	{59=L/H:99:288:EXsrc=248:EXdest=290}	{59=L/H:99:288:EXsrc=248:EXdest=290}	{59=L/H:99:288:EXsrc=248:EXdest=290}	{59=L/H:99:288:EXsrc=248:EXdest=290}	{59=L/H:99:288:EXsrc=248:EXdest=290}	{59=L/H:99:288:EXsrc=248:EXdest=290}	{59=L/H:99:288:EXsrc=248:EXdest=290}	{59=L/H:99:288:EXsrc=248:EXdest=290}	{59=L/H:99:288:EXsrc=248:EXdest=290}	{59=L/H:99:288:EXsrc=248:EXdest=290}	{59=L/H:99:288:EXsrc=248:EXdest=290}	{59=L/H:99:288:EXsrc=248:EXdest=290}	{59=L/H:99:288:EXsrc=248:EXdest=290}	{59=L/H:99:288:EXsrc=248:EXdest=290}
Rv2714	WP_011894802.1	PAC2 family protein	-	[177, 217]	{177=H/F:100:328:EXsrc=303:EXdest=294, 217=A/T:58:312:EXsrc=312:EXdest=293}	{177=H/F:100:328:EXsrc=303:EXdest=294, 217=A/T:58:312:EXsrc=312:EXdest=293}	{177=H/F:100:328:EXsrc=303:EXdest=294, 217=A/T:58:312:EXsrc=312:EXdest=293}	{177=H/F:100:328:EXsrc=303:EXdest=294, 217=A/T:58:312:EXsrc=312:EXdest=293}	{177=H/F:100:328:EXsrc=303:EXdest=294, 217=A/T:58:312:EXsrc=312:EXdest=293}	{177=H/F:100:328:EXsrc=303:EXdest=294, 217=A/T:58:312:EXsrc=312:EXdest=293}	{177=H/F:100:328:EXsrc=303:EXdest=294, 217=A/T:58:312:EXsrc=312:EXdest=293}	{177=H/F:100:328:EXsrc=303:EXdest=294, 217=A/T:58:312:EXsrc=312:EXdest=293}	{177=H/F:100:328:EXsrc=303:EXdest=294, 217=A/T:58:312:EXsrc=312:EXdest=293}	{177=H/F:100:328:EXsrc=303:EXdest=294, 217=A/T:58:312:EXsrc=312:EXdest=293}	{177=H/F:100:328:EXsrc=303:EXdest=294, 217=A/T:58:312:EXsrc=312:EXdest=293}	{177=H/F:100:328:EXsrc=303:EXdest=294, 217=A/T:58:312:EXsrc=312:EXdest=293}	{177=H/F:100:328:EXsrc=303:EXdest=294, 217=A/T:58:312:EXsrc=312:EXdest=293}	{177=H/F:100:328:EXsrc=303:EXdest=294, 217=A/T:58:312:EXsrc=312:EXdest=293}	{177=H/F:100:328:EXsrc=303:EXdest=294, 217=A/T:58:312:EXsrc=312:EXdest=293}	{177=H/F:100:328:EXsrc=303:EXdest=294, 217=A/T:58:312:EXsrc=312:EXdest=293}	{177=H/F:100:328:EXsrc=303:EXdest=294, 217=A/T:58:312:EXsrc=312:EXdest=293}	{177=H/F:100:328:EXsrc=303:EXdest=294, 217=A/T:58:312:EXsrc=312:EXdest=293}	{177=H/F:100:328:EXsrc=303:EXdest=294, 217=A/T:58:312:EXsrc=312:EXdest=293}	{177=H/F:100:328:EXsrc=303:EXdest=294, 217=A/T:58:312:EXsrc=312:EXdest=293}	{177=H/F:100:328:EXsrc=303:EXdest=294, 217=A/T:58:312:EXsrc=312:EXdest=293}	{177=H/F:100:328:EXsrc=303:EXdest=294, 217=A/T:58:312:EXsrc=312:EXdest=293}	{177=H/F:100:328:EXsrc=303:EXdest=294, 217=A/T:58:312:EXsrc=312:EXdest=293}	{177=H/F:100:328:EXsrc=303:EXdest=294, 217=A/T:58:312:EXsrc=312:EXdest=293}	{177=H/F:100:328:EXsrc=303:EXdest=294, 217=A/T:58:312:EXsrc=312:EXdest=293}
Rv0419	WP_011893227.1	peptidase	-	[69, 124, 138, 145, 155, 205, 254, 452, 458, 471, 483]	{145=G/A:60:369:EXsrc=228:EXdest=411, 483=R/A:112:459:EXsrc=259:EXdest=411, 452=G/R:125:178:EXsrc=228:EXdest=255, 69=R/G:125:251:EXsrc=259:EXdest=321, 471=D/A:126:293:EXsrc=258:EXdest=411, 138=C/S:112:258:EXsrc=280:EXdest=311, 458=V/A:64:389:EXsrc=277:EXdest=411, 155=L/A:96:343:EXsrc=248:EXdest=411, 124=F/I:21:181:EXsrc=193:EXdest=293, 205=R/W:101:63:EXsrc=259:EXdest=172, 254=F/L:22:296:EXsrc=193…	{145=G/A:60:369:EXsrc=228:EXdest=411, 483=R/A:112:459:EXsrc=259:EXdest=411, 452=G/H:98:235:EXsrc=228:EXdest=290, 69=R/G:125:251:EXsrc=259:EXdest=321, 471=D/A:126:293:EXsrc=258:EXdest=411, 138=C/T:149:121:EXsrc=280:EXdest=293, 458=V/A:64:389:EXsrc=277:EXdest=411, 155=L/A:96:343:EXsrc=248:EXdest=411, 124=F/I:21:181:EXsrc=193:EXdest=293, 205=R/F:97:213:EXsrc=259:EXdest=294, 254=F/L:22:296:EXsrc=193:…	{145=G/A:60:369:EXsrc=228:EXdest=411, 483=R/A:112:459:EXsrc=259:EXdest=411, 452=G/H:98:235:EXsrc=228:EXdest=290, 69=R/G:125:251:EXsrc=259:EXdest=321, 471=D/A:126:293:EXsrc=258:EXdest=411, 138=C/T:149:121:EXsrc=280:EXdest=293, 458=V/A:64:389:EXsrc=277:EXdest=411, 155=L/A:96:343:EXsrc=248:EXdest=411, 124=F/I:21:181:EXsrc=193:EXdest=293, 205=R/Y:77:272:EXsrc=259:EXdest=279, 254=F/L:22:296:EXsrc=193:…	{145=G/A:60:369:EXsrc=228:EXdest=411, 483=R/A:112:459:EXsrc=259:EXdest=411, 452=G/R:125:178:EXsrc=228:EXdest=255, 69=R/G:125:251:EXsrc=259:EXdest=321, 471=D/A:126:293:EXsrc=258:EXdest=411, 138=C/S:112:258:EXsrc=280:EXdest=311, 458=V/A:64:389:EXsrc=277:EXdest=411, 155=L/A:96:343:EXsrc=248:EXdest=411, 124=F/I:21:181:EXsrc=193:EXdest=293, 205=R/W:101:63:EXsrc=259:EXdest=172, 254=F/L:22:296:EXsrc=193…	{145=G/A:60:369:EXsrc=228:EXdest=411, 483=R/A:112:459:EXsrc=259:EXdest=411, 452=G/R:125:178:EXsrc=228:EXdest=255, 69=R/G:125:251:EXsrc=259:EXdest=321, 471=D/A:126:293:EXsrc=258:EXdest=411, 138=C/S:112:258:EXsrc=280:EXdest=311, 458=V/A:64:389:EXsrc=277:EXdest=411, 155=L/A:96:343:EXsrc=248:EXdest=411, 124=F/I:21:181:EXsrc=193:EXdest=293, 205=R/W:101:63:EXsrc=259:EXdest=172, 254=F/L:22:296:EXsrc=193…	{145=G/A:60:369:EXsrc=228:EXdest=411, 483=R/A:112:459:EXsrc=259:EXdest=411, 452=G/R:125:178:EXsrc=228:EXdest=255, 69=R/G:125:251:EXsrc=259:EXdest=321, 471=D/A:126:293:EXsrc=258:EXdest=411, 138=C/S:112:258:EXsrc=280:EXdest=311, 458=V/A:64:389:EXsrc=277:EXdest=411, 155=L/A:96:343:EXsrc=248:EXdest=411, 124=F/I:21:181:EXsrc=193:EXdest=293, 205=R/W:101:63:EXsrc=259:EXdest=172, 254=F/L:22:296:EXsrc=193…	{145=G/A:60:369:EXsrc=228:EXdest=411, 483=R/A:112:459:EXsrc=259:EXdest=411, 452=G/H:98:235:EXsrc=228:EXdest=290, 69=R/G:125:251:EXsrc=259:EXdest=321, 471=D/A:126:293:EXsrc=258:EXdest=411, 138=C/T:149:121:EXsrc=280:EXdest=293, 458=V/A:64:389:EXsrc=277:EXdest=411, 155=L/A:96:343:EXsrc=248:EXdest=411, 124=F/I:21:181:EXsrc=193:EXdest=293, 205=R/F:97:213:EXsrc=259:EXdest=294, 254=F/L:22:296:EXsrc=193:…	{145=G/A:60:369:EXsrc=228:EXdest=411, 483=R/A:112:459:EXsrc=259:EXdest=411, 452=G/R:125:178:EXsrc=228:EXdest=255, 69=R/G:125:251:EXsrc=259:EXdest=321, 471=D/A:126:293:EXsrc=258:EXdest=411, 138=C/T:149:121:EXsrc=280:EXdest=293, 458=V/A:64:389:EXsrc=277:EXdest=411, 155=L/A:96:343:EXsrc=248:EXdest=411, 124=F/I:21:181:EXsrc=193:EXdest=293, 205=R/Y:77:272:EXsrc=259:EXdest=279, 254=F/L:22:296:EXsrc=193…	{145=G/A:60:369:EXsrc=228:EXdest=411, 483=R/V:96:189:EXsrc=259:EXdest=305, 452=G/H:98:235:EXsrc=228:EXdest=290, 69=R/G:125:251:EXsrc=259:EXdest=321, 471=D/A:126:293:EXsrc=258:EXdest=411, 138=C/T:149:121:EXsrc=280:EXdest=293, 458=V/A:64:389:EXsrc=277:EXdest=411, 155=L/A:96:343:EXsrc=248:EXdest=411, 124=F/I:21:181:EXsrc=193:EXdest=293, 205=R/Y:77:272:EXsrc=259:EXdest=279, 254=F/L:22:296:EXsrc=193:E…	{145=G/A:60:369:EXsrc=228:EXdest=411, 483=R/A:112:459:EXsrc=259:EXdest=411, 452=G/H:98:235:EXsrc=228:EXdest=290, 69=R/G:125:251:EXsrc=259:EXdest=321, 471=D/A:126:293:EXsrc=258:EXdest=411, 138=C/T:149:121:EXsrc=280:EXdest=293, 458=V/A:64:389:EXsrc=277:EXdest=411, 155=L/A:96:343:EXsrc=248:EXdest=411, 124=F/I:21:181:EXsrc=193:EXdest=293, 205=R/F:97:213:EXsrc=259:EXdest=294, 254=F/L:22:296:EXsrc=193:…	{145=G/A:60:369:EXsrc=228:EXdest=411, 483=R/A:112:459:EXsrc=259:EXdest=411, 452=G/H:98:235:EXsrc=228:EXdest=290, 69=R/G:125:251:EXsrc=259:EXdest=321, 471=D/A:126:293:EXsrc=258:EXdest=411, 138=C/T:149:121:EXsrc=280:EXdest=293, 458=V/A:64:389:EXsrc=277:EXdest=411, 155=L/A:96:343:EXsrc=248:EXdest=411, 124=F/M:28:255:EXsrc=193:EXdest=314, 205=R/Y:77:272:EXsrc=259:EXdest=279, 254=F/L:22:296:EXsrc=193:…	{145=G/A:60:369:EXsrc=228:EXdest=411, 483=R/A:112:459:EXsrc=259:EXdest=411, 452=G/R:125:178:EXsrc=228:EXdest=255, 69=R/G:125:251:EXsrc=259:EXdest=321, 471=D/A:126:293:EXsrc=258:EXdest=411, 138=C/T:149:121:EXsrc=280:EXdest=293, 458=V/A:64:389:EXsrc=277:EXdest=411, 155=L/A:96:343:EXsrc=248:EXdest=411, 124=F/I:21:181:EXsrc=193:EXdest=293, 205=R/Y:77:272:EXsrc=259:EXdest=279, 254=F/L:22:296:EXsrc=193…	{145=G/A:60:369:EXsrc=228:EXdest=411, 483=R/A:112:459:EXsrc=259:EXdest=411, 452=G/R:125:178:EXsrc=228:EXdest=255, 69=R/G:125:251:EXsrc=259:EXdest=321, 471=D/A:126:293:EXsrc=258:EXdest=411, 138=C/T:149:121:EXsrc=280:EXdest=293, 458=V/A:64:389:EXsrc=277:EXdest=411, 155=L/A:96:343:EXsrc=248:EXdest=411, 124=F/I:21:181:EXsrc=193:EXdest=293, 205=R/Y:77:272:EXsrc=259:EXdest=279, 254=F/L:22:296:EXsrc=193…	{145=G/A:60:369:EXsrc=228:EXdest=411, 483=R/A:112:459:EXsrc=259:EXdest=411, 452=G/H:98:235:EXsrc=228:EXdest=290, 69=R/G:125:251:EXsrc=259:EXdest=321, 471=D/A:126:293:EXsrc=258:EXdest=411, 138=C/T:149:121:EXsrc=280:EXdest=293, 458=V/A:64:389:EXsrc=277:EXdest=411, 155=L/A:96:343:EXsrc=248:EXdest=411, 124=F/I:21:181:EXsrc=193:EXdest=293, 205=R/F:97:213:EXsrc=259:EXdest=294, 254=F/L:22:296:EXsrc=193:…	{145=G/A:60:369:EXsrc=228:EXdest=411, 483=R/A:112:459:EXsrc=259:EXdest=411, 452=G/R:125:178:EXsrc=228:EXdest=255, 69=R/G:125:251:EXsrc=259:EXdest=321, 471=D/A:126:293:EXsrc=258:EXdest=411, 138=C/S:112:258:EXsrc=280:EXdest=311, 458=V/A:64:389:EXsrc=277:EXdest=411, 155=L/A:96:343:EXsrc=248:EXdest=411, 124=F/I:21:181:EXsrc=193:EXdest=293, 205=R/W:101:63:EXsrc=259:EXdest=172, 254=F/L:22:296:EXsrc=193…	{145=G/A:60:369:EXsrc=228:EXdest=411, 483=R/A:112:459:EXsrc=259:EXdest=411, 452=G/R:125:178:EXsrc=228:EXdest=255, 69=R/G:125:251:EXsrc=259:EXdest=321, 471=D/A:126:293:EXsrc=258:EXdest=411, 138=C/S:112:258:EXsrc=280:EXdest=311, 458=V/A:64:389:EXsrc=277:EXdest=411, 155=L/A:96:343:EXsrc=248:EXdest=411, 124=F/I:21:181:EXsrc=193:EXdest=293, 205=R/W:101:63:EXsrc=259:EXdest=172, 254=F/L:22:296:EXsrc=193…	{145=G/A:60:369:EXsrc=228:EXdest=411, 483=R/A:112:459:EXsrc=259:EXdest=411, 452=G/R:125:178:EXsrc=228:EXdest=255, 69=R/G:125:251:EXsrc=259:EXdest=321, 471=D/A:126:293:EXsrc=258:EXdest=411, 138=C/S:112:258:EXsrc=280:EXdest=311, 458=V/A:64:389:EXsrc=277:EXdest=411, 155=L/A:96:343:EXsrc=248:EXdest=411, 124=F/I:21:181:EXsrc=193:EXdest=293, 205=R/W:101:63:EXsrc=259:EXdest=172, 254=F/L:22:296:EXsrc=193…	{145=G/A:60:369:EXsrc=228:EXdest=411, 483=R/G:125:251:EXsrc=259:EXdest=321, 452=G/H:98:235:EXsrc=228:EXdest=290, 69=R/G:125:251:EXsrc=259:EXdest=321, 471=D/A:126:293:EXsrc=258:EXdest=411, 138=C/T:149:121:EXsrc=280:EXdest=293, 458=V/A:64:389:EXsrc=277:EXdest=411, 155=L/A:96:343:EXsrc=248:EXdest=411, 124=F/I:21:181:EXsrc=193:EXdest=293, 205=R/Y:77:272:EXsrc=259:EXdest=279, 254=F/L:22:296:EXsrc=193:…	{145=G/A:60:369:EXsrc=228:EXdest=411, 483=R/A:112:459:EXsrc=259:EXdest=411, 452=G/H:98:235:EXsrc=228:EXdest=290, 69=R/G:125:251:EXsrc=259:EXdest=321, 471=D/A:126:293:EXsrc=258:EXdest=411, 138=C/T:149:121:EXsrc=280:EXdest=293, 458=V/A:64:389:EXsrc=277:EXdest=411, 155=L/A:96:343:EXsrc=248:EXdest=411, 124=F/I:21:181:EXsrc=193:EXdest=293, 205=R/F:97:213:EXsrc=259:EXdest=294, 254=F/L:22:296:EXsrc=193:…	{145=G/A:60:369:EXsrc=228:EXdest=411, 483=R/A:112:459:EXsrc=259:EXdest=411, 452=G/R:125:178:EXsrc=228:EXdest=255, 69=R/G:125:251:EXsrc=259:EXdest=321, 471=D/A:126:293:EXsrc=258:EXdest=411, 138=C/S:112:258:EXsrc=280:EXdest=311, 458=V/A:64:389:EXsrc=277:EXdest=411, 155=L/A:96:343:EXsrc=248:EXdest=411, 124=F/I:21:181:EXsrc=193:EXdest=293, 205=R/W:101:63:EXsrc=259:EXdest=172, 254=F/L:22:296:EXsrc=193…	{145=G/A:60:369:EXsrc=228:EXdest=411, 483=R/A:112:459:EXsrc=259:EXdest=411, 452=G/R:125:178:EXsrc=228:EXdest=255, 69=R/G:125:251:EXsrc=259:EXdest=321, 471=D/A:126:293:EXsrc=258:EXdest=411, 138=C/T:149:121:EXsrc=280:EXdest=293, 458=V/A:64:389:EXsrc=277:EXdest=411, 155=L/A:96:343:EXsrc=248:EXdest=411, 124=F/I:21:181:EXsrc=193:EXdest=293, 205=R/Y:77:272:EXsrc=259:EXdest=279, 254=F/L:22:296:EXsrc=193…	{145=G/A:60:369:EXsrc=228:EXdest=411, 483=R/A:112:459:EXsrc=259:EXdest=411, 452=G/R:125:178:EXsrc=228:EXdest=255, 69=R/G:125:251:EXsrc=259:EXdest=321, 471=D/S:65:275:EXsrc=258:EXdest=311, 138=C/T:149:121:EXsrc=280:EXdest=293, 458=V/A:64:389:EXsrc=277:EXdest=411, 155=L/A:96:343:EXsrc=248:EXdest=411, 124=F/I:21:181:EXsrc=193:EXdest=293, 205=R/Y:77:272:EXsrc=259:EXdest=279, 254=F/L:22:296:EXsrc=193:…	{145=G/A:60:369:EXsrc=228:EXdest=411, 483=R/A:112:459:EXsrc=259:EXdest=411, 452=G/H:98:235:EXsrc=228:EXdest=290, 69=R/G:125:251:EXsrc=259:EXdest=321, 471=D/A:126:293:EXsrc=258:EXdest=411, 138=C/T:149:121:EXsrc=280:EXdest=293, 458=V/A:64:389:EXsrc=277:EXdest=411, 155=L/A:96:343:EXsrc=248:EXdest=411, 124=F/I:21:181:EXsrc=193:EXdest=293, 205=R/N:86:67:EXsrc=259:EXdest=258, 254=F/L:22:296:EXsrc=193:E…	{145=G/A:60:369:EXsrc=228:EXdest=411, 483=R/A:112:459:EXsrc=259:EXdest=411, 452=G/R:125:178:EXsrc=228:EXdest=255, 69=R/G:125:251:EXsrc=259:EXdest=321, 471=D/A:126:293:EXsrc=258:EXdest=411, 138=C/S:112:258:EXsrc=280:EXdest=311, 458=V/A:64:389:EXsrc=277:EXdest=411, 155=L/A:96:343:EXsrc=248:EXdest=411, 124=F/I:21:181:EXsrc=193:EXdest=293, 205=R/W:101:63:EXsrc=259:EXdest=172, 254=F/L:22:296:EXsrc=193…	{145=G/A:60:369:EXsrc=228:EXdest=411, 483=R/V:96:189:EXsrc=259:EXdest=305, 452=G/R:125:178:EXsrc=228:EXdest=255, 69=R/G:125:251:EXsrc=259:EXdest=321, 471=D/A:126:293:EXsrc=258:EXdest=411, 138=C/P:169:201:EXsrc=280:EXdest=192, 458=V/A:64:389:EXsrc=277:EXdest=411, 155=L/A:96:343:EXsrc=248:EXdest=411, 124=F/I:21:181:EXsrc=193:EXdest=293, 205=R/Y:77:272:EXsrc=259:EXdest=279, 254=F/L:22:296:EXsrc=193:…
Rv0680c	WP_085978078.1	DUF3060 domain-containing protein	-	[65]	{65=Q/M:101:504:EXsrc=386:EXdest=314}	{65=Q/M:101:504:EXsrc=386:EXdest=314}	{65=Q/M:101:504:EXsrc=386:EXdest=314}	{65=Q/M:101:504:EXsrc=386:EXdest=314}	{65=Q/M:101:504:EXsrc=386:EXdest=314}	{65=Q/M:101:504:EXsrc=386:EXdest=314}	{65=Q/M:101:504:EXsrc=386:EXdest=314}	{65=Q/M:101:504:EXsrc=386:EXdest=314}	{65=Q/M:101:504:EXsrc=386:EXdest=314}	{65=Q/M:101:504:EXsrc=386:EXdest=314}	{65=Q/M:101:504:EXsrc=386:EXdest=314}	{65=Q/M:101:504:EXsrc=386:EXdest=314}	{65=Q/M:101:504:EXsrc=386:EXdest=314}	{65=Q/M:101:504:EXsrc=386:EXdest=314}	{65=Q/M:101:504:EXsrc=386:EXdest=314}	{65=Q/M:101:504:EXsrc=386:EXdest=314}	{65=Q/M:101:504:EXsrc=386:EXdest=314}	{65=Q/M:101:504:EXsrc=386:EXdest=314}	{65=Q/M:101:504:EXsrc=386:EXdest=314}	{65=Q/M:101:504:EXsrc=386:EXdest=314}	{65=Q/M:101:504:EXsrc=386:EXdest=314}	{65=Q/M:101:504:EXsrc=386:EXdest=314}	{65=Q/M:101:504:EXsrc=386:EXdest=314}	{65=Q/M:101:504:EXsrc=386:EXdest=314}	{65=Q/M:101:504:EXsrc=386:EXdest=314}
Rv1565c	WP_085978053.1	acyltransferase	-	[303]	{303=A/G:60:387:EXsrc=312:EXdest=321}	{303=A/G:60:387:EXsrc=312:EXdest=321}	{303=A/G:60:387:EXsrc=312:EXdest=321}	{303=A/G:60:387:EXsrc=312:EXdest=321}	{303=A/G:60:387:EXsrc=312:EXdest=321}	{303=A/G:60:387:EXsrc=312:EXdest=321}	{303=A/G:60:387:EXsrc=312:EXdest=321}	{303=A/G:60:387:EXsrc=312:EXdest=321}	{303=A/G:60:387:EXsrc=312:EXdest=321}	{303=A/G:60:387:EXsrc=312:EXdest=321}	{303=A/G:60:387:EXsrc=312:EXdest=321}	{303=A/G:60:387:EXsrc=312:EXdest=321}	{303=A/G:60:387:EXsrc=312:EXdest=321}	{303=A/G:60:387:EXsrc=312:EXdest=321}	{303=A/G:60:387:EXsrc=312:EXdest=321}	{303=A/G:60:387:EXsrc=312:EXdest=321}	{303=A/G:60:387:EXsrc=312:EXdest=321}	{303=A/G:60:387:EXsrc=312:EXdest=321}	{303=A/G:60:387:EXsrc=312:EXdest=321}	{303=A/G:60:387:EXsrc=312:EXdest=321}	{303=A/G:60:387:EXsrc=312:EXdest=321}	{303=A/G:60:387:EXsrc=312:EXdest=321}	{303=A/G:60:387:EXsrc=312:EXdest=321}	{303=A/G:60:387:EXsrc=312:EXdest=321}	{303=A/G:60:387:EXsrc=312:EXdest=321}
Rv3255c	WP_013472485.1	mannose-6-phosphate isomerase, class I	manA	[29]	{29=T/A:58:402:EXsrc=287:EXdest=411}	{29=T/A:58:402:EXsrc=287:EXdest=411}	{29=T/A:58:402:EXsrc=287:EXdest=411}	{29=T/A:58:402:EXsrc=287:EXdest=411}	{29=T/A:58:402:EXsrc=287:EXdest=411}	{29=T/A:58:402:EXsrc=287:EXdest=411}	{29=T/A:58:402:EXsrc=287:EXdest=411}	{29=T/A:58:402:EXsrc=287:EXdest=411}	{29=T/A:58:402:EXsrc=287:EXdest=411}	{29=T/A:58:402:EXsrc=287:EXdest=411}	{29=T/A:58:402:EXsrc=287:EXdest=411}	{29=T/A:58:402:EXsrc=287:EXdest=411}	{29=T/A:58:402:EXsrc=287:EXdest=411}	{29=T/A:58:402:EXsrc=287:EXdest=411}	{29=T/A:58:402:EXsrc=287:EXdest=411}	{29=T/A:58:402:EXsrc=287:EXdest=411}	{29=T/A:58:402:EXsrc=287:EXdest=411}	{29=T/A:58:402:EXsrc=287:EXdest=411}	{29=T/A:58:402:EXsrc=287:EXdest=411}	{29=T/A:58:402:EXsrc=287:EXdest=411}	{29=T/A:58:402:EXsrc=287:EXdest=411}	{29=T/A:58:402:EXsrc=287:EXdest=411}	{29=T/A:58:402:EXsrc=287:EXdest=411}	{29=T/A:58:402:EXsrc=287:EXdest=411}	{29=T/A:58:402:EXsrc=287:EXdest=411}
Rv0780	WP_013470807.1	phosphoribosylaminoimidazolesuccinocarboxamide synthase	-	[29]	{29=F/L:22:296:EXsrc=193:EXdest=307}	{29=F/L:22:296:EXsrc=193:EXdest=307}	{29=F/L:22:296:EXsrc=193:EXdest=307}	{29=F/L:22:296:EXsrc=193:EXdest=307}	{29=F/L:22:296:EXsrc=193:EXdest=307}	{29=F/L:22:296:EXsrc=193:EXdest=307}	{29=F/L:22:296:EXsrc=193:EXdest=307}	{29=F/L:22:296:EXsrc=193:EXdest=307}	{29=F/M:28:255:EXsrc=193:EXdest=314}	{29=F/L:22:296:EXsrc=193:EXdest=307}	{29=F/L:22:296:EXsrc=193:EXdest=307}	{29=F/L:22:296:EXsrc=193:EXdest=307}	{29=F/L:22:296:EXsrc=193:EXdest=307}	{29=F/L:22:296:EXsrc=193:EXdest=307}	{29=F/L:22:296:EXsrc=193:EXdest=307}	{29=F/L:22:296:EXsrc=193:EXdest=307}	{29=F/L:22:296:EXsrc=193:EXdest=307}	{29=F/L:22:296:EXsrc=193:EXdest=307}	{29=F/L:22:296:EXsrc=193:EXdest=307}	{29=F/L:22:296:EXsrc=193:EXdest=307}	{29=F/L:22:296:EXsrc=193:EXdest=307}	{29=F/L:22:296:EXsrc=193:EXdest=307}	{29=F/L:22:296:EXsrc=193:EXdest=307}	{29=F/L:22:296:EXsrc=193:EXdest=307}	{29=F/L:22:296:EXsrc=193:EXdest=307}
Rv3497c	WP_013470769.1	MCE family protein	-	[311]	{311=P/L:98:258:EXsrc=335:EXdest=307}	{311=P/I:95:204:EXsrc=335:EXdest=293}	{311=P/L:98:258:EXsrc=335:EXdest=307}	{311=P/L:98:258:EXsrc=335:EXdest=307}	{311=P/L:98:258:EXsrc=335:EXdest=307}	{311=P/L:98:258:EXsrc=335:EXdest=307}	{311=P/I:95:204:EXsrc=335:EXdest=293}	{311=P/I:95:204:EXsrc=335:EXdest=293}	{311=P/L:98:258:EXsrc=335:EXdest=307}	{311=P/I:95:204:EXsrc=335:EXdest=293}	{311=P/I:95:204:EXsrc=335:EXdest=293}	{311=P/L:98:258:EXsrc=335:EXdest=307}	{311=P/L:98:258:EXsrc=335:EXdest=307}	{311=P/I:95:204:EXsrc=335:EXdest=293}	{311=P/L:98:258:EXsrc=335:EXdest=307}	{311=P/L:98:258:EXsrc=335:EXdest=307}	{311=P/L:98:258:EXsrc=335:EXdest=307}	{311=P/I:95:204:EXsrc=335:EXdest=293}	{311=P/I:95:204:EXsrc=335:EXdest=293}	{311=P/L:98:258:EXsrc=335:EXdest=307}	{311=P/L:98:258:EXsrc=335:EXdest=307}	{311=P/I:95:204:EXsrc=335:EXdest=293}	{311=P/I:95:204:EXsrc=335:EXdest=293}	{311=P/L:98:258:EXsrc=335:EXdest=307}	{311=P/L:98:258:EXsrc=335:EXdest=307}
Rv1631	WP_011894417.1	dephospho-CoA kinase	-	[16]	{16=T/L:92:271:EXsrc=287:EXdest=307}	{16=T/A:58:402:EXsrc=287:EXdest=411}	{16=T/A:58:402:EXsrc=287:EXdest=411}	{16=T/L:92:271:EXsrc=287:EXdest=307}	{16=T/L:92:271:EXsrc=287:EXdest=307}	{16=T/L:92:271:EXsrc=287:EXdest=307}	{16=T/A:58:402:EXsrc=287:EXdest=411}	{16=T/A:58:402:EXsrc=287:EXdest=411}	{16=T/L:92:271:EXsrc=287:EXdest=307}	{16=T/A:58:402:EXsrc=287:EXdest=411}	{16=T/V:69:362:EXsrc=287:EXdest=305}	{16=T/A:58:402:EXsrc=287:EXdest=411}	{16=T/A:58:402:EXsrc=287:EXdest=411}	{16=T/A:58:402:EXsrc=287:EXdest=411}	{16=T/L:92:271:EXsrc=287:EXdest=307}	{16=T/L:92:271:EXsrc=287:EXdest=307}	{16=T/L:92:271:EXsrc=287:EXdest=307}	{16=T/A:58:402:EXsrc=287:EXdest=411}	{16=T/A:58:402:EXsrc=287:EXdest=411}	{16=T/L:92:271:EXsrc=287:EXdest=307}	{16=T/A:58:402:EXsrc=287:EXdest=411}	{16=T/A:58:402:EXsrc=287:EXdest=411}	{16=T/A:58:402:EXsrc=287:EXdest=411}	{16=T/L:92:271:EXsrc=287:EXdest=307}	{16=T/A:58:402:EXsrc=287:EXdest=411}
Rv0561c	WP_013470678.1	FAD-dependent oxidoreductase	-	[384, 408]	{384=G/S:56:304:EXsrc=228:EXdest=311, 408=R/L:102:242:EXsrc=259:EXdest=307}	{384=G/A:60:369:EXsrc=228:EXdest=411, 408=R/L:102:242:EXsrc=259:EXdest=307}	{384=G/A:60:369:EXsrc=228:EXdest=411, 408=R/M:91:68:EXsrc=259:EXdest=314}	{384=G/S:56:304:EXsrc=228:EXdest=311, 408=R/L:102:242:EXsrc=259:EXdest=307}	{384=G/S:56:304:EXsrc=228:EXdest=311, 408=R/L:102:242:EXsrc=259:EXdest=307}	{384=G/S:56:304:EXsrc=228:EXdest=311, 408=R/L:102:242:EXsrc=259:EXdest=307}	{384=G/A:60:369:EXsrc=228:EXdest=411, 408=R/L:102:242:EXsrc=259:EXdest=307}	{384=G/A:60:369:EXsrc=228:EXdest=411, 408=R/L:102:242:EXsrc=259:EXdest=307}	{384=G/A:60:369:EXsrc=228:EXdest=411, 408=R/L:102:242:EXsrc=259:EXdest=307}	{384=G/A:60:369:EXsrc=228:EXdest=411, 408=R/L:102:242:EXsrc=259:EXdest=307}	{384=G/A:60:369:EXsrc=228:EXdest=411, 408=R/L:102:242:EXsrc=259:EXdest=307}	{384=G/A:60:369:EXsrc=228:EXdest=411, 408=R/L:102:242:EXsrc=259:EXdest=307}	{384=G/A:60:369:EXsrc=228:EXdest=411, 408=R/L:102:242:EXsrc=259:EXdest=307}	{384=G/A:60:369:EXsrc=228:EXdest=411, 408=R/L:102:242:EXsrc=259:EXdest=307}	{384=G/S:56:304:EXsrc=228:EXdest=311, 408=R/L:102:242:EXsrc=259:EXdest=307}	{384=G/S:56:304:EXsrc=228:EXdest=311, 408=R/L:102:242:EXsrc=259:EXdest=307}	{384=G/S:56:304:EXsrc=228:EXdest=311, 408=R/L:102:242:EXsrc=259:EXdest=307}	{384=G/A:60:369:EXsrc=228:EXdest=411, 408=R/L:102:242:EXsrc=259:EXdest=307}	{384=G/A:60:369:EXsrc=228:EXdest=411, 408=R/L:102:242:EXsrc=259:EXdest=307}	{384=G/S:56:304:EXsrc=228:EXdest=311, 408=R/L:102:242:EXsrc=259:EXdest=307}	{384=G/A:60:369:EXsrc=228:EXdest=411, 408=R/L:102:242:EXsrc=259:EXdest=307}	{384=G/A:60:369:EXsrc=228:EXdest=411, 408=R/L:102:242:EXsrc=259:EXdest=307}	{384=G/A:60:369:EXsrc=228:EXdest=411, 408=R/F:97:213:EXsrc=259:EXdest=294}	{384=G/S:56:304:EXsrc=228:EXdest=311, 408=R/L:102:242:EXsrc=259:EXdest=307}	{384=G/A:60:369:EXsrc=228:EXdest=411, 408=R/L:102:242:EXsrc=259:EXdest=307}
Rv2314c	WP_013471380.1	peptidase	-	[48]	{48=E/V:121:351:EXsrc=363:EXdest=305}	{48=E/V:121:351:EXsrc=363:EXdest=305}	{48=E/L:138:321:EXsrc=363:EXdest=307}	{48=E/V:121:351:EXsrc=363:EXdest=305}	{48=E/V:121:351:EXsrc=363:EXdest=305}	{48=E/V:121:351:EXsrc=363:EXdest=305}	{48=E/V:121:351:EXsrc=363:EXdest=305}	{48=E/V:121:351:EXsrc=363:EXdest=305}	{48=E/V:121:351:EXsrc=363:EXdest=305}	{48=E/V:121:351:EXsrc=363:EXdest=305}	{48=E/L:138:321:EXsrc=363:EXdest=307}	{48=E/L:138:321:EXsrc=363:EXdest=307}	{48=E/L:138:321:EXsrc=363:EXdest=307}	{48=E/V:121:351:EXsrc=363:EXdest=305}	{48=E/V:121:351:EXsrc=363:EXdest=305}	{48=E/V:121:351:EXsrc=363:EXdest=305}	{48=E/V:121:351:EXsrc=363:EXdest=305}	{48=E/V:121:351:EXsrc=363:EXdest=305}	{48=E/V:121:351:EXsrc=363:EXdest=305}	{48=E/V:121:351:EXsrc=363:EXdest=305}	{48=E/L:138:321:EXsrc=363:EXdest=307}	{48=E/L:138:321:EXsrc=363:EXdest=307}	{48=E/L:138:321:EXsrc=363:EXdest=307}	{48=E/V:121:351:EXsrc=363:EXdest=305}	{48=E/L:138:321:EXsrc=363:EXdest=307}
Rv2447c	WP_011893511.1	bifunctional folylpolyglutamate synthase/dihydrofolate synthase	-	[34]	{34=T/L:92:271:EXsrc=287:EXdest=307}	{34=T/L:92:271:EXsrc=287:EXdest=307}	{34=T/L:92:271:EXsrc=287:EXdest=307}	{34=T/L:92:271:EXsrc=287:EXdest=307}	{34=T/L:92:271:EXsrc=287:EXdest=307}	{34=T/L:92:271:EXsrc=287:EXdest=307}	{34=T/L:92:271:EXsrc=287:EXdest=307}	{34=T/L:92:271:EXsrc=287:EXdest=307}	{34=T/L:92:271:EXsrc=287:EXdest=307}	{34=T/L:92:271:EXsrc=287:EXdest=307}	{34=T/L:92:271:EXsrc=287:EXdest=307}	{34=T/L:92:271:EXsrc=287:EXdest=307}	{34=T/L:92:271:EXsrc=287:EXdest=307}	{34=T/L:92:271:EXsrc=287:EXdest=307}	{34=T/L:92:271:EXsrc=287:EXdest=307}	{34=T/L:92:271:EXsrc=287:EXdest=307}	{34=T/L:92:271:EXsrc=287:EXdest=307}	{34=T/L:92:271:EXsrc=287:EXdest=307}	{34=T/L:92:271:EXsrc=287:EXdest=307}	{34=T/L:92:271:EXsrc=287:EXdest=307}	{34=T/L:92:271:EXsrc=287:EXdest=307}	{34=T/L:92:271:EXsrc=287:EXdest=307}	{34=T/L:92:271:EXsrc=287:EXdest=307}	{34=T/L:92:271:EXsrc=287:EXdest=307}	{34=T/L:92:271:EXsrc=287:EXdest=307}
Rv0667	WP_011895920.1	DNA-directed RNA polymerase subunit beta	-	[554]	{554=G/A:60:369:EXsrc=228:EXdest=411}	{554=G/A:60:369:EXsrc=228:EXdest=411}	{554=G/A:60:369:EXsrc=228:EXdest=411}	{554=G/A:60:369:EXsrc=228:EXdest=411}	{554=G/A:60:369:EXsrc=228:EXdest=411}	{554=G/A:60:369:EXsrc=228:EXdest=411}	{554=G/A:60:369:EXsrc=228:EXdest=411}	{554=G/A:60:369:EXsrc=228:EXdest=411}	{554=G/A:60:369:EXsrc=228:EXdest=411}	{554=G/A:60:369:EXsrc=228:EXdest=411}	{554=G/A:60:369:EXsrc=228:EXdest=411}	{554=G/A:60:369:EXsrc=228:EXdest=411}	{554=G/A:60:369:EXsrc=228:EXdest=411}	{554=G/A:60:369:EXsrc=228:EXdest=411}	{554=G/A:60:369:EXsrc=228:EXdest=411}	{554=G/A:60:369:EXsrc=228:EXdest=411}	{554=G/A:60:369:EXsrc=228:EXdest=411}	{554=G/A:60:369:EXsrc=228:EXdest=411}	{554=G/A:60:369:EXsrc=228:EXdest=411}	{554=G/A:60:369:EXsrc=228:EXdest=411}	{554=G/A:60:369:EXsrc=228:EXdest=411}	{554=G/A:60:369:EXsrc=228:EXdest=411}	{554=G/A:60:369:EXsrc=228:EXdest=411}	{554=G/A:60:369:EXsrc=228:EXdest=411}	{554=G/A:60:369:EXsrc=228:EXdest=411}
Rv0464c	WP_011891112.1	carboxymuconolactone decarboxylase family protein	-	[108]	{108=G/W:184:173:EXsrc=228:EXdest=172}	{108=G/W:184:173:EXsrc=228:EXdest=172}	{108=G/W:184:173:EXsrc=228:EXdest=172}	{108=G/W:184:173:EXsrc=228:EXdest=172}	{108=G/W:184:173:EXsrc=228:EXdest=172}	{108=G/W:184:173:EXsrc=228:EXdest=172}	{108=G/W:184:173:EXsrc=228:EXdest=172}	{108=G/W:184:173:EXsrc=228:EXdest=172}	{108=G/W:184:173:EXsrc=228:EXdest=172}	{108=G/W:184:173:EXsrc=228:EXdest=172}	{108=G/W:184:173:EXsrc=228:EXdest=172}	{108=G/W:184:173:EXsrc=228:EXdest=172}	{108=G/W:184:173:EXsrc=228:EXdest=172}	{108=G/W:184:173:EXsrc=228:EXdest=172}	{108=G/W:184:173:EXsrc=228:EXdest=172}	{108=G/W:184:173:EXsrc=228:EXdest=172}	{108=G/W:184:173:EXsrc=228:EXdest=172}	{108=G/W:184:173:EXsrc=228:EXdest=172}	{108=G/W:184:173:EXsrc=228:EXdest=172}	{108=G/W:184:173:EXsrc=228:EXdest=172}	{108=G/W:184:173:EXsrc=228:EXdest=172}	{108=G/W:184:173:EXsrc=228:EXdest=172}	{108=G/W:184:173:EXsrc=228:EXdest=172}	{108=G/W:184:173:EXsrc=228:EXdest=172}	{108=G/W:184:173:EXsrc=228:EXdest=172}
Rv0308	WP_011891313.1	phosphatase PAP2 family protein	-	[92, 135]	{135=G/E:98:206:EXsrc=228:EXdest=262, 92=F/L:22:296:EXsrc=193:EXdest=307}	{135=G/E:98:206:EXsrc=228:EXdest=262, 92=F/L:22:296:EXsrc=193:EXdest=307}	{135=G/E:98:206:EXsrc=228:EXdest=262, 92=F/L:22:296:EXsrc=193:EXdest=307}	{135=G/E:98:206:EXsrc=228:EXdest=262, 92=F/L:22:296:EXsrc=193:EXdest=307}	{135=G/E:98:206:EXsrc=228:EXdest=262, 92=F/L:22:296:EXsrc=193:EXdest=307}	{135=G/E:98:206:EXsrc=228:EXdest=262, 92=F/L:22:296:EXsrc=193:EXdest=307}	{135=G/E:98:206:EXsrc=228:EXdest=262, 92=F/V:50:291:EXsrc=193:EXdest=305}	{135=G/E:98:206:EXsrc=228:EXdest=262, 92=F/V:50:291:EXsrc=193:EXdest=305}	{135=G/E:98:206:EXsrc=228:EXdest=262, 92=F/L:22:296:EXsrc=193:EXdest=307}	{135=G/E:98:206:EXsrc=228:EXdest=262, 92=F/V:50:291:EXsrc=193:EXdest=305}	{135=G/E:98:206:EXsrc=228:EXdest=262, 92=F/L:22:296:EXsrc=193:EXdest=307}	{135=G/E:98:206:EXsrc=228:EXdest=262, 92=F/L:22:296:EXsrc=193:EXdest=307}	{135=G/E:98:206:EXsrc=228:EXdest=262, 92=F/L:22:296:EXsrc=193:EXdest=307}	{135=G/E:98:206:EXsrc=228:EXdest=262, 92=F/L:22:296:EXsrc=193:EXdest=307}	{135=G/E:98:206:EXsrc=228:EXdest=262, 92=F/L:22:296:EXsrc=193:EXdest=307}	{135=G/E:98:206:EXsrc=228:EXdest=262, 92=F/L:22:296:EXsrc=193:EXdest=307}	{135=G/E:98:206:EXsrc=228:EXdest=262, 92=F/L:22:296:EXsrc=193:EXdest=307}	{135=G/E:98:206:EXsrc=228:EXdest=262, 92=F/L:22:296:EXsrc=193:EXdest=307}	{135=G/E:98:206:EXsrc=228:EXdest=262, 92=F/V:50:291:EXsrc=193:EXdest=305}	{135=G/E:98:206:EXsrc=228:EXdest=262, 92=F/L:22:296:EXsrc=193:EXdest=307}	{135=G/E:98:206:EXsrc=228:EXdest=262, 92=F/L:22:296:EXsrc=193:EXdest=307}	{135=G/E:98:206:EXsrc=228:EXdest=262, 92=F/L:22:296:EXsrc=193:EXdest=307}	{135=G/E:98:206:EXsrc=228:EXdest=262, 92=F/L:22:296:EXsrc=193:EXdest=307}	{135=G/E:98:206:EXsrc=228:EXdest=262, 92=F/L:22:296:EXsrc=193:EXdest=307}	{135=G/E:98:206:EXsrc=228:EXdest=262, 92=F/L:22:296:EXsrc=193:EXdest=307}
Rv3811	WP_011892055.1	LGFP repeat-containing protein	-	[279]	{279=R/S:110:270:EXsrc=259:EXdest=311}	{279=R/S:110:270:EXsrc=259:EXdest=311}	{279=R/G:125:251:EXsrc=259:EXdest=321}	{279=R/S:110:270:EXsrc=259:EXdest=311}	{279=R/S:110:270:EXsrc=259:EXdest=311}	{279=R/S:110:270:EXsrc=259:EXdest=311}	{279=R/S:110:270:EXsrc=259:EXdest=311}	{279=R/S:110:270:EXsrc=259:EXdest=311}	{279=R/S:110:270:EXsrc=259:EXdest=311}	{279=R/S:110:270:EXsrc=259:EXdest=311}	{279=R/S:110:270:EXsrc=259:EXdest=311}	{279=R/S:110:270:EXsrc=259:EXdest=311}	{279=R/S:110:270:EXsrc=259:EXdest=311}	{279=R/S:110:270:EXsrc=259:EXdest=311}	{279=R/S:110:270:EXsrc=259:EXdest=311}	{279=R/S:110:270:EXsrc=259:EXdest=311}	{279=R/S:110:270:EXsrc=259:EXdest=311}	{279=R/S:110:270:EXsrc=259:EXdest=311}	{279=R/S:110:270:EXsrc=259:EXdest=311}	{279=R/S:110:270:EXsrc=259:EXdest=311}	{279=R/S:110:270:EXsrc=259:EXdest=311}	{279=R/S:110:270:EXsrc=259:EXdest=311}	{279=R/S:110:270:EXsrc=259:EXdest=311}	{279=R/S:110:270:EXsrc=259:EXdest=311}	{279=R/S:110:270:EXsrc=259:EXdest=311}
Rv0668	WP_011895919.1	DNA-directed RNA polymerase subunit beta'	rpoC	[193, 924]	{193=V/A:64:389:EXsrc=277:EXdest=411, 924=A/G:60:387:EXsrc=312:EXdest=321}	{193=V/A:64:389:EXsrc=277:EXdest=411, 924=A/G:60:387:EXsrc=312:EXdest=321}	{193=V/A:64:389:EXsrc=277:EXdest=411, 924=A/G:60:387:EXsrc=312:EXdest=321}	{193=V/A:64:389:EXsrc=277:EXdest=411, 924=A/G:60:387:EXsrc=312:EXdest=321}	{193=V/A:64:389:EXsrc=277:EXdest=411, 924=A/G:60:387:EXsrc=312:EXdest=321}	{193=V/A:64:389:EXsrc=277:EXdest=411, 924=A/G:60:387:EXsrc=312:EXdest=321}	{193=V/A:64:389:EXsrc=277:EXdest=411, 924=A/G:60:387:EXsrc=312:EXdest=321}	{193=V/A:64:389:EXsrc=277:EXdest=411, 924=A/G:60:387:EXsrc=312:EXdest=321}	{193=V/A:64:389:EXsrc=277:EXdest=411, 924=A/G:60:387:EXsrc=312:EXdest=321}	{193=V/A:64:389:EXsrc=277:EXdest=411, 924=A/G:60:387:EXsrc=312:EXdest=321}	{193=V/A:64:389:EXsrc=277:EXdest=411, 924=A/G:60:387:EXsrc=312:EXdest=321}	{193=V/A:64:389:EXsrc=277:EXdest=411, 924=A/G:60:387:EXsrc=312:EXdest=321}	{193=V/A:64:389:EXsrc=277:EXdest=411, 924=A/G:60:387:EXsrc=312:EXdest=321}	{193=V/A:64:389:EXsrc=277:EXdest=411, 924=A/G:60:387:EXsrc=312:EXdest=321}	{193=V/A:64:389:EXsrc=277:EXdest=411, 924=A/G:60:387:EXsrc=312:EXdest=321}	{193=V/A:64:389:EXsrc=277:EXdest=411, 924=A/G:60:387:EXsrc=312:EXdest=321}	{193=V/A:64:389:EXsrc=277:EXdest=411, 924=A/G:60:387:EXsrc=312:EXdest=321}	{193=V/A:64:389:EXsrc=277:EXdest=411, 924=A/G:60:387:EXsrc=312:EXdest=321}	{193=V/A:64:389:EXsrc=277:EXdest=411, 924=A/G:60:387:EXsrc=312:EXdest=321}	{193=V/A:64:389:EXsrc=277:EXdest=411, 924=A/G:60:387:EXsrc=312:EXdest=321}	{193=V/A:64:389:EXsrc=277:EXdest=411, 924=A/G:60:387:EXsrc=312:EXdest=321}	{193=V/A:64:389:EXsrc=277:EXdest=411, 924=A/G:60:387:EXsrc=312:EXdest=321}	{193=V/A:64:389:EXsrc=277:EXdest=411, 924=A/G:60:387:EXsrc=312:EXdest=321}	{193=V/A:64:389:EXsrc=277:EXdest=411, 924=A/G:60:387:EXsrc=312:EXdest=321}	{193=V/A:64:389:EXsrc=277:EXdest=411, 924=A/G:60:387:EXsrc=312:EXdest=321}
Rv2689c	WP_013471986.1	class I SAM-dependent RNA methyltransferase	-	[100, 146]	{146=G/R:125:178:EXsrc=228:EXdest=255, 100=G/A:60:369:EXsrc=228:EXdest=411}	{146=G/R:125:178:EXsrc=228:EXdest=255, 100=G/A:60:369:EXsrc=228:EXdest=411}	{146=G/R:125:178:EXsrc=228:EXdest=255, 100=G/A:60:369:EXsrc=228:EXdest=411}	{146=G/R:125:178:EXsrc=228:EXdest=255, 100=G/A:60:369:EXsrc=228:EXdest=411}	{146=G/R:125:178:EXsrc=228:EXdest=255, 100=G/A:60:369:EXsrc=228:EXdest=411}	{146=G/R:125:178:EXsrc=228:EXdest=255, 100=G/A:60:369:EXsrc=228:EXdest=411}	{146=G/R:125:178:EXsrc=228:EXdest=255, 100=G/A:60:369:EXsrc=228:EXdest=411}	{146=G/R:125:178:EXsrc=228:EXdest=255, 100=G/A:60:369:EXsrc=228:EXdest=411}	{146=G/H:98:235:EXsrc=228:EXdest=290, 100=G/A:60:369:EXsrc=228:EXdest=411}	{146=G/H:98:235:EXsrc=228:EXdest=290, 100=G/A:60:369:EXsrc=228:EXdest=411}	{146=G/C:159:267:EXsrc=228:EXdest=315, 100=G/A:60:369:EXsrc=228:EXdest=411}	{146=G/H:98:235:EXsrc=228:EXdest=290, 100=G/S:56:304:EXsrc=228:EXdest=311}	{146=G/H:98:235:EXsrc=228:EXdest=290, 100=G/S:56:304:EXsrc=228:EXdest=311}	{146=G/R:125:178:EXsrc=228:EXdest=255, 100=G/A:60:369:EXsrc=228:EXdest=411}	{146=G/R:125:178:EXsrc=228:EXdest=255, 100=G/A:60:369:EXsrc=228:EXdest=411}	{146=G/R:125:178:EXsrc=228:EXdest=255, 100=G/A:60:369:EXsrc=228:EXdest=411}	{146=G/R:125:178:EXsrc=228:EXdest=255, 100=G/A:60:369:EXsrc=228:EXdest=411}	{146=G/R:125:178:EXsrc=228:EXdest=255, 100=G/A:60:369:EXsrc=228:EXdest=411}	{146=G/H:98:235:EXsrc=228:EXdest=290, 100=G/A:60:369:EXsrc=228:EXdest=411}	{146=G/R:125:178:EXsrc=228:EXdest=255, 100=G/A:60:369:EXsrc=228:EXdest=411}	{146=G/H:98:235:EXsrc=228:EXdest=290, 100=G/S:56:304:EXsrc=228:EXdest=311}	{146=G/H:98:235:EXsrc=228:EXdest=290, 100=G/A:60:369:EXsrc=228:EXdest=411}	{146=G/A:60:369:EXsrc=228:EXdest=411, 100=G/A:60:369:EXsrc=228:EXdest=411}	{146=G/R:125:178:EXsrc=228:EXdest=255, 100=G/A:60:369:EXsrc=228:EXdest=411}	{146=G/H:98:235:EXsrc=228:EXdest=290, 100=G/S:56:304:EXsrc=228:EXdest=311}
Rv0016c	WP_011891715.1	penicillin-binding protein 2	-	[484]	{484=A/E:107:275:EXsrc=312:EXdest=262}	{484=A/E:107:275:EXsrc=312:EXdest=262}	{484=A/E:107:275:EXsrc=312:EXdest=262}	{484=A/E:107:275:EXsrc=312:EXdest=262}	{484=A/E:107:275:EXsrc=312:EXdest=262}	{484=A/E:107:275:EXsrc=312:EXdest=262}	{484=A/Q:91:320:EXsrc=312:EXdest=305}	{484=A/Q:91:320:EXsrc=312:EXdest=305}	{484=A/E:107:275:EXsrc=312:EXdest=262}	{484=A/Q:91:320:EXsrc=312:EXdest=305}	{484=A/E:107:275:EXsrc=312:EXdest=262}	{484=A/E:107:275:EXsrc=312:EXdest=262}	{484=A/E:107:275:EXsrc=312:EXdest=262}	{484=A/Q:91:320:EXsrc=312:EXdest=305}	{484=A/E:107:275:EXsrc=312:EXdest=262}	{484=A/E:107:275:EXsrc=312:EXdest=262}	{484=A/E:107:275:EXsrc=312:EXdest=262}	{484=A/E:107:275:EXsrc=312:EXdest=262}	{484=A/Q:91:320:EXsrc=312:EXdest=305}	{484=A/E:107:275:EXsrc=312:EXdest=262}	{484=A/E:107:275:EXsrc=312:EXdest=262}	{484=A/E:107:275:EXsrc=312:EXdest=262}	{484=A/Q:91:320:EXsrc=312:EXdest=305}	{484=A/E:107:275:EXsrc=312:EXdest=262}	{484=A/E:107:275:EXsrc=312:EXdest=262}
Rv1636	WP_011894409.1	universal stress protein	-	[42]	{42=F/L:22:296:EXsrc=193:EXdest=307}	{42=F/L:22:296:EXsrc=193:EXdest=307}	{42=F/L:22:296:EXsrc=193:EXdest=307}	{42=F/L:22:296:EXsrc=193:EXdest=307}	{42=F/L:22:296:EXsrc=193:EXdest=307}	{42=F/L:22:296:EXsrc=193:EXdest=307}	{42=F/L:22:296:EXsrc=193:EXdest=307}	{42=F/L:22:296:EXsrc=193:EXdest=307}	{42=F/L:22:296:EXsrc=193:EXdest=307}	{42=F/L:22:296:EXsrc=193:EXdest=307}	{42=F/L:22:296:EXsrc=193:EXdest=307}	{42=F/L:22:296:EXsrc=193:EXdest=307}	{42=F/L:22:296:EXsrc=193:EXdest=307}	{42=F/L:22:296:EXsrc=193:EXdest=307}	{42=F/L:22:296:EXsrc=193:EXdest=307}	{42=F/L:22:296:EXsrc=193:EXdest=307}	{42=F/L:22:296:EXsrc=193:EXdest=307}	{42=F/L:22:296:EXsrc=193:EXdest=307}	{42=F/L:22:296:EXsrc=193:EXdest=307}	{42=F/L:22:296:EXsrc=193:EXdest=307}	{42=F/L:22:296:EXsrc=193:EXdest=307}	{42=F/L:22:296:EXsrc=193:EXdest=307}	{42=F/L:22:296:EXsrc=193:EXdest=307}	{42=F/L:22:296:EXsrc=193:EXdest=307}	{42=F/L:22:296:EXsrc=193:EXdest=307}
Rv0309	WP_041788336.1	hypothetical protein	-	[73]	{73=A/T:58:312:EXsrc=312:EXdest=293}	{73=A/T:58:312:EXsrc=312:EXdest=293}	{73=A/T:58:312:EXsrc=312:EXdest=293}	{73=A/T:58:312:EXsrc=312:EXdest=293}	{73=A/T:58:312:EXsrc=312:EXdest=293}	{73=A/T:58:312:EXsrc=312:EXdest=293}	{73=A/T:58:312:EXsrc=312:EXdest=293}	{73=A/T:58:312:EXsrc=312:EXdest=293}	{73=A/T:58:312:EXsrc=312:EXdest=293}	{73=A/T:58:312:EXsrc=312:EXdest=293}	{73=A/T:58:312:EXsrc=312:EXdest=293}	{73=A/T:58:312:EXsrc=312:EXdest=293}	{73=A/T:58:312:EXsrc=312:EXdest=293}	{73=A/T:58:312:EXsrc=312:EXdest=293}	{73=A/T:58:312:EXsrc=312:EXdest=293}	{73=A/T:58:312:EXsrc=312:EXdest=293}	{73=A/T:58:312:EXsrc=312:EXdest=293}	{73=A/T:58:312:EXsrc=312:EXdest=293}	{73=A/T:58:312:EXsrc=312:EXdest=293}	{73=A/T:58:312:EXsrc=312:EXdest=293}	{73=A/T:58:312:EXsrc=312:EXdest=293}	{73=A/T:58:312:EXsrc=312:EXdest=293}	{73=A/T:58:312:EXsrc=312:EXdest=293}	{73=A/T:58:312:EXsrc=312:EXdest=293}	{73=A/T:58:312:EXsrc=312:EXdest=293}
Rv3919c	WP_011891737.1	ribosomal RNA small subunit methyltransferase G	-	[139]	{139=V/A:64:389:EXsrc=277:EXdest=411}	{139=V/A:64:389:EXsrc=277:EXdest=411}	{139=V/A:64:389:EXsrc=277:EXdest=411}	{139=V/A:64:389:EXsrc=277:EXdest=411}	{139=V/A:64:389:EXsrc=277:EXdest=411}	{139=V/A:64:389:EXsrc=277:EXdest=411}	{139=V/A:64:389:EXsrc=277:EXdest=411}	{139=V/A:64:389:EXsrc=277:EXdest=411}	{139=V/A:64:389:EXsrc=277:EXdest=411}	{139=V/A:64:389:EXsrc=277:EXdest=411}	{139=V/A:64:389:EXsrc=277:EXdest=411}	{139=V/A:64:389:EXsrc=277:EXdest=411}	{139=V/A:64:389:EXsrc=277:EXdest=411}	{139=V/A:64:389:EXsrc=277:EXdest=411}	{139=V/A:64:389:EXsrc=277:EXdest=411}	{139=V/A:64:389:EXsrc=277:EXdest=411}	{139=V/A:64:389:EXsrc=277:EXdest=411}	{139=V/A:64:389:EXsrc=277:EXdest=411}	{139=V/A:64:389:EXsrc=277:EXdest=411}	{139=V/A:64:389:EXsrc=277:EXdest=411}	{139=V/A:64:389:EXsrc=277:EXdest=411}	{139=V/A:64:389:EXsrc=277:EXdest=411}	{139=V/A:64:389:EXsrc=277:EXdest=411}	{139=V/A:64:389:EXsrc=277:EXdest=411}	{139=V/A:64:389:EXsrc=277:EXdest=411}
Rv2870c	WP_013472084.1	1-deoxy-D-xylulose-5-phosphate reductoisomerase	-	[41, 45]	{41=G/A:60:369:EXsrc=228:EXdest=411, 45=L/T:92:165:EXsrc=248:EXdest=293}	{41=G/A:60:369:EXsrc=228:EXdest=411, 45=L/T:92:165:EXsrc=248:EXdest=293}	{41=G/A:60:369:EXsrc=228:EXdest=411, 45=L/T:92:165:EXsrc=248:EXdest=293}	{41=G/A:60:369:EXsrc=228:EXdest=411, 45=L/T:92:165:EXsrc=248:EXdest=293}	{41=G/A:60:369:EXsrc=228:EXdest=411, 45=L/T:92:165:EXsrc=248:EXdest=293}	{41=G/A:60:369:EXsrc=228:EXdest=411, 45=L/T:92:165:EXsrc=248:EXdest=293}	{41=G/A:60:369:EXsrc=228:EXdest=411, 45=L/T:92:165:EXsrc=248:EXdest=293}	{41=G/A:60:369:EXsrc=228:EXdest=411, 45=L/T:92:165:EXsrc=248:EXdest=293}	{41=G/A:60:369:EXsrc=228:EXdest=411, 45=L/T:92:165:EXsrc=248:EXdest=293}	{41=G/A:60:369:EXsrc=228:EXdest=411, 45=L/T:92:165:EXsrc=248:EXdest=293}	{41=G/K:127:219:EXsrc=228:EXdest=225, 45=L/T:92:165:EXsrc=248:EXdest=293}	{41=G/S:56:304:EXsrc=228:EXdest=311, 45=L/T:92:165:EXsrc=248:EXdest=293}	{41=G/S:56:304:EXsrc=228:EXdest=311, 45=L/T:92:165:EXsrc=248:EXdest=293}	{41=G/A:60:369:EXsrc=228:EXdest=411, 45=L/T:92:165:EXsrc=248:EXdest=293}	{41=G/A:60:369:EXsrc=228:EXdest=411, 45=L/T:92:165:EXsrc=248:EXdest=293}	{41=G/A:60:369:EXsrc=228:EXdest=411, 45=L/T:92:165:EXsrc=248:EXdest=293}	{41=G/A:60:369:EXsrc=228:EXdest=411, 45=L/T:92:165:EXsrc=248:EXdest=293}	{41=G/R:125:178:EXsrc=228:EXdest=255, 45=L/T:92:165:EXsrc=248:EXdest=293}	{41=G/A:60:369:EXsrc=228:EXdest=411, 45=L/T:92:165:EXsrc=248:EXdest=293}	{41=G/A:60:369:EXsrc=228:EXdest=411, 45=L/T:92:165:EXsrc=248:EXdest=293}	{41=G/S:56:304:EXsrc=228:EXdest=311, 45=L/T:92:165:EXsrc=248:EXdest=293}	{41=G/A:60:369:EXsrc=228:EXdest=411, 45=L/T:92:165:EXsrc=248:EXdest=293}	{41=G/S:56:304:EXsrc=228:EXdest=311, 45=L/T:92:165:EXsrc=248:EXdest=293}	{41=G/A:60:369:EXsrc=228:EXdest=411, 45=L/T:92:165:EXsrc=248:EXdest=293}	{41=G/S:56:304:EXsrc=228:EXdest=311, 45=L/T:92:165:EXsrc=248:EXdest=293}
Rv1201c	WP_013471114.1	2,3,4,5-tetrahydropyridine-2,6-dicarboxylate N-succinyltransferase	dapD	[78]	{78=K/V:97:487:EXsrc=409:EXdest=305}	{78=K/V:97:487:EXsrc=409:EXdest=305}	{78=K/V:97:487:EXsrc=409:EXdest=305}	{78=K/V:97:487:EXsrc=409:EXdest=305}	{78=K/V:97:487:EXsrc=409:EXdest=305}	{78=K/V:97:487:EXsrc=409:EXdest=305}	{78=K/V:97:487:EXsrc=409:EXdest=305}	{78=K/V:97:487:EXsrc=409:EXdest=305}	{78=K/A:106:600:EXsrc=409:EXdest=411}	{78=K/A:106:600:EXsrc=409:EXdest=411}	{78=K/V:97:487:EXsrc=409:EXdest=305}	{78=K/V:97:487:EXsrc=409:EXdest=305}	{78=K/V:97:487:EXsrc=409:EXdest=305}	{78=K/V:97:487:EXsrc=409:EXdest=305}	{78=K/V:97:487:EXsrc=409:EXdest=305}	{78=K/V:97:487:EXsrc=409:EXdest=305}	{78=K/V:97:487:EXsrc=409:EXdest=305}	{78=K/A:106:600:EXsrc=409:EXdest=411}	{78=K/A:106:600:EXsrc=409:EXdest=411}	{78=K/V:97:487:EXsrc=409:EXdest=305}	{78=K/V:97:487:EXsrc=409:EXdest=305}	{78=K/V:97:487:EXsrc=409:EXdest=305}	{78=K/V:97:487:EXsrc=409:EXdest=305}	{78=K/V:97:487:EXsrc=409:EXdest=305}	{78=K/V:97:487:EXsrc=409:EXdest=305}
MSPYR1_RS24305	WP_011892131.1	tRNA glutamyl-Q(34) synthetase GluQRS	-	[13, 19, 20, 24, 30, 31, 33, 40, 41, 49, 53, 60, 61, 102, 104, 106, 112, 113, 116, 117, 121, 122, 124, 125, 126, 127, 145, 147, 164, 172, 175, 179, 182, 184, 186, 189, 190, 199, 200, 216, 233, 236, 239]	{199=D/T:85:245:EXsrc=258:EXdest=293, 200=Q/H:24:396:EXsrc=386:EXdest=290, 13=A/C:195:393:EXsrc=312:EXdest=315, 145=P/Q:76:384:EXsrc=335:EXdest=305, 19=D/T:85:245:EXsrc=258:EXdest=293, 147=A/V:64:319:EXsrc=312:EXdest=305, 20=L/P:98:146:EXsrc=248:EXdest=192, 24=N/L:153:233:EXsrc=120:EXdest=307, 216=Y/A:112:402:EXsrc=258:EXdest=411, 30=L/F:22:336:EXsrc=248:EXdest=294, 31=A/N:111:430:EXsrc=312:EXdes…	{199=D/T:85:245:EXsrc=258:EXdest=293, 200=Q/H:24:396:EXsrc=386:EXdest=290, 13=A/C:195:393:EXsrc=312:EXdest=315, 145=P/Q:76:384:EXsrc=335:EXdest=305, 19=D/T:85:245:EXsrc=258:EXdest=293, 147=A/V:64:319:EXsrc=312:EXdest=305, 20=L/P:98:146:EXsrc=248:EXdest=192, 24=N/M:142:236:EXsrc=120:EXdest=314, 216=Y/A:112:402:EXsrc=258:EXdest=411, 30=L/F:22:336:EXsrc=248:EXdest=294, 31=A/N:111:430:EXsrc=312:EXdes…	{199=D/T:85:245:EXsrc=258:EXdest=293, 200=Q/H:24:396:EXsrc=386:EXdest=290, 13=A/C:195:393:EXsrc=312:EXdest=315, 145=P/R:103:254:EXsrc=335:EXdest=255, 19=D/I:168:299:EXsrc=258:EXdest=293, 147=A/V:64:319:EXsrc=312:EXdest=305, 20=L/P:98:146:EXsrc=248:EXdest=192, 24=N/M:142:236:EXsrc=120:EXdest=314, 216=Y/A:112:402:EXsrc=258:EXdest=411, 30=L/F:22:336:EXsrc=248:EXdest=294, 31=A/N:111:430:EXsrc=312:EXd…	{199=D/T:85:245:EXsrc=258:EXdest=293, 200=Q/H:24:396:EXsrc=386:EXdest=290, 13=A/C:195:393:EXsrc=312:EXdest=315, 145=P/Q:76:384:EXsrc=335:EXdest=305, 19=D/T:85:245:EXsrc=258:EXdest=293, 147=A/V:64:319:EXsrc=312:EXdest=305, 20=L/P:98:146:EXsrc=248:EXdest=192, 24=N/L:153:233:EXsrc=120:EXdest=307, 216=Y/A:112:402:EXsrc=258:EXdest=411, 30=L/F:22:336:EXsrc=248:EXdest=294, 31=A/N:111:430:EXsrc=312:EXdes…	{199=D/T:85:245:EXsrc=258:EXdest=293, 200=Q/H:24:396:EXsrc=386:EXdest=290, 13=A/C:195:393:EXsrc=312:EXdest=315, 145=P/Q:76:384:EXsrc=335:EXdest=305, 19=D/T:85:245:EXsrc=258:EXdest=293, 147=A/V:64:319:EXsrc=312:EXdest=305, 20=L/P:98:146:EXsrc=248:EXdest=192, 24=N/L:153:233:EXsrc=120:EXdest=307, 216=Y/A:112:402:EXsrc=258:EXdest=411, 30=L/F:22:336:EXsrc=248:EXdest=294, 31=A/N:111:430:EXsrc=312:EXdes…	{199=D/T:85:245:EXsrc=258:EXdest=293, 200=Q/H:24:396:EXsrc=386:EXdest=290, 13=A/C:195:393:EXsrc=312:EXdest=315, 145=P/Q:76:384:EXsrc=335:EXdest=305, 19=D/T:85:245:EXsrc=258:EXdest=293, 147=A/V:64:319:EXsrc=312:EXdest=305, 20=L/P:98:146:EXsrc=248:EXdest=192, 24=N/L:153:233:EXsrc=120:EXdest=307, 216=Y/A:112:402:EXsrc=258:EXdest=411, 30=L/F:22:336:EXsrc=248:EXdest=294, 31=A/N:111:430:EXsrc=312:EXdes…	{199=D/T:85:245:EXsrc=258:EXdest=293, 200=Q/H:24:396:EXsrc=386:EXdest=290, 13=A/C:195:393:EXsrc=312:EXdest=315, 145=P/Q:76:384:EXsrc=335:EXdest=305, 19=D/T:85:245:EXsrc=258:EXdest=293, 147=A/V:64:319:EXsrc=312:EXdest=305, 20=L/P:98:146:EXsrc=248:EXdest=192, 24=N/M:142:236:EXsrc=120:EXdest=314, 216=Y/A:112:402:EXsrc=258:EXdest=411, 30=L/F:22:336:EXsrc=248:EXdest=294, 31=A/N:111:430:EXsrc=312:EXdes…	{199=D/T:85:245:EXsrc=258:EXdest=293, 200=Q/H:24:396:EXsrc=386:EXdest=290, 13=A/C:195:393:EXsrc=312:EXdest=315, 145=P/K:103:231:EXsrc=335:EXdest=225, 19=D/T:85:245:EXsrc=258:EXdest=293, 147=A/V:64:319:EXsrc=312:EXdest=305, 20=L/P:98:146:EXsrc=248:EXdest=192, 24=N/M:142:236:EXsrc=120:EXdest=314, 216=Y/A:112:402:EXsrc=258:EXdest=411, 30=L/F:22:336:EXsrc=248:EXdest=294, 31=A/N:111:430:EXsrc=312:EXde…	{199=D/T:85:245:EXsrc=258:EXdest=293, 200=Q/H:24:396:EXsrc=386:EXdest=290, 13=A/C:195:393:EXsrc=312:EXdest=315, 145=P/Q:76:384:EXsrc=335:EXdest=305, 19=D/T:85:245:EXsrc=258:EXdest=293, 147=A/V:64:319:EXsrc=312:EXdest=305, 20=L/P:98:146:EXsrc=248:EXdest=192, 24=N/M:142:236:EXsrc=120:EXdest=314, 216=Y/A:112:402:EXsrc=258:EXdest=411, 30=L/F:22:336:EXsrc=248:EXdest=294, 31=A/N:111:430:EXsrc=312:EXdes…	{199=D/T:85:245:EXsrc=258:EXdest=293, 200=Q/H:24:396:EXsrc=386:EXdest=290, 13=A/C:195:393:EXsrc=312:EXdest=315, 145=P/Q:76:384:EXsrc=335:EXdest=305, 19=D/T:85:245:EXsrc=258:EXdest=293, 147=A/V:64:319:EXsrc=312:EXdest=305, 20=L/P:98:146:EXsrc=248:EXdest=192, 24=N/M:142:236:EXsrc=120:EXdest=314, 216=Y/A:112:402:EXsrc=258:EXdest=411, 30=L/F:22:336:EXsrc=248:EXdest=294, 31=A/N:111:430:EXsrc=312:EXdes…	{199=D/T:85:245:EXsrc=258:EXdest=293, 200=Q/H:24:396:EXsrc=386:EXdest=290, 13=A/C:195:393:EXsrc=312:EXdest=315, 145=P/Q:76:384:EXsrc=335:EXdest=305, 19=D/I:168:299:EXsrc=258:EXdest=293, 147=A/V:64:319:EXsrc=312:EXdest=305, 20=L/P:98:146:EXsrc=248:EXdest=192, 24=N/M:142:236:EXsrc=120:EXdest=314, 216=Y/A:112:402:EXsrc=258:EXdest=411, 30=L/F:22:336:EXsrc=248:EXdest=294, 31=A/N:111:430:EXsrc=312:EXde…	{199=D/T:85:245:EXsrc=258:EXdest=293, 200=Q/H:24:396:EXsrc=386:EXdest=290, 13=A/C:195:393:EXsrc=312:EXdest=315, 145=P/K:103:231:EXsrc=335:EXdest=225, 19=D/I:168:299:EXsrc=258:EXdest=293, 147=A/V:64:319:EXsrc=312:EXdest=305, 20=L/P:98:146:EXsrc=248:EXdest=192, 24=N/M:142:236:EXsrc=120:EXdest=314, 216=Y/A:112:402:EXsrc=258:EXdest=411, 30=L/F:22:336:EXsrc=248:EXdest=294, 31=A/N:111:430:EXsrc=312:EXd…	{199=D/T:85:245:EXsrc=258:EXdest=293, 200=Q/H:24:396:EXsrc=386:EXdest=290, 13=A/C:195:393:EXsrc=312:EXdest=315, 145=P/K:103:231:EXsrc=335:EXdest=225, 19=D/I:168:299:EXsrc=258:EXdest=293, 147=A/V:64:319:EXsrc=312:EXdest=305, 20=L/P:98:146:EXsrc=248:EXdest=192, 24=N/M:142:236:EXsrc=120:EXdest=314, 216=Y/A:112:402:EXsrc=258:EXdest=411, 30=L/F:22:336:EXsrc=248:EXdest=294, 31=A/N:111:430:EXsrc=312:EXd…	{199=D/T:85:245:EXsrc=258:EXdest=293, 200=Q/H:24:396:EXsrc=386:EXdest=290, 13=A/C:195:393:EXsrc=312:EXdest=315, 145=P/Q:76:384:EXsrc=335:EXdest=305, 19=D/T:85:245:EXsrc=258:EXdest=293, 147=A/V:64:319:EXsrc=312:EXdest=305, 20=L/P:98:146:EXsrc=248:EXdest=192, 24=N/M:142:236:EXsrc=120:EXdest=314, 216=Y/A:112:402:EXsrc=258:EXdest=411, 30=L/F:22:336:EXsrc=248:EXdest=294, 31=A/N:111:430:EXsrc=312:EXdes…	{199=D/T:85:245:EXsrc=258:EXdest=293, 200=Q/H:24:396:EXsrc=386:EXdest=290, 13=A/C:195:393:EXsrc=312:EXdest=315, 145=P/Q:76:384:EXsrc=335:EXdest=305, 19=D/T:85:245:EXsrc=258:EXdest=293, 147=A/V:64:319:EXsrc=312:EXdest=305, 20=L/P:98:146:EXsrc=248:EXdest=192, 24=N/L:153:233:EXsrc=120:EXdest=307, 216=Y/A:112:402:EXsrc=258:EXdest=411, 30=L/F:22:336:EXsrc=248:EXdest=294, 31=A/N:111:430:EXsrc=312:EXdes…	{199=D/T:85:245:EXsrc=258:EXdest=293, 200=Q/H:24:396:EXsrc=386:EXdest=290, 13=A/C:195:393:EXsrc=312:EXdest=315, 145=P/Q:76:384:EXsrc=335:EXdest=305, 19=D/T:85:245:EXsrc=258:EXdest=293, 147=A/V:64:319:EXsrc=312:EXdest=305, 20=L/P:98:146:EXsrc=248:EXdest=192, 24=N/L:153:233:EXsrc=120:EXdest=307, 216=Y/A:112:402:EXsrc=258:EXdest=411, 30=L/F:22:336:EXsrc=248:EXdest=294, 31=A/N:111:430:EXsrc=312:EXdes…	{199=D/T:85:245:EXsrc=258:EXdest=293, 200=Q/H:24:396:EXsrc=386:EXdest=290, 13=A/C:195:393:EXsrc=312:EXdest=315, 145=P/Q:76:384:EXsrc=335:EXdest=305, 19=D/T:85:245:EXsrc=258:EXdest=293, 147=A/V:64:319:EXsrc=312:EXdest=305, 20=L/P:98:146:EXsrc=248:EXdest=192, 24=N/L:153:233:EXsrc=120:EXdest=307, 216=Y/A:112:402:EXsrc=258:EXdest=411, 30=L/F:22:336:EXsrc=248:EXdest=294, 31=A/N:111:430:EXsrc=312:EXdes…	{199=D/T:85:245:EXsrc=258:EXdest=293, 200=Q/H:24:396:EXsrc=386:EXdest=290, 13=A/C:195:393:EXsrc=312:EXdest=315, 145=P/Q:76:384:EXsrc=335:EXdest=305, 19=D/I:168:299:EXsrc=258:EXdest=293, 147=A/V:64:319:EXsrc=312:EXdest=305, 20=L/P:98:146:EXsrc=248:EXdest=192, 24=N/M:142:236:EXsrc=120:EXdest=314, 216=Y/A:112:402:EXsrc=258:EXdest=411, 30=L/F:22:336:EXsrc=248:EXdest=294, 31=A/N:111:430:EXsrc=312:EXde…	{199=D/T:85:245:EXsrc=258:EXdest=293, 200=Q/H:24:396:EXsrc=386:EXdest=290, 13=A/C:195:393:EXsrc=312:EXdest=315, 145=P/Q:76:384:EXsrc=335:EXdest=305, 19=D/T:85:245:EXsrc=258:EXdest=293, 147=A/V:64:319:EXsrc=312:EXdest=305, 20=L/P:98:146:EXsrc=248:EXdest=192, 24=N/M:142:236:EXsrc=120:EXdest=314, 216=Y/A:112:402:EXsrc=258:EXdest=411, 30=L/F:22:336:EXsrc=248:EXdest=294, 31=A/N:111:430:EXsrc=312:EXdes…	{199=D/T:85:245:EXsrc=258:EXdest=293, 200=Q/H:24:396:EXsrc=386:EXdest=290, 13=A/C:195:393:EXsrc=312:EXdest=315, 145=P/Q:76:384:EXsrc=335:EXdest=305, 19=D/T:85:245:EXsrc=258:EXdest=293, 147=A/V:64:319:EXsrc=312:EXdest=305, 20=L/P:98:146:EXsrc=248:EXdest=192, 24=N/L:153:233:EXsrc=120:EXdest=307, 216=Y/A:112:402:EXsrc=258:EXdest=411, 30=L/F:22:336:EXsrc=248:EXdest=294, 31=A/N:111:430:EXsrc=312:EXdes…	{199=D/T:85:245:EXsrc=258:EXdest=293, 200=Q/H:24:396:EXsrc=386:EXdest=290, 13=A/C:195:393:EXsrc=312:EXdest=315, 145=P/K:103:231:EXsrc=335:EXdest=225, 19=D/I:168:299:EXsrc=258:EXdest=293, 147=A/V:64:319:EXsrc=312:EXdest=305, 20=L/P:98:146:EXsrc=248:EXdest=192, 24=N/M:142:236:EXsrc=120:EXdest=314, 216=Y/A:112:402:EXsrc=258:EXdest=411, 30=L/F:22:336:EXsrc=248:EXdest=294, 31=A/N:111:430:EXsrc=312:EXd…	{199=D/T:85:245:EXsrc=258:EXdest=293, 200=Q/H:24:396:EXsrc=386:EXdest=290, 13=A/C:195:393:EXsrc=312:EXdest=315, 145=P/N:91:352:EXsrc=335:EXdest=258, 19=D/T:85:245:EXsrc=258:EXdest=293, 147=A/V:64:319:EXsrc=312:EXdest=305, 20=L/P:98:146:EXsrc=248:EXdest=192, 24=N/M:142:236:EXsrc=120:EXdest=314, 216=Y/A:112:402:EXsrc=258:EXdest=411, 30=L/F:22:336:EXsrc=248:EXdest=294, 31=A/N:111:430:EXsrc=312:EXdes…	{199=D/T:85:245:EXsrc=258:EXdest=293, 200=Q/H:24:396:EXsrc=386:EXdest=290, 13=A/C:195:393:EXsrc=312:EXdest=315, 145=P/K:103:231:EXsrc=335:EXdest=225, 19=D/T:85:245:EXsrc=258:EXdest=293, 147=A/V:64:319:EXsrc=312:EXdest=305, 20=L/P:98:146:EXsrc=248:EXdest=192, 24=N/M:142:236:EXsrc=120:EXdest=314, 216=Y/A:112:402:EXsrc=258:EXdest=411, 30=L/F:22:336:EXsrc=248:EXdest=294, 31=A/N:111:430:EXsrc=312:EXde…	{199=D/T:85:245:EXsrc=258:EXdest=293, 200=Q/H:24:396:EXsrc=386:EXdest=290, 13=A/C:195:393:EXsrc=312:EXdest=315, 145=P/Q:76:384:EXsrc=335:EXdest=305, 19=D/T:85:245:EXsrc=258:EXdest=293, 147=A/V:64:319:EXsrc=312:EXdest=305, 20=L/P:98:146:EXsrc=248:EXdest=192, 24=N/L:153:233:EXsrc=120:EXdest=307, 216=Y/A:112:402:EXsrc=258:EXdest=411, 30=L/F:22:336:EXsrc=248:EXdest=294, 31=A/N:111:430:EXsrc=312:EXdes…	{199=D/T:85:245:EXsrc=258:EXdest=293, 200=Q/H:24:396:EXsrc=386:EXdest=290, 13=A/C:195:393:EXsrc=312:EXdest=315, 145=P/K:103:231:EXsrc=335:EXdest=225, 19=D/I:168:299:EXsrc=258:EXdest=293, 147=A/V:64:319:EXsrc=312:EXdest=305, 20=L/P:98:146:EXsrc=248:EXdest=192, 24=N/M:142:236:EXsrc=120:EXdest=314, 216=Y/A:112:402:EXsrc=258:EXdest=411, 30=L/F:22:336:EXsrc=248:EXdest=294, 31=A/N:111:430:EXsrc=312:EXd…
Rv1128c	WP_013470923.1	HNH endonuclease	-	[350]	{350=R/H:29:263:EXsrc=259:EXdest=290}	{350=R/H:29:263:EXsrc=259:EXdest=290}	{350=R/H:29:263:EXsrc=259:EXdest=290}	{350=R/H:29:263:EXsrc=259:EXdest=290}	{350=R/H:29:263:EXsrc=259:EXdest=290}	{350=R/H:29:263:EXsrc=259:EXdest=290}	{350=R/H:29:263:EXsrc=259:EXdest=290}	{350=R/H:29:263:EXsrc=259:EXdest=290}	{350=R/H:29:263:EXsrc=259:EXdest=290}	{350=R/H:29:263:EXsrc=259:EXdest=290}	{350=R/H:29:263:EXsrc=259:EXdest=290}	{350=R/H:29:263:EXsrc=259:EXdest=290}	{350=R/H:29:263:EXsrc=259:EXdest=290}	{350=R/H:29:263:EXsrc=259:EXdest=290}	{350=R/H:29:263:EXsrc=259:EXdest=290}	{350=R/H:29:263:EXsrc=259:EXdest=290}	{350=R/H:29:263:EXsrc=259:EXdest=290}	{350=R/H:29:263:EXsrc=259:EXdest=290}	{350=R/H:29:263:EXsrc=259:EXdest=290}	{350=R/H:29:263:EXsrc=259:EXdest=290}	{350=R/H:29:263:EXsrc=259:EXdest=290}	{350=R/H:29:263:EXsrc=259:EXdest=290}	{350=R/H:29:263:EXsrc=259:EXdest=290}	{350=R/H:29:263:EXsrc=259:EXdest=290}	{350=R/H:29:263:EXsrc=259:EXdest=290}
MSPYR1_RS04950	WP_013470815.1	membrane protein	-	[111, 116, 126, 127, 129, 161, 173, 198, 199, 209, 214, 220, 229, 283, 306, 315, 317, 366, 367, 408, 414, 443, 501, 522, 555]	{129=T/W:128:66:EXsrc=287:EXdest=172, 198=G/F:153:168:EXsrc=228:EXdest=294, 199=F/A:113:236:EXsrc=193:EXdest=411, 522=N/V:133:233:EXsrc=120:EXdest=305, 209=P/A:27:454:EXsrc=335:EXdest=411, 214=T/M:81:152:EXsrc=287:EXdest=314, 408=V/A:64:389:EXsrc=277:EXdest=411, 283=R/T:71:199:EXsrc=259:EXdest=293, 220=Q/P:76:212:EXsrc=386:EXdest=192, 414=P/T:38:286:EXsrc=335:EXdest=293, 161=A/F:113:305:EXsrc=312…	{129=T/W:128:66:EXsrc=287:EXdest=172, 198=G/F:153:168:EXsrc=228:EXdest=294, 199=F/A:113:236:EXsrc=193:EXdest=411, 522=N/V:133:233:EXsrc=120:EXdest=305, 209=P/S:74:392:EXsrc=335:EXdest=311, 214=T/M:81:152:EXsrc=287:EXdest=314, 408=V/A:64:389:EXsrc=277:EXdest=411, 283=R/T:71:199:EXsrc=259:EXdest=293, 220=Q/P:76:212:EXsrc=386:EXdest=192, 414=P/T:38:286:EXsrc=335:EXdest=293, 161=A/V:64:319:EXsrc=312:…	{129=T/W:128:66:EXsrc=287:EXdest=172, 198=G/F:153:168:EXsrc=228:EXdest=294, 199=F/A:113:236:EXsrc=193:EXdest=411, 522=N/V:133:233:EXsrc=120:EXdest=305, 209=P/A:27:454:EXsrc=335:EXdest=411, 214=T/M:81:152:EXsrc=287:EXdest=314, 408=V/A:64:389:EXsrc=277:EXdest=411, 283=R/T:71:199:EXsrc=259:EXdest=293, 220=Q/P:76:212:EXsrc=386:EXdest=192, 414=P/T:38:286:EXsrc=335:EXdest=293, 161=A/R:112:295:EXsrc=312…	{129=T/W:128:66:EXsrc=287:EXdest=172, 198=G/F:153:168:EXsrc=228:EXdest=294, 199=F/A:113:236:EXsrc=193:EXdest=411, 522=N/V:133:233:EXsrc=120:EXdest=305, 209=P/A:27:454:EXsrc=335:EXdest=411, 214=T/M:81:152:EXsrc=287:EXdest=314, 408=V/A:64:389:EXsrc=277:EXdest=411, 283=R/T:71:199:EXsrc=259:EXdest=293, 220=Q/P:76:212:EXsrc=386:EXdest=192, 414=P/T:38:286:EXsrc=335:EXdest=293, 161=A/F:113:305:EXsrc=312…	{129=T/W:128:66:EXsrc=287:EXdest=172, 198=G/F:153:168:EXsrc=228:EXdest=294, 199=F/A:113:236:EXsrc=193:EXdest=411, 522=N/V:133:233:EXsrc=120:EXdest=305, 209=P/A:27:454:EXsrc=335:EXdest=411, 214=T/M:81:152:EXsrc=287:EXdest=314, 408=V/A:64:389:EXsrc=277:EXdest=411, 283=R/T:71:199:EXsrc=259:EXdest=293, 220=Q/P:76:212:EXsrc=386:EXdest=192, 414=P/T:38:286:EXsrc=335:EXdest=293, 161=A/F:113:305:EXsrc=312…	{129=T/W:128:66:EXsrc=287:EXdest=172, 198=G/F:153:168:EXsrc=228:EXdest=294, 199=F/A:113:236:EXsrc=193:EXdest=411, 522=N/V:133:233:EXsrc=120:EXdest=305, 209=P/A:27:454:EXsrc=335:EXdest=411, 214=T/M:81:152:EXsrc=287:EXdest=314, 408=V/A:64:389:EXsrc=277:EXdest=411, 283=R/T:71:199:EXsrc=259:EXdest=293, 220=Q/P:76:212:EXsrc=386:EXdest=192, 414=P/T:38:286:EXsrc=335:EXdest=293, 161=A/F:113:305:EXsrc=312…	{129=T/W:128:66:EXsrc=287:EXdest=172, 198=G/F:153:168:EXsrc=228:EXdest=294, 199=F/A:113:236:EXsrc=193:EXdest=411, 522=N/V:133:233:EXsrc=120:EXdest=305, 209=P/S:74:392:EXsrc=335:EXdest=311, 214=T/M:81:152:EXsrc=287:EXdest=314, 408=V/A:64:389:EXsrc=277:EXdest=411, 283=R/T:71:199:EXsrc=259:EXdest=293, 220=Q/P:76:212:EXsrc=386:EXdest=192, 414=P/T:38:286:EXsrc=335:EXdest=293, 161=A/D:126:193:EXsrc=312…	{129=T/W:128:66:EXsrc=287:EXdest=172, 198=G/F:153:168:EXsrc=228:EXdest=294, 199=F/A:113:236:EXsrc=193:EXdest=411, 522=N/V:133:233:EXsrc=120:EXdest=305, 209=P/S:74:392:EXsrc=335:EXdest=311, 214=T/M:81:152:EXsrc=287:EXdest=314, 408=V/A:64:389:EXsrc=277:EXdest=411, 283=R/A:112:459:EXsrc=259:EXdest=411, 220=Q/P:76:212:EXsrc=386:EXdest=192, 414=P/T:38:286:EXsrc=335:EXdest=293, 161=A/D:126:193:EXsrc=31…	{129=T/W:128:66:EXsrc=287:EXdest=172, 198=G/V:109:208:EXsrc=228:EXdest=305, 199=F/M:28:255:EXsrc=193:EXdest=314, 522=N/V:133:233:EXsrc=120:EXdest=305, 209=P/S:74:392:EXsrc=335:EXdest=311, 214=T/V:69:362:EXsrc=287:EXdest=305, 408=V/A:64:389:EXsrc=277:EXdest=411, 283=R/T:71:199:EXsrc=259:EXdest=293, 220=Q/P:76:212:EXsrc=386:EXdest=192, 414=P/T:38:286:EXsrc=335:EXdest=293, 161=A/R:112:295:EXsrc=312:…	{129=T/W:128:66:EXsrc=287:EXdest=172, 198=G/F:153:168:EXsrc=228:EXdest=294, 199=F/A:113:236:EXsrc=193:EXdest=411, 522=N/V:133:233:EXsrc=120:EXdest=305, 209=P/S:74:392:EXsrc=335:EXdest=311, 214=T/M:81:152:EXsrc=287:EXdest=314, 408=V/A:64:389:EXsrc=277:EXdest=411, 283=R/T:71:199:EXsrc=259:EXdest=293, 220=Q/P:76:212:EXsrc=386:EXdest=192, 414=P/T:38:286:EXsrc=335:EXdest=293, 161=A/D:126:193:EXsrc=312…	{129=T/W:128:66:EXsrc=287:EXdest=172, 198=G/F:153:168:EXsrc=228:EXdest=294, 199=F/A:113:236:EXsrc=193:EXdest=411, 522=N/V:133:233:EXsrc=120:EXdest=305, 209=P/S:74:392:EXsrc=335:EXdest=311, 214=T/M:81:152:EXsrc=287:EXdest=314, 408=V/A:64:389:EXsrc=277:EXdest=411, 283=R/E:54:250:EXsrc=259:EXdest=262, 220=Q/P:76:212:EXsrc=386:EXdest=192, 414=P/T:38:286:EXsrc=335:EXdest=293, 161=A/R:112:295:EXsrc=312…	{129=T/W:128:66:EXsrc=287:EXdest=172, 198=G/F:153:168:EXsrc=228:EXdest=294, 199=F/A:113:236:EXsrc=193:EXdest=411, 522=N/V:133:233:EXsrc=120:EXdest=305, 209=P/S:74:392:EXsrc=335:EXdest=311, 214=T/L:92:271:EXsrc=287:EXdest=307, 408=V/A:64:389:EXsrc=277:EXdest=411, 283=R/T:71:199:EXsrc=259:EXdest=293, 220=Q/P:76:212:EXsrc=386:EXdest=192, 414=P/T:38:286:EXsrc=335:EXdest=293, 161=A/V:64:319:EXsrc=312:…	{129=T/W:128:66:EXsrc=287:EXdest=172, 198=G/F:153:168:EXsrc=228:EXdest=294, 199=F/A:113:236:EXsrc=193:EXdest=411, 522=N/V:133:233:EXsrc=120:EXdest=305, 209=P/S:74:392:EXsrc=335:EXdest=311, 214=T/L:92:271:EXsrc=287:EXdest=307, 408=V/A:64:389:EXsrc=277:EXdest=411, 283=R/T:71:199:EXsrc=259:EXdest=293, 220=Q/P:76:212:EXsrc=386:EXdest=192, 414=P/T:38:286:EXsrc=335:EXdest=293, 161=A/V:64:319:EXsrc=312:…	{129=T/W:128:66:EXsrc=287:EXdest=172, 198=G/F:153:168:EXsrc=228:EXdest=294, 199=F/A:113:236:EXsrc=193:EXdest=411, 522=N/V:133:233:EXsrc=120:EXdest=305, 209=P/S:74:392:EXsrc=335:EXdest=311, 214=T/M:81:152:EXsrc=287:EXdest=314, 408=V/A:64:389:EXsrc=277:EXdest=411, 283=R/T:71:199:EXsrc=259:EXdest=293, 220=Q/P:76:212:EXsrc=386:EXdest=192, 414=P/T:38:286:EXsrc=335:EXdest=293, 161=A/D:126:193:EXsrc=312…	{129=T/W:128:66:EXsrc=287:EXdest=172, 198=G/F:153:168:EXsrc=228:EXdest=294, 199=F/A:113:236:EXsrc=193:EXdest=411, 522=N/V:133:233:EXsrc=120:EXdest=305, 209=P/A:27:454:EXsrc=335:EXdest=411, 214=T/M:81:152:EXsrc=287:EXdest=314, 408=V/A:64:389:EXsrc=277:EXdest=411, 283=R/T:71:199:EXsrc=259:EXdest=293, 220=Q/P:76:212:EXsrc=386:EXdest=192, 414=P/T:38:286:EXsrc=335:EXdest=293, 161=A/F:113:305:EXsrc=312…	{129=T/W:128:66:EXsrc=287:EXdest=172, 198=G/F:153:168:EXsrc=228:EXdest=294, 199=F/A:113:236:EXsrc=193:EXdest=411, 522=N/V:133:233:EXsrc=120:EXdest=305, 209=P/A:27:454:EXsrc=335:EXdest=411, 214=T/M:81:152:EXsrc=287:EXdest=314, 408=V/A:64:389:EXsrc=277:EXdest=411, 283=R/T:71:199:EXsrc=259:EXdest=293, 220=Q/P:76:212:EXsrc=386:EXdest=192, 414=P/T:38:286:EXsrc=335:EXdest=293, 161=A/F:113:305:EXsrc=312…	{129=T/W:128:66:EXsrc=287:EXdest=172, 198=G/F:153:168:EXsrc=228:EXdest=294, 199=F/A:113:236:EXsrc=193:EXdest=411, 522=N/V:133:233:EXsrc=120:EXdest=305, 209=P/A:27:454:EXsrc=335:EXdest=411, 214=T/M:81:152:EXsrc=287:EXdest=314, 408=V/A:64:389:EXsrc=277:EXdest=411, 283=R/T:71:199:EXsrc=259:EXdest=293, 220=Q/P:76:212:EXsrc=386:EXdest=192, 414=P/T:38:286:EXsrc=335:EXdest=293, 161=A/F:113:305:EXsrc=312…	{129=T/W:128:66:EXsrc=287:EXdest=172, 198=G/F:153:168:EXsrc=228:EXdest=294, 199=F/A:113:236:EXsrc=193:EXdest=411, 522=N/V:133:233:EXsrc=120:EXdest=305, 209=P/A:27:454:EXsrc=335:EXdest=411, 214=T/M:81:152:EXsrc=287:EXdest=314, 408=V/A:64:389:EXsrc=277:EXdest=411, 283=R/T:71:199:EXsrc=259:EXdest=293, 220=Q/P:76:212:EXsrc=386:EXdest=192, 414=P/T:38:286:EXsrc=335:EXdest=293, 161=A/R:112:295:EXsrc=312…	{129=T/W:128:66:EXsrc=287:EXdest=172, 198=G/F:153:168:EXsrc=228:EXdest=294, 199=F/A:113:236:EXsrc=193:EXdest=411, 522=N/V:133:233:EXsrc=120:EXdest=305, 209=P/S:74:392:EXsrc=335:EXdest=311, 214=T/M:81:152:EXsrc=287:EXdest=314, 408=V/A:64:389:EXsrc=277:EXdest=411, 283=R/T:71:199:EXsrc=259:EXdest=293, 220=Q/P:76:212:EXsrc=386:EXdest=192, 414=P/T:38:286:EXsrc=335:EXdest=293, 161=A/D:126:193:EXsrc=312…	{129=T/W:128:66:EXsrc=287:EXdest=172, 198=G/F:153:168:EXsrc=228:EXdest=294, 199=F/A:113:236:EXsrc=193:EXdest=411, 522=N/V:133:233:EXsrc=120:EXdest=305, 209=P/A:27:454:EXsrc=335:EXdest=411, 214=T/M:81:152:EXsrc=287:EXdest=314, 408=V/A:64:389:EXsrc=277:EXdest=411, 283=R/T:71:199:EXsrc=259:EXdest=293, 220=Q/P:76:212:EXsrc=386:EXdest=192, 414=P/T:38:286:EXsrc=335:EXdest=293, 161=A/F:113:305:EXsrc=312…	{129=T/W:128:66:EXsrc=287:EXdest=172, 198=G/F:153:168:EXsrc=228:EXdest=294, 199=F/A:113:236:EXsrc=193:EXdest=411, 522=N/V:133:233:EXsrc=120:EXdest=305, 209=P/S:74:392:EXsrc=335:EXdest=311, 214=T/L:92:271:EXsrc=287:EXdest=307, 408=V/A:64:389:EXsrc=277:EXdest=411, 283=R/T:71:199:EXsrc=259:EXdest=293, 220=Q/P:76:212:EXsrc=386:EXdest=192, 414=P/T:38:286:EXsrc=335:EXdest=293, 161=A/V:64:319:EXsrc=312:…	{129=T/W:128:66:EXsrc=287:EXdest=172, 198=G/H:98:235:EXsrc=228:EXdest=290, 199=F/T:103:257:EXsrc=193:EXdest=293, 522=N/V:133:233:EXsrc=120:EXdest=305, 209=P/S:74:392:EXsrc=335:EXdest=311, 214=T/M:81:152:EXsrc=287:EXdest=314, 408=V/A:64:389:EXsrc=277:EXdest=411, 283=R/T:71:199:EXsrc=259:EXdest=293, 220=Q/P:76:212:EXsrc=386:EXdest=192, 414=P/T:38:286:EXsrc=335:EXdest=293, 161=A/V:64:319:EXsrc=312:E…	{129=T/W:128:66:EXsrc=287:EXdest=172, 198=G/F:153:168:EXsrc=228:EXdest=294, 199=F/A:113:236:EXsrc=193:EXdest=411, 522=N/V:133:233:EXsrc=120:EXdest=305, 209=P/A:27:454:EXsrc=335:EXdest=411, 214=T/M:81:152:EXsrc=287:EXdest=314, 408=V/A:64:389:EXsrc=277:EXdest=411, 283=R/T:71:199:EXsrc=259:EXdest=293, 220=Q/P:76:212:EXsrc=386:EXdest=192, 414=P/T:38:286:EXsrc=335:EXdest=293, 161=A/F:113:305:EXsrc=312…	{129=T/W:128:66:EXsrc=287:EXdest=172, 198=G/F:153:168:EXsrc=228:EXdest=294, 199=F/A:113:236:EXsrc=193:EXdest=411, 522=N/V:133:233:EXsrc=120:EXdest=305, 209=P/A:27:454:EXsrc=335:EXdest=411, 214=T/M:81:152:EXsrc=287:EXdest=314, 408=V/A:64:389:EXsrc=277:EXdest=411, 283=R/T:71:199:EXsrc=259:EXdest=293, 220=Q/P:76:212:EXsrc=386:EXdest=192, 414=P/T:38:286:EXsrc=335:EXdest=293, 161=A/F:113:305:EXsrc=312…	{129=T/W:128:66:EXsrc=287:EXdest=172, 198=G/F:153:168:EXsrc=228:EXdest=294, 199=F/A:113:236:EXsrc=193:EXdest=411, 522=N/V:133:233:EXsrc=120:EXdest=305, 209=P/S:74:392:EXsrc=335:EXdest=311, 214=T/L:92:271:EXsrc=287:EXdest=307, 408=V/A:64:389:EXsrc=277:EXdest=411, 283=R/T:71:199:EXsrc=259:EXdest=293, 220=Q/P:76:212:EXsrc=386:EXdest=192, 414=P/T:38:286:EXsrc=335:EXdest=293, 161=A/V:64:319:EXsrc=312:…
Rv3498c	WP_013470768.1	MCE family protein	-	[88, 289]	{289=A/G:60:387:EXsrc=312:EXdest=321, 88=Q/T:42:361:EXsrc=386:EXdest=293}	{289=A/G:60:387:EXsrc=312:EXdest=321, 88=Q/T:42:361:EXsrc=386:EXdest=293}	{289=A/G:60:387:EXsrc=312:EXdest=321, 88=Q/T:42:361:EXsrc=386:EXdest=293}	{289=A/G:60:387:EXsrc=312:EXdest=321, 88=Q/T:42:361:EXsrc=386:EXdest=293}	{289=A/G:60:387:EXsrc=312:EXdest=321, 88=Q/T:42:361:EXsrc=386:EXdest=293}	{289=A/G:60:387:EXsrc=312:EXdest=321, 88=Q/T:42:361:EXsrc=386:EXdest=293}	{289=A/G:60:387:EXsrc=312:EXdest=321, 88=Q/T:42:361:EXsrc=386:EXdest=293}	{289=A/G:60:387:EXsrc=312:EXdest=321, 88=Q/T:42:361:EXsrc=386:EXdest=293}	{289=A/G:60:387:EXsrc=312:EXdest=321, 88=Q/T:42:361:EXsrc=386:EXdest=293}	{289=A/G:60:387:EXsrc=312:EXdest=321, 88=Q/T:42:361:EXsrc=386:EXdest=293}	{289=A/G:60:387:EXsrc=312:EXdest=321, 88=Q/T:42:361:EXsrc=386:EXdest=293}	{289=A/G:60:387:EXsrc=312:EXdest=321, 88=Q/T:42:361:EXsrc=386:EXdest=293}	{289=A/G:60:387:EXsrc=312:EXdest=321, 88=Q/T:42:361:EXsrc=386:EXdest=293}	{289=A/G:60:387:EXsrc=312:EXdest=321, 88=Q/T:42:361:EXsrc=386:EXdest=293}	{289=A/G:60:387:EXsrc=312:EXdest=321, 88=Q/T:42:361:EXsrc=386:EXdest=293}	{289=A/G:60:387:EXsrc=312:EXdest=321, 88=Q/T:42:361:EXsrc=386:EXdest=293}	{289=A/G:60:387:EXsrc=312:EXdest=321, 88=Q/T:42:361:EXsrc=386:EXdest=293}	{289=A/G:60:387:EXsrc=312:EXdest=321, 88=Q/T:42:361:EXsrc=386:EXdest=293}	{289=A/G:60:387:EXsrc=312:EXdest=321, 88=Q/T:42:361:EXsrc=386:EXdest=293}	{289=A/G:60:387:EXsrc=312:EXdest=321, 88=Q/T:42:361:EXsrc=386:EXdest=293}	{289=A/G:60:387:EXsrc=312:EXdest=321, 88=Q/T:42:361:EXsrc=386:EXdest=293}	{289=A/G:60:387:EXsrc=312:EXdest=321, 88=Q/T:42:361:EXsrc=386:EXdest=293}	{289=A/G:60:387:EXsrc=312:EXdest=321, 88=Q/T:42:361:EXsrc=386:EXdest=293}	{289=A/G:60:387:EXsrc=312:EXdest=321, 88=Q/T:42:361:EXsrc=386:EXdest=293}	{289=A/G:60:387:EXsrc=312:EXdest=321, 88=Q/T:42:361:EXsrc=386:EXdest=293}
Rv3389c	WP_013472636.1	dehydrogenase	-	[2]	{2=P/A:27:454:EXsrc=335:EXdest=411}	{2=P/A:27:454:EXsrc=335:EXdest=411}	{2=P/A:27:454:EXsrc=335:EXdest=411}	{2=P/A:27:454:EXsrc=335:EXdest=411}	{2=P/A:27:454:EXsrc=335:EXdest=411}	{2=P/A:27:454:EXsrc=335:EXdest=411}	{2=P/A:27:454:EXsrc=335:EXdest=411}	{2=P/A:27:454:EXsrc=335:EXdest=411}	{2=P/A:27:454:EXsrc=335:EXdest=411}	{2=P/A:27:454:EXsrc=335:EXdest=411}	{2=P/A:27:454:EXsrc=335:EXdest=411}	{2=P/A:27:454:EXsrc=335:EXdest=411}	{2=P/A:27:454:EXsrc=335:EXdest=411}	{2=P/A:27:454:EXsrc=335:EXdest=411}	{2=P/A:27:454:EXsrc=335:EXdest=411}	{2=P/A:27:454:EXsrc=335:EXdest=411}	{2=P/A:27:454:EXsrc=335:EXdest=411}	{2=P/A:27:454:EXsrc=335:EXdest=411}	{2=P/A:27:454:EXsrc=335:EXdest=411}	{2=P/A:27:454:EXsrc=335:EXdest=411}	{2=P/A:27:454:EXsrc=335:EXdest=411}	{2=P/A:27:454:EXsrc=335:EXdest=411}	{2=P/A:27:454:EXsrc=335:EXdest=411}	{2=P/A:27:454:EXsrc=335:EXdest=411}	{2=P/A:27:454:EXsrc=335:EXdest=411}
Rv3014c	WP_041787997.1	DNA ligase (NAD(+)) LigA	-	[217]	{217=P/A:27:454:EXsrc=335:EXdest=411}	{217=P/A:27:454:EXsrc=335:EXdest=411}	{217=P/A:27:454:EXsrc=335:EXdest=411}	{217=P/A:27:454:EXsrc=335:EXdest=411}	{217=P/A:27:454:EXsrc=335:EXdest=411}	{217=P/A:27:454:EXsrc=335:EXdest=411}	{217=P/A:27:454:EXsrc=335:EXdest=411}	{217=P/A:27:454:EXsrc=335:EXdest=411}	{217=P/N:91:352:EXsrc=335:EXdest=258}	{217=P/A:27:454:EXsrc=335:EXdest=411}	{217=P/A:27:454:EXsrc=335:EXdest=411}	{217=P/A:27:454:EXsrc=335:EXdest=411}	{217=P/A:27:454:EXsrc=335:EXdest=411}	{217=P/A:27:454:EXsrc=335:EXdest=411}	{217=P/A:27:454:EXsrc=335:EXdest=411}	{217=P/A:27:454:EXsrc=335:EXdest=411}	{217=P/A:27:454:EXsrc=335:EXdest=411}	{217=P/A:27:454:EXsrc=335:EXdest=411}	{217=P/A:27:454:EXsrc=335:EXdest=411}	{217=P/A:27:454:EXsrc=335:EXdest=411}	{217=P/A:27:454:EXsrc=335:EXdest=411}	{217=P/T:38:286:EXsrc=335:EXdest=293}	{217=P/T:38:286:EXsrc=335:EXdest=293}	{217=P/A:27:454:EXsrc=335:EXdest=411}	{217=P/A:27:454:EXsrc=335:EXdest=411}
Rv3002c	WP_011895082.1	acetolactate synthase small subunit	-	[54]	{54=V/A:64:389:EXsrc=277:EXdest=411}	{54=V/A:64:389:EXsrc=277:EXdest=411}	{54=V/A:64:389:EXsrc=277:EXdest=411}	{54=V/A:64:389:EXsrc=277:EXdest=411}	{54=V/A:64:389:EXsrc=277:EXdest=411}	{54=V/A:64:389:EXsrc=277:EXdest=411}	{54=V/A:64:389:EXsrc=277:EXdest=411}	{54=V/A:64:389:EXsrc=277:EXdest=411}	{54=V/A:64:389:EXsrc=277:EXdest=411}	{54=V/A:64:389:EXsrc=277:EXdest=411}	{54=V/C:192:382:EXsrc=277:EXdest=315}	{54=V/A:64:389:EXsrc=277:EXdest=411}	{54=V/A:64:389:EXsrc=277:EXdest=411}	{54=V/A:64:389:EXsrc=277:EXdest=411}	{54=V/A:64:389:EXsrc=277:EXdest=411}	{54=V/A:64:389:EXsrc=277:EXdest=411}	{54=V/A:64:389:EXsrc=277:EXdest=411}	{54=V/A:64:389:EXsrc=277:EXdest=411}	{54=V/A:64:389:EXsrc=277:EXdest=411}	{54=V/A:64:389:EXsrc=277:EXdest=411}	{54=V/A:64:389:EXsrc=277:EXdest=411}	{54=V/A:64:389:EXsrc=277:EXdest=411}	{54=V/A:64:389:EXsrc=277:EXdest=411}	{54=V/A:64:389:EXsrc=277:EXdest=411}	{54=V/A:64:389:EXsrc=277:EXdest=411}
MSPYR1_RS24685	WP_011892062.1	esterase family protein	-	[25]	{25=P/S:74:392:EXsrc=335:EXdest=311}	{25=P/S:74:392:EXsrc=335:EXdest=311}	{25=P/T:38:286:EXsrc=335:EXdest=293}	{25=P/S:74:392:EXsrc=335:EXdest=311}	{25=P/S:74:392:EXsrc=335:EXdest=311}	{25=P/S:74:392:EXsrc=335:EXdest=311}	{25=P/T:38:286:EXsrc=335:EXdest=293}	{25=P/S:74:392:EXsrc=335:EXdest=311}	{25=P/S:74:392:EXsrc=335:EXdest=311}	{25=P/T:38:286:EXsrc=335:EXdest=293}	{25=P/S:74:392:EXsrc=335:EXdest=311}	{25=P/S:74:392:EXsrc=335:EXdest=311}	{25=P/S:74:392:EXsrc=335:EXdest=311}	{25=P/T:38:286:EXsrc=335:EXdest=293}	{25=P/Y:110:298:EXsrc=335:EXdest=279}	{25=P/S:74:392:EXsrc=335:EXdest=311}	{25=P/S:74:392:EXsrc=335:EXdest=311}	{25=P/S:74:392:EXsrc=335:EXdest=311}	{25=P/T:38:286:EXsrc=335:EXdest=293}	{25=P/S:74:392:EXsrc=335:EXdest=311}	{25=P/S:74:392:EXsrc=335:EXdest=311}	{25=P/S:74:392:EXsrc=335:EXdest=311}	{25=P/S:74:392:EXsrc=335:EXdest=311}	{25=P/S:74:392:EXsrc=335:EXdest=311}	{25=P/S:74:392:EXsrc=335:EXdest=311}
Rv3220c	WP_013472466.1	ATPase	-	[111, 451]	{451=R/S:110:270:EXsrc=259:EXdest=311, 111=V/S:124:326:EXsrc=277:EXdest=311}	{451=R/S:110:270:EXsrc=259:EXdest=311, 111=V/S:124:326:EXsrc=277:EXdest=311}	{451=R/S:110:270:EXsrc=259:EXdest=311, 111=V/S:124:326:EXsrc=277:EXdest=311}	{451=R/S:110:270:EXsrc=259:EXdest=311, 111=V/S:124:326:EXsrc=277:EXdest=311}	{451=R/S:110:270:EXsrc=259:EXdest=311, 111=V/S:124:326:EXsrc=277:EXdest=311}	{451=R/S:110:270:EXsrc=259:EXdest=311, 111=V/S:124:326:EXsrc=277:EXdest=311}	{451=R/S:110:270:EXsrc=259:EXdest=311, 111=V/S:124:326:EXsrc=277:EXdest=311}	{451=R/S:110:270:EXsrc=259:EXdest=311, 111=V/S:124:326:EXsrc=277:EXdest=311}	{451=R/S:110:270:EXsrc=259:EXdest=311, 111=V/S:124:326:EXsrc=277:EXdest=311}	{451=R/S:110:270:EXsrc=259:EXdest=311, 111=V/S:124:326:EXsrc=277:EXdest=311}	{451=R/S:110:270:EXsrc=259:EXdest=311, 111=V/S:124:326:EXsrc=277:EXdest=311}	{451=R/S:110:270:EXsrc=259:EXdest=311, 111=V/S:124:326:EXsrc=277:EXdest=311}	{451=R/S:110:270:EXsrc=259:EXdest=311, 111=V/S:124:326:EXsrc=277:EXdest=311}	{451=R/S:110:270:EXsrc=259:EXdest=311, 111=V/S:124:326:EXsrc=277:EXdest=311}	{451=R/S:110:270:EXsrc=259:EXdest=311, 111=V/S:124:326:EXsrc=277:EXdest=311}	{451=R/S:110:270:EXsrc=259:EXdest=311, 111=V/S:124:326:EXsrc=277:EXdest=311}	{451=R/S:110:270:EXsrc=259:EXdest=311, 111=V/S:124:326:EXsrc=277:EXdest=311}	{451=R/S:110:270:EXsrc=259:EXdest=311, 111=V/S:124:326:EXsrc=277:EXdest=311}	{451=R/S:110:270:EXsrc=259:EXdest=311, 111=V/S:124:326:EXsrc=277:EXdest=311}	{451=R/S:110:270:EXsrc=259:EXdest=311, 111=V/S:124:326:EXsrc=277:EXdest=311}	{451=R/S:110:270:EXsrc=259:EXdest=311, 111=V/S:124:326:EXsrc=277:EXdest=311}	{451=R/S:110:270:EXsrc=259:EXdest=311, 111=V/S:124:326:EXsrc=277:EXdest=311}	{451=R/S:110:270:EXsrc=259:EXdest=311, 111=V/S:124:326:EXsrc=277:EXdest=311}	{451=R/S:110:270:EXsrc=259:EXdest=311, 111=V/S:124:326:EXsrc=277:EXdest=311}	{451=R/S:110:270:EXsrc=259:EXdest=311, 111=V/S:124:326:EXsrc=277:EXdest=311}
MSPYR1_RS24320	WP_011892129.1	amino acid ABC transporter ATP-binding protein	glnQ	[192]	{192=A/H:86:301:EXsrc=312:EXdest=290}	{192=A/G:60:387:EXsrc=312:EXdest=321}	{192=A/G:60:387:EXsrc=312:EXdest=321}	{192=A/H:86:301:EXsrc=312:EXdest=290}	{192=A/H:86:301:EXsrc=312:EXdest=290}	{192=A/H:86:301:EXsrc=312:EXdest=290}	{192=A/G:60:387:EXsrc=312:EXdest=321}	{192=A/G:60:387:EXsrc=312:EXdest=321}	{192=A/G:60:387:EXsrc=312:EXdest=321}	{192=A/G:60:387:EXsrc=312:EXdest=321}	{192=A/G:60:387:EXsrc=312:EXdest=321}	{192=A/G:60:387:EXsrc=312:EXdest=321}	{192=A/G:60:387:EXsrc=312:EXdest=321}	{192=A/G:60:387:EXsrc=312:EXdest=321}	{192=A/H:86:301:EXsrc=312:EXdest=290}	{192=A/H:86:301:EXsrc=312:EXdest=290}	{192=A/H:86:301:EXsrc=312:EXdest=290}	{192=A/G:60:387:EXsrc=312:EXdest=321}	{192=A/G:60:387:EXsrc=312:EXdest=321}	{192=A/H:86:301:EXsrc=312:EXdest=290}	{192=A/G:60:387:EXsrc=312:EXdest=321}	{192=A/G:60:387:EXsrc=312:EXdest=321}	{192=A/G:60:387:EXsrc=312:EXdest=321}	{192=A/H:86:301:EXsrc=312:EXdest=290}	{192=A/G:60:387:EXsrc=312:EXdest=321}
Rv2731	WP_011894816.1	DUF349 domain-containing protein	-	[139, 266]	{266=A/V:64:319:EXsrc=312:EXdest=305, 139=A/H:86:301:EXsrc=312:EXdest=290}	{266=A/I:94:245:EXsrc=312:EXdest=293, 139=A/H:86:301:EXsrc=312:EXdest=290}	{266=A/V:64:319:EXsrc=312:EXdest=305, 139=A/N:111:430:EXsrc=312:EXdest=258}	{266=A/V:64:319:EXsrc=312:EXdest=305, 139=A/H:86:301:EXsrc=312:EXdest=290}	{266=A/V:64:319:EXsrc=312:EXdest=305, 139=A/H:86:301:EXsrc=312:EXdest=290}	{266=A/V:64:319:EXsrc=312:EXdest=305, 139=A/H:86:301:EXsrc=312:EXdest=290}	{266=A/I:94:245:EXsrc=312:EXdest=293, 139=A/H:86:301:EXsrc=312:EXdest=290}	{266=A/I:94:245:EXsrc=312:EXdest=293, 139=A/H:86:301:EXsrc=312:EXdest=290}	{266=A/V:64:319:EXsrc=312:EXdest=305, 139=A/N:111:430:EXsrc=312:EXdest=258}	{266=A/I:94:245:EXsrc=312:EXdest=293, 139=A/H:86:301:EXsrc=312:EXdest=290}	{266=A/V:64:319:EXsrc=312:EXdest=305, 139=A/N:111:430:EXsrc=312:EXdest=258}	{266=A/V:64:319:EXsrc=312:EXdest=305, 139=A/N:111:430:EXsrc=312:EXdest=258}	{266=A/V:64:319:EXsrc=312:EXdest=305, 139=A/N:111:430:EXsrc=312:EXdest=258}	{266=A/I:94:245:EXsrc=312:EXdest=293, 139=A/H:86:301:EXsrc=312:EXdest=290}	{266=A/V:64:319:EXsrc=312:EXdest=305, 139=A/H:86:301:EXsrc=312:EXdest=290}	{266=A/V:64:319:EXsrc=312:EXdest=305, 139=A/H:86:301:EXsrc=312:EXdest=290}	{266=A/V:64:319:EXsrc=312:EXdest=305, 139=A/H:86:301:EXsrc=312:EXdest=290}	{266=A/V:64:319:EXsrc=312:EXdest=305, 139=A/N:111:430:EXsrc=312:EXdest=258}	{266=A/I:94:245:EXsrc=312:EXdest=293, 139=A/H:86:301:EXsrc=312:EXdest=290}	{266=A/V:64:319:EXsrc=312:EXdest=305, 139=A/H:86:301:EXsrc=312:EXdest=290}	{266=A/V:64:319:EXsrc=312:EXdest=305, 139=A/N:111:430:EXsrc=312:EXdest=258}	{266=A/V:64:319:EXsrc=312:EXdest=305, 139=A/Q:91:320:EXsrc=312:EXdest=305}	{266=A/V:64:319:EXsrc=312:EXdest=305, 139=A/N:111:430:EXsrc=312:EXdest=258}	{266=A/V:64:319:EXsrc=312:EXdest=305, 139=A/H:86:301:EXsrc=312:EXdest=290}	{266=A/V:64:319:EXsrc=312:EXdest=305, 139=A/N:111:430:EXsrc=312:EXdest=258}
Rv0432	WP_011891174.1	superoxide dismutase	-	[192]	{192=E/A:107:520:EXsrc=363:EXdest=411}	{192=E/A:107:520:EXsrc=363:EXdest=411}	{192=E/A:107:520:EXsrc=363:EXdest=411}	{192=E/A:107:520:EXsrc=363:EXdest=411}	{192=E/A:107:520:EXsrc=363:EXdest=411}	{192=E/A:107:520:EXsrc=363:EXdest=411}	{192=E/A:107:520:EXsrc=363:EXdest=411}	{192=E/A:107:520:EXsrc=363:EXdest=411}	{192=E/A:107:520:EXsrc=363:EXdest=411}	{192=E/A:107:520:EXsrc=363:EXdest=411}	{192=E/A:107:520:EXsrc=363:EXdest=411}	{192=E/A:107:520:EXsrc=363:EXdest=411}	{192=E/A:107:520:EXsrc=363:EXdest=411}	{192=E/A:107:520:EXsrc=363:EXdest=411}	{192=E/A:107:520:EXsrc=363:EXdest=411}	{192=E/A:107:520:EXsrc=363:EXdest=411}	{192=E/A:107:520:EXsrc=363:EXdest=411}	{192=E/A:107:520:EXsrc=363:EXdest=411}	{192=E/A:107:520:EXsrc=363:EXdest=411}	{192=E/A:107:520:EXsrc=363:EXdest=411}	{192=E/A:107:520:EXsrc=363:EXdest=411}	{192=E/A:107:520:EXsrc=363:EXdest=411}	{192=E/A:107:520:EXsrc=363:EXdest=411}	{192=E/A:107:520:EXsrc=363:EXdest=411}	{192=E/A:107:520:EXsrc=363:EXdest=411}
Rv1641	WP_013471760.1	translation initiation factor IF-3	-	[69, 178]	{178=A/R:112:295:EXsrc=312:EXdest=255, 69=T/A:58:402:EXsrc=287:EXdest=411}	{178=A/R:112:295:EXsrc=312:EXdest=255, 69=T/A:58:402:EXsrc=287:EXdest=411}	{178=A/R:112:295:EXsrc=312:EXdest=255, 69=T/A:58:402:EXsrc=287:EXdest=411}	{178=A/R:112:295:EXsrc=312:EXdest=255, 69=T/A:58:402:EXsrc=287:EXdest=411}	{178=A/R:112:295:EXsrc=312:EXdest=255, 69=T/A:58:402:EXsrc=287:EXdest=411}	{178=A/R:112:295:EXsrc=312:EXdest=255, 69=T/A:58:402:EXsrc=287:EXdest=411}	{178=A/R:112:295:EXsrc=312:EXdest=255, 69=T/A:58:402:EXsrc=287:EXdest=411}	{178=A/R:112:295:EXsrc=312:EXdest=255, 69=T/A:58:402:EXsrc=287:EXdest=411}	{178=A/R:112:295:EXsrc=312:EXdest=255, 69=T/A:58:402:EXsrc=287:EXdest=411}	{178=A/R:112:295:EXsrc=312:EXdest=255, 69=T/A:58:402:EXsrc=287:EXdest=411}	{178=A/R:112:295:EXsrc=312:EXdest=255, 69=T/A:58:402:EXsrc=287:EXdest=411}	{178=A/R:112:295:EXsrc=312:EXdest=255, 69=T/A:58:402:EXsrc=287:EXdest=411}	{178=A/R:112:295:EXsrc=312:EXdest=255, 69=T/A:58:402:EXsrc=287:EXdest=411}	{178=A/R:112:295:EXsrc=312:EXdest=255, 69=T/A:58:402:EXsrc=287:EXdest=411}	{178=A/R:112:295:EXsrc=312:EXdest=255, 69=T/A:58:402:EXsrc=287:EXdest=411}	{178=A/R:112:295:EXsrc=312:EXdest=255, 69=T/A:58:402:EXsrc=287:EXdest=411}	{178=A/R:112:295:EXsrc=312:EXdest=255, 69=T/A:58:402:EXsrc=287:EXdest=411}	{178=A/Q:91:320:EXsrc=312:EXdest=305, 69=T/A:58:402:EXsrc=287:EXdest=411}	{178=A/R:112:295:EXsrc=312:EXdest=255, 69=T/A:58:402:EXsrc=287:EXdest=411}	{178=A/R:112:295:EXsrc=312:EXdest=255, 69=T/A:58:402:EXsrc=287:EXdest=411}	{178=A/R:112:295:EXsrc=312:EXdest=255, 69=T/A:58:402:EXsrc=287:EXdest=411}	{178=A/Q:91:320:EXsrc=312:EXdest=305, 69=T/A:58:402:EXsrc=287:EXdest=411}	{178=A/R:112:295:EXsrc=312:EXdest=255, 69=T/A:58:402:EXsrc=287:EXdest=411}	{178=A/R:112:295:EXsrc=312:EXdest=255, 69=T/A:58:402:EXsrc=287:EXdest=411}	{178=A/R:112:295:EXsrc=312:EXdest=255, 69=T/A:58:402:EXsrc=287:EXdest=411}
Rv2971	WP_013472146.1	aldo/keto reductase	dkgA	[195]	{195=G/A:60:369:EXsrc=228:EXdest=411}	{195=G/A:60:369:EXsrc=228:EXdest=411}	{195=G/V:109:208:EXsrc=228:EXdest=305}	{195=G/A:60:369:EXsrc=228:EXdest=411}	{195=G/A:60:369:EXsrc=228:EXdest=411}	{195=G/A:60:369:EXsrc=228:EXdest=411}	{195=G/A:60:369:EXsrc=228:EXdest=411}	{195=G/A:60:369:EXsrc=228:EXdest=411}	{195=G/V:109:208:EXsrc=228:EXdest=305}	{195=G/A:60:369:EXsrc=228:EXdest=411}	{195=G/A:60:369:EXsrc=228:EXdest=411}	{195=G/A:60:369:EXsrc=228:EXdest=411}	{195=G/A:60:369:EXsrc=228:EXdest=411}	{195=G/A:60:369:EXsrc=228:EXdest=411}	{195=G/A:60:369:EXsrc=228:EXdest=411}	{195=G/A:60:369:EXsrc=228:EXdest=411}	{195=G/A:60:369:EXsrc=228:EXdest=411}	{195=G/A:60:369:EXsrc=228:EXdest=411}	{195=G/A:60:369:EXsrc=228:EXdest=411}	{195=G/A:60:369:EXsrc=228:EXdest=411}	{195=G/A:60:369:EXsrc=228:EXdest=411}	{195=G/A:60:369:EXsrc=228:EXdest=411}	{195=G/A:60:369:EXsrc=228:EXdest=411}	{195=G/A:60:369:EXsrc=228:EXdest=411}	{195=G/A:60:369:EXsrc=228:EXdest=411}
Rv2555c	WP_011894615.1	alanine--tRNA ligase	-	[239, 245, 379]	{245=D/H:81:298:EXsrc=258:EXdest=290, 379=A/V:64:319:EXsrc=312:EXdest=305, 239=C/L:198:347:EXsrc=280:EXdest=307}	{245=D/H:81:298:EXsrc=258:EXdest=290, 379=A/V:64:319:EXsrc=312:EXdest=305, 239=C/F:205:349:EXsrc=280:EXdest=294}	{245=D/H:81:298:EXsrc=258:EXdest=290, 379=A/V:64:319:EXsrc=312:EXdest=305, 239=C/L:198:347:EXsrc=280:EXdest=307}	{245=D/H:81:298:EXsrc=258:EXdest=290, 379=A/V:64:319:EXsrc=312:EXdest=305, 239=C/L:198:347:EXsrc=280:EXdest=307}	{245=D/H:81:298:EXsrc=258:EXdest=290, 379=A/V:64:319:EXsrc=312:EXdest=305, 239=C/L:198:347:EXsrc=280:EXdest=307}	{245=D/H:81:298:EXsrc=258:EXdest=290, 379=A/V:64:319:EXsrc=312:EXdest=305, 239=C/L:198:347:EXsrc=280:EXdest=307}	{245=D/H:81:298:EXsrc=258:EXdest=290, 379=A/V:64:319:EXsrc=312:EXdest=305, 239=C/F:205:349:EXsrc=280:EXdest=294}	{245=D/H:81:298:EXsrc=258:EXdest=290, 379=A/V:64:319:EXsrc=312:EXdest=305, 239=C/F:205:349:EXsrc=280:EXdest=294}	{245=D/H:81:298:EXsrc=258:EXdest=290, 379=A/V:64:319:EXsrc=312:EXdest=305, 239=C/L:198:347:EXsrc=280:EXdest=307}	{245=D/H:81:298:EXsrc=258:EXdest=290, 379=A/V:64:319:EXsrc=312:EXdest=305, 239=C/F:205:349:EXsrc=280:EXdest=294}	{245=D/H:81:298:EXsrc=258:EXdest=290, 379=A/V:64:319:EXsrc=312:EXdest=305, 239=C/L:198:347:EXsrc=280:EXdest=307}	{245=D/P:108:220:EXsrc=258:EXdest=192, 379=A/V:64:319:EXsrc=312:EXdest=305, 239=C/L:198:347:EXsrc=280:EXdest=307}	{245=D/P:108:220:EXsrc=258:EXdest=192, 379=A/V:64:319:EXsrc=312:EXdest=305, 239=C/L:198:347:EXsrc=280:EXdest=307}	{245=D/H:81:298:EXsrc=258:EXdest=290, 379=A/V:64:319:EXsrc=312:EXdest=305, 239=C/F:205:349:EXsrc=280:EXdest=294}	{245=D/H:81:298:EXsrc=258:EXdest=290, 379=A/V:64:319:EXsrc=312:EXdest=305, 239=C/L:198:347:EXsrc=280:EXdest=307}	{245=D/H:81:298:EXsrc=258:EXdest=290, 379=A/V:64:319:EXsrc=312:EXdest=305, 239=C/L:198:347:EXsrc=280:EXdest=307}	{245=D/H:81:298:EXsrc=258:EXdest=290, 379=A/V:64:319:EXsrc=312:EXdest=305, 239=C/L:198:347:EXsrc=280:EXdest=307}	{245=D/H:81:298:EXsrc=258:EXdest=290, 379=A/V:64:319:EXsrc=312:EXdest=305, 239=C/L:198:347:EXsrc=280:EXdest=307}	{245=D/H:81:298:EXsrc=258:EXdest=290, 379=A/V:64:319:EXsrc=312:EXdest=305, 239=C/F:205:349:EXsrc=280:EXdest=294}	{245=D/H:81:298:EXsrc=258:EXdest=290, 379=A/V:64:319:EXsrc=312:EXdest=305, 239=C/L:198:347:EXsrc=280:EXdest=307}	{245=D/P:108:220:EXsrc=258:EXdest=192, 379=A/V:64:319:EXsrc=312:EXdest=305, 239=C/L:198:347:EXsrc=280:EXdest=307}	{245=D/H:81:298:EXsrc=258:EXdest=290, 379=A/V:64:319:EXsrc=312:EXdest=305, 239=C/F:205:349:EXsrc=280:EXdest=294}	{245=D/H:81:298:EXsrc=258:EXdest=290, 379=A/V:64:319:EXsrc=312:EXdest=305, 239=C/F:205:349:EXsrc=280:EXdest=294}	{245=D/H:81:298:EXsrc=258:EXdest=290, 379=A/V:64:319:EXsrc=312:EXdest=305, 239=C/L:198:347:EXsrc=280:EXdest=307}	{245=D/P:108:220:EXsrc=258:EXdest=192, 379=A/V:64:319:EXsrc=312:EXdest=305, 239=C/L:198:347:EXsrc=280:EXdest=307}
Rv2855	WP_013472064.1	mycothione reductase	mtr	[366]	{366=R/V:96:189:EXsrc=259:EXdest=305}	{366=R/I:97:139:EXsrc=259:EXdest=293}	{366=R/V:96:189:EXsrc=259:EXdest=305}	{366=R/V:96:189:EXsrc=259:EXdest=305}	{366=R/V:96:189:EXsrc=259:EXdest=305}	{366=R/V:96:189:EXsrc=259:EXdest=305}	{366=R/I:97:139:EXsrc=259:EXdest=293}	{366=R/I:97:139:EXsrc=259:EXdest=293}	{366=R/V:96:189:EXsrc=259:EXdest=305}	{366=R/I:97:139:EXsrc=259:EXdest=293}	{366=R/V:96:189:EXsrc=259:EXdest=305}	{366=R/V:96:189:EXsrc=259:EXdest=305}	{366=R/V:96:189:EXsrc=259:EXdest=305}	{366=R/I:97:139:EXsrc=259:EXdest=293}	{366=R/V:96:189:EXsrc=259:EXdest=305}	{366=R/V:96:189:EXsrc=259:EXdest=305}	{366=R/V:96:189:EXsrc=259:EXdest=305}	{366=R/V:96:189:EXsrc=259:EXdest=305}	{366=R/I:97:139:EXsrc=259:EXdest=293}	{366=R/V:96:189:EXsrc=259:EXdest=305}	{366=R/V:96:189:EXsrc=259:EXdest=305}	{366=R/I:97:139:EXsrc=259:EXdest=293}	{366=R/I:97:139:EXsrc=259:EXdest=293}	{366=R/V:96:189:EXsrc=259:EXdest=305}	{366=R/V:96:189:EXsrc=259:EXdest=305}
Rv0433	WP_011891173.1	glutamate--cysteine ligase	-	[248]	{248=F/C:205:176:EXsrc=193:EXdest=315}	{248=F/C:205:176:EXsrc=193:EXdest=315}	{248=F/C:205:176:EXsrc=193:EXdest=315}	{248=F/C:205:176:EXsrc=193:EXdest=315}	{248=F/C:205:176:EXsrc=193:EXdest=315}	{248=F/C:205:176:EXsrc=193:EXdest=315}	{248=F/C:205:176:EXsrc=193:EXdest=315}	{248=F/C:205:176:EXsrc=193:EXdest=315}	{248=F/C:205:176:EXsrc=193:EXdest=315}	{248=F/C:205:176:EXsrc=193:EXdest=315}	{248=F/C:205:176:EXsrc=193:EXdest=315}	{248=F/C:205:176:EXsrc=193:EXdest=315}	{248=F/C:205:176:EXsrc=193:EXdest=315}	{248=F/C:205:176:EXsrc=193:EXdest=315}	{248=F/C:205:176:EXsrc=193:EXdest=315}	{248=F/C:205:176:EXsrc=193:EXdest=315}	{248=F/C:205:176:EXsrc=193:EXdest=315}	{248=F/C:205:176:EXsrc=193:EXdest=315}	{248=F/C:205:176:EXsrc=193:EXdest=315}	{248=F/C:205:176:EXsrc=193:EXdest=315}	{248=F/C:205:176:EXsrc=193:EXdest=315}	{248=F/C:205:176:EXsrc=193:EXdest=315}	{248=F/C:205:176:EXsrc=193:EXdest=315}	{248=F/C:205:176:EXsrc=193:EXdest=315}	{248=F/C:205:176:EXsrc=193:EXdest=315}
Rv1402	WP_013471856.1	primosomal protein N'	-	[518]	{518=R/W:101:63:EXsrc=259:EXdest=172}	{518=R/W:101:63:EXsrc=259:EXdest=172}	{518=R/C:180:225:EXsrc=259:EXdest=315}	{518=R/W:101:63:EXsrc=259:EXdest=172}	{518=R/W:101:63:EXsrc=259:EXdest=172}	{518=R/W:101:63:EXsrc=259:EXdest=172}	{518=R/W:101:63:EXsrc=259:EXdest=172}	{518=R/W:101:63:EXsrc=259:EXdest=172}	{518=R/W:101:63:EXsrc=259:EXdest=172}	{518=R/W:101:63:EXsrc=259:EXdest=172}	{518=R/W:101:63:EXsrc=259:EXdest=172}	{518=R/C:180:225:EXsrc=259:EXdest=315}	{518=R/C:180:225:EXsrc=259:EXdest=315}	{518=R/W:101:63:EXsrc=259:EXdest=172}	{518=R/W:101:63:EXsrc=259:EXdest=172}	{518=R/W:101:63:EXsrc=259:EXdest=172}	{518=R/W:101:63:EXsrc=259:EXdest=172}	{518=R/W:101:63:EXsrc=259:EXdest=172}	{518=R/W:101:63:EXsrc=259:EXdest=172}	{518=R/W:101:63:EXsrc=259:EXdest=172}	{518=R/C:180:225:EXsrc=259:EXdest=315}	{518=R/W:101:63:EXsrc=259:EXdest=172}	{518=R/W:101:63:EXsrc=259:EXdest=172}	{518=R/W:101:63:EXsrc=259:EXdest=172}	{518=R/C:180:225:EXsrc=259:EXdest=315}
Rv2881c	WP_011894971.1	phosphatidate cytidylyltransferase	-	[105, 182, 219]	{182=A/V:64:319:EXsrc=312:EXdest=305, 105=G/A:60:369:EXsrc=228:EXdest=411, 219=V/A:64:389:EXsrc=277:EXdest=411}	{182=A/V:64:319:EXsrc=312:EXdest=305, 105=G/A:60:369:EXsrc=228:EXdest=411, 219=V/A:64:389:EXsrc=277:EXdest=411}	{182=A/V:64:319:EXsrc=312:EXdest=305, 105=G/A:60:369:EXsrc=228:EXdest=411, 219=V/G:109:269:EXsrc=277:EXdest=321}	{182=A/V:64:319:EXsrc=312:EXdest=305, 105=G/A:60:369:EXsrc=228:EXdest=411, 219=V/A:64:389:EXsrc=277:EXdest=411}	{182=A/V:64:319:EXsrc=312:EXdest=305, 105=G/A:60:369:EXsrc=228:EXdest=411, 219=V/A:64:389:EXsrc=277:EXdest=411}	{182=A/V:64:319:EXsrc=312:EXdest=305, 105=G/A:60:369:EXsrc=228:EXdest=411, 219=V/A:64:389:EXsrc=277:EXdest=411}	{182=A/V:64:319:EXsrc=312:EXdest=305, 105=G/A:60:369:EXsrc=228:EXdest=411, 219=V/A:64:389:EXsrc=277:EXdest=411}	{182=A/V:64:319:EXsrc=312:EXdest=305, 105=G/A:60:369:EXsrc=228:EXdest=411, 219=V/A:64:389:EXsrc=277:EXdest=411}	{182=A/V:64:319:EXsrc=312:EXdest=305, 105=G/A:60:369:EXsrc=228:EXdest=411, 219=V/A:64:389:EXsrc=277:EXdest=411}	{182=A/V:64:319:EXsrc=312:EXdest=305, 105=G/A:60:369:EXsrc=228:EXdest=411, 219=V/A:64:389:EXsrc=277:EXdest=411}	{182=A/V:64:319:EXsrc=312:EXdest=305, 105=G/A:60:369:EXsrc=228:EXdest=411, 219=V/A:64:389:EXsrc=277:EXdest=411}	{182=A/V:64:319:EXsrc=312:EXdest=305, 105=G/A:60:369:EXsrc=228:EXdest=411, 219=V/A:64:389:EXsrc=277:EXdest=411}	{182=A/V:64:319:EXsrc=312:EXdest=305, 105=G/A:60:369:EXsrc=228:EXdest=411, 219=V/A:64:389:EXsrc=277:EXdest=411}	{182=A/V:64:319:EXsrc=312:EXdest=305, 105=G/A:60:369:EXsrc=228:EXdest=411, 219=V/A:64:389:EXsrc=277:EXdest=411}	{182=A/V:64:319:EXsrc=312:EXdest=305, 105=G/A:60:369:EXsrc=228:EXdest=411, 219=V/A:64:389:EXsrc=277:EXdest=411}	{182=A/V:64:319:EXsrc=312:EXdest=305, 105=G/A:60:369:EXsrc=228:EXdest=411, 219=V/A:64:389:EXsrc=277:EXdest=411}	{182=A/V:64:319:EXsrc=312:EXdest=305, 105=G/A:60:369:EXsrc=228:EXdest=411, 219=V/A:64:389:EXsrc=277:EXdest=411}	{182=A/V:64:319:EXsrc=312:EXdest=305, 105=G/A:60:369:EXsrc=228:EXdest=411, 219=V/A:64:389:EXsrc=277:EXdest=411}	{182=A/V:64:319:EXsrc=312:EXdest=305, 105=G/A:60:369:EXsrc=228:EXdest=411, 219=V/A:64:389:EXsrc=277:EXdest=411}	{182=A/V:64:319:EXsrc=312:EXdest=305, 105=G/A:60:369:EXsrc=228:EXdest=411, 219=V/A:64:389:EXsrc=277:EXdest=411}	{182=A/V:64:319:EXsrc=312:EXdest=305, 105=G/A:60:369:EXsrc=228:EXdest=411, 219=V/A:64:389:EXsrc=277:EXdest=411}	{182=A/F:113:305:EXsrc=312:EXdest=294, 105=G/A:60:369:EXsrc=228:EXdest=411, 219=V/A:64:389:EXsrc=277:EXdest=411}	{182=A/V:64:319:EXsrc=312:EXdest=305, 105=G/A:60:369:EXsrc=228:EXdest=411, 219=V/A:64:389:EXsrc=277:EXdest=411}	{182=A/V:64:319:EXsrc=312:EXdest=305, 105=G/A:60:369:EXsrc=228:EXdest=411, 219=V/A:64:389:EXsrc=277:EXdest=411}	{182=A/V:64:319:EXsrc=312:EXdest=305, 105=G/A:60:369:EXsrc=228:EXdest=411, 219=V/A:64:389:EXsrc=277:EXdest=411}
Rv1454c	WP_013471832.1	quinone oxidoreductase	-	[104]	{104=D/S:65:275:EXsrc=258:EXdest=311}	{104=D/S:65:275:EXsrc=258:EXdest=311}	{104=D/M:160:245:EXsrc=258:EXdest=314}	{104=D/S:65:275:EXsrc=258:EXdest=311}	{104=D/S:65:275:EXsrc=258:EXdest=311}	{104=D/S:65:275:EXsrc=258:EXdest=311}	{104=D/S:65:275:EXsrc=258:EXdest=311}	{104=D/H:81:298:EXsrc=258:EXdest=290}	{104=D/F:177:233:EXsrc=258:EXdest=294}	{104=D/S:65:275:EXsrc=258:EXdest=311}	{104=D/F:177:233:EXsrc=258:EXdest=294}	{104=D/A:126:293:EXsrc=258:EXdest=411}	{104=D/A:126:293:EXsrc=258:EXdest=411}	{104=D/S:65:275:EXsrc=258:EXdest=311}	{104=D/S:65:275:EXsrc=258:EXdest=311}	{104=D/S:65:275:EXsrc=258:EXdest=311}	{104=D/S:65:275:EXsrc=258:EXdest=311}	{104=D/F:177:233:EXsrc=258:EXdest=294}	{104=D/S:65:275:EXsrc=258:EXdest=311}	{104=D/S:65:275:EXsrc=258:EXdest=311}	{104=D/A:126:293:EXsrc=258:EXdest=411}	{104=D/A:126:293:EXsrc=258:EXdest=411}	{104=D/H:81:298:EXsrc=258:EXdest=290}	{104=D/S:65:275:EXsrc=258:EXdest=311}	{104=D/A:126:293:EXsrc=258:EXdest=411}
Rv1018c	WP_011892835.1	bifunctional UDP-N-acetylglucosamine diphosphorylase/glucosamine-1-phosphate N-acetyltransferase GlmU	glmU	[57, 83]	{83=Q/P:76:212:EXsrc=386:EXdest=192, 57=R/H:29:263:EXsrc=259:EXdest=290}	{83=Q/P:76:212:EXsrc=386:EXdest=192, 57=R/H:29:263:EXsrc=259:EXdest=290}	{83=Q/P:76:212:EXsrc=386:EXdest=192, 57=R/H:29:263:EXsrc=259:EXdest=290}	{83=Q/P:76:212:EXsrc=386:EXdest=192, 57=R/H:29:263:EXsrc=259:EXdest=290}	{83=Q/P:76:212:EXsrc=386:EXdest=192, 57=R/H:29:263:EXsrc=259:EXdest=290}	{83=Q/P:76:212:EXsrc=386:EXdest=192, 57=R/H:29:263:EXsrc=259:EXdest=290}	{83=Q/P:76:212:EXsrc=386:EXdest=192, 57=R/H:29:263:EXsrc=259:EXdest=290}	{83=Q/P:76:212:EXsrc=386:EXdest=192, 57=R/H:29:263:EXsrc=259:EXdest=290}	{83=Q/P:76:212:EXsrc=386:EXdest=192, 57=R/H:29:263:EXsrc=259:EXdest=290}	{83=Q/P:76:212:EXsrc=386:EXdest=192, 57=R/H:29:263:EXsrc=259:EXdest=290}	{83=Q/P:76:212:EXsrc=386:EXdest=192, 57=R/H:29:263:EXsrc=259:EXdest=290}	{83=Q/P:76:212:EXsrc=386:EXdest=192, 57=R/H:29:263:EXsrc=259:EXdest=290}	{83=Q/P:76:212:EXsrc=386:EXdest=192, 57=R/H:29:263:EXsrc=259:EXdest=290}	{83=Q/P:76:212:EXsrc=386:EXdest=192, 57=R/H:29:263:EXsrc=259:EXdest=290}	{83=Q/P:76:212:EXsrc=386:EXdest=192, 57=R/H:29:263:EXsrc=259:EXdest=290}	{83=Q/P:76:212:EXsrc=386:EXdest=192, 57=R/H:29:263:EXsrc=259:EXdest=290}	{83=Q/P:76:212:EXsrc=386:EXdest=192, 57=R/H:29:263:EXsrc=259:EXdest=290}	{83=Q/P:76:212:EXsrc=386:EXdest=192, 57=R/H:29:263:EXsrc=259:EXdest=290}	{83=Q/P:76:212:EXsrc=386:EXdest=192, 57=R/H:29:263:EXsrc=259:EXdest=290}	{83=Q/P:76:212:EXsrc=386:EXdest=192, 57=R/H:29:263:EXsrc=259:EXdest=290}	{83=Q/P:76:212:EXsrc=386:EXdest=192, 57=R/H:29:263:EXsrc=259:EXdest=290}	{83=Q/P:76:212:EXsrc=386:EXdest=192, 57=R/H:29:263:EXsrc=259:EXdest=290}	{83=Q/P:76:212:EXsrc=386:EXdest=192, 57=R/H:29:263:EXsrc=259:EXdest=290}	{83=Q/P:76:212:EXsrc=386:EXdest=192, 57=R/H:29:263:EXsrc=259:EXdest=290}	{83=Q/P:76:212:EXsrc=386:EXdest=192, 57=R/H:29:263:EXsrc=259:EXdest=290}
Rv3499c	WP_013470767.1	MCE family protein	-	[129, 243, 307, 310]	{129=G/N:80:210:EXsrc=228:EXdest=258, 243=A/D:126:193:EXsrc=312:EXdest=225, 307=G/V:109:208:EXsrc=228:EXdest=305, 310=P/A:27:454:EXsrc=335:EXdest=411}	{129=G/D:94:188:EXsrc=228:EXdest=225, 243=A/T:58:312:EXsrc=312:EXdest=293, 307=G/V:109:208:EXsrc=228:EXdest=305, 310=P/A:27:454:EXsrc=335:EXdest=411}	{129=G/N:80:210:EXsrc=228:EXdest=258, 243=A/T:58:312:EXsrc=312:EXdest=293, 307=G/V:109:208:EXsrc=228:EXdest=305, 310=P/A:27:454:EXsrc=335:EXdest=411}	{129=G/N:80:210:EXsrc=228:EXdest=258, 243=A/D:126:193:EXsrc=312:EXdest=225, 307=G/V:109:208:EXsrc=228:EXdest=305, 310=P/A:27:454:EXsrc=335:EXdest=411}	{129=G/N:80:210:EXsrc=228:EXdest=258, 243=A/D:126:193:EXsrc=312:EXdest=225, 307=G/V:109:208:EXsrc=228:EXdest=305, 310=P/A:27:454:EXsrc=335:EXdest=411}	{129=G/N:80:210:EXsrc=228:EXdest=258, 243=A/D:126:193:EXsrc=312:EXdest=225, 307=G/V:109:208:EXsrc=228:EXdest=305, 310=P/A:27:454:EXsrc=335:EXdest=411}	{129=G/D:94:188:EXsrc=228:EXdest=225, 243=A/K:106:225:EXsrc=312:EXdest=225, 307=G/V:109:208:EXsrc=228:EXdest=305, 310=P/A:27:454:EXsrc=335:EXdest=411}	{129=G/D:94:188:EXsrc=228:EXdest=225, 243=A/D:126:193:EXsrc=312:EXdest=225, 307=G/V:109:208:EXsrc=228:EXdest=305, 310=P/A:27:454:EXsrc=335:EXdest=411}	{129=G/N:80:210:EXsrc=228:EXdest=258, 243=A/D:126:193:EXsrc=312:EXdest=225, 307=G/V:109:208:EXsrc=228:EXdest=305, 310=P/A:27:454:EXsrc=335:EXdest=411}	{129=G/D:94:188:EXsrc=228:EXdest=225, 243=A/K:106:225:EXsrc=312:EXdest=225, 307=G/V:109:208:EXsrc=228:EXdest=305, 310=P/A:27:454:EXsrc=335:EXdest=411}	{129=G/N:80:210:EXsrc=228:EXdest=258, 243=A/T:58:312:EXsrc=312:EXdest=293, 307=G/V:109:208:EXsrc=228:EXdest=305, 310=P/A:27:454:EXsrc=335:EXdest=411}	{129=G/N:80:210:EXsrc=228:EXdest=258, 243=A/T:58:312:EXsrc=312:EXdest=293, 307=G/V:109:208:EXsrc=228:EXdest=305, 310=P/A:27:454:EXsrc=335:EXdest=411}	{129=G/N:80:210:EXsrc=228:EXdest=258, 243=A/T:58:312:EXsrc=312:EXdest=293, 307=G/V:109:208:EXsrc=228:EXdest=305, 310=P/A:27:454:EXsrc=335:EXdest=411}	{129=G/D:94:188:EXsrc=228:EXdest=225, 243=A/N:111:430:EXsrc=312:EXdest=258, 307=G/V:109:208:EXsrc=228:EXdest=305, 310=P/A:27:454:EXsrc=335:EXdest=411}	{129=G/N:80:210:EXsrc=228:EXdest=258, 243=A/D:126:193:EXsrc=312:EXdest=225, 307=G/V:109:208:EXsrc=228:EXdest=305, 310=P/A:27:454:EXsrc=335:EXdest=411}	{129=G/N:80:210:EXsrc=228:EXdest=258, 243=A/D:126:193:EXsrc=312:EXdest=225, 307=G/V:109:208:EXsrc=228:EXdest=305, 310=P/A:27:454:EXsrc=335:EXdest=411}	{129=G/N:80:210:EXsrc=228:EXdest=258, 243=A/D:126:193:EXsrc=312:EXdest=225, 307=G/V:109:208:EXsrc=228:EXdest=305, 310=P/A:27:454:EXsrc=335:EXdest=411}	{129=G/N:80:210:EXsrc=228:EXdest=258, 243=A/T:58:312:EXsrc=312:EXdest=293, 307=G/V:109:208:EXsrc=228:EXdest=305, 310=P/A:27:454:EXsrc=335:EXdest=411}	{129=G/D:94:188:EXsrc=228:EXdest=225, 243=A/K:106:225:EXsrc=312:EXdest=225, 307=G/V:109:208:EXsrc=228:EXdest=305, 310=P/A:27:454:EXsrc=335:EXdest=411}	{129=G/N:80:210:EXsrc=228:EXdest=258, 243=A/D:126:193:EXsrc=312:EXdest=225, 307=G/V:109:208:EXsrc=228:EXdest=305, 310=P/A:27:454:EXsrc=335:EXdest=411}	{129=G/N:80:210:EXsrc=228:EXdest=258, 243=A/T:58:312:EXsrc=312:EXdest=293, 307=G/V:109:208:EXsrc=228:EXdest=305, 310=P/A:27:454:EXsrc=335:EXdest=411}	{129=G/D:94:188:EXsrc=228:EXdest=225, 243=A/D:126:193:EXsrc=312:EXdest=225, 307=G/V:109:208:EXsrc=228:EXdest=305, 310=P/A:27:454:EXsrc=335:EXdest=411}	{129=G/N:80:210:EXsrc=228:EXdest=258, 243=A/D:126:193:EXsrc=312:EXdest=225, 307=G/V:109:208:EXsrc=228:EXdest=305, 310=P/A:27:454:EXsrc=335:EXdest=411}	{129=G/N:80:210:EXsrc=228:EXdest=258, 243=A/D:126:193:EXsrc=312:EXdest=225, 307=G/V:109:208:EXsrc=228:EXdest=305, 310=P/A:27:454:EXsrc=335:EXdest=411}	{129=G/N:80:210:EXsrc=228:EXdest=258, 243=A/T:58:312:EXsrc=312:EXdest=293, 307=G/V:109:208:EXsrc=228:EXdest=305, 310=P/A:27:454:EXsrc=335:EXdest=411}
Rv1248c	WP_011893103.1	multifunctional oxoglutarate decarboxylase/oxoglutarate dehydrogenase thiamine pyrophosphate-binding subunit/dihydrolipoyllysine-residue succinyltransferase subunit	-	[200, 405]	{405=E/L:138:321:EXsrc=363:EXdest=307, 200=H/Q:24:301:EXsrc=303:EXdest=305}	{405=E/L:138:321:EXsrc=363:EXdest=307, 200=H/Q:24:301:EXsrc=303:EXdest=305}	{405=E/L:138:321:EXsrc=363:EXdest=307, 200=H/Q:24:301:EXsrc=303:EXdest=305}	{405=E/L:138:321:EXsrc=363:EXdest=307, 200=H/Q:24:301:EXsrc=303:EXdest=305}	{405=E/L:138:321:EXsrc=363:EXdest=307, 200=H/Q:24:301:EXsrc=303:EXdest=305}	{405=E/L:138:321:EXsrc=363:EXdest=307, 200=H/Q:24:301:EXsrc=303:EXdest=305}	{405=E/L:138:321:EXsrc=363:EXdest=307, 200=H/Q:24:301:EXsrc=303:EXdest=305}	{405=E/L:138:321:EXsrc=363:EXdest=307, 200=H/Q:24:301:EXsrc=303:EXdest=305}	{405=E/L:138:321:EXsrc=363:EXdest=307, 200=H/Q:24:301:EXsrc=303:EXdest=305}	{405=E/L:138:321:EXsrc=363:EXdest=307, 200=H/Q:24:301:EXsrc=303:EXdest=305}	{405=E/L:138:321:EXsrc=363:EXdest=307, 200=H/Q:24:301:EXsrc=303:EXdest=305}	{405=E/L:138:321:EXsrc=363:EXdest=307, 200=H/Q:24:301:EXsrc=303:EXdest=305}	{405=E/L:138:321:EXsrc=363:EXdest=307, 200=H/Q:24:301:EXsrc=303:EXdest=305}	{405=E/L:138:321:EXsrc=363:EXdest=307, 200=H/Q:24:301:EXsrc=303:EXdest=305}	{405=E/L:138:321:EXsrc=363:EXdest=307, 200=H/Q:24:301:EXsrc=303:EXdest=305}	{405=E/L:138:321:EXsrc=363:EXdest=307, 200=H/Q:24:301:EXsrc=303:EXdest=305}	{405=E/L:138:321:EXsrc=363:EXdest=307, 200=H/Q:24:301:EXsrc=303:EXdest=305}	{405=E/L:138:321:EXsrc=363:EXdest=307, 200=H/Q:24:301:EXsrc=303:EXdest=305}	{405=E/L:138:321:EXsrc=363:EXdest=307, 200=H/Q:24:301:EXsrc=303:EXdest=305}	{405=E/L:138:321:EXsrc=363:EXdest=307, 200=H/Q:24:301:EXsrc=303:EXdest=305}	{405=E/L:138:321:EXsrc=363:EXdest=307, 200=H/Q:24:301:EXsrc=303:EXdest=305}	{405=E/L:138:321:EXsrc=363:EXdest=307, 200=H/Q:24:301:EXsrc=303:EXdest=305}	{405=E/L:138:321:EXsrc=363:EXdest=307, 200=H/Q:24:301:EXsrc=303:EXdest=305}	{405=E/L:138:321:EXsrc=363:EXdest=307, 200=H/Q:24:301:EXsrc=303:EXdest=305}	{405=E/L:138:321:EXsrc=363:EXdest=307, 200=H/Q:24:301:EXsrc=303:EXdest=305}
Rv1322A	WP_013471192.1	methylmalonyl-CoA epimerase	mce	[101]	{101=Y/C:194:142:EXsrc=258:EXdest=315}	{101=Y/M:36:392:EXsrc=258:EXdest=314}	{101=Y/C:194:142:EXsrc=258:EXdest=315}	{101=Y/C:194:142:EXsrc=258:EXdest=315}	{101=Y/C:194:142:EXsrc=258:EXdest=315}	{101=Y/C:194:142:EXsrc=258:EXdest=315}	{101=Y/V:55:NR:EXsrc=258:EXdest=305}	{101=Y/V:55:NR:EXsrc=258:EXdest=305}	{101=Y/C:194:142:EXsrc=258:EXdest=315}	{101=Y/V:55:NR:EXsrc=258:EXdest=305}	{101=Y/C:194:142:EXsrc=258:EXdest=315}	{101=Y/C:194:142:EXsrc=258:EXdest=315}	{101=Y/C:194:142:EXsrc=258:EXdest=315}	{101=Y/V:55:NR:EXsrc=258:EXdest=305}	{101=Y/C:194:142:EXsrc=258:EXdest=315}	{101=Y/C:194:142:EXsrc=258:EXdest=315}	{101=Y/C:194:142:EXsrc=258:EXdest=315}	{101=Y/C:194:142:EXsrc=258:EXdest=315}	{101=Y/V:55:NR:EXsrc=258:EXdest=305}	{101=Y/C:194:142:EXsrc=258:EXdest=315}	{101=Y/C:194:142:EXsrc=258:EXdest=315}	{101=Y/V:55:NR:EXsrc=258:EXdest=305}	{101=Y/V:55:NR:EXsrc=258:EXdest=305}	{101=Y/C:194:142:EXsrc=258:EXdest=315}	{101=Y/C:194:142:EXsrc=258:EXdest=315}
Rv3245c	WP_011895546.1	sensor histidine kinase	-	[159]	{159=V/A:64:389:EXsrc=277:EXdest=411}	{159=V/A:64:389:EXsrc=277:EXdest=411}	{159=V/A:64:389:EXsrc=277:EXdest=411}	{159=V/A:64:389:EXsrc=277:EXdest=411}	{159=V/A:64:389:EXsrc=277:EXdest=411}	{159=V/A:64:389:EXsrc=277:EXdest=411}	{159=V/A:64:389:EXsrc=277:EXdest=411}	{159=V/A:64:389:EXsrc=277:EXdest=411}	{159=V/A:64:389:EXsrc=277:EXdest=411}	{159=V/A:64:389:EXsrc=277:EXdest=411}	{159=V/A:64:389:EXsrc=277:EXdest=411}	{159=V/A:64:389:EXsrc=277:EXdest=411}	{159=V/A:64:389:EXsrc=277:EXdest=411}	{159=V/A:64:389:EXsrc=277:EXdest=411}	{159=V/A:64:389:EXsrc=277:EXdest=411}	{159=V/A:64:389:EXsrc=277:EXdest=411}	{159=V/A:64:389:EXsrc=277:EXdest=411}	{159=V/A:64:389:EXsrc=277:EXdest=411}	{159=V/A:64:389:EXsrc=277:EXdest=411}	{159=V/A:64:389:EXsrc=277:EXdest=411}	{159=V/A:64:389:EXsrc=277:EXdest=411}	{159=V/A:64:389:EXsrc=277:EXdest=411}	{159=V/A:64:389:EXsrc=277:EXdest=411}	{159=V/A:64:389:EXsrc=277:EXdest=411}	{159=V/A:64:389:EXsrc=277:EXdest=411}
Rv3257c	WP_013472487.1	phosphomannomutase/phosphoglucomutase	-	[269]	{269=A/T:58:312:EXsrc=312:EXdest=293}	{269=A/T:58:312:EXsrc=312:EXdest=293}	{269=A/T:58:312:EXsrc=312:EXdest=293}	{269=A/T:58:312:EXsrc=312:EXdest=293}	{269=A/T:58:312:EXsrc=312:EXdest=293}	{269=A/T:58:312:EXsrc=312:EXdest=293}	{269=A/T:58:312:EXsrc=312:EXdest=293}	{269=A/T:58:312:EXsrc=312:EXdest=293}	{269=A/T:58:312:EXsrc=312:EXdest=293}	{269=A/T:58:312:EXsrc=312:EXdest=293}	{269=A/T:58:312:EXsrc=312:EXdest=293}	{269=A/T:58:312:EXsrc=312:EXdest=293}	{269=A/T:58:312:EXsrc=312:EXdest=293}	{269=A/T:58:312:EXsrc=312:EXdest=293}	{269=A/T:58:312:EXsrc=312:EXdest=293}	{269=A/T:58:312:EXsrc=312:EXdest=293}	{269=A/T:58:312:EXsrc=312:EXdest=293}	{269=A/T:58:312:EXsrc=312:EXdest=293}	{269=A/T:58:312:EXsrc=312:EXdest=293}	{269=A/T:58:312:EXsrc=312:EXdest=293}	{269=A/T:58:312:EXsrc=312:EXdest=293}	{269=A/T:58:312:EXsrc=312:EXdest=293}	{269=A/T:58:312:EXsrc=312:EXdest=293}	{269=A/T:58:312:EXsrc=312:EXdest=293}	{269=A/T:58:312:EXsrc=312:EXdest=293}
Rv3560c	WP_013472863.1	acyl-CoA dehydrogenase	-	[70]	{70=V/T:69:398:EXsrc=277:EXdest=293}	{70=V/T:69:398:EXsrc=277:EXdest=293}	{70=V/T:69:398:EXsrc=277:EXdest=293}	{70=V/T:69:398:EXsrc=277:EXdest=293}	{70=V/T:69:398:EXsrc=277:EXdest=293}	{70=V/T:69:398:EXsrc=277:EXdest=293}	{70=V/T:69:398:EXsrc=277:EXdest=293}	{70=V/T:69:398:EXsrc=277:EXdest=293}	{70=V/T:69:398:EXsrc=277:EXdest=293}	{70=V/T:69:398:EXsrc=277:EXdest=293}	{70=V/T:69:398:EXsrc=277:EXdest=293}	{70=V/T:69:398:EXsrc=277:EXdest=293}	{70=V/T:69:398:EXsrc=277:EXdest=293}	{70=V/T:69:398:EXsrc=277:EXdest=293}	{70=V/T:69:398:EXsrc=277:EXdest=293}	{70=V/T:69:398:EXsrc=277:EXdest=293}	{70=V/T:69:398:EXsrc=277:EXdest=293}	{70=V/T:69:398:EXsrc=277:EXdest=293}	{70=V/T:69:398:EXsrc=277:EXdest=293}	{70=V/T:69:398:EXsrc=277:EXdest=293}	{70=V/T:69:398:EXsrc=277:EXdest=293}	{70=V/T:69:398:EXsrc=277:EXdest=293}	{70=V/T:69:398:EXsrc=277:EXdest=293}	{70=V/T:69:398:EXsrc=277:EXdest=293}	{70=V/T:69:398:EXsrc=277:EXdest=293}
Rv0681	WP_011895902.1	TetR/AcrR family transcriptional regulator	-	[19]	{19=A/G:60:387:EXsrc=312:EXdest=321}	{19=A/G:60:387:EXsrc=312:EXdest=321}	{19=A/G:60:387:EXsrc=312:EXdest=321}	{19=A/G:60:387:EXsrc=312:EXdest=321}	{19=A/G:60:387:EXsrc=312:EXdest=321}	{19=A/G:60:387:EXsrc=312:EXdest=321}	{19=A/G:60:387:EXsrc=312:EXdest=321}	{19=A/G:60:387:EXsrc=312:EXdest=321}	{19=A/G:60:387:EXsrc=312:EXdest=321}	{19=A/G:60:387:EXsrc=312:EXdest=321}	{19=A/G:60:387:EXsrc=312:EXdest=321}	{19=A/G:60:387:EXsrc=312:EXdest=321}	{19=A/G:60:387:EXsrc=312:EXdest=321}	{19=A/G:60:387:EXsrc=312:EXdest=321}	{19=A/G:60:387:EXsrc=312:EXdest=321}	{19=A/G:60:387:EXsrc=312:EXdest=321}	{19=A/G:60:387:EXsrc=312:EXdest=321}	{19=A/G:60:387:EXsrc=312:EXdest=321}	{19=A/G:60:387:EXsrc=312:EXdest=321}	{19=A/G:60:387:EXsrc=312:EXdest=321}	{19=A/G:60:387:EXsrc=312:EXdest=321}	{19=A/G:60:387:EXsrc=312:EXdest=321}	{19=A/G:60:387:EXsrc=312:EXdest=321}	{19=A/G:60:387:EXsrc=312:EXdest=321}	{19=A/G:60:387:EXsrc=312:EXdest=321}
Rv3681c	WP_013472941.1	WhiB family transcriptional regulator	-	[37]	{37=R/L:102:242:EXsrc=259:EXdest=307}	{37=R/L:102:242:EXsrc=259:EXdest=307}	{37=R/L:102:242:EXsrc=259:EXdest=307}	{37=R/L:102:242:EXsrc=259:EXdest=307}	{37=R/L:102:242:EXsrc=259:EXdest=307}	{37=R/L:102:242:EXsrc=259:EXdest=307}	{37=R/L:102:242:EXsrc=259:EXdest=307}	{37=R/L:102:242:EXsrc=259:EXdest=307}	{37=R/L:102:242:EXsrc=259:EXdest=307}	{37=R/L:102:242:EXsrc=259:EXdest=307}	{37=R/L:102:242:EXsrc=259:EXdest=307}	{37=R/L:102:242:EXsrc=259:EXdest=307}	{37=R/L:102:242:EXsrc=259:EXdest=307}	{37=R/L:102:242:EXsrc=259:EXdest=307}	{37=R/L:102:242:EXsrc=259:EXdest=307}	{37=R/L:102:242:EXsrc=259:EXdest=307}	{37=R/L:102:242:EXsrc=259:EXdest=307}	{37=R/L:102:242:EXsrc=259:EXdest=307}	{37=R/L:102:242:EXsrc=259:EXdest=307}	{37=R/L:102:242:EXsrc=259:EXdest=307}	{37=R/L:102:242:EXsrc=259:EXdest=307}	{37=R/L:102:242:EXsrc=259:EXdest=307}	{37=R/L:102:242:EXsrc=259:EXdest=307}	{37=R/L:102:242:EXsrc=259:EXdest=307}	{37=R/L:102:242:EXsrc=259:EXdest=307}
Rv3596c	WP_013472891.1	ATP-dependent Clp protease ATP-binding subunit	-	[676]	{676=A/P:27:243:EXsrc=312:EXdest=192}	{676=A/P:27:243:EXsrc=312:EXdest=192}	{676=A/P:27:243:EXsrc=312:EXdest=192}	{676=A/P:27:243:EXsrc=312:EXdest=192}	{676=A/P:27:243:EXsrc=312:EXdest=192}	{676=A/P:27:243:EXsrc=312:EXdest=192}	{676=A/P:27:243:EXsrc=312:EXdest=192}	{676=A/P:27:243:EXsrc=312:EXdest=192}	{676=A/P:27:243:EXsrc=312:EXdest=192}	{676=A/P:27:243:EXsrc=312:EXdest=192}	{676=A/P:27:243:EXsrc=312:EXdest=192}	{676=A/P:27:243:EXsrc=312:EXdest=192}	{676=A/P:27:243:EXsrc=312:EXdest=192}	{676=A/P:27:243:EXsrc=312:EXdest=192}	{676=A/P:27:243:EXsrc=312:EXdest=192}	{676=A/P:27:243:EXsrc=312:EXdest=192}	{676=A/P:27:243:EXsrc=312:EXdest=192}	{676=A/P:27:243:EXsrc=312:EXdest=192}	{676=A/P:27:243:EXsrc=312:EXdest=192}	{676=A/P:27:243:EXsrc=312:EXdest=192}	{676=A/P:27:243:EXsrc=312:EXdest=192}	{676=A/P:27:243:EXsrc=312:EXdest=192}	{676=A/P:27:243:EXsrc=312:EXdest=192}	{676=A/P:27:243:EXsrc=312:EXdest=192}	{676=A/P:27:243:EXsrc=312:EXdest=192}
Rv3710	WP_011892191.1	2-isopropylmalate synthase	leuA	[508]	{508=D/T:85:245:EXsrc=258:EXdest=293}	{508=D/T:85:245:EXsrc=258:EXdest=293}	{508=D/T:85:245:EXsrc=258:EXdest=293}	{508=D/T:85:245:EXsrc=258:EXdest=293}	{508=D/T:85:245:EXsrc=258:EXdest=293}	{508=D/T:85:245:EXsrc=258:EXdest=293}	{508=D/T:85:245:EXsrc=258:EXdest=293}	{508=D/T:85:245:EXsrc=258:EXdest=293}	{508=D/T:85:245:EXsrc=258:EXdest=293}	{508=D/T:85:245:EXsrc=258:EXdest=293}	{508=D/T:85:245:EXsrc=258:EXdest=293}	{508=D/T:85:245:EXsrc=258:EXdest=293}	{508=D/T:85:245:EXsrc=258:EXdest=293}	{508=D/T:85:245:EXsrc=258:EXdest=293}	{508=D/T:85:245:EXsrc=258:EXdest=293}	{508=D/T:85:245:EXsrc=258:EXdest=293}	{508=D/T:85:245:EXsrc=258:EXdest=293}	{508=D/T:85:245:EXsrc=258:EXdest=293}	{508=D/T:85:245:EXsrc=258:EXdest=293}	{508=D/T:85:245:EXsrc=258:EXdest=293}	{508=D/T:85:245:EXsrc=258:EXdest=293}	{508=D/T:85:245:EXsrc=258:EXdest=293}	{508=D/T:85:245:EXsrc=258:EXdest=293}	{508=D/T:85:245:EXsrc=258:EXdest=293}	{508=D/T:85:245:EXsrc=258:EXdest=293}
Rv2984	WP_011895067.1	polyphosphate kinase	-	[370]	{370=G/A:60:369:EXsrc=228:EXdest=411}	{370=G/A:60:369:EXsrc=228:EXdest=411}	{370=G/A:60:369:EXsrc=228:EXdest=411}	{370=G/A:60:369:EXsrc=228:EXdest=411}	{370=G/A:60:369:EXsrc=228:EXdest=411}	{370=G/A:60:369:EXsrc=228:EXdest=411}	{370=G/A:60:369:EXsrc=228:EXdest=411}	{370=G/A:60:369:EXsrc=228:EXdest=411}	{370=G/A:60:369:EXsrc=228:EXdest=411}	{370=G/A:60:369:EXsrc=228:EXdest=411}	{370=G/A:60:369:EXsrc=228:EXdest=411}	{370=G/A:60:369:EXsrc=228:EXdest=411}	{370=G/A:60:369:EXsrc=228:EXdest=411}	{370=G/A:60:369:EXsrc=228:EXdest=411}	{370=G/A:60:369:EXsrc=228:EXdest=411}	{370=G/A:60:369:EXsrc=228:EXdest=411}	{370=G/A:60:369:EXsrc=228:EXdest=411}	{370=G/A:60:369:EXsrc=228:EXdest=411}	{370=G/A:60:369:EXsrc=228:EXdest=411}	{370=G/A:60:369:EXsrc=228:EXdest=411}	{370=G/A:60:369:EXsrc=228:EXdest=411}	{370=G/A:60:369:EXsrc=228:EXdest=411}	{370=G/A:60:369:EXsrc=228:EXdest=411}	{370=G/A:60:369:EXsrc=228:EXdest=411}	{370=G/A:60:369:EXsrc=228:EXdest=411}
Rv2983	WP_041788673.1	2-phospho-L-lactate guanylyltransferase	cofC	[144]	{144=H/L:99:364:EXsrc=303:EXdest=307}	{144=H/L:99:364:EXsrc=303:EXdest=307}	{144=H/L:99:364:EXsrc=303:EXdest=307}	{144=H/L:99:364:EXsrc=303:EXdest=307}	{144=H/L:99:364:EXsrc=303:EXdest=307}	{144=H/L:99:364:EXsrc=303:EXdest=307}	{144=H/L:99:364:EXsrc=303:EXdest=307}	{144=H/L:99:364:EXsrc=303:EXdest=307}	{144=H/L:99:364:EXsrc=303:EXdest=307}	{144=H/L:99:364:EXsrc=303:EXdest=307}	{144=H/C:174:331:EXsrc=303:EXdest=315}	{144=H/L:99:364:EXsrc=303:EXdest=307}	{144=H/L:99:364:EXsrc=303:EXdest=307}	{144=H/L:99:364:EXsrc=303:EXdest=307}	{144=H/L:99:364:EXsrc=303:EXdest=307}	{144=H/L:99:364:EXsrc=303:EXdest=307}	{144=H/L:99:364:EXsrc=303:EXdest=307}	{144=H/L:99:364:EXsrc=303:EXdest=307}	{144=H/L:99:364:EXsrc=303:EXdest=307}	{144=H/L:99:364:EXsrc=303:EXdest=307}	{144=H/L:99:364:EXsrc=303:EXdest=307}	{144=H/L:99:364:EXsrc=303:EXdest=307}	{144=H/L:99:364:EXsrc=303:EXdest=307}	{144=H/L:99:364:EXsrc=303:EXdest=307}	{144=H/L:99:364:EXsrc=303:EXdest=307}
Rv0440	WP_013470581.1	chaperonin GroEL	groL	[509]	{509=A/G:60:387:EXsrc=312:EXdest=321}	{509=A/G:60:387:EXsrc=312:EXdest=321}	{509=A/G:60:387:EXsrc=312:EXdest=321}	{509=A/G:60:387:EXsrc=312:EXdest=321}	{509=A/G:60:387:EXsrc=312:EXdest=321}	{509=A/G:60:387:EXsrc=312:EXdest=321}	{509=A/G:60:387:EXsrc=312:EXdest=321}	{509=A/G:60:387:EXsrc=312:EXdest=321}	{509=A/G:60:387:EXsrc=312:EXdest=321}	{509=A/G:60:387:EXsrc=312:EXdest=321}	{509=A/G:60:387:EXsrc=312:EXdest=321}	{509=A/G:60:387:EXsrc=312:EXdest=321}	{509=A/G:60:387:EXsrc=312:EXdest=321}	{509=A/G:60:387:EXsrc=312:EXdest=321}	{509=A/G:60:387:EXsrc=312:EXdest=321}	{509=A/G:60:387:EXsrc=312:EXdest=321}	{509=A/G:60:387:EXsrc=312:EXdest=321}	{509=A/G:60:387:EXsrc=312:EXdest=321}	{509=A/G:60:387:EXsrc=312:EXdest=321}	{509=A/G:60:387:EXsrc=312:EXdest=321}	{509=A/G:60:387:EXsrc=312:EXdest=321}	{509=A/G:60:387:EXsrc=312:EXdest=321}	{509=A/G:60:387:EXsrc=312:EXdest=321}	{509=A/G:60:387:EXsrc=312:EXdest=321}	{509=A/G:60:387:EXsrc=312:EXdest=321}
Rv1650	WP_013471754.1	phenylalanine--tRNA ligase subunit beta	-	[257, 331, 368]	{368=G/A:60:369:EXsrc=228:EXdest=411, 257=I/T:89:193:EXsrc=252:EXdest=293, 331=G/A:60:369:EXsrc=228:EXdest=411}	{368=G/A:60:369:EXsrc=228:EXdest=411, 257=I/T:89:193:EXsrc=252:EXdest=293, 331=G/A:60:369:EXsrc=228:EXdest=411}	{368=G/A:60:369:EXsrc=228:EXdest=411, 257=I/T:89:193:EXsrc=252:EXdest=293, 331=G/S:56:304:EXsrc=228:EXdest=311}	{368=G/A:60:369:EXsrc=228:EXdest=411, 257=I/T:89:193:EXsrc=252:EXdest=293, 331=G/A:60:369:EXsrc=228:EXdest=411}	{368=G/A:60:369:EXsrc=228:EXdest=411, 257=I/T:89:193:EXsrc=252:EXdest=293, 331=G/A:60:369:EXsrc=228:EXdest=411}	{368=G/A:60:369:EXsrc=228:EXdest=411, 257=I/T:89:193:EXsrc=252:EXdest=293, 331=G/A:60:369:EXsrc=228:EXdest=411}	{368=G/A:60:369:EXsrc=228:EXdest=411, 257=I/T:89:193:EXsrc=252:EXdest=293, 331=G/A:60:369:EXsrc=228:EXdest=411}	{368=G/A:60:369:EXsrc=228:EXdest=411, 257=I/T:89:193:EXsrc=252:EXdest=293, 331=G/A:60:369:EXsrc=228:EXdest=411}	{368=G/A:60:369:EXsrc=228:EXdest=411, 257=I/T:89:193:EXsrc=252:EXdest=293, 331=G/A:60:369:EXsrc=228:EXdest=411}	{368=G/A:60:369:EXsrc=228:EXdest=411, 257=I/T:89:193:EXsrc=252:EXdest=293, 331=G/A:60:369:EXsrc=228:EXdest=411}	{368=G/A:60:369:EXsrc=228:EXdest=411, 257=I/T:89:193:EXsrc=252:EXdest=293, 331=G/A:60:369:EXsrc=228:EXdest=411}	{368=G/A:60:369:EXsrc=228:EXdest=411, 257=I/T:89:193:EXsrc=252:EXdest=293, 331=G/A:60:369:EXsrc=228:EXdest=411}	{368=G/A:60:369:EXsrc=228:EXdest=411, 257=I/T:89:193:EXsrc=252:EXdest=293, 331=G/A:60:369:EXsrc=228:EXdest=411}	{368=G/A:60:369:EXsrc=228:EXdest=411, 257=I/T:89:193:EXsrc=252:EXdest=293, 331=G/A:60:369:EXsrc=228:EXdest=411}	{368=G/A:60:369:EXsrc=228:EXdest=411, 257=I/T:89:193:EXsrc=252:EXdest=293, 331=G/A:60:369:EXsrc=228:EXdest=411}	{368=G/A:60:369:EXsrc=228:EXdest=411, 257=I/T:89:193:EXsrc=252:EXdest=293, 331=G/A:60:369:EXsrc=228:EXdest=411}	{368=G/A:60:369:EXsrc=228:EXdest=411, 257=I/T:89:193:EXsrc=252:EXdest=293, 331=G/A:60:369:EXsrc=228:EXdest=411}	{368=G/A:60:369:EXsrc=228:EXdest=411, 257=I/T:89:193:EXsrc=252:EXdest=293, 331=G/D:94:188:EXsrc=228:EXdest=225}	{368=G/A:60:369:EXsrc=228:EXdest=411, 257=I/T:89:193:EXsrc=252:EXdest=293, 331=G/A:60:369:EXsrc=228:EXdest=411}	{368=G/A:60:369:EXsrc=228:EXdest=411, 257=I/T:89:193:EXsrc=252:EXdest=293, 331=G/A:60:369:EXsrc=228:EXdest=411}	{368=G/A:60:369:EXsrc=228:EXdest=411, 257=I/T:89:193:EXsrc=252:EXdest=293, 331=G/A:60:369:EXsrc=228:EXdest=411}	{368=G/A:60:369:EXsrc=228:EXdest=411, 257=I/T:89:193:EXsrc=252:EXdest=293, 331=G/A:60:369:EXsrc=228:EXdest=411}	{368=G/A:60:369:EXsrc=228:EXdest=411, 257=I/T:89:193:EXsrc=252:EXdest=293, 331=G/A:60:369:EXsrc=228:EXdest=411}	{368=G/A:60:369:EXsrc=228:EXdest=411, 257=I/T:89:193:EXsrc=252:EXdest=293, 331=G/A:60:369:EXsrc=228:EXdest=411}	{368=G/A:60:369:EXsrc=228:EXdest=411, 257=I/T:89:193:EXsrc=252:EXdest=293, 331=G/A:60:369:EXsrc=228:EXdest=411}
Rv1536	WP_013471816.1	isoleucine--tRNA ligase	-	[404]	{404=S/P:74:249:EXsrc=351:EXdest=192}	{404=S/P:74:249:EXsrc=351:EXdest=192}	{404=S/P:74:249:EXsrc=351:EXdest=192}	{404=S/P:74:249:EXsrc=351:EXdest=192}	{404=S/P:74:249:EXsrc=351:EXdest=192}	{404=S/P:74:249:EXsrc=351:EXdest=192}	{404=S/P:74:249:EXsrc=351:EXdest=192}	{404=S/P:74:249:EXsrc=351:EXdest=192}	{404=S/P:74:249:EXsrc=351:EXdest=192}	{404=S/P:74:249:EXsrc=351:EXdest=192}	{404=S/P:74:249:EXsrc=351:EXdest=192}	{404=S/P:74:249:EXsrc=351:EXdest=192}	{404=S/P:74:249:EXsrc=351:EXdest=192}	{404=S/P:74:249:EXsrc=351:EXdest=192}	{404=S/P:74:249:EXsrc=351:EXdest=192}	{404=S/P:74:249:EXsrc=351:EXdest=192}	{404=S/P:74:249:EXsrc=351:EXdest=192}	{404=S/P:74:249:EXsrc=351:EXdest=192}	{404=S/P:74:249:EXsrc=351:EXdest=192}	{404=S/P:74:249:EXsrc=351:EXdest=192}	{404=S/P:74:249:EXsrc=351:EXdest=192}	{404=S/P:74:249:EXsrc=351:EXdest=192}	{404=S/P:74:249:EXsrc=351:EXdest=192}	{404=S/P:74:249:EXsrc=351:EXdest=192}	{404=S/P:74:249:EXsrc=351:EXdest=192}
Rv0014c	WP_011891717.1	serine/threonine protein kinase	-	[148]	{148=K/A:106:600:EXsrc=409:EXdest=411}	{148=K/T:78:476:EXsrc=409:EXdest=293}	{148=K/T:78:476:EXsrc=409:EXdest=293}	{148=K/A:106:600:EXsrc=409:EXdest=411}	{148=K/A:106:600:EXsrc=409:EXdest=411}	{148=K/A:106:600:EXsrc=409:EXdest=411}	{148=K/T:78:476:EXsrc=409:EXdest=293}	{148=K/T:78:476:EXsrc=409:EXdest=293}	{148=K/A:106:600:EXsrc=409:EXdest=411}	{148=K/T:78:476:EXsrc=409:EXdest=293}	{148=K/S:121:376:EXsrc=409:EXdest=311}	{148=K/T:78:476:EXsrc=409:EXdest=293}	{148=K/T:78:476:EXsrc=409:EXdest=293}	{148=K/T:78:476:EXsrc=409:EXdest=293}	{148=K/A:106:600:EXsrc=409:EXdest=411}	{148=K/A:106:600:EXsrc=409:EXdest=411}	{148=K/A:106:600:EXsrc=409:EXdest=411}	{148=K/S:121:376:EXsrc=409:EXdest=311}	{148=K/T:78:476:EXsrc=409:EXdest=293}	{148=K/A:106:600:EXsrc=409:EXdest=411}	{148=K/T:78:476:EXsrc=409:EXdest=293}	{148=K/T:78:476:EXsrc=409:EXdest=293}	{148=K/T:78:476:EXsrc=409:EXdest=293}	{148=K/A:106:600:EXsrc=409:EXdest=411}	{148=K/T:78:476:EXsrc=409:EXdest=293}
Rv0205	WP_011891458.1	AI-2E family transporter	-	[133]	{133=S/R:110:363:EXsrc=351:EXdest=255}	{133=S/R:110:363:EXsrc=351:EXdest=255}	{133=S/R:110:363:EXsrc=351:EXdest=255}	{133=S/R:110:363:EXsrc=351:EXdest=255}	{133=S/R:110:363:EXsrc=351:EXdest=255}	{133=S/R:110:363:EXsrc=351:EXdest=255}	{133=S/R:110:363:EXsrc=351:EXdest=255}	{133=S/R:110:363:EXsrc=351:EXdest=255}	{133=S/R:110:363:EXsrc=351:EXdest=255}	{133=S/R:110:363:EXsrc=351:EXdest=255}	{133=S/R:110:363:EXsrc=351:EXdest=255}	{133=S/R:110:363:EXsrc=351:EXdest=255}	{133=S/R:110:363:EXsrc=351:EXdest=255}	{133=S/R:110:363:EXsrc=351:EXdest=255}	{133=S/R:110:363:EXsrc=351:EXdest=255}	{133=S/R:110:363:EXsrc=351:EXdest=255}	{133=S/R:110:363:EXsrc=351:EXdest=255}	{133=S/R:110:363:EXsrc=351:EXdest=255}	{133=S/R:110:363:EXsrc=351:EXdest=255}	{133=S/R:110:363:EXsrc=351:EXdest=255}	{133=S/R:110:363:EXsrc=351:EXdest=255}	{133=S/R:110:363:EXsrc=351:EXdest=255}	{133=S/R:110:363:EXsrc=351:EXdest=255}	{133=S/R:110:363:EXsrc=351:EXdest=255}	{133=S/R:110:363:EXsrc=351:EXdest=255}
Rv1656	WP_011894384.1	ornithine carbamoyltransferase	argF	[88]	{88=G/A:60:369:EXsrc=228:EXdest=411}	{88=G/A:60:369:EXsrc=228:EXdest=411}	{88=G/A:60:369:EXsrc=228:EXdest=411}	{88=G/A:60:369:EXsrc=228:EXdest=411}	{88=G/A:60:369:EXsrc=228:EXdest=411}	{88=G/A:60:369:EXsrc=228:EXdest=411}	{88=G/A:60:369:EXsrc=228:EXdest=411}	{88=G/A:60:369:EXsrc=228:EXdest=411}	{88=G/A:60:369:EXsrc=228:EXdest=411}	{88=G/A:60:369:EXsrc=228:EXdest=411}	{88=G/A:60:369:EXsrc=228:EXdest=411}	{88=G/A:60:369:EXsrc=228:EXdest=411}	{88=G/A:60:369:EXsrc=228:EXdest=411}	{88=G/A:60:369:EXsrc=228:EXdest=411}	{88=G/A:60:369:EXsrc=228:EXdest=411}	{88=G/A:60:369:EXsrc=228:EXdest=411}	{88=G/A:60:369:EXsrc=228:EXdest=411}	{88=G/A:60:369:EXsrc=228:EXdest=411}	{88=G/A:60:369:EXsrc=228:EXdest=411}	{88=G/A:60:369:EXsrc=228:EXdest=411}	{88=G/A:60:369:EXsrc=228:EXdest=411}	{88=G/A:60:369:EXsrc=228:EXdest=411}	{88=G/A:60:369:EXsrc=228:EXdest=411}	{88=G/A:60:369:EXsrc=228:EXdest=411}	{88=G/A:60:369:EXsrc=228:EXdest=411}
Rv2469c	WP_011893453.1	HNH endonuclease	-	[135, 175, 194]	{194=K/T:78:476:EXsrc=409:EXdest=293, 135=R/C:180:225:EXsrc=259:EXdest=315, 175=A/G:60:387:EXsrc=312:EXdest=321}	{194=K/T:78:476:EXsrc=409:EXdest=293, 135=R/C:180:225:EXsrc=259:EXdest=315, 175=A/G:60:387:EXsrc=312:EXdest=321}	{194=K/T:78:476:EXsrc=409:EXdest=293, 135=R/C:180:225:EXsrc=259:EXdest=315, 175=A/G:60:387:EXsrc=312:EXdest=321}	{194=K/T:78:476:EXsrc=409:EXdest=293, 135=R/C:180:225:EXsrc=259:EXdest=315, 175=A/G:60:387:EXsrc=312:EXdest=321}	{194=K/T:78:476:EXsrc=409:EXdest=293, 135=R/C:180:225:EXsrc=259:EXdest=315, 175=A/G:60:387:EXsrc=312:EXdest=321}	{194=K/T:78:476:EXsrc=409:EXdest=293, 135=R/C:180:225:EXsrc=259:EXdest=315, 175=A/G:60:387:EXsrc=312:EXdest=321}	{194=K/T:78:476:EXsrc=409:EXdest=293, 135=R/C:180:225:EXsrc=259:EXdest=315, 175=A/G:60:387:EXsrc=312:EXdest=321}	{194=K/T:78:476:EXsrc=409:EXdest=293, 135=R/C:180:225:EXsrc=259:EXdest=315, 175=A/G:60:387:EXsrc=312:EXdest=321}	{194=K/T:78:476:EXsrc=409:EXdest=293, 135=R/C:180:225:EXsrc=259:EXdest=315, 175=A/G:60:387:EXsrc=312:EXdest=321}	{194=K/T:78:476:EXsrc=409:EXdest=293, 135=R/C:180:225:EXsrc=259:EXdest=315, 175=A/G:60:387:EXsrc=312:EXdest=321}	{194=K/T:78:476:EXsrc=409:EXdest=293, 135=R/C:180:225:EXsrc=259:EXdest=315, 175=A/G:60:387:EXsrc=312:EXdest=321}	{194=K/T:78:476:EXsrc=409:EXdest=293, 135=R/C:180:225:EXsrc=259:EXdest=315, 175=A/G:60:387:EXsrc=312:EXdest=321}	{194=K/T:78:476:EXsrc=409:EXdest=293, 135=R/C:180:225:EXsrc=259:EXdest=315, 175=A/G:60:387:EXsrc=312:EXdest=321}	{194=K/T:78:476:EXsrc=409:EXdest=293, 135=R/C:180:225:EXsrc=259:EXdest=315, 175=A/G:60:387:EXsrc=312:EXdest=321}	{194=K/T:78:476:EXsrc=409:EXdest=293, 135=R/C:180:225:EXsrc=259:EXdest=315, 175=A/G:60:387:EXsrc=312:EXdest=321}	{194=K/T:78:476:EXsrc=409:EXdest=293, 135=R/C:180:225:EXsrc=259:EXdest=315, 175=A/G:60:387:EXsrc=312:EXdest=321}	{194=K/T:78:476:EXsrc=409:EXdest=293, 135=R/C:180:225:EXsrc=259:EXdest=315, 175=A/G:60:387:EXsrc=312:EXdest=321}	{194=K/T:78:476:EXsrc=409:EXdest=293, 135=R/C:180:225:EXsrc=259:EXdest=315, 175=A/G:60:387:EXsrc=312:EXdest=321}	{194=K/T:78:476:EXsrc=409:EXdest=293, 135=R/C:180:225:EXsrc=259:EXdest=315, 175=A/G:60:387:EXsrc=312:EXdest=321}	{194=K/T:78:476:EXsrc=409:EXdest=293, 135=R/C:180:225:EXsrc=259:EXdest=315, 175=A/G:60:387:EXsrc=312:EXdest=321}	{194=K/T:78:476:EXsrc=409:EXdest=293, 135=R/C:180:225:EXsrc=259:EXdest=315, 175=A/G:60:387:EXsrc=312:EXdest=321}	{194=K/T:78:476:EXsrc=409:EXdest=293, 135=R/S:110:270:EXsrc=259:EXdest=311, 175=A/G:60:387:EXsrc=312:EXdest=321}	{194=K/T:78:476:EXsrc=409:EXdest=293, 135=R/C:180:225:EXsrc=259:EXdest=315, 175=A/G:60:387:EXsrc=312:EXdest=321}	{194=K/T:78:476:EXsrc=409:EXdest=293, 135=R/C:180:225:EXsrc=259:EXdest=315, 175=A/G:60:387:EXsrc=312:EXdest=321}	{194=K/T:78:476:EXsrc=409:EXdest=293, 135=R/C:180:225:EXsrc=259:EXdest=315, 175=A/G:60:387:EXsrc=312:EXdest=321}
Rv2239c	WP_041788521.1	DUF3052 domain-containing protein	-	[25, 116]	{116=Q/P:76:212:EXsrc=386:EXdest=192, 25=L/W:61:152:EXsrc=248:EXdest=172}	{116=Q/P:76:212:EXsrc=386:EXdest=192, 25=L/W:61:152:EXsrc=248:EXdest=172}	{116=Q/P:76:212:EXsrc=386:EXdest=192, 25=L/W:61:152:EXsrc=248:EXdest=172}	{116=Q/P:76:212:EXsrc=386:EXdest=192, 25=L/W:61:152:EXsrc=248:EXdest=172}	{116=Q/P:76:212:EXsrc=386:EXdest=192, 25=L/W:61:152:EXsrc=248:EXdest=172}	{116=Q/P:76:212:EXsrc=386:EXdest=192, 25=L/W:61:152:EXsrc=248:EXdest=172}	{116=Q/P:76:212:EXsrc=386:EXdest=192, 25=L/W:61:152:EXsrc=248:EXdest=172}	{116=Q/P:76:212:EXsrc=386:EXdest=192, 25=L/W:61:152:EXsrc=248:EXdest=172}	{116=Q/P:76:212:EXsrc=386:EXdest=192, 25=L/W:61:152:EXsrc=248:EXdest=172}	{116=Q/P:76:212:EXsrc=386:EXdest=192, 25=L/W:61:152:EXsrc=248:EXdest=172}	{116=Q/P:76:212:EXsrc=386:EXdest=192, 25=L/W:61:152:EXsrc=248:EXdest=172}	{116=Q/P:76:212:EXsrc=386:EXdest=192, 25=L/W:61:152:EXsrc=248:EXdest=172}	{116=Q/P:76:212:EXsrc=386:EXdest=192, 25=L/W:61:152:EXsrc=248:EXdest=172}	{116=Q/P:76:212:EXsrc=386:EXdest=192, 25=L/W:61:152:EXsrc=248:EXdest=172}	{116=Q/P:76:212:EXsrc=386:EXdest=192, 25=L/W:61:152:EXsrc=248:EXdest=172}	{116=Q/P:76:212:EXsrc=386:EXdest=192, 25=L/W:61:152:EXsrc=248:EXdest=172}	{116=Q/P:76:212:EXsrc=386:EXdest=192, 25=L/W:61:152:EXsrc=248:EXdest=172}	{116=Q/P:76:212:EXsrc=386:EXdest=192, 25=L/W:61:152:EXsrc=248:EXdest=172}	{116=Q/P:76:212:EXsrc=386:EXdest=192, 25=L/W:61:152:EXsrc=248:EXdest=172}	{116=Q/P:76:212:EXsrc=386:EXdest=192, 25=L/W:61:152:EXsrc=248:EXdest=172}	{116=Q/P:76:212:EXsrc=386:EXdest=192, 25=L/W:61:152:EXsrc=248:EXdest=172}	{116=Q/P:76:212:EXsrc=386:EXdest=192, 25=L/W:61:152:EXsrc=248:EXdest=172}	{116=Q/P:76:212:EXsrc=386:EXdest=192, 25=L/F:22:336:EXsrc=248:EXdest=294}	{116=Q/P:76:212:EXsrc=386:EXdest=192, 25=L/W:61:152:EXsrc=248:EXdest=172}	{116=Q/P:76:212:EXsrc=386:EXdest=192, 25=L/W:61:152:EXsrc=248:EXdest=172}
Rv0244c	WP_011891410.1	acyl-CoA dehydrogenase	-	[499]	{499=T/K:78:256:EXsrc=287:EXdest=225}	{499=T/K:78:256:EXsrc=287:EXdest=225}	{499=T/K:78:256:EXsrc=287:EXdest=225}	{499=T/K:78:256:EXsrc=287:EXdest=225}	{499=T/K:78:256:EXsrc=287:EXdest=225}	{499=T/K:78:256:EXsrc=287:EXdest=225}	{499=T/K:78:256:EXsrc=287:EXdest=225}	{499=T/K:78:256:EXsrc=287:EXdest=225}	{499=T/K:78:256:EXsrc=287:EXdest=225}	{499=T/K:78:256:EXsrc=287:EXdest=225}	{499=T/K:78:256:EXsrc=287:EXdest=225}	{499=T/K:78:256:EXsrc=287:EXdest=225}	{499=T/K:78:256:EXsrc=287:EXdest=225}	{499=T/K:78:256:EXsrc=287:EXdest=225}	{499=T/K:78:256:EXsrc=287:EXdest=225}	{499=T/K:78:256:EXsrc=287:EXdest=225}	{499=T/K:78:256:EXsrc=287:EXdest=225}	{499=T/K:78:256:EXsrc=287:EXdest=225}	{499=T/K:78:256:EXsrc=287:EXdest=225}	{499=T/K:78:256:EXsrc=287:EXdest=225}	{499=T/K:78:256:EXsrc=287:EXdest=225}	{499=T/K:78:256:EXsrc=287:EXdest=225}	{499=T/K:78:256:EXsrc=287:EXdest=225}	{499=T/K:78:256:EXsrc=287:EXdest=225}	{499=T/K:78:256:EXsrc=287:EXdest=225}
Rv1654	WP_013471751.1	acetylglutamate kinase	argB	[50]	{50=V/A:64:389:EXsrc=277:EXdest=411}	{50=V/A:64:389:EXsrc=277:EXdest=411}	{50=V/A:64:389:EXsrc=277:EXdest=411}	{50=V/A:64:389:EXsrc=277:EXdest=411}	{50=V/A:64:389:EXsrc=277:EXdest=411}	{50=V/A:64:389:EXsrc=277:EXdest=411}	{50=V/A:64:389:EXsrc=277:EXdest=411}	{50=V/A:64:389:EXsrc=277:EXdest=411}	{50=V/A:64:389:EXsrc=277:EXdest=411}	{50=V/A:64:389:EXsrc=277:EXdest=411}	{50=V/A:64:389:EXsrc=277:EXdest=411}	{50=V/A:64:389:EXsrc=277:EXdest=411}	{50=V/A:64:389:EXsrc=277:EXdest=411}	{50=V/A:64:389:EXsrc=277:EXdest=411}	{50=V/A:64:389:EXsrc=277:EXdest=411}	{50=V/A:64:389:EXsrc=277:EXdest=411}	{50=V/A:64:389:EXsrc=277:EXdest=411}	{50=V/A:64:389:EXsrc=277:EXdest=411}	{50=V/A:64:389:EXsrc=277:EXdest=411}	{50=V/A:64:389:EXsrc=277:EXdest=411}	{50=V/A:64:389:EXsrc=277:EXdest=411}	{50=V/A:64:389:EXsrc=277:EXdest=411}	{50=V/A:64:389:EXsrc=277:EXdest=411}	{50=V/A:64:389:EXsrc=277:EXdest=411}	{50=V/D:152:228:EXsrc=277:EXdest=225}
Rv2118c	WP_041788534.1	tRNA (adenine-N1)-methyltransferase	-	[55, 66]	{66=D/A:126:293:EXsrc=258:EXdest=411, 55=P/E:93:346:EXsrc=335:EXdest=262}	{66=D/A:126:293:EXsrc=258:EXdest=411, 55=P/E:93:346:EXsrc=335:EXdest=262}	{66=D/A:126:293:EXsrc=258:EXdest=411, 55=P/Q:76:384:EXsrc=335:EXdest=305}	{66=D/A:126:293:EXsrc=258:EXdest=411, 55=P/E:93:346:EXsrc=335:EXdest=262}	{66=D/A:126:293:EXsrc=258:EXdest=411, 55=P/E:93:346:EXsrc=335:EXdest=262}	{66=D/A:126:293:EXsrc=258:EXdest=411, 55=P/E:93:346:EXsrc=335:EXdest=262}	{66=D/A:126:293:EXsrc=258:EXdest=411, 55=P/E:93:346:EXsrc=335:EXdest=262}	{66=D/A:126:293:EXsrc=258:EXdest=411, 55=P/E:93:346:EXsrc=335:EXdest=262}	{66=D/A:126:293:EXsrc=258:EXdest=411, 55=P/E:93:346:EXsrc=335:EXdest=262}	{66=D/A:126:293:EXsrc=258:EXdest=411, 55=P/E:93:346:EXsrc=335:EXdest=262}	{66=D/A:126:293:EXsrc=258:EXdest=411, 55=P/Q:76:384:EXsrc=335:EXdest=305}	{66=D/A:126:293:EXsrc=258:EXdest=411, 55=P/E:93:346:EXsrc=335:EXdest=262}	{66=D/A:126:293:EXsrc=258:EXdest=411, 55=P/E:93:346:EXsrc=335:EXdest=262}	{66=D/A:126:293:EXsrc=258:EXdest=411, 55=P/E:93:346:EXsrc=335:EXdest=262}	{66=D/A:126:293:EXsrc=258:EXdest=411, 55=P/E:93:346:EXsrc=335:EXdest=262}	{66=D/A:126:293:EXsrc=258:EXdest=411, 55=P/E:93:346:EXsrc=335:EXdest=262}	{66=D/A:126:293:EXsrc=258:EXdest=411, 55=P/E:93:346:EXsrc=335:EXdest=262}	{66=D/A:126:293:EXsrc=258:EXdest=411, 55=P/E:93:346:EXsrc=335:EXdest=262}	{66=D/A:126:293:EXsrc=258:EXdest=411, 55=P/E:93:346:EXsrc=335:EXdest=262}	{66=D/A:126:293:EXsrc=258:EXdest=411, 55=P/E:93:346:EXsrc=335:EXdest=262}	{66=D/A:126:293:EXsrc=258:EXdest=411, 55=P/E:93:346:EXsrc=335:EXdest=262}	{66=D/S:65:275:EXsrc=258:EXdest=311, 55=P/D:108:254:EXsrc=335:EXdest=225}	{66=D/T:85:245:EXsrc=258:EXdest=293, 55=P/E:93:346:EXsrc=335:EXdest=262}	{66=D/A:126:293:EXsrc=258:EXdest=411, 55=P/E:93:346:EXsrc=335:EXdest=262}	{66=D/A:126:293:EXsrc=258:EXdest=411, 55=P/E:93:346:EXsrc=335:EXdest=262}
Rv3839	WP_013473067.1	DUF2470 domain-containing protein	-	[148, 176, 192, 216]	{176=W/L:61:177:EXsrc=142:EXdest=307, 192=A/V:64:319:EXsrc=312:EXdest=305, 148=A/T:58:312:EXsrc=312:EXdest=293, 216=L/F:22:336:EXsrc=248:EXdest=294}	{176=W/L:61:177:EXsrc=142:EXdest=307, 192=A/V:64:319:EXsrc=312:EXdest=305, 148=A/T:58:312:EXsrc=312:EXdest=293, 216=L/F:22:336:EXsrc=248:EXdest=294}	{176=W/L:61:177:EXsrc=142:EXdest=307, 192=A/V:64:319:EXsrc=312:EXdest=305, 148=A/T:58:312:EXsrc=312:EXdest=293, 216=L/F:22:336:EXsrc=248:EXdest=294}	{176=W/L:61:177:EXsrc=142:EXdest=307, 192=A/V:64:319:EXsrc=312:EXdest=305, 148=A/T:58:312:EXsrc=312:EXdest=293, 216=L/F:22:336:EXsrc=248:EXdest=294}	{176=W/L:61:177:EXsrc=142:EXdest=307, 192=A/V:64:319:EXsrc=312:EXdest=305, 148=A/T:58:312:EXsrc=312:EXdest=293, 216=L/F:22:336:EXsrc=248:EXdest=294}	{176=W/L:61:177:EXsrc=142:EXdest=307, 192=A/V:64:319:EXsrc=312:EXdest=305, 148=A/T:58:312:EXsrc=312:EXdest=293, 216=L/F:22:336:EXsrc=248:EXdest=294}	{176=W/L:61:177:EXsrc=142:EXdest=307, 192=A/V:64:319:EXsrc=312:EXdest=305, 148=A/T:58:312:EXsrc=312:EXdest=293, 216=L/F:22:336:EXsrc=248:EXdest=294}	{176=W/L:61:177:EXsrc=142:EXdest=307, 192=A/V:64:319:EXsrc=312:EXdest=305, 148=A/T:58:312:EXsrc=312:EXdest=293, 216=L/F:22:336:EXsrc=248:EXdest=294}	{176=W/L:61:177:EXsrc=142:EXdest=307, 192=A/I:94:245:EXsrc=312:EXdest=293, 148=A/T:58:312:EXsrc=312:EXdest=293, 216=L/F:22:336:EXsrc=248:EXdest=294}	{176=W/L:61:177:EXsrc=142:EXdest=307, 192=A/V:64:319:EXsrc=312:EXdest=305, 148=A/T:58:312:EXsrc=312:EXdest=293, 216=L/F:22:336:EXsrc=248:EXdest=294}	{176=W/L:61:177:EXsrc=142:EXdest=307, 192=A/V:64:319:EXsrc=312:EXdest=305, 148=A/T:58:312:EXsrc=312:EXdest=293, 216=L/F:22:336:EXsrc=248:EXdest=294}	{176=W/L:61:177:EXsrc=142:EXdest=307, 192=A/V:64:319:EXsrc=312:EXdest=305, 148=A/T:58:312:EXsrc=312:EXdest=293, 216=L/F:22:336:EXsrc=248:EXdest=294}	{176=W/L:61:177:EXsrc=142:EXdest=307, 192=A/V:64:319:EXsrc=312:EXdest=305, 148=A/T:58:312:EXsrc=312:EXdest=293, 216=L/F:22:336:EXsrc=248:EXdest=294}	{176=W/L:61:177:EXsrc=142:EXdest=307, 192=A/V:64:319:EXsrc=312:EXdest=305, 148=A/T:58:312:EXsrc=312:EXdest=293, 216=L/F:22:336:EXsrc=248:EXdest=294}	{176=W/L:61:177:EXsrc=142:EXdest=307, 192=A/V:64:319:EXsrc=312:EXdest=305, 148=A/T:58:312:EXsrc=312:EXdest=293, 216=L/F:22:336:EXsrc=248:EXdest=294}	{176=W/L:61:177:EXsrc=142:EXdest=307, 192=A/V:64:319:EXsrc=312:EXdest=305, 148=A/T:58:312:EXsrc=312:EXdest=293, 216=L/F:22:336:EXsrc=248:EXdest=294}	{176=W/L:61:177:EXsrc=142:EXdest=307, 192=A/V:64:319:EXsrc=312:EXdest=305, 148=A/T:58:312:EXsrc=312:EXdest=293, 216=L/F:22:336:EXsrc=248:EXdest=294}	{176=W/L:61:177:EXsrc=142:EXdest=307, 192=A/V:64:319:EXsrc=312:EXdest=305, 148=A/T:58:312:EXsrc=312:EXdest=293, 216=L/F:22:336:EXsrc=248:EXdest=294}	{176=W/L:61:177:EXsrc=142:EXdest=307, 192=A/V:64:319:EXsrc=312:EXdest=305, 148=A/T:58:312:EXsrc=312:EXdest=293, 216=L/F:22:336:EXsrc=248:EXdest=294}	{176=W/L:61:177:EXsrc=142:EXdest=307, 192=A/V:64:319:EXsrc=312:EXdest=305, 148=A/T:58:312:EXsrc=312:EXdest=293, 216=L/F:22:336:EXsrc=248:EXdest=294}	{176=W/L:61:177:EXsrc=142:EXdest=307, 192=A/V:64:319:EXsrc=312:EXdest=305, 148=A/T:58:312:EXsrc=312:EXdest=293, 216=L/F:22:336:EXsrc=248:EXdest=294}	{176=W/L:61:177:EXsrc=142:EXdest=307, 192=A/V:64:319:EXsrc=312:EXdest=305, 148=A/T:58:312:EXsrc=312:EXdest=293, 216=L/F:22:336:EXsrc=248:EXdest=294}	{176=W/L:61:177:EXsrc=142:EXdest=307, 192=A/V:64:319:EXsrc=312:EXdest=305, 148=A/T:58:312:EXsrc=312:EXdest=293, 216=L/F:22:336:EXsrc=248:EXdest=294}	{176=W/L:61:177:EXsrc=142:EXdest=307, 192=A/V:64:319:EXsrc=312:EXdest=305, 148=A/T:58:312:EXsrc=312:EXdest=293, 216=L/F:22:336:EXsrc=248:EXdest=294}	{176=W/L:61:177:EXsrc=142:EXdest=307, 192=A/V:64:319:EXsrc=312:EXdest=305, 148=A/T:58:312:EXsrc=312:EXdest=293, 216=L/F:22:336:EXsrc=248:EXdest=294}
Rv2699c	WP_011894786.1	DUF4193 domain-containing protein	-	[2, 32]	{32=Q/A:91:499:EXsrc=386:EXdest=411, 2=A/P:27:243:EXsrc=312:EXdest=192}	{32=Q/A:91:499:EXsrc=386:EXdest=411, 2=A/P:27:243:EXsrc=312:EXdest=192}	{32=Q/A:91:499:EXsrc=386:EXdest=411, 2=A/P:27:243:EXsrc=312:EXdest=192}	{32=Q/A:91:499:EXsrc=386:EXdest=411, 2=A/P:27:243:EXsrc=312:EXdest=192}	{32=Q/A:91:499:EXsrc=386:EXdest=411, 2=A/P:27:243:EXsrc=312:EXdest=192}	{32=Q/A:91:499:EXsrc=386:EXdest=411, 2=A/P:27:243:EXsrc=312:EXdest=192}	{32=Q/A:91:499:EXsrc=386:EXdest=411, 2=A/P:27:243:EXsrc=312:EXdest=192}	{32=Q/A:91:499:EXsrc=386:EXdest=411, 2=A/P:27:243:EXsrc=312:EXdest=192}	{32=Q/A:91:499:EXsrc=386:EXdest=411, 2=A/P:27:243:EXsrc=312:EXdest=192}	{32=Q/A:91:499:EXsrc=386:EXdest=411, 2=A/P:27:243:EXsrc=312:EXdest=192}	{32=Q/A:91:499:EXsrc=386:EXdest=411, 2=A/P:27:243:EXsrc=312:EXdest=192}	{32=Q/A:91:499:EXsrc=386:EXdest=411, 2=A/P:27:243:EXsrc=312:EXdest=192}	{32=Q/A:91:499:EXsrc=386:EXdest=411, 2=A/P:27:243:EXsrc=312:EXdest=192}	{32=Q/A:91:499:EXsrc=386:EXdest=411, 2=A/P:27:243:EXsrc=312:EXdest=192}	{32=Q/A:91:499:EXsrc=386:EXdest=411, 2=A/P:27:243:EXsrc=312:EXdest=192}	{32=Q/A:91:499:EXsrc=386:EXdest=411, 2=A/P:27:243:EXsrc=312:EXdest=192}	{32=Q/A:91:499:EXsrc=386:EXdest=411, 2=A/P:27:243:EXsrc=312:EXdest=192}	{32=Q/A:91:499:EXsrc=386:EXdest=411, 2=A/P:27:243:EXsrc=312:EXdest=192}	{32=Q/A:91:499:EXsrc=386:EXdest=411, 2=A/P:27:243:EXsrc=312:EXdest=192}	{32=Q/A:91:499:EXsrc=386:EXdest=411, 2=A/P:27:243:EXsrc=312:EXdest=192}	{32=Q/A:91:499:EXsrc=386:EXdest=411, 2=A/P:27:243:EXsrc=312:EXdest=192}	{32=Q/A:91:499:EXsrc=386:EXdest=411, 2=A/P:27:243:EXsrc=312:EXdest=192}	{32=Q/A:91:499:EXsrc=386:EXdest=411, 2=A/P:27:243:EXsrc=312:EXdest=192}	{32=Q/A:91:499:EXsrc=386:EXdest=411, 2=A/P:27:243:EXsrc=312:EXdest=192}	{32=Q/A:91:499:EXsrc=386:EXdest=411, 2=A/P:27:243:EXsrc=312:EXdest=192}
Rv2989	WP_013472161.1	IclR family transcriptional regulator	-	[47]	{47=G/A:60:369:EXsrc=228:EXdest=411}	{47=G/A:60:369:EXsrc=228:EXdest=411}	{47=G/A:60:369:EXsrc=228:EXdest=411}	{47=G/A:60:369:EXsrc=228:EXdest=411}	{47=G/A:60:369:EXsrc=228:EXdest=411}	{47=G/A:60:369:EXsrc=228:EXdest=411}	{47=G/A:60:369:EXsrc=228:EXdest=411}	{47=G/A:60:369:EXsrc=228:EXdest=411}	{47=G/A:60:369:EXsrc=228:EXdest=411}	{47=G/A:60:369:EXsrc=228:EXdest=411}	{47=G/A:60:369:EXsrc=228:EXdest=411}	{47=G/A:60:369:EXsrc=228:EXdest=411}	{47=G/A:60:369:EXsrc=228:EXdest=411}	{47=G/A:60:369:EXsrc=228:EXdest=411}	{47=G/A:60:369:EXsrc=228:EXdest=411}	{47=G/A:60:369:EXsrc=228:EXdest=411}	{47=G/A:60:369:EXsrc=228:EXdest=411}	{47=G/A:60:369:EXsrc=228:EXdest=411}	{47=G/A:60:369:EXsrc=228:EXdest=411}	{47=G/A:60:369:EXsrc=228:EXdest=411}	{47=G/A:60:369:EXsrc=228:EXdest=411}	{47=G/A:60:369:EXsrc=228:EXdest=411}	{47=G/A:60:369:EXsrc=228:EXdest=411}	{47=G/A:60:369:EXsrc=228:EXdest=411}	{47=G/A:60:369:EXsrc=228:EXdest=411}
Rv2509	WP_011893425.1	NAD(P)-dependent oxidoreductase	-	[153]	{153=N/Y:143:210:EXsrc=120:EXdest=279}	{153=N/Y:143:210:EXsrc=120:EXdest=279}	{153=N/Y:143:210:EXsrc=120:EXdest=279}	{153=N/Y:143:210:EXsrc=120:EXdest=279}	{153=N/Y:143:210:EXsrc=120:EXdest=279}	{153=N/Y:143:210:EXsrc=120:EXdest=279}	{153=N/Y:143:210:EXsrc=120:EXdest=279}	{153=N/Y:143:210:EXsrc=120:EXdest=279}	{153=N/Y:143:210:EXsrc=120:EXdest=279}	{153=N/Y:143:210:EXsrc=120:EXdest=279}	{153=N/Y:143:210:EXsrc=120:EXdest=279}	{153=N/Y:143:210:EXsrc=120:EXdest=279}	{153=N/Y:143:210:EXsrc=120:EXdest=279}	{153=N/Y:143:210:EXsrc=120:EXdest=279}	{153=N/Y:143:210:EXsrc=120:EXdest=279}	{153=N/Y:143:210:EXsrc=120:EXdest=279}	{153=N/Y:143:210:EXsrc=120:EXdest=279}	{153=N/Y:143:210:EXsrc=120:EXdest=279}	{153=N/Y:143:210:EXsrc=120:EXdest=279}	{153=N/Y:143:210:EXsrc=120:EXdest=279}	{153=N/Y:143:210:EXsrc=120:EXdest=279}	{153=N/Y:143:210:EXsrc=120:EXdest=279}	{153=N/Y:143:210:EXsrc=120:EXdest=279}	{153=N/Y:143:210:EXsrc=120:EXdest=279}	{153=N/Y:143:210:EXsrc=120:EXdest=279}
Rv3210c	WP_013472457.1	hydroxylase	-	[135, 154]	{135=F/L:22:296:EXsrc=193:EXdest=307, 154=V/A:64:389:EXsrc=277:EXdest=411}	{135=F/L:22:296:EXsrc=193:EXdest=307, 154=V/A:64:389:EXsrc=277:EXdest=411}	{135=F/L:22:296:EXsrc=193:EXdest=307, 154=V/A:64:389:EXsrc=277:EXdest=411}	{135=F/L:22:296:EXsrc=193:EXdest=307, 154=V/A:64:389:EXsrc=277:EXdest=411}	{135=F/L:22:296:EXsrc=193:EXdest=307, 154=V/A:64:389:EXsrc=277:EXdest=411}	{135=F/L:22:296:EXsrc=193:EXdest=307, 154=V/A:64:389:EXsrc=277:EXdest=411}	{135=F/L:22:296:EXsrc=193:EXdest=307, 154=V/A:64:389:EXsrc=277:EXdest=411}	{135=F/L:22:296:EXsrc=193:EXdest=307, 154=V/A:64:389:EXsrc=277:EXdest=411}	{135=F/L:22:296:EXsrc=193:EXdest=307, 154=V/A:64:389:EXsrc=277:EXdest=411}	{135=F/L:22:296:EXsrc=193:EXdest=307, 154=V/A:64:389:EXsrc=277:EXdest=411}	{135=F/L:22:296:EXsrc=193:EXdest=307, 154=V/A:64:389:EXsrc=277:EXdest=411}	{135=F/L:22:296:EXsrc=193:EXdest=307, 154=V/A:64:389:EXsrc=277:EXdest=411}	{135=F/L:22:296:EXsrc=193:EXdest=307, 154=V/A:64:389:EXsrc=277:EXdest=411}	{135=F/L:22:296:EXsrc=193:EXdest=307, 154=V/A:64:389:EXsrc=277:EXdest=411}	{135=F/L:22:296:EXsrc=193:EXdest=307, 154=V/A:64:389:EXsrc=277:EXdest=411}	{135=F/L:22:296:EXsrc=193:EXdest=307, 154=V/A:64:389:EXsrc=277:EXdest=411}	{135=F/L:22:296:EXsrc=193:EXdest=307, 154=V/A:64:389:EXsrc=277:EXdest=411}	{135=F/L:22:296:EXsrc=193:EXdest=307, 154=V/A:64:389:EXsrc=277:EXdest=411}	{135=F/L:22:296:EXsrc=193:EXdest=307, 154=V/A:64:389:EXsrc=277:EXdest=411}	{135=F/L:22:296:EXsrc=193:EXdest=307, 154=V/A:64:389:EXsrc=277:EXdest=411}	{135=F/L:22:296:EXsrc=193:EXdest=307, 154=V/A:64:389:EXsrc=277:EXdest=411}	{135=F/L:22:296:EXsrc=193:EXdest=307, 154=V/A:64:389:EXsrc=277:EXdest=411}	{135=F/L:22:296:EXsrc=193:EXdest=307, 154=V/A:64:389:EXsrc=277:EXdest=411}	{135=F/L:22:296:EXsrc=193:EXdest=307, 154=V/A:64:389:EXsrc=277:EXdest=411}	{135=F/L:22:296:EXsrc=193:EXdest=307, 154=V/A:64:389:EXsrc=277:EXdest=411}
Rv3573c	WP_013472873.1	acyl-CoA dehydrogenase	-	[710]	{710=G/A:60:369:EXsrc=228:EXdest=411}	{710=G/A:60:369:EXsrc=228:EXdest=411}	{710=G/A:60:369:EXsrc=228:EXdest=411}	{710=G/A:60:369:EXsrc=228:EXdest=411}	{710=G/A:60:369:EXsrc=228:EXdest=411}	{710=G/A:60:369:EXsrc=228:EXdest=411}	{710=G/A:60:369:EXsrc=228:EXdest=411}	{710=G/A:60:369:EXsrc=228:EXdest=411}	{710=G/A:60:369:EXsrc=228:EXdest=411}	{710=G/A:60:369:EXsrc=228:EXdest=411}	{710=G/A:60:369:EXsrc=228:EXdest=411}	{710=G/A:60:369:EXsrc=228:EXdest=411}	{710=G/A:60:369:EXsrc=228:EXdest=411}	{710=G/A:60:369:EXsrc=228:EXdest=411}	{710=G/A:60:369:EXsrc=228:EXdest=411}	{710=G/A:60:369:EXsrc=228:EXdest=411}	{710=G/A:60:369:EXsrc=228:EXdest=411}	{710=G/A:60:369:EXsrc=228:EXdest=411}	{710=G/A:60:369:EXsrc=228:EXdest=411}	{710=G/A:60:369:EXsrc=228:EXdest=411}	{710=G/A:60:369:EXsrc=228:EXdest=411}	{710=G/A:60:369:EXsrc=228:EXdest=411}	{710=G/A:60:369:EXsrc=228:EXdest=411}	{710=G/A:60:369:EXsrc=228:EXdest=411}	{710=G/A:60:369:EXsrc=228:EXdest=411}
Rv0495c	WP_013470608.1	hypothetical protein	-	[158, 228]	{228=Y/L:36:362:EXsrc=258:EXdest=307, 158=E/P:93:216:EXsrc=363:EXdest=192}	{228=Y/L:36:362:EXsrc=258:EXdest=307, 158=E/P:93:216:EXsrc=363:EXdest=192}	{228=Y/L:36:362:EXsrc=258:EXdest=307, 158=E/P:93:216:EXsrc=363:EXdest=192}	{228=Y/L:36:362:EXsrc=258:EXdest=307, 158=E/P:93:216:EXsrc=363:EXdest=192}	{228=Y/L:36:362:EXsrc=258:EXdest=307, 158=E/P:93:216:EXsrc=363:EXdest=192}	{228=Y/L:36:362:EXsrc=258:EXdest=307, 158=E/P:93:216:EXsrc=363:EXdest=192}	{228=Y/L:36:362:EXsrc=258:EXdest=307, 158=E/P:93:216:EXsrc=363:EXdest=192}	{228=Y/L:36:362:EXsrc=258:EXdest=307, 158=E/P:93:216:EXsrc=363:EXdest=192}	{228=Y/L:36:362:EXsrc=258:EXdest=307, 158=E/P:93:216:EXsrc=363:EXdest=192}	{228=Y/L:36:362:EXsrc=258:EXdest=307, 158=E/P:93:216:EXsrc=363:EXdest=192}	{228=Y/L:36:362:EXsrc=258:EXdest=307, 158=E/A:107:520:EXsrc=363:EXdest=411}	{228=Y/L:36:362:EXsrc=258:EXdest=307, 158=E/A:107:520:EXsrc=363:EXdest=411}	{228=Y/L:36:362:EXsrc=258:EXdest=307, 158=E/A:107:520:EXsrc=363:EXdest=411}	{228=Y/L:36:362:EXsrc=258:EXdest=307, 158=E/P:93:216:EXsrc=363:EXdest=192}	{228=Y/L:36:362:EXsrc=258:EXdest=307, 158=E/P:93:216:EXsrc=363:EXdest=192}	{228=Y/L:36:362:EXsrc=258:EXdest=307, 158=E/P:93:216:EXsrc=363:EXdest=192}	{228=Y/L:36:362:EXsrc=258:EXdest=307, 158=E/P:93:216:EXsrc=363:EXdest=192}	{228=Y/L:36:362:EXsrc=258:EXdest=307, 158=E/P:93:216:EXsrc=363:EXdest=192}	{228=Y/L:36:362:EXsrc=258:EXdest=307, 158=E/P:93:216:EXsrc=363:EXdest=192}	{228=Y/L:36:362:EXsrc=258:EXdest=307, 158=E/P:93:216:EXsrc=363:EXdest=192}	{228=Y/L:36:362:EXsrc=258:EXdest=307, 158=E/A:107:520:EXsrc=363:EXdest=411}	{228=Y/L:36:362:EXsrc=258:EXdest=307, 158=E/P:93:216:EXsrc=363:EXdest=192}	{228=Y/L:36:362:EXsrc=258:EXdest=307, 158=E/P:93:216:EXsrc=363:EXdest=192}	{228=Y/L:36:362:EXsrc=258:EXdest=307, 158=E/P:93:216:EXsrc=363:EXdest=192}	{228=Y/L:36:362:EXsrc=258:EXdest=307, 158=E/A:107:520:EXsrc=363:EXdest=411}
Rv0732	WP_011895850.1	preprotein translocase subunit SecY	-	[51]	{51=V/A:64:389:EXsrc=277:EXdest=411}	{51=V/A:64:389:EXsrc=277:EXdest=411}	{51=V/A:64:389:EXsrc=277:EXdest=411}	{51=V/A:64:389:EXsrc=277:EXdest=411}	{51=V/A:64:389:EXsrc=277:EXdest=411}	{51=V/A:64:389:EXsrc=277:EXdest=411}	{51=V/A:64:389:EXsrc=277:EXdest=411}	{51=V/A:64:389:EXsrc=277:EXdest=411}	{51=V/A:64:389:EXsrc=277:EXdest=411}	{51=V/A:64:389:EXsrc=277:EXdest=411}	{51=V/A:64:389:EXsrc=277:EXdest=411}	{51=V/A:64:389:EXsrc=277:EXdest=411}	{51=V/A:64:389:EXsrc=277:EXdest=411}	{51=V/A:64:389:EXsrc=277:EXdest=411}	{51=V/A:64:389:EXsrc=277:EXdest=411}	{51=V/A:64:389:EXsrc=277:EXdest=411}	{51=V/A:64:389:EXsrc=277:EXdest=411}	{51=V/A:64:389:EXsrc=277:EXdest=411}	{51=V/A:64:389:EXsrc=277:EXdest=411}	{51=V/A:64:389:EXsrc=277:EXdest=411}	{51=V/A:64:389:EXsrc=277:EXdest=411}	{51=V/A:64:389:EXsrc=277:EXdest=411}	{51=V/A:64:389:EXsrc=277:EXdest=411}	{51=V/A:64:389:EXsrc=277:EXdest=411}	{51=V/A:64:389:EXsrc=277:EXdest=411}
Rv2911	WP_013472136.1	D-alanyl-D-alanine carboxypeptidase	-	[183]	{183=P/A:27:454:EXsrc=335:EXdest=411}	{183=P/A:27:454:EXsrc=335:EXdest=411}	{183=P/A:27:454:EXsrc=335:EXdest=411}	{183=P/A:27:454:EXsrc=335:EXdest=411}	{183=P/A:27:454:EXsrc=335:EXdest=411}	{183=P/A:27:454:EXsrc=335:EXdest=411}	{183=P/A:27:454:EXsrc=335:EXdest=411}	{183=P/A:27:454:EXsrc=335:EXdest=411}	{183=P/A:27:454:EXsrc=335:EXdest=411}	{183=P/A:27:454:EXsrc=335:EXdest=411}	{183=P/A:27:454:EXsrc=335:EXdest=411}	{183=P/A:27:454:EXsrc=335:EXdest=411}	{183=P/A:27:454:EXsrc=335:EXdest=411}	{183=P/A:27:454:EXsrc=335:EXdest=411}	{183=P/A:27:454:EXsrc=335:EXdest=411}	{183=P/A:27:454:EXsrc=335:EXdest=411}	{183=P/A:27:454:EXsrc=335:EXdest=411}	{183=P/A:27:454:EXsrc=335:EXdest=411}	{183=P/A:27:454:EXsrc=335:EXdest=411}	{183=P/A:27:454:EXsrc=335:EXdest=411}	{183=P/A:27:454:EXsrc=335:EXdest=411}	{183=P/A:27:454:EXsrc=335:EXdest=411}	{183=P/A:27:454:EXsrc=335:EXdest=411}	{183=P/A:27:454:EXsrc=335:EXdest=411}	{183=P/A:27:454:EXsrc=335:EXdest=411}
Rv0047c	WP_013473282.1	PadR family transcriptional regulator	-	[91]	{91=Q/H:24:396:EXsrc=386:EXdest=290}	{91=Q/H:24:396:EXsrc=386:EXdest=290}	{91=Q/H:24:396:EXsrc=386:EXdest=290}	{91=Q/H:24:396:EXsrc=386:EXdest=290}	{91=Q/H:24:396:EXsrc=386:EXdest=290}	{91=Q/H:24:396:EXsrc=386:EXdest=290}	{91=Q/H:24:396:EXsrc=386:EXdest=290}	{91=Q/H:24:396:EXsrc=386:EXdest=290}	{91=Q/H:24:396:EXsrc=386:EXdest=290}	{91=Q/H:24:396:EXsrc=386:EXdest=290}	{91=Q/H:24:396:EXsrc=386:EXdest=290}	{91=Q/H:24:396:EXsrc=386:EXdest=290}	{91=Q/H:24:396:EXsrc=386:EXdest=290}	{91=Q/H:24:396:EXsrc=386:EXdest=290}	{91=Q/H:24:396:EXsrc=386:EXdest=290}	{91=Q/H:24:396:EXsrc=386:EXdest=290}	{91=Q/H:24:396:EXsrc=386:EXdest=290}	{91=Q/H:24:396:EXsrc=386:EXdest=290}	{91=Q/H:24:396:EXsrc=386:EXdest=290}	{91=Q/H:24:396:EXsrc=386:EXdest=290}	{91=Q/H:24:396:EXsrc=386:EXdest=290}	{91=Q/H:24:396:EXsrc=386:EXdest=290}	{91=Q/H:24:396:EXsrc=386:EXdest=290}	{91=Q/H:24:396:EXsrc=386:EXdest=290}	{91=Q/H:24:396:EXsrc=386:EXdest=290}
Rv2783c	WP_011894873.1	polyribonucleotide nucleotidyltransferase	-	[50, 662]	{50=T/N:65:240:EXsrc=287:EXdest=258, 662=K/T:78:476:EXsrc=409:EXdest=293}	{50=T/N:65:240:EXsrc=287:EXdest=258, 662=K/T:78:476:EXsrc=409:EXdest=293}	{50=T/N:65:240:EXsrc=287:EXdest=258, 662=K/T:78:476:EXsrc=409:EXdest=293}	{50=T/N:65:240:EXsrc=287:EXdest=258, 662=K/T:78:476:EXsrc=409:EXdest=293}	{50=T/N:65:240:EXsrc=287:EXdest=258, 662=K/T:78:476:EXsrc=409:EXdest=293}	{50=T/N:65:240:EXsrc=287:EXdest=258, 662=K/T:78:476:EXsrc=409:EXdest=293}	{50=T/N:65:240:EXsrc=287:EXdest=258, 662=K/T:78:476:EXsrc=409:EXdest=293}	{50=T/N:65:240:EXsrc=287:EXdest=258, 662=K/T:78:476:EXsrc=409:EXdest=293}	{50=T/N:65:240:EXsrc=287:EXdest=258, 662=K/T:78:476:EXsrc=409:EXdest=293}	{50=T/N:65:240:EXsrc=287:EXdest=258, 662=K/T:78:476:EXsrc=409:EXdest=293}	{50=T/N:65:240:EXsrc=287:EXdest=258, 662=K/T:78:476:EXsrc=409:EXdest=293}	{50=T/N:65:240:EXsrc=287:EXdest=258, 662=K/T:78:476:EXsrc=409:EXdest=293}	{50=T/N:65:240:EXsrc=287:EXdest=258, 662=K/T:78:476:EXsrc=409:EXdest=293}	{50=T/N:65:240:EXsrc=287:EXdest=258, 662=K/T:78:476:EXsrc=409:EXdest=293}	{50=T/N:65:240:EXsrc=287:EXdest=258, 662=K/T:78:476:EXsrc=409:EXdest=293}	{50=T/N:65:240:EXsrc=287:EXdest=258, 662=K/T:78:476:EXsrc=409:EXdest=293}	{50=T/N:65:240:EXsrc=287:EXdest=258, 662=K/T:78:476:EXsrc=409:EXdest=293}	{50=T/N:65:240:EXsrc=287:EXdest=258, 662=K/T:78:476:EXsrc=409:EXdest=293}	{50=T/N:65:240:EXsrc=287:EXdest=258, 662=K/T:78:476:EXsrc=409:EXdest=293}	{50=T/N:65:240:EXsrc=287:EXdest=258, 662=K/T:78:476:EXsrc=409:EXdest=293}	{50=T/N:65:240:EXsrc=287:EXdest=258, 662=K/T:78:476:EXsrc=409:EXdest=293}	{50=T/N:65:240:EXsrc=287:EXdest=258, 662=K/T:78:476:EXsrc=409:EXdest=293}	{50=T/N:65:240:EXsrc=287:EXdest=258, 662=K/T:78:476:EXsrc=409:EXdest=293}	{50=T/N:65:240:EXsrc=287:EXdest=258, 662=K/T:78:476:EXsrc=409:EXdest=293}	{50=T/N:65:240:EXsrc=287:EXdest=258, 662=K/T:78:476:EXsrc=409:EXdest=293}
Rv0730	WP_011894928.1	N-acetyltransferase	-	[75]	{75=A/I:94:245:EXsrc=312:EXdest=293}	{75=A/L:96:313:EXsrc=312:EXdest=307}	{75=A/I:94:245:EXsrc=312:EXdest=293}	{75=A/I:94:245:EXsrc=312:EXdest=293}	{75=A/I:94:245:EXsrc=312:EXdest=293}	{75=A/I:94:245:EXsrc=312:EXdest=293}	{75=A/L:96:313:EXsrc=312:EXdest=307}	{75=A/Q:91:320:EXsrc=312:EXdest=305}	{75=A/L:96:313:EXsrc=312:EXdest=307}	{75=A/L:96:313:EXsrc=312:EXdest=307}	{75=A/L:96:313:EXsrc=312:EXdest=307}	{75=A/I:94:245:EXsrc=312:EXdest=293}	{75=A/I:94:245:EXsrc=312:EXdest=293}	{75=A/L:96:313:EXsrc=312:EXdest=307}	{75=A/I:94:245:EXsrc=312:EXdest=293}	{75=A/I:94:245:EXsrc=312:EXdest=293}	{75=A/I:94:245:EXsrc=312:EXdest=293}	{75=A/L:96:313:EXsrc=312:EXdest=307}	{75=A/L:96:313:EXsrc=312:EXdest=307}	{75=A/I:94:245:EXsrc=312:EXdest=293}	{75=A/I:94:245:EXsrc=312:EXdest=293}	{75=A/Q:91:320:EXsrc=312:EXdest=305}	{75=A/L:96:313:EXsrc=312:EXdest=307}	{75=A/I:94:245:EXsrc=312:EXdest=293}	{75=A/I:94:245:EXsrc=312:EXdest=293}
Rv2553c	WP_013471873.1	aminodeoxychorismate lyase	-	[357]	{357=P/A:27:454:EXsrc=335:EXdest=411}	{357=P/A:27:454:EXsrc=335:EXdest=411}	{357=P/A:27:454:EXsrc=335:EXdest=411}	{357=P/A:27:454:EXsrc=335:EXdest=411}	{357=P/A:27:454:EXsrc=335:EXdest=411}	{357=P/A:27:454:EXsrc=335:EXdest=411}	{357=P/A:27:454:EXsrc=335:EXdest=411}	{357=P/A:27:454:EXsrc=335:EXdest=411}	{357=P/A:27:454:EXsrc=335:EXdest=411}	{357=P/A:27:454:EXsrc=335:EXdest=411}	{357=P/A:27:454:EXsrc=335:EXdest=411}	{357=P/A:27:454:EXsrc=335:EXdest=411}	{357=P/A:27:454:EXsrc=335:EXdest=411}	{357=P/A:27:454:EXsrc=335:EXdest=411}	{357=P/A:27:454:EXsrc=335:EXdest=411}	{357=P/A:27:454:EXsrc=335:EXdest=411}	{357=P/A:27:454:EXsrc=335:EXdest=411}	{357=P/A:27:454:EXsrc=335:EXdest=411}	{357=P/A:27:454:EXsrc=335:EXdest=411}	{357=P/A:27:454:EXsrc=335:EXdest=411}	{357=P/A:27:454:EXsrc=335:EXdest=411}	{357=P/A:27:454:EXsrc=335:EXdest=411}	{357=P/A:27:454:EXsrc=335:EXdest=411}	{357=P/A:27:454:EXsrc=335:EXdest=411}	{357=P/A:27:454:EXsrc=335:EXdest=411}
Rv1825	WP_013471688.1	DUF881 domain-containing protein	-	[247]	{247=R/H:29:263:EXsrc=259:EXdest=290}	{247=R/H:29:263:EXsrc=259:EXdest=290}	{247=R/H:29:263:EXsrc=259:EXdest=290}	{247=R/H:29:263:EXsrc=259:EXdest=290}	{247=R/H:29:263:EXsrc=259:EXdest=290}	{247=R/H:29:263:EXsrc=259:EXdest=290}	{247=R/H:29:263:EXsrc=259:EXdest=290}	{247=R/H:29:263:EXsrc=259:EXdest=290}	{247=R/H:29:263:EXsrc=259:EXdest=290}	{247=R/H:29:263:EXsrc=259:EXdest=290}	{247=R/H:29:263:EXsrc=259:EXdest=290}	{247=R/H:29:263:EXsrc=259:EXdest=290}	{247=R/H:29:263:EXsrc=259:EXdest=290}	{247=R/H:29:263:EXsrc=259:EXdest=290}	{247=R/H:29:263:EXsrc=259:EXdest=290}	{247=R/H:29:263:EXsrc=259:EXdest=290}	{247=R/H:29:263:EXsrc=259:EXdest=290}	{247=R/H:29:263:EXsrc=259:EXdest=290}	{247=R/H:29:263:EXsrc=259:EXdest=290}	{247=R/H:29:263:EXsrc=259:EXdest=290}	{247=R/H:29:263:EXsrc=259:EXdest=290}	{247=R/H:29:263:EXsrc=259:EXdest=290}	{247=R/H:29:263:EXsrc=259:EXdest=290}	{247=R/H:29:263:EXsrc=259:EXdest=290}	{247=R/H:29:263:EXsrc=259:EXdest=290}
Rv2214c	WP_011893815.1	short chain dehydrogenase	-	[431]	{431=V/T:69:398:EXsrc=277:EXdest=293}	{431=V/T:69:398:EXsrc=277:EXdest=293}	{431=V/T:69:398:EXsrc=277:EXdest=293}	{431=V/T:69:398:EXsrc=277:EXdest=293}	{431=V/T:69:398:EXsrc=277:EXdest=293}	{431=V/T:69:398:EXsrc=277:EXdest=293}	{431=V/T:69:398:EXsrc=277:EXdest=293}	{431=V/T:69:398:EXsrc=277:EXdest=293}	{431=V/T:69:398:EXsrc=277:EXdest=293}	{431=V/T:69:398:EXsrc=277:EXdest=293}	{431=V/T:69:398:EXsrc=277:EXdest=293}	{431=V/T:69:398:EXsrc=277:EXdest=293}	{431=V/T:69:398:EXsrc=277:EXdest=293}	{431=V/T:69:398:EXsrc=277:EXdest=293}	{431=V/T:69:398:EXsrc=277:EXdest=293}	{431=V/T:69:398:EXsrc=277:EXdest=293}	{431=V/T:69:398:EXsrc=277:EXdest=293}	{431=V/T:69:398:EXsrc=277:EXdest=293}	{431=V/T:69:398:EXsrc=277:EXdest=293}	{431=V/T:69:398:EXsrc=277:EXdest=293}	{431=V/T:69:398:EXsrc=277:EXdest=293}	{431=V/T:69:398:EXsrc=277:EXdest=293}	{431=V/T:69:398:EXsrc=277:EXdest=293}	{431=V/T:69:398:EXsrc=277:EXdest=293}	{431=V/T:69:398:EXsrc=277:EXdest=293}
MSPYR1_RS13850	WP_013471733.1	HNH endonuclease	-	[350]	{350=R/H:29:263:EXsrc=259:EXdest=290}	{350=R/H:29:263:EXsrc=259:EXdest=290}	{350=R/H:29:263:EXsrc=259:EXdest=290}	{350=R/H:29:263:EXsrc=259:EXdest=290}	{350=R/H:29:263:EXsrc=259:EXdest=290}	{350=R/H:29:263:EXsrc=259:EXdest=290}	{350=R/H:29:263:EXsrc=259:EXdest=290}	{350=R/H:29:263:EXsrc=259:EXdest=290}	{350=R/H:29:263:EXsrc=259:EXdest=290}	{350=R/H:29:263:EXsrc=259:EXdest=290}	{350=R/H:29:263:EXsrc=259:EXdest=290}	{350=R/H:29:263:EXsrc=259:EXdest=290}	{350=R/H:29:263:EXsrc=259:EXdest=290}	{350=R/H:29:263:EXsrc=259:EXdest=290}	{350=R/H:29:263:EXsrc=259:EXdest=290}	{350=R/H:29:263:EXsrc=259:EXdest=290}	{350=R/H:29:263:EXsrc=259:EXdest=290}	{350=R/H:29:263:EXsrc=259:EXdest=290}	{350=R/H:29:263:EXsrc=259:EXdest=290}	{350=R/H:29:263:EXsrc=259:EXdest=290}	{350=R/H:29:263:EXsrc=259:EXdest=290}	{350=R/H:29:263:EXsrc=259:EXdest=290}	{350=R/H:29:263:EXsrc=259:EXdest=290}	{350=R/H:29:263:EXsrc=259:EXdest=290}	{350=R/H:29:263:EXsrc=259:EXdest=290}
Rv2917	WP_013470578.1	ATP-dependent helicase	-	[124, 131, 438]	{131=N/A:111:400:EXsrc=120:EXdest=411, 438=E/T:65:292:EXsrc=363:EXdest=293, 124=R/L:102:242:EXsrc=259:EXdest=307}	{131=N/Q:46:298:EXsrc=120:EXdest=305, 438=E/T:65:292:EXsrc=363:EXdest=293, 124=R/L:102:242:EXsrc=259:EXdest=307}	{131=N/Q:46:298:EXsrc=120:EXdest=305, 438=E/T:65:292:EXsrc=363:EXdest=293, 124=R/L:102:242:EXsrc=259:EXdest=307}	{131=N/A:111:400:EXsrc=120:EXdest=411, 438=E/T:65:292:EXsrc=363:EXdest=293, 124=R/L:102:242:EXsrc=259:EXdest=307}	{131=N/A:111:400:EXsrc=120:EXdest=411, 438=E/T:65:292:EXsrc=363:EXdest=293, 124=R/L:102:242:EXsrc=259:EXdest=307}	{131=N/A:111:400:EXsrc=120:EXdest=411, 438=E/T:65:292:EXsrc=363:EXdest=293, 124=R/L:102:242:EXsrc=259:EXdest=307}	{131=N/Q:46:298:EXsrc=120:EXdest=305, 438=E/T:65:292:EXsrc=363:EXdest=293, 124=R/L:102:242:EXsrc=259:EXdest=307}	{131=N/Q:46:298:EXsrc=120:EXdest=305, 438=E/T:65:292:EXsrc=363:EXdest=293, 124=R/L:102:242:EXsrc=259:EXdest=307}	{131=N/G:80:391:EXsrc=120:EXdest=321, 438=E/T:65:292:EXsrc=363:EXdest=293, 124=R/L:102:242:EXsrc=259:EXdest=307}	{131=N/Q:46:298:EXsrc=120:EXdest=305, 438=E/T:65:292:EXsrc=363:EXdest=293, 124=R/L:102:242:EXsrc=259:EXdest=307}	{131=N/Q:46:298:EXsrc=120:EXdest=305, 438=E/T:65:292:EXsrc=363:EXdest=293, 124=R/L:102:242:EXsrc=259:EXdest=307}	{131=N/Q:46:298:EXsrc=120:EXdest=305, 438=E/T:65:292:EXsrc=363:EXdest=293, 124=R/L:102:242:EXsrc=259:EXdest=307}	{131=N/Q:46:298:EXsrc=120:EXdest=305, 438=E/T:65:292:EXsrc=363:EXdest=293, 124=R/L:102:242:EXsrc=259:EXdest=307}	{131=N/Q:46:298:EXsrc=120:EXdest=305, 438=E/T:65:292:EXsrc=363:EXdest=293, 124=R/L:102:242:EXsrc=259:EXdest=307}	{131=N/A:111:400:EXsrc=120:EXdest=411, 438=E/T:65:292:EXsrc=363:EXdest=293, 124=R/L:102:242:EXsrc=259:EXdest=307}	{131=N/A:111:400:EXsrc=120:EXdest=411, 438=E/T:65:292:EXsrc=363:EXdest=293, 124=R/L:102:242:EXsrc=259:EXdest=307}	{131=N/A:111:400:EXsrc=120:EXdest=411, 438=E/T:65:292:EXsrc=363:EXdest=293, 124=R/L:102:242:EXsrc=259:EXdest=307}	{131=N/Q:46:298:EXsrc=120:EXdest=305, 438=E/T:65:292:EXsrc=363:EXdest=293, 124=R/L:102:242:EXsrc=259:EXdest=307}	{131=N/Q:46:298:EXsrc=120:EXdest=305, 438=E/T:65:292:EXsrc=363:EXdest=293, 124=R/L:102:242:EXsrc=259:EXdest=307}	{131=N/A:111:400:EXsrc=120:EXdest=411, 438=E/T:65:292:EXsrc=363:EXdest=293, 124=R/L:102:242:EXsrc=259:EXdest=307}	{131=N/Q:46:298:EXsrc=120:EXdest=305, 438=E/T:65:292:EXsrc=363:EXdest=293, 124=R/L:102:242:EXsrc=259:EXdest=307}	{131=N/Q:46:298:EXsrc=120:EXdest=305, 438=E/T:65:292:EXsrc=363:EXdest=293, 124=R/L:102:242:EXsrc=259:EXdest=307}	{131=N/Q:46:298:EXsrc=120:EXdest=305, 438=E/T:65:292:EXsrc=363:EXdest=293, 124=R/L:102:242:EXsrc=259:EXdest=307}	{131=N/A:111:400:EXsrc=120:EXdest=411, 438=E/T:65:292:EXsrc=363:EXdest=293, 124=R/L:102:242:EXsrc=259:EXdest=307}	{131=N/Q:46:298:EXsrc=120:EXdest=305, 438=E/T:65:292:EXsrc=363:EXdest=293, 124=R/L:102:242:EXsrc=259:EXdest=307}
Rv1367c	WP_011894601.1	hypothetical protein	-	[115, 123, 249]	{115=T/L:92:271:EXsrc=287:EXdest=307, 249=G/A:60:369:EXsrc=228:EXdest=411, 123=R/T:71:199:EXsrc=259:EXdest=293}	{115=T/L:92:271:EXsrc=287:EXdest=307, 249=G/A:60:369:EXsrc=228:EXdest=411, 123=R/T:71:199:EXsrc=259:EXdest=293}	{115=T/L:92:271:EXsrc=287:EXdest=307, 249=G/A:60:369:EXsrc=228:EXdest=411, 123=R/T:71:199:EXsrc=259:EXdest=293}	{115=T/L:92:271:EXsrc=287:EXdest=307, 249=G/A:60:369:EXsrc=228:EXdest=411, 123=R/T:71:199:EXsrc=259:EXdest=293}	{115=T/L:92:271:EXsrc=287:EXdest=307, 249=G/A:60:369:EXsrc=228:EXdest=411, 123=R/T:71:199:EXsrc=259:EXdest=293}	{115=T/L:92:271:EXsrc=287:EXdest=307, 249=G/A:60:369:EXsrc=228:EXdest=411, 123=R/T:71:199:EXsrc=259:EXdest=293}	{115=T/L:92:271:EXsrc=287:EXdest=307, 249=G/A:60:369:EXsrc=228:EXdest=411, 123=R/T:71:199:EXsrc=259:EXdest=293}	{115=T/L:92:271:EXsrc=287:EXdest=307, 249=G/A:60:369:EXsrc=228:EXdest=411, 123=R/T:71:199:EXsrc=259:EXdest=293}	{115=T/L:92:271:EXsrc=287:EXdest=307, 249=G/A:60:369:EXsrc=228:EXdest=411, 123=R/T:71:199:EXsrc=259:EXdest=293}	{115=T/L:92:271:EXsrc=287:EXdest=307, 249=G/A:60:369:EXsrc=228:EXdest=411, 123=R/T:71:199:EXsrc=259:EXdest=293}	{115=T/L:92:271:EXsrc=287:EXdest=307, 249=G/A:60:369:EXsrc=228:EXdest=411, 123=R/T:71:199:EXsrc=259:EXdest=293}	{115=T/L:92:271:EXsrc=287:EXdest=307, 249=G/A:60:369:EXsrc=228:EXdest=411, 123=R/T:71:199:EXsrc=259:EXdest=293}	{115=T/L:92:271:EXsrc=287:EXdest=307, 249=G/A:60:369:EXsrc=228:EXdest=411, 123=R/T:71:199:EXsrc=259:EXdest=293}	{115=T/L:92:271:EXsrc=287:EXdest=307, 249=G/A:60:369:EXsrc=228:EXdest=411, 123=R/T:71:199:EXsrc=259:EXdest=293}	{115=T/L:92:271:EXsrc=287:EXdest=307, 249=G/A:60:369:EXsrc=228:EXdest=411, 123=R/T:71:199:EXsrc=259:EXdest=293}	{115=T/L:92:271:EXsrc=287:EXdest=307, 249=G/A:60:369:EXsrc=228:EXdest=411, 123=R/T:71:199:EXsrc=259:EXdest=293}	{115=T/L:92:271:EXsrc=287:EXdest=307, 249=G/A:60:369:EXsrc=228:EXdest=411, 123=R/T:71:199:EXsrc=259:EXdest=293}	{115=T/L:92:271:EXsrc=287:EXdest=307, 249=G/A:60:369:EXsrc=228:EXdest=411, 123=R/T:71:199:EXsrc=259:EXdest=293}	{115=T/L:92:271:EXsrc=287:EXdest=307, 249=G/A:60:369:EXsrc=228:EXdest=411, 123=R/T:71:199:EXsrc=259:EXdest=293}	{115=T/L:92:271:EXsrc=287:EXdest=307, 249=G/A:60:369:EXsrc=228:EXdest=411, 123=R/T:71:199:EXsrc=259:EXdest=293}	{115=T/L:92:271:EXsrc=287:EXdest=307, 249=G/A:60:369:EXsrc=228:EXdest=411, 123=R/T:71:199:EXsrc=259:EXdest=293}	{115=T/L:92:271:EXsrc=287:EXdest=307, 249=G/A:60:369:EXsrc=228:EXdest=411, 123=R/T:71:199:EXsrc=259:EXdest=293}	{115=T/L:92:271:EXsrc=287:EXdest=307, 249=G/A:60:369:EXsrc=228:EXdest=411, 123=R/T:71:199:EXsrc=259:EXdest=293}	{115=T/L:92:271:EXsrc=287:EXdest=307, 249=G/A:60:369:EXsrc=228:EXdest=411, 123=R/T:71:199:EXsrc=259:EXdest=293}	{115=T/L:92:271:EXsrc=287:EXdest=307, 249=G/A:60:369:EXsrc=228:EXdest=411, 123=R/T:71:199:EXsrc=259:EXdest=293}
Rv3598c	WP_011892325.1	lysine--tRNA ligase	lysS	[59]	{59=G/E:98:206:EXsrc=228:EXdest=262}	{59=G/D:94:188:EXsrc=228:EXdest=225}	{59=G/E:98:206:EXsrc=228:EXdest=262}	{59=G/E:98:206:EXsrc=228:EXdest=262}	{59=G/E:98:206:EXsrc=228:EXdest=262}	{59=G/E:98:206:EXsrc=228:EXdest=262}	{59=G/D:94:188:EXsrc=228:EXdest=225}	{59=G/D:94:188:EXsrc=228:EXdest=225}	{59=G/D:94:188:EXsrc=228:EXdest=225}	{59=G/D:94:188:EXsrc=228:EXdest=225}	{59=G/D:94:188:EXsrc=228:EXdest=225}	{59=G/E:98:206:EXsrc=228:EXdest=262}	{59=G/E:98:206:EXsrc=228:EXdest=262}	{59=G/D:94:188:EXsrc=228:EXdest=225}	{59=G/E:98:206:EXsrc=228:EXdest=262}	{59=G/E:98:206:EXsrc=228:EXdest=262}	{59=G/E:98:206:EXsrc=228:EXdest=262}	{59=G/D:94:188:EXsrc=228:EXdest=225}	{59=G/D:94:188:EXsrc=228:EXdest=225}	{59=G/E:98:206:EXsrc=228:EXdest=262}	{59=G/E:98:206:EXsrc=228:EXdest=262}	{59=G/D:94:188:EXsrc=228:EXdest=225}	{59=G/D:94:188:EXsrc=228:EXdest=225}	{59=G/E:98:206:EXsrc=228:EXdest=262}	{59=G/E:98:206:EXsrc=228:EXdest=262}
Rv3368c	WP_011895723.1	nitroreductase	-	[134, 144, 155]	{144=M/C:196:347:EXsrc=307:EXdest=315, 134=G/A:60:369:EXsrc=228:EXdest=411, 155=A/C:195:393:EXsrc=312:EXdest=315}	{144=M/C:196:347:EXsrc=307:EXdest=315, 134=G/A:60:369:EXsrc=228:EXdest=411, 155=A/C:195:393:EXsrc=312:EXdest=315}	{144=M/C:196:347:EXsrc=307:EXdest=315, 134=G/A:60:369:EXsrc=228:EXdest=411, 155=A/C:195:393:EXsrc=312:EXdest=315}	{144=M/C:196:347:EXsrc=307:EXdest=315, 134=G/A:60:369:EXsrc=228:EXdest=411, 155=A/C:195:393:EXsrc=312:EXdest=315}	{144=M/C:196:347:EXsrc=307:EXdest=315, 134=G/A:60:369:EXsrc=228:EXdest=411, 155=A/C:195:393:EXsrc=312:EXdest=315}	{144=M/C:196:347:EXsrc=307:EXdest=315, 134=G/A:60:369:EXsrc=228:EXdest=411, 155=A/C:195:393:EXsrc=312:EXdest=315}	{144=M/C:196:347:EXsrc=307:EXdest=315, 134=G/A:60:369:EXsrc=228:EXdest=411, 155=A/C:195:393:EXsrc=312:EXdest=315}	{144=M/C:196:347:EXsrc=307:EXdest=315, 134=G/A:60:369:EXsrc=228:EXdest=411, 155=A/C:195:393:EXsrc=312:EXdest=315}	{144=M/C:196:347:EXsrc=307:EXdest=315, 134=G/A:60:369:EXsrc=228:EXdest=411, 155=A/C:195:393:EXsrc=312:EXdest=315}	{144=M/C:196:347:EXsrc=307:EXdest=315, 134=G/A:60:369:EXsrc=228:EXdest=411, 155=A/C:195:393:EXsrc=312:EXdest=315}	{144=M/C:196:347:EXsrc=307:EXdest=315, 134=G/A:60:369:EXsrc=228:EXdest=411, 155=A/C:195:393:EXsrc=312:EXdest=315}	{144=M/C:196:347:EXsrc=307:EXdest=315, 134=G/A:60:369:EXsrc=228:EXdest=411, 155=A/C:195:393:EXsrc=312:EXdest=315}	{144=M/C:196:347:EXsrc=307:EXdest=315, 134=G/A:60:369:EXsrc=228:EXdest=411, 155=A/C:195:393:EXsrc=312:EXdest=315}	{144=M/C:196:347:EXsrc=307:EXdest=315, 134=G/A:60:369:EXsrc=228:EXdest=411, 155=A/C:195:393:EXsrc=312:EXdest=315}	{144=M/C:196:347:EXsrc=307:EXdest=315, 134=G/A:60:369:EXsrc=228:EXdest=411, 155=A/C:195:393:EXsrc=312:EXdest=315}	{144=M/C:196:347:EXsrc=307:EXdest=315, 134=G/A:60:369:EXsrc=228:EXdest=411, 155=A/C:195:393:EXsrc=312:EXdest=315}	{144=M/C:196:347:EXsrc=307:EXdest=315, 134=G/A:60:369:EXsrc=228:EXdest=411, 155=A/C:195:393:EXsrc=312:EXdest=315}	{144=M/C:196:347:EXsrc=307:EXdest=315, 134=G/A:60:369:EXsrc=228:EXdest=411, 155=A/C:195:393:EXsrc=312:EXdest=315}	{144=M/C:196:347:EXsrc=307:EXdest=315, 134=G/A:60:369:EXsrc=228:EXdest=411, 155=A/C:195:393:EXsrc=312:EXdest=315}	{144=M/C:196:347:EXsrc=307:EXdest=315, 134=G/A:60:369:EXsrc=228:EXdest=411, 155=A/C:195:393:EXsrc=312:EXdest=315}	{144=M/C:196:347:EXsrc=307:EXdest=315, 134=G/A:60:369:EXsrc=228:EXdest=411, 155=A/C:195:393:EXsrc=312:EXdest=315}	{144=M/C:196:347:EXsrc=307:EXdest=315, 134=G/A:60:369:EXsrc=228:EXdest=411, 155=A/C:195:393:EXsrc=312:EXdest=315}	{144=M/C:196:347:EXsrc=307:EXdest=315, 134=G/A:60:369:EXsrc=228:EXdest=411, 155=A/C:195:393:EXsrc=312:EXdest=315}	{144=M/C:196:347:EXsrc=307:EXdest=315, 134=G/A:60:369:EXsrc=228:EXdest=411, 155=A/C:195:393:EXsrc=312:EXdest=315}	{144=M/C:196:347:EXsrc=307:EXdest=315, 134=G/A:60:369:EXsrc=228:EXdest=411, 155=A/C:195:393:EXsrc=312:EXdest=315}
Rv3005c	WP_013472168.1	DoxX family protein	-	[62, 87]	{87=P/A:27:454:EXsrc=335:EXdest=411, 62=E/T:65:292:EXsrc=363:EXdest=293}	{87=P/Q:76:384:EXsrc=335:EXdest=305, 62=E/N:42:258:EXsrc=363:EXdest=258}	{87=P/Q:76:384:EXsrc=335:EXdest=305, 62=E/T:65:292:EXsrc=363:EXdest=293}	{87=P/A:27:454:EXsrc=335:EXdest=411, 62=E/T:65:292:EXsrc=363:EXdest=293}	{87=P/A:27:454:EXsrc=335:EXdest=411, 62=E/T:65:292:EXsrc=363:EXdest=293}	{87=P/A:27:454:EXsrc=335:EXdest=411, 62=E/T:65:292:EXsrc=363:EXdest=293}	{87=P/Q:76:384:EXsrc=335:EXdest=305, 62=E/N:42:258:EXsrc=363:EXdest=258}	{87=P/Q:76:384:EXsrc=335:EXdest=305, 62=E/N:42:258:EXsrc=363:EXdest=258}	{87=P/Q:76:384:EXsrc=335:EXdest=305, 62=E/T:65:292:EXsrc=363:EXdest=293}	{87=P/Q:76:384:EXsrc=335:EXdest=305, 62=E/N:42:258:EXsrc=363:EXdest=258}	{87=P/Q:76:384:EXsrc=335:EXdest=305, 62=E/T:65:292:EXsrc=363:EXdest=293}	{87=P/Q:76:384:EXsrc=335:EXdest=305, 62=E/T:65:292:EXsrc=363:EXdest=293}	{87=P/Q:76:384:EXsrc=335:EXdest=305, 62=E/T:65:292:EXsrc=363:EXdest=293}	{87=P/Q:76:384:EXsrc=335:EXdest=305, 62=E/N:42:258:EXsrc=363:EXdest=258}	{87=P/A:27:454:EXsrc=335:EXdest=411, 62=E/T:65:292:EXsrc=363:EXdest=293}	{87=P/A:27:454:EXsrc=335:EXdest=411, 62=E/T:65:292:EXsrc=363:EXdest=293}	{87=P/A:27:454:EXsrc=335:EXdest=411, 62=E/T:65:292:EXsrc=363:EXdest=293}	{87=P/Q:76:384:EXsrc=335:EXdest=305, 62=E/T:65:292:EXsrc=363:EXdest=293}	{87=P/Q:76:384:EXsrc=335:EXdest=305, 62=E/N:42:258:EXsrc=363:EXdest=258}	{87=P/A:27:454:EXsrc=335:EXdest=411, 62=E/T:65:292:EXsrc=363:EXdest=293}	{87=P/Q:76:384:EXsrc=335:EXdest=305, 62=E/T:65:292:EXsrc=363:EXdest=293}	{87=P/Q:76:384:EXsrc=335:EXdest=305, 62=E/P:93:216:EXsrc=363:EXdest=192}	{87=P/Q:76:384:EXsrc=335:EXdest=305, 62=E/T:65:292:EXsrc=363:EXdest=293}	{87=P/A:27:454:EXsrc=335:EXdest=411, 62=E/T:65:292:EXsrc=363:EXdest=293}	{87=P/Q:76:384:EXsrc=335:EXdest=305, 62=E/T:65:292:EXsrc=363:EXdest=293}
Rv3102c	WP_011895291.1	cell division ATP-binding protein FtsE	ftsE	[125]	{125=M/T:81:261:EXsrc=307:EXdest=293}	{125=M/T:81:261:EXsrc=307:EXdest=293}	{125=M/T:81:261:EXsrc=307:EXdest=293}	{125=M/T:81:261:EXsrc=307:EXdest=293}	{125=M/T:81:261:EXsrc=307:EXdest=293}	{125=M/T:81:261:EXsrc=307:EXdest=293}	{125=M/T:81:261:EXsrc=307:EXdest=293}	{125=M/T:81:261:EXsrc=307:EXdest=293}	{125=M/T:81:261:EXsrc=307:EXdest=293}	{125=M/T:81:261:EXsrc=307:EXdest=293}	{125=M/T:81:261:EXsrc=307:EXdest=293}	{125=M/T:81:261:EXsrc=307:EXdest=293}	{125=M/T:81:261:EXsrc=307:EXdest=293}	{125=M/T:81:261:EXsrc=307:EXdest=293}	{125=M/T:81:261:EXsrc=307:EXdest=293}	{125=M/T:81:261:EXsrc=307:EXdest=293}	{125=M/T:81:261:EXsrc=307:EXdest=293}	{125=M/T:81:261:EXsrc=307:EXdest=293}	{125=M/T:81:261:EXsrc=307:EXdest=293}	{125=M/T:81:261:EXsrc=307:EXdest=293}	{125=M/T:81:261:EXsrc=307:EXdest=293}	{125=M/T:81:261:EXsrc=307:EXdest=293}	{125=M/T:81:261:EXsrc=307:EXdest=293}	{125=M/T:81:261:EXsrc=307:EXdest=293}	{125=M/T:81:261:EXsrc=307:EXdest=293}
Rv3441c	WP_011895777.1	phosphoglucosamine mutase	-	[416]	{416=Q/P:76:212:EXsrc=386:EXdest=192}	{416=Q/P:76:212:EXsrc=386:EXdest=192}	{416=Q/P:76:212:EXsrc=386:EXdest=192}	{416=Q/P:76:212:EXsrc=386:EXdest=192}	{416=Q/P:76:212:EXsrc=386:EXdest=192}	{416=Q/P:76:212:EXsrc=386:EXdest=192}	{416=Q/P:76:212:EXsrc=386:EXdest=192}	{416=Q/P:76:212:EXsrc=386:EXdest=192}	{416=Q/P:76:212:EXsrc=386:EXdest=192}	{416=Q/P:76:212:EXsrc=386:EXdest=192}	{416=Q/P:76:212:EXsrc=386:EXdest=192}	{416=Q/P:76:212:EXsrc=386:EXdest=192}	{416=Q/P:76:212:EXsrc=386:EXdest=192}	{416=Q/P:76:212:EXsrc=386:EXdest=192}	{416=Q/P:76:212:EXsrc=386:EXdest=192}	{416=Q/P:76:212:EXsrc=386:EXdest=192}	{416=Q/P:76:212:EXsrc=386:EXdest=192}	{416=Q/P:76:212:EXsrc=386:EXdest=192}	{416=Q/P:76:212:EXsrc=386:EXdest=192}	{416=Q/P:76:212:EXsrc=386:EXdest=192}	{416=Q/P:76:212:EXsrc=386:EXdest=192}	{416=Q/P:76:212:EXsrc=386:EXdest=192}	{416=Q/P:76:212:EXsrc=386:EXdest=192}	{416=Q/P:76:212:EXsrc=386:EXdest=192}	{416=Q/P:76:212:EXsrc=386:EXdest=192}
Rv3671c	WP_011892274.1	acid resistance periplasmic serine protease MarP	-	[208, 324, 334]	{208=G/S:56:304:EXsrc=228:EXdest=311, 324=T/P:38:164:EXsrc=287:EXdest=192, 334=G/A:60:369:EXsrc=228:EXdest=411}	{208=G/S:56:304:EXsrc=228:EXdest=311, 324=T/P:38:164:EXsrc=287:EXdest=192, 334=G/A:60:369:EXsrc=228:EXdest=411}	{208=G/S:56:304:EXsrc=228:EXdest=311, 324=T/P:38:164:EXsrc=287:EXdest=192, 334=G/A:60:369:EXsrc=228:EXdest=411}	{208=G/S:56:304:EXsrc=228:EXdest=311, 324=T/P:38:164:EXsrc=287:EXdest=192, 334=G/A:60:369:EXsrc=228:EXdest=411}	{208=G/S:56:304:EXsrc=228:EXdest=311, 324=T/P:38:164:EXsrc=287:EXdest=192, 334=G/A:60:369:EXsrc=228:EXdest=411}	{208=G/S:56:304:EXsrc=228:EXdest=311, 324=T/P:38:164:EXsrc=287:EXdest=192, 334=G/A:60:369:EXsrc=228:EXdest=411}	{208=G/S:56:304:EXsrc=228:EXdest=311, 324=T/P:38:164:EXsrc=287:EXdest=192, 334=G/A:60:369:EXsrc=228:EXdest=411}	{208=G/S:56:304:EXsrc=228:EXdest=311, 324=T/P:38:164:EXsrc=287:EXdest=192, 334=G/A:60:369:EXsrc=228:EXdest=411}	{208=G/S:56:304:EXsrc=228:EXdest=311, 324=T/P:38:164:EXsrc=287:EXdest=192, 334=G/A:60:369:EXsrc=228:EXdest=411}	{208=G/S:56:304:EXsrc=228:EXdest=311, 324=T/P:38:164:EXsrc=287:EXdest=192, 334=G/A:60:369:EXsrc=228:EXdest=411}	{208=G/S:56:304:EXsrc=228:EXdest=311, 324=T/P:38:164:EXsrc=287:EXdest=192, 334=G/A:60:369:EXsrc=228:EXdest=411}	{208=G/S:56:304:EXsrc=228:EXdest=311, 324=T/P:38:164:EXsrc=287:EXdest=192, 334=G/A:60:369:EXsrc=228:EXdest=411}	{208=G/S:56:304:EXsrc=228:EXdest=311, 324=T/P:38:164:EXsrc=287:EXdest=192, 334=G/A:60:369:EXsrc=228:EXdest=411}	{208=G/S:56:304:EXsrc=228:EXdest=311, 324=T/P:38:164:EXsrc=287:EXdest=192, 334=G/A:60:369:EXsrc=228:EXdest=411}	{208=G/S:56:304:EXsrc=228:EXdest=311, 324=T/P:38:164:EXsrc=287:EXdest=192, 334=G/A:60:369:EXsrc=228:EXdest=411}	{208=G/S:56:304:EXsrc=228:EXdest=311, 324=T/P:38:164:EXsrc=287:EXdest=192, 334=G/A:60:369:EXsrc=228:EXdest=411}	{208=G/S:56:304:EXsrc=228:EXdest=311, 324=T/P:38:164:EXsrc=287:EXdest=192, 334=G/A:60:369:EXsrc=228:EXdest=411}	{208=G/S:56:304:EXsrc=228:EXdest=311, 324=T/Q:42:308:EXsrc=287:EXdest=305, 334=G/A:60:369:EXsrc=228:EXdest=411}	{208=G/S:56:304:EXsrc=228:EXdest=311, 324=T/P:38:164:EXsrc=287:EXdest=192, 334=G/A:60:369:EXsrc=228:EXdest=411}	{208=G/S:56:304:EXsrc=228:EXdest=311, 324=T/P:38:164:EXsrc=287:EXdest=192, 334=G/A:60:369:EXsrc=228:EXdest=411}	{208=G/S:56:304:EXsrc=228:EXdest=311, 324=T/P:38:164:EXsrc=287:EXdest=192, 334=G/A:60:369:EXsrc=228:EXdest=411}	{208=G/S:56:304:EXsrc=228:EXdest=311, 324=T/P:38:164:EXsrc=287:EXdest=192, 334=G/A:60:369:EXsrc=228:EXdest=411}	{208=G/S:56:304:EXsrc=228:EXdest=311, 324=T/P:38:164:EXsrc=287:EXdest=192, 334=G/A:60:369:EXsrc=228:EXdest=411}	{208=G/S:56:304:EXsrc=228:EXdest=311, 324=T/P:38:164:EXsrc=287:EXdest=192, 334=G/A:60:369:EXsrc=228:EXdest=411}	{208=G/S:56:304:EXsrc=228:EXdest=311, 324=T/P:38:164:EXsrc=287:EXdest=192, 334=G/A:60:369:EXsrc=228:EXdest=411}
Rv1220c	WP_013471129.1	O-methyltransferase	-	[74]	{74=V/A:64:389:EXsrc=277:EXdest=411}	{74=V/A:64:389:EXsrc=277:EXdest=411}	{74=V/A:64:389:EXsrc=277:EXdest=411}	{74=V/A:64:389:EXsrc=277:EXdest=411}	{74=V/A:64:389:EXsrc=277:EXdest=411}	{74=V/A:64:389:EXsrc=277:EXdest=411}	{74=V/A:64:389:EXsrc=277:EXdest=411}	{74=V/A:64:389:EXsrc=277:EXdest=411}	{74=V/A:64:389:EXsrc=277:EXdest=411}	{74=V/A:64:389:EXsrc=277:EXdest=411}	{74=V/A:64:389:EXsrc=277:EXdest=411}	{74=V/A:64:389:EXsrc=277:EXdest=411}	{74=V/A:64:389:EXsrc=277:EXdest=411}	{74=V/A:64:389:EXsrc=277:EXdest=411}	{74=V/A:64:389:EXsrc=277:EXdest=411}	{74=V/A:64:389:EXsrc=277:EXdest=411}	{74=V/A:64:389:EXsrc=277:EXdest=411}	{74=V/A:64:389:EXsrc=277:EXdest=411}	{74=V/A:64:389:EXsrc=277:EXdest=411}	{74=V/A:64:389:EXsrc=277:EXdest=411}	{74=V/A:64:389:EXsrc=277:EXdest=411}	{74=V/A:64:389:EXsrc=277:EXdest=411}	{74=V/A:64:389:EXsrc=277:EXdest=411}	{74=V/A:64:389:EXsrc=277:EXdest=411}	{74=V/A:64:389:EXsrc=277:EXdest=411}
Rv0501	WP_013470609.1	hypothetical protein	-	[110, 245, 349]	{245=T/A:58:402:EXsrc=287:EXdest=411, 349=W/R:101:103:EXsrc=142:EXdest=255, 110=R/S:110:270:EXsrc=259:EXdest=311}	{245=T/A:58:402:EXsrc=287:EXdest=411, 349=W/R:101:103:EXsrc=142:EXdest=255, 110=R/T:71:199:EXsrc=259:EXdest=293}	{245=T/A:58:402:EXsrc=287:EXdest=411, 349=W/R:101:103:EXsrc=142:EXdest=255, 110=R/S:110:270:EXsrc=259:EXdest=311}	{245=T/A:58:402:EXsrc=287:EXdest=411, 349=W/R:101:103:EXsrc=142:EXdest=255, 110=R/S:110:270:EXsrc=259:EXdest=311}	{245=T/A:58:402:EXsrc=287:EXdest=411, 349=W/R:101:103:EXsrc=142:EXdest=255, 110=R/S:110:270:EXsrc=259:EXdest=311}	{245=T/A:58:402:EXsrc=287:EXdest=411, 349=W/R:101:103:EXsrc=142:EXdest=255, 110=R/S:110:270:EXsrc=259:EXdest=311}	{245=T/A:58:402:EXsrc=287:EXdest=411, 349=W/R:101:103:EXsrc=142:EXdest=255, 110=R/T:71:199:EXsrc=259:EXdest=293}	{245=T/A:58:402:EXsrc=287:EXdest=411, 349=W/R:101:103:EXsrc=142:EXdest=255, 110=R/T:71:199:EXsrc=259:EXdest=293}	{245=T/A:58:402:EXsrc=287:EXdest=411, 349=W/R:101:103:EXsrc=142:EXdest=255, 110=R/S:110:270:EXsrc=259:EXdest=311}	{245=T/A:58:402:EXsrc=287:EXdest=411, 349=W/R:101:103:EXsrc=142:EXdest=255, 110=R/T:71:199:EXsrc=259:EXdest=293}	{245=T/A:58:402:EXsrc=287:EXdest=411, 349=W/R:101:103:EXsrc=142:EXdest=255, 110=R/S:110:270:EXsrc=259:EXdest=311}	{245=T/A:58:402:EXsrc=287:EXdest=411, 349=W/R:101:103:EXsrc=142:EXdest=255, 110=R/S:110:270:EXsrc=259:EXdest=311}	{245=T/A:58:402:EXsrc=287:EXdest=411, 349=W/R:101:103:EXsrc=142:EXdest=255, 110=R/S:110:270:EXsrc=259:EXdest=311}	{245=T/A:58:402:EXsrc=287:EXdest=411, 349=W/R:101:103:EXsrc=142:EXdest=255, 110=R/T:71:199:EXsrc=259:EXdest=293}	{245=T/A:58:402:EXsrc=287:EXdest=411, 349=W/R:101:103:EXsrc=142:EXdest=255, 110=R/S:110:270:EXsrc=259:EXdest=311}	{245=T/A:58:402:EXsrc=287:EXdest=411, 349=W/R:101:103:EXsrc=142:EXdest=255, 110=R/S:110:270:EXsrc=259:EXdest=311}	{245=T/A:58:402:EXsrc=287:EXdest=411, 349=W/R:101:103:EXsrc=142:EXdest=255, 110=R/S:110:270:EXsrc=259:EXdest=311}	{245=T/A:58:402:EXsrc=287:EXdest=411, 349=W/R:101:103:EXsrc=142:EXdest=255, 110=R/T:71:199:EXsrc=259:EXdest=293}	{245=T/A:58:402:EXsrc=287:EXdest=411, 349=W/R:101:103:EXsrc=142:EXdest=255, 110=R/T:71:199:EXsrc=259:EXdest=293}	{245=T/A:58:402:EXsrc=287:EXdest=411, 349=W/R:101:103:EXsrc=142:EXdest=255, 110=R/S:110:270:EXsrc=259:EXdest=311}	{245=T/A:58:402:EXsrc=287:EXdest=411, 349=W/R:101:103:EXsrc=142:EXdest=255, 110=R/S:110:270:EXsrc=259:EXdest=311}	{245=T/A:58:402:EXsrc=287:EXdest=411, 349=W/R:101:103:EXsrc=142:EXdest=255, 110=R/T:71:199:EXsrc=259:EXdest=293}	{245=T/A:58:402:EXsrc=287:EXdest=411, 349=W/R:101:103:EXsrc=142:EXdest=255, 110=R/S:110:270:EXsrc=259:EXdest=311}	{245=T/A:58:402:EXsrc=287:EXdest=411, 349=W/R:101:103:EXsrc=142:EXdest=255, 110=R/S:110:270:EXsrc=259:EXdest=311}	{245=T/A:58:402:EXsrc=287:EXdest=411, 349=W/R:101:103:EXsrc=142:EXdest=255, 110=R/S:110:270:EXsrc=259:EXdest=311}
Rv1711	WP_011894353.1	rRNA pseudouridine synthase	-	[23]	{23=V/A:64:389:EXsrc=277:EXdest=411}	{23=V/A:64:389:EXsrc=277:EXdest=411}	{23=V/A:64:389:EXsrc=277:EXdest=411}	{23=V/A:64:389:EXsrc=277:EXdest=411}	{23=V/A:64:389:EXsrc=277:EXdest=411}	{23=V/A:64:389:EXsrc=277:EXdest=411}	{23=V/A:64:389:EXsrc=277:EXdest=411}	{23=V/A:64:389:EXsrc=277:EXdest=411}	{23=V/A:64:389:EXsrc=277:EXdest=411}	{23=V/A:64:389:EXsrc=277:EXdest=411}	{23=V/A:64:389:EXsrc=277:EXdest=411}	{23=V/A:64:389:EXsrc=277:EXdest=411}	{23=V/A:64:389:EXsrc=277:EXdest=411}	{23=V/A:64:389:EXsrc=277:EXdest=411}	{23=V/A:64:389:EXsrc=277:EXdest=411}	{23=V/A:64:389:EXsrc=277:EXdest=411}	{23=V/A:64:389:EXsrc=277:EXdest=411}	{23=V/A:64:389:EXsrc=277:EXdest=411}	{23=V/A:64:389:EXsrc=277:EXdest=411}	{23=V/A:64:389:EXsrc=277:EXdest=411}	{23=V/A:64:389:EXsrc=277:EXdest=411}	{23=V/A:64:389:EXsrc=277:EXdest=411}	{23=V/S:124:326:EXsrc=277:EXdest=311}	{23=V/A:64:389:EXsrc=277:EXdest=411}	{23=V/A:64:389:EXsrc=277:EXdest=411}
Rv0502	WP_011891075.1	hypothetical protein	-	[8, 16, 115, 318, 321]	{16=S/R:110:363:EXsrc=351:EXdest=255, 321=A/D:126:193:EXsrc=312:EXdest=225, 115=L/R:102:185:EXsrc=248:EXdest=255, 8=K/N:94:457:EXsrc=409:EXdest=258, 318=D/A:126:293:EXsrc=258:EXdest=411}	{16=S/R:110:363:EXsrc=351:EXdest=255, 321=A/D:126:193:EXsrc=312:EXdest=225, 115=L/R:102:185:EXsrc=248:EXdest=255, 8=K/N:94:457:EXsrc=409:EXdest=258, 318=D/A:126:293:EXsrc=258:EXdest=411}	{16=S/R:110:363:EXsrc=351:EXdest=255, 321=A/D:126:193:EXsrc=312:EXdest=225, 115=L/R:102:185:EXsrc=248:EXdest=255, 8=K/N:94:457:EXsrc=409:EXdest=258, 318=D/S:65:275:EXsrc=258:EXdest=311}	{16=S/R:110:363:EXsrc=351:EXdest=255, 321=A/D:126:193:EXsrc=312:EXdest=225, 115=L/R:102:185:EXsrc=248:EXdest=255, 8=K/N:94:457:EXsrc=409:EXdest=258, 318=D/A:126:293:EXsrc=258:EXdest=411}	{16=S/R:110:363:EXsrc=351:EXdest=255, 321=A/D:126:193:EXsrc=312:EXdest=225, 115=L/R:102:185:EXsrc=248:EXdest=255, 8=K/N:94:457:EXsrc=409:EXdest=258, 318=D/A:126:293:EXsrc=258:EXdest=411}	{16=S/R:110:363:EXsrc=351:EXdest=255, 321=A/D:126:193:EXsrc=312:EXdest=225, 115=L/R:102:185:EXsrc=248:EXdest=255, 8=K/N:94:457:EXsrc=409:EXdest=258, 318=D/A:126:293:EXsrc=258:EXdest=411}	{16=S/R:110:363:EXsrc=351:EXdest=255, 321=A/D:126:193:EXsrc=312:EXdest=225, 115=L/R:102:185:EXsrc=248:EXdest=255, 8=K/N:94:457:EXsrc=409:EXdest=258, 318=D/A:126:293:EXsrc=258:EXdest=411}	{16=S/R:110:363:EXsrc=351:EXdest=255, 321=A/D:126:193:EXsrc=312:EXdest=225, 115=L/R:102:185:EXsrc=248:EXdest=255, 8=K/N:94:457:EXsrc=409:EXdest=258, 318=D/A:126:293:EXsrc=258:EXdest=411}	{16=S/R:110:363:EXsrc=351:EXdest=255, 321=A/D:126:193:EXsrc=312:EXdest=225, 115=L/R:102:185:EXsrc=248:EXdest=255, 8=K/N:94:457:EXsrc=409:EXdest=258, 318=D/A:126:293:EXsrc=258:EXdest=411}	{16=S/R:110:363:EXsrc=351:EXdest=255, 321=A/D:126:193:EXsrc=312:EXdest=225, 115=L/R:102:185:EXsrc=248:EXdest=255, 8=K/N:94:457:EXsrc=409:EXdest=258, 318=D/A:126:293:EXsrc=258:EXdest=411}	{16=S/R:110:363:EXsrc=351:EXdest=255, 321=A/D:126:193:EXsrc=312:EXdest=225, 115=L/R:102:185:EXsrc=248:EXdest=255, 8=K/N:94:457:EXsrc=409:EXdest=258, 318=D/A:126:293:EXsrc=258:EXdest=411}	{16=S/R:110:363:EXsrc=351:EXdest=255, 321=A/D:126:193:EXsrc=312:EXdest=225, 115=L/R:102:185:EXsrc=248:EXdest=255, 8=K/N:94:457:EXsrc=409:EXdest=258, 318=D/G:94:264:EXsrc=258:EXdest=321}	{16=S/R:110:363:EXsrc=351:EXdest=255, 321=A/D:126:193:EXsrc=312:EXdest=225, 115=L/R:102:185:EXsrc=248:EXdest=255, 8=K/N:94:457:EXsrc=409:EXdest=258, 318=D/G:94:264:EXsrc=258:EXdest=321}	{16=S/R:110:363:EXsrc=351:EXdest=255, 321=A/D:126:193:EXsrc=312:EXdest=225, 115=L/R:102:185:EXsrc=248:EXdest=255, 8=K/N:94:457:EXsrc=409:EXdest=258, 318=D/A:126:293:EXsrc=258:EXdest=411}	{16=S/R:110:363:EXsrc=351:EXdest=255, 321=A/D:126:193:EXsrc=312:EXdest=225, 115=L/R:102:185:EXsrc=248:EXdest=255, 8=K/N:94:457:EXsrc=409:EXdest=258, 318=D/A:126:293:EXsrc=258:EXdest=411}	{16=S/R:110:363:EXsrc=351:EXdest=255, 321=A/D:126:193:EXsrc=312:EXdest=225, 115=L/R:102:185:EXsrc=248:EXdest=255, 8=K/N:94:457:EXsrc=409:EXdest=258, 318=D/A:126:293:EXsrc=258:EXdest=411}	{16=S/R:110:363:EXsrc=351:EXdest=255, 321=A/D:126:193:EXsrc=312:EXdest=225, 115=L/R:102:185:EXsrc=248:EXdest=255, 8=K/N:94:457:EXsrc=409:EXdest=258, 318=D/A:126:293:EXsrc=258:EXdest=411}	{16=S/R:110:363:EXsrc=351:EXdest=255, 321=A/D:126:193:EXsrc=312:EXdest=225, 115=L/R:102:185:EXsrc=248:EXdest=255, 8=K/N:94:457:EXsrc=409:EXdest=258, 318=D/A:126:293:EXsrc=258:EXdest=411}	{16=S/R:110:363:EXsrc=351:EXdest=255, 321=A/D:126:193:EXsrc=312:EXdest=225, 115=L/R:102:185:EXsrc=248:EXdest=255, 8=K/N:94:457:EXsrc=409:EXdest=258, 318=D/A:126:293:EXsrc=258:EXdest=411}	{16=S/R:110:363:EXsrc=351:EXdest=255, 321=A/D:126:193:EXsrc=312:EXdest=225, 115=L/R:102:185:EXsrc=248:EXdest=255, 8=K/N:94:457:EXsrc=409:EXdest=258, 318=D/A:126:293:EXsrc=258:EXdest=411}	{16=S/R:110:363:EXsrc=351:EXdest=255, 321=A/D:126:193:EXsrc=312:EXdest=225, 115=L/R:102:185:EXsrc=248:EXdest=255, 8=K/N:94:457:EXsrc=409:EXdest=258, 318=D/G:94:264:EXsrc=258:EXdest=321}	{16=S/R:110:363:EXsrc=351:EXdest=255, 321=A/D:126:193:EXsrc=312:EXdest=225, 115=L/R:102:185:EXsrc=248:EXdest=255, 8=K/N:94:457:EXsrc=409:EXdest=258, 318=D/G:94:264:EXsrc=258:EXdest=321}	{16=S/R:110:363:EXsrc=351:EXdest=255, 321=A/D:126:193:EXsrc=312:EXdest=225, 115=L/R:102:185:EXsrc=248:EXdest=255, 8=K/N:94:457:EXsrc=409:EXdest=258, 318=D/A:126:293:EXsrc=258:EXdest=411}	{16=S/R:110:363:EXsrc=351:EXdest=255, 321=A/D:126:193:EXsrc=312:EXdest=225, 115=L/R:102:185:EXsrc=248:EXdest=255, 8=K/N:94:457:EXsrc=409:EXdest=258, 318=D/A:126:293:EXsrc=258:EXdest=411}	{16=S/R:110:363:EXsrc=351:EXdest=255, 321=A/D:126:193:EXsrc=312:EXdest=225, 115=L/R:102:185:EXsrc=248:EXdest=255, 8=K/N:94:457:EXsrc=409:EXdest=258, 318=D/G:94:264:EXsrc=258:EXdest=321}
Rv1832	WP_013471683.1	glycine dehydrogenase (aminomethyl-transferring)	gcvP	[620]	{620=R/H:29:263:EXsrc=259:EXdest=290}	{620=R/H:29:263:EXsrc=259:EXdest=290}	{620=R/H:29:263:EXsrc=259:EXdest=290}	{620=R/H:29:263:EXsrc=259:EXdest=290}	{620=R/H:29:263:EXsrc=259:EXdest=290}	{620=R/H:29:263:EXsrc=259:EXdest=290}	{620=R/H:29:263:EXsrc=259:EXdest=290}	{620=R/H:29:263:EXsrc=259:EXdest=290}	{620=R/H:29:263:EXsrc=259:EXdest=290}	{620=R/H:29:263:EXsrc=259:EXdest=290}	{620=R/H:29:263:EXsrc=259:EXdest=290}	{620=R/H:29:263:EXsrc=259:EXdest=290}	{620=R/H:29:263:EXsrc=259:EXdest=290}	{620=R/H:29:263:EXsrc=259:EXdest=290}	{620=R/H:29:263:EXsrc=259:EXdest=290}	{620=R/H:29:263:EXsrc=259:EXdest=290}	{620=R/H:29:263:EXsrc=259:EXdest=290}	{620=R/H:29:263:EXsrc=259:EXdest=290}	{620=R/H:29:263:EXsrc=259:EXdest=290}	{620=R/H:29:263:EXsrc=259:EXdest=290}	{620=R/H:29:263:EXsrc=259:EXdest=290}	{620=R/L:102:242:EXsrc=259:EXdest=307}	{620=R/H:29:263:EXsrc=259:EXdest=290}	{620=R/H:29:263:EXsrc=259:EXdest=290}	{620=R/H:29:263:EXsrc=259:EXdest=290}
Rv2697c	WP_011894784.1	deoxyuridine 5'-triphosphate nucleotidohydrolase	-	[122]	{122=P/V:68:421:EXsrc=335:EXdest=305}	{122=P/V:68:421:EXsrc=335:EXdest=305}	{122=P/V:68:421:EXsrc=335:EXdest=305}	{122=P/V:68:421:EXsrc=335:EXdest=305}	{122=P/V:68:421:EXsrc=335:EXdest=305}	{122=P/V:68:421:EXsrc=335:EXdest=305}	{122=P/V:68:421:EXsrc=335:EXdest=305}	{122=P/V:68:421:EXsrc=335:EXdest=305}	{122=P/V:68:421:EXsrc=335:EXdest=305}	{122=P/V:68:421:EXsrc=335:EXdest=305}	{122=P/V:68:421:EXsrc=335:EXdest=305}	{122=P/L:98:258:EXsrc=335:EXdest=307}	{122=P/L:98:258:EXsrc=335:EXdest=307}	{122=P/V:68:421:EXsrc=335:EXdest=305}	{122=P/V:68:421:EXsrc=335:EXdest=305}	{122=P/V:68:421:EXsrc=335:EXdest=305}	{122=P/V:68:421:EXsrc=335:EXdest=305}	{122=P/V:68:421:EXsrc=335:EXdest=305}	{122=P/V:68:421:EXsrc=335:EXdest=305}	{122=P/V:68:421:EXsrc=335:EXdest=305}	{122=P/L:98:258:EXsrc=335:EXdest=307}	{122=P/V:68:421:EXsrc=335:EXdest=305}	{122=P/V:68:421:EXsrc=335:EXdest=305}	{122=P/V:68:421:EXsrc=335:EXdest=305}	{122=P/L:98:258:EXsrc=335:EXdest=307}
Rv1710	WP_011894354.1	SMC-Scp complex subunit ScpB	scpB	[209]	{209=V/T:69:398:EXsrc=277:EXdest=293}	{209=V/T:69:398:EXsrc=277:EXdest=293}	{209=V/T:69:398:EXsrc=277:EXdest=293}	{209=V/T:69:398:EXsrc=277:EXdest=293}	{209=V/T:69:398:EXsrc=277:EXdest=293}	{209=V/T:69:398:EXsrc=277:EXdest=293}	{209=V/T:69:398:EXsrc=277:EXdest=293}	{209=V/T:69:398:EXsrc=277:EXdest=293}	{209=V/T:69:398:EXsrc=277:EXdest=293}	{209=V/T:69:398:EXsrc=277:EXdest=293}	{209=V/T:69:398:EXsrc=277:EXdest=293}	{209=V/S:124:326:EXsrc=277:EXdest=311}	{209=V/S:124:326:EXsrc=277:EXdest=311}	{209=V/T:69:398:EXsrc=277:EXdest=293}	{209=V/T:69:398:EXsrc=277:EXdest=293}	{209=V/T:69:398:EXsrc=277:EXdest=293}	{209=V/T:69:398:EXsrc=277:EXdest=293}	{209=V/T:69:398:EXsrc=277:EXdest=293}	{209=V/T:69:398:EXsrc=277:EXdest=293}	{209=V/T:69:398:EXsrc=277:EXdest=293}	{209=V/S:124:326:EXsrc=277:EXdest=311}	{209=V/T:69:398:EXsrc=277:EXdest=293}	{209=V/T:69:398:EXsrc=277:EXdest=293}	{209=V/T:69:398:EXsrc=277:EXdest=293}	{209=V/S:124:326:EXsrc=277:EXdest=311}
Rv0983	WP_013470940.1	PDZ domain-containing protein	-	[164]	{164=K/M:95:414:EXsrc=409:EXdest=314}	{164=K/M:95:414:EXsrc=409:EXdest=314}	{164=K/M:95:414:EXsrc=409:EXdest=314}	{164=K/M:95:414:EXsrc=409:EXdest=314}	{164=K/M:95:414:EXsrc=409:EXdest=314}	{164=K/M:95:414:EXsrc=409:EXdest=314}	{164=K/M:95:414:EXsrc=409:EXdest=314}	{164=K/M:95:414:EXsrc=409:EXdest=314}	{164=K/M:95:414:EXsrc=409:EXdest=314}	{164=K/M:95:414:EXsrc=409:EXdest=314}	{164=K/M:95:414:EXsrc=409:EXdest=314}	{164=K/M:95:414:EXsrc=409:EXdest=314}	{164=K/M:95:414:EXsrc=409:EXdest=314}	{164=K/M:95:414:EXsrc=409:EXdest=314}	{164=K/M:95:414:EXsrc=409:EXdest=314}	{164=K/M:95:414:EXsrc=409:EXdest=314}	{164=K/M:95:414:EXsrc=409:EXdest=314}	{164=K/M:95:414:EXsrc=409:EXdest=314}	{164=K/M:95:414:EXsrc=409:EXdest=314}	{164=K/M:95:414:EXsrc=409:EXdest=314}	{164=K/M:95:414:EXsrc=409:EXdest=314}	{164=K/M:95:414:EXsrc=409:EXdest=314}	{164=K/M:95:414:EXsrc=409:EXdest=314}	{164=K/M:95:414:EXsrc=409:EXdest=314}	{164=K/M:95:414:EXsrc=409:EXdest=314}
Rv0500	WP_085978001.1	pyrroline-5-carboxylate reductase	-	[121, 126]	{121=V/A:64:389:EXsrc=277:EXdest=411, 126=P/A:27:454:EXsrc=335:EXdest=411}	{121=V/A:64:389:EXsrc=277:EXdest=411, 126=P/A:27:454:EXsrc=335:EXdest=411}	{121=V/A:64:389:EXsrc=277:EXdest=411, 126=P/A:27:454:EXsrc=335:EXdest=411}	{121=V/A:64:389:EXsrc=277:EXdest=411, 126=P/A:27:454:EXsrc=335:EXdest=411}	{121=V/A:64:389:EXsrc=277:EXdest=411, 126=P/A:27:454:EXsrc=335:EXdest=411}	{121=V/A:64:389:EXsrc=277:EXdest=411, 126=P/A:27:454:EXsrc=335:EXdest=411}	{121=V/A:64:389:EXsrc=277:EXdest=411, 126=P/A:27:454:EXsrc=335:EXdest=411}	{121=V/A:64:389:EXsrc=277:EXdest=411, 126=P/A:27:454:EXsrc=335:EXdest=411}	{121=V/A:64:389:EXsrc=277:EXdest=411, 126=P/A:27:454:EXsrc=335:EXdest=411}	{121=V/A:64:389:EXsrc=277:EXdest=411, 126=P/A:27:454:EXsrc=335:EXdest=411}	{121=V/A:64:389:EXsrc=277:EXdest=411, 126=P/A:27:454:EXsrc=335:EXdest=411}	{121=V/A:64:389:EXsrc=277:EXdest=411, 126=P/A:27:454:EXsrc=335:EXdest=411}	{121=V/A:64:389:EXsrc=277:EXdest=411, 126=P/A:27:454:EXsrc=335:EXdest=411}	{121=V/A:64:389:EXsrc=277:EXdest=411, 126=P/A:27:454:EXsrc=335:EXdest=411}	{121=V/A:64:389:EXsrc=277:EXdest=411, 126=P/A:27:454:EXsrc=335:EXdest=411}	{121=V/A:64:389:EXsrc=277:EXdest=411, 126=P/A:27:454:EXsrc=335:EXdest=411}	{121=V/A:64:389:EXsrc=277:EXdest=411, 126=P/A:27:454:EXsrc=335:EXdest=411}	{121=V/A:64:389:EXsrc=277:EXdest=411, 126=P/A:27:454:EXsrc=335:EXdest=411}	{121=V/A:64:389:EXsrc=277:EXdest=411, 126=P/A:27:454:EXsrc=335:EXdest=411}	{121=V/A:64:389:EXsrc=277:EXdest=411, 126=P/A:27:454:EXsrc=335:EXdest=411}	{121=V/A:64:389:EXsrc=277:EXdest=411, 126=P/A:27:454:EXsrc=335:EXdest=411}	{121=V/A:64:389:EXsrc=277:EXdest=411, 126=P/A:27:454:EXsrc=335:EXdest=411}	{121=V/A:64:389:EXsrc=277:EXdest=411, 126=P/A:27:454:EXsrc=335:EXdest=411}	{121=V/A:64:389:EXsrc=277:EXdest=411, 126=P/A:27:454:EXsrc=335:EXdest=411}	{121=V/A:64:389:EXsrc=277:EXdest=411, 126=P/A:27:454:EXsrc=335:EXdest=411}
Rv2455c	WP_013471343.1	2-oxoacid:acceptor oxidoreductase subunit alpha	-	[66, 128, 303, 306, 611]	{128=A/T:58:312:EXsrc=312:EXdest=293, 66=Q/A:91:499:EXsrc=386:EXdest=411, 306=G/C:159:267:EXsrc=228:EXdest=315, 611=E/G:98:407:EXsrc=363:EXdest=321, 303=A/G:60:387:EXsrc=312:EXdest=321}	{128=A/T:58:312:EXsrc=312:EXdest=293, 66=Q/A:91:499:EXsrc=386:EXdest=411, 306=G/C:159:267:EXsrc=228:EXdest=315, 611=E/G:98:407:EXsrc=363:EXdest=321, 303=A/G:60:387:EXsrc=312:EXdest=321}	{128=A/T:58:312:EXsrc=312:EXdest=293, 66=Q/A:91:499:EXsrc=386:EXdest=411, 306=G/C:159:267:EXsrc=228:EXdest=315, 611=E/G:98:407:EXsrc=363:EXdest=321, 303=A/G:60:387:EXsrc=312:EXdest=321}	{128=A/T:58:312:EXsrc=312:EXdest=293, 66=Q/A:91:499:EXsrc=386:EXdest=411, 306=G/C:159:267:EXsrc=228:EXdest=315, 611=E/G:98:407:EXsrc=363:EXdest=321, 303=A/G:60:387:EXsrc=312:EXdest=321}	{128=A/T:58:312:EXsrc=312:EXdest=293, 66=Q/A:91:499:EXsrc=386:EXdest=411, 306=G/C:159:267:EXsrc=228:EXdest=315, 611=E/G:98:407:EXsrc=363:EXdest=321, 303=A/G:60:387:EXsrc=312:EXdest=321}	{128=A/T:58:312:EXsrc=312:EXdest=293, 66=Q/A:91:499:EXsrc=386:EXdest=411, 306=G/C:159:267:EXsrc=228:EXdest=315, 611=E/G:98:407:EXsrc=363:EXdest=321, 303=A/G:60:387:EXsrc=312:EXdest=321}	{128=A/T:58:312:EXsrc=312:EXdest=293, 66=Q/A:91:499:EXsrc=386:EXdest=411, 306=G/C:159:267:EXsrc=228:EXdest=315, 611=E/G:98:407:EXsrc=363:EXdest=321, 303=A/G:60:387:EXsrc=312:EXdest=321}	{128=A/T:58:312:EXsrc=312:EXdest=293, 66=Q/A:91:499:EXsrc=386:EXdest=411, 306=G/C:159:267:EXsrc=228:EXdest=315, 611=E/G:98:407:EXsrc=363:EXdest=321, 303=A/G:60:387:EXsrc=312:EXdest=321}	{128=A/M:84:549:EXsrc=312:EXdest=314, 66=Q/A:91:499:EXsrc=386:EXdest=411, 306=G/C:159:267:EXsrc=228:EXdest=315, 611=E/G:98:407:EXsrc=363:EXdest=321, 303=A/G:60:387:EXsrc=312:EXdest=321}	{128=A/T:58:312:EXsrc=312:EXdest=293, 66=Q/A:91:499:EXsrc=386:EXdest=411, 306=G/C:159:267:EXsrc=228:EXdest=315, 611=E/G:98:407:EXsrc=363:EXdest=321, 303=A/G:60:387:EXsrc=312:EXdest=321}	{128=A/M:84:549:EXsrc=312:EXdest=314, 66=Q/A:91:499:EXsrc=386:EXdest=411, 306=G/C:159:267:EXsrc=228:EXdest=315, 611=E/G:98:407:EXsrc=363:EXdest=321, 303=A/G:60:387:EXsrc=312:EXdest=321}	{128=A/T:58:312:EXsrc=312:EXdest=293, 66=Q/A:91:499:EXsrc=386:EXdest=411, 306=G/C:159:267:EXsrc=228:EXdest=315, 611=E/G:98:407:EXsrc=363:EXdest=321, 303=A/G:60:387:EXsrc=312:EXdest=321}	{128=A/T:58:312:EXsrc=312:EXdest=293, 66=Q/A:91:499:EXsrc=386:EXdest=411, 306=G/C:159:267:EXsrc=228:EXdest=315, 611=E/G:98:407:EXsrc=363:EXdest=321, 303=A/G:60:387:EXsrc=312:EXdest=321}	{128=A/T:58:312:EXsrc=312:EXdest=293, 66=Q/A:91:499:EXsrc=386:EXdest=411, 306=G/C:159:267:EXsrc=228:EXdest=315, 611=E/G:98:407:EXsrc=363:EXdest=321, 303=A/G:60:387:EXsrc=312:EXdest=321}	{128=A/T:58:312:EXsrc=312:EXdest=293, 66=Q/A:91:499:EXsrc=386:EXdest=411, 306=G/C:159:267:EXsrc=228:EXdest=315, 611=E/G:98:407:EXsrc=363:EXdest=321, 303=A/G:60:387:EXsrc=312:EXdest=321}	{128=A/T:58:312:EXsrc=312:EXdest=293, 66=Q/A:91:499:EXsrc=386:EXdest=411, 306=G/C:159:267:EXsrc=228:EXdest=315, 611=E/G:98:407:EXsrc=363:EXdest=321, 303=A/G:60:387:EXsrc=312:EXdest=321}	{128=A/T:58:312:EXsrc=312:EXdest=293, 66=Q/A:91:499:EXsrc=386:EXdest=411, 306=G/C:159:267:EXsrc=228:EXdest=315, 611=E/G:98:407:EXsrc=363:EXdest=321, 303=A/G:60:387:EXsrc=312:EXdest=321}	{128=A/T:58:312:EXsrc=312:EXdest=293, 66=Q/A:91:499:EXsrc=386:EXdest=411, 306=G/C:159:267:EXsrc=228:EXdest=315, 611=E/G:98:407:EXsrc=363:EXdest=321, 303=A/G:60:387:EXsrc=312:EXdest=321}	{128=A/T:58:312:EXsrc=312:EXdest=293, 66=Q/A:91:499:EXsrc=386:EXdest=411, 306=G/C:159:267:EXsrc=228:EXdest=315, 611=E/G:98:407:EXsrc=363:EXdest=321, 303=A/G:60:387:EXsrc=312:EXdest=321}	{128=A/T:58:312:EXsrc=312:EXdest=293, 66=Q/A:91:499:EXsrc=386:EXdest=411, 306=G/C:159:267:EXsrc=228:EXdest=315, 611=E/G:98:407:EXsrc=363:EXdest=321, 303=A/G:60:387:EXsrc=312:EXdest=321}	{128=A/T:58:312:EXsrc=312:EXdest=293, 66=Q/A:91:499:EXsrc=386:EXdest=411, 306=G/C:159:267:EXsrc=228:EXdest=315, 611=E/G:98:407:EXsrc=363:EXdest=321, 303=A/G:60:387:EXsrc=312:EXdest=321}	{128=A/T:58:312:EXsrc=312:EXdest=293, 66=Q/A:91:499:EXsrc=386:EXdest=411, 306=G/C:159:267:EXsrc=228:EXdest=315, 611=E/G:98:407:EXsrc=363:EXdest=321, 303=A/G:60:387:EXsrc=312:EXdest=321}	{128=A/T:58:312:EXsrc=312:EXdest=293, 66=Q/A:91:499:EXsrc=386:EXdest=411, 306=G/C:159:267:EXsrc=228:EXdest=315, 611=E/G:98:407:EXsrc=363:EXdest=321, 303=A/G:60:387:EXsrc=312:EXdest=321}	{128=A/T:58:312:EXsrc=312:EXdest=293, 66=Q/A:91:499:EXsrc=386:EXdest=411, 306=G/C:159:267:EXsrc=228:EXdest=315, 611=E/G:98:407:EXsrc=363:EXdest=321, 303=A/G:60:387:EXsrc=312:EXdest=321}	{128=A/T:58:312:EXsrc=312:EXdest=293, 66=Q/A:91:499:EXsrc=386:EXdest=411, 306=G/C:159:267:EXsrc=228:EXdest=315, 611=E/G:98:407:EXsrc=363:EXdest=321, 303=A/G:60:387:EXsrc=312:EXdest=321}
Rv1257c	WP_013471146.1	FAD-binding oxidoreductase	-	[21]	{21=D/A:126:293:EXsrc=258:EXdest=411}	{21=D/T:85:245:EXsrc=258:EXdest=293}	{21=D/A:126:293:EXsrc=258:EXdest=411}	{21=D/A:126:293:EXsrc=258:EXdest=411}	{21=D/A:126:293:EXsrc=258:EXdest=411}	{21=D/A:126:293:EXsrc=258:EXdest=411}	{21=D/T:85:245:EXsrc=258:EXdest=293}	{21=D/T:85:245:EXsrc=258:EXdest=293}	{21=D/T:85:245:EXsrc=258:EXdest=293}	{21=D/T:85:245:EXsrc=258:EXdest=293}	{21=D/A:126:293:EXsrc=258:EXdest=411}	{21=D/T:85:245:EXsrc=258:EXdest=293}	{21=D/T:85:245:EXsrc=258:EXdest=293}	{21=D/T:85:245:EXsrc=258:EXdest=293}	{21=D/A:126:293:EXsrc=258:EXdest=411}	{21=D/A:126:293:EXsrc=258:EXdest=411}	{21=D/A:126:293:EXsrc=258:EXdest=411}	{21=D/A:126:293:EXsrc=258:EXdest=411}	{21=D/T:85:245:EXsrc=258:EXdest=293}	{21=D/A:126:293:EXsrc=258:EXdest=411}	{21=D/T:85:245:EXsrc=258:EXdest=293}	{21=D/A:126:293:EXsrc=258:EXdest=411}	{21=D/A:126:293:EXsrc=258:EXdest=411}	{21=D/A:126:293:EXsrc=258:EXdest=411}	{21=D/T:85:245:EXsrc=258:EXdest=293}
MSPYR1_RS22445	WP_013472772.1	esterase family protein	-	[86, 246, 256, 299, 303]	{256=S/P:74:249:EXsrc=351:EXdest=192, 86=W/E:152:65:EXsrc=142:EXdest=262, 246=D/G:94:264:EXsrc=258:EXdest=321, 299=G/N:80:210:EXsrc=228:EXdest=258, 303=Q/V:96:603:EXsrc=386:EXdest=305}	{256=S/P:74:249:EXsrc=351:EXdest=192, 86=W/E:152:65:EXsrc=142:EXdest=262, 246=D/G:94:264:EXsrc=258:EXdest=321, 299=G/N:80:210:EXsrc=228:EXdest=258, 303=Q/M:101:504:EXsrc=386:EXdest=314}	{256=S/P:74:249:EXsrc=351:EXdest=192, 86=W/E:152:65:EXsrc=142:EXdest=262, 246=D/G:94:264:EXsrc=258:EXdest=321, 299=G/N:80:210:EXsrc=228:EXdest=258, 303=Q/V:96:603:EXsrc=386:EXdest=305}	{256=S/P:74:249:EXsrc=351:EXdest=192, 86=W/E:152:65:EXsrc=142:EXdest=262, 246=D/G:94:264:EXsrc=258:EXdest=321, 299=G/N:80:210:EXsrc=228:EXdest=258, 303=Q/V:96:603:EXsrc=386:EXdest=305}	{256=S/P:74:249:EXsrc=351:EXdest=192, 86=W/E:152:65:EXsrc=142:EXdest=262, 246=D/G:94:264:EXsrc=258:EXdest=321, 299=G/N:80:210:EXsrc=228:EXdest=258, 303=Q/V:96:603:EXsrc=386:EXdest=305}	{256=S/P:74:249:EXsrc=351:EXdest=192, 86=W/E:152:65:EXsrc=142:EXdest=262, 246=D/G:94:264:EXsrc=258:EXdest=321, 299=G/N:80:210:EXsrc=228:EXdest=258, 303=Q/V:96:603:EXsrc=386:EXdest=305}	{256=S/P:74:249:EXsrc=351:EXdest=192, 86=W/E:152:65:EXsrc=142:EXdest=262, 246=D/G:94:264:EXsrc=258:EXdest=321, 299=G/N:80:210:EXsrc=228:EXdest=258, 303=Q/M:101:504:EXsrc=386:EXdest=314}	{256=S/P:74:249:EXsrc=351:EXdest=192, 86=W/E:152:65:EXsrc=142:EXdest=262, 246=D/G:94:264:EXsrc=258:EXdest=321, 299=G/N:80:210:EXsrc=228:EXdest=258, 303=Q/V:96:603:EXsrc=386:EXdest=305}	{256=S/P:74:249:EXsrc=351:EXdest=192, 86=W/E:152:65:EXsrc=142:EXdest=262, 246=D/G:94:264:EXsrc=258:EXdest=321, 299=G/D:94:188:EXsrc=228:EXdest=225, 303=Q/V:96:603:EXsrc=386:EXdest=305}	{256=S/P:74:249:EXsrc=351:EXdest=192, 86=W/E:152:65:EXsrc=142:EXdest=262, 246=D/G:94:264:EXsrc=258:EXdest=321, 299=G/N:80:210:EXsrc=228:EXdest=258, 303=Q/M:101:504:EXsrc=386:EXdest=314}	{256=S/P:74:249:EXsrc=351:EXdest=192, 86=W/E:152:65:EXsrc=142:EXdest=262, 246=D/G:94:264:EXsrc=258:EXdest=321, 299=G/N:80:210:EXsrc=228:EXdest=258, 303=Q/V:96:603:EXsrc=386:EXdest=305}	{256=S/P:74:249:EXsrc=351:EXdest=192, 86=W/E:152:65:EXsrc=142:EXdest=262, 246=D/G:94:264:EXsrc=258:EXdest=321, 299=G/N:80:210:EXsrc=228:EXdest=258, 303=Q/V:96:603:EXsrc=386:EXdest=305}	{256=S/P:74:249:EXsrc=351:EXdest=192, 86=W/E:152:65:EXsrc=142:EXdest=262, 246=D/G:94:264:EXsrc=258:EXdest=321, 299=G/N:80:210:EXsrc=228:EXdest=258, 303=Q/V:96:603:EXsrc=386:EXdest=305}	{256=S/P:74:249:EXsrc=351:EXdest=192, 86=W/E:152:65:EXsrc=142:EXdest=262, 246=D/G:94:264:EXsrc=258:EXdest=321, 299=G/N:80:210:EXsrc=228:EXdest=258, 303=Q/M:101:504:EXsrc=386:EXdest=314}	{256=S/P:74:249:EXsrc=351:EXdest=192, 86=W/E:152:65:EXsrc=142:EXdest=262, 246=D/G:94:264:EXsrc=258:EXdest=321, 299=G/N:80:210:EXsrc=228:EXdest=258, 303=Q/V:96:603:EXsrc=386:EXdest=305}	{256=S/P:74:249:EXsrc=351:EXdest=192, 86=W/E:152:65:EXsrc=142:EXdest=262, 246=D/G:94:264:EXsrc=258:EXdest=321, 299=G/N:80:210:EXsrc=228:EXdest=258, 303=Q/V:96:603:EXsrc=386:EXdest=305}	{256=S/P:74:249:EXsrc=351:EXdest=192, 86=W/E:152:65:EXsrc=142:EXdest=262, 246=D/G:94:264:EXsrc=258:EXdest=321, 299=G/N:80:210:EXsrc=228:EXdest=258, 303=Q/V:96:603:EXsrc=386:EXdest=305}	{256=S/P:74:249:EXsrc=351:EXdest=192, 86=W/E:152:65:EXsrc=142:EXdest=262, 246=D/G:94:264:EXsrc=258:EXdest=321, 299=G/N:80:210:EXsrc=228:EXdest=258, 303=Q/M:101:504:EXsrc=386:EXdest=314}	{256=S/P:74:249:EXsrc=351:EXdest=192, 86=W/E:152:65:EXsrc=142:EXdest=262, 246=D/G:94:264:EXsrc=258:EXdest=321, 299=G/N:80:210:EXsrc=228:EXdest=258, 303=Q/M:101:504:EXsrc=386:EXdest=314}	{256=S/P:74:249:EXsrc=351:EXdest=192, 86=W/E:152:65:EXsrc=142:EXdest=262, 246=D/G:94:264:EXsrc=258:EXdest=321, 299=G/N:80:210:EXsrc=228:EXdest=258, 303=Q/V:96:603:EXsrc=386:EXdest=305}	{256=S/P:74:249:EXsrc=351:EXdest=192, 86=W/E:152:65:EXsrc=142:EXdest=262, 246=D/G:94:264:EXsrc=258:EXdest=321, 299=G/N:80:210:EXsrc=228:EXdest=258, 303=Q/V:96:603:EXsrc=386:EXdest=305}	{256=S/P:74:249:EXsrc=351:EXdest=192, 86=W/E:152:65:EXsrc=142:EXdest=262, 246=D/G:94:264:EXsrc=258:EXdest=321, 299=G/N:80:210:EXsrc=228:EXdest=258, 303=Q/M:101:504:EXsrc=386:EXdest=314}	{256=S/P:74:249:EXsrc=351:EXdest=192, 86=W/E:152:65:EXsrc=142:EXdest=262, 246=D/G:94:264:EXsrc=258:EXdest=321, 299=G/N:80:210:EXsrc=228:EXdest=258, 303=Q/M:101:504:EXsrc=386:EXdest=314}	{256=S/P:74:249:EXsrc=351:EXdest=192, 86=W/E:152:65:EXsrc=142:EXdest=262, 246=D/G:94:264:EXsrc=258:EXdest=321, 299=G/N:80:210:EXsrc=228:EXdest=258, 303=Q/V:96:603:EXsrc=386:EXdest=305}	{256=S/P:74:249:EXsrc=351:EXdest=192, 86=W/E:152:65:EXsrc=142:EXdest=262, 246=D/G:94:264:EXsrc=258:EXdest=321, 299=G/N:80:210:EXsrc=228:EXdest=258, 303=Q/V:96:603:EXsrc=386:EXdest=305}
Rv3587c	WP_085978081.1	hypothetical protein	-	[190]	{190=E/A:107:520:EXsrc=363:EXdest=411}	{190=E/A:107:520:EXsrc=363:EXdest=411}	{190=E/A:107:520:EXsrc=363:EXdest=411}	{190=E/A:107:520:EXsrc=363:EXdest=411}	{190=E/A:107:520:EXsrc=363:EXdest=411}	{190=E/A:107:520:EXsrc=363:EXdest=411}	{190=E/A:107:520:EXsrc=363:EXdest=411}	{190=E/A:107:520:EXsrc=363:EXdest=411}	{190=E/A:107:520:EXsrc=363:EXdest=411}	{190=E/A:107:520:EXsrc=363:EXdest=411}	{190=E/A:107:520:EXsrc=363:EXdest=411}	{190=E/A:107:520:EXsrc=363:EXdest=411}	{190=E/A:107:520:EXsrc=363:EXdest=411}	{190=E/A:107:520:EXsrc=363:EXdest=411}	{190=E/A:107:520:EXsrc=363:EXdest=411}	{190=E/A:107:520:EXsrc=363:EXdest=411}	{190=E/A:107:520:EXsrc=363:EXdest=411}	{190=E/A:107:520:EXsrc=363:EXdest=411}	{190=E/A:107:520:EXsrc=363:EXdest=411}	{190=E/A:107:520:EXsrc=363:EXdest=411}	{190=E/A:107:520:EXsrc=363:EXdest=411}	{190=E/A:107:520:EXsrc=363:EXdest=411}	{190=E/A:107:520:EXsrc=363:EXdest=411}	{190=E/A:107:520:EXsrc=363:EXdest=411}	{190=E/A:107:520:EXsrc=363:EXdest=411}
Rv3696c	WP_013472964.1	glycerol kinase	glpK	[251]	{251=Q/H:24:396:EXsrc=386:EXdest=290}	{251=Q/H:24:396:EXsrc=386:EXdest=290}	{251=Q/H:24:396:EXsrc=386:EXdest=290}	{251=Q/H:24:396:EXsrc=386:EXdest=290}	{251=Q/H:24:396:EXsrc=386:EXdest=290}	{251=Q/H:24:396:EXsrc=386:EXdest=290}	{251=Q/H:24:396:EXsrc=386:EXdest=290}	{251=Q/H:24:396:EXsrc=386:EXdest=290}	{251=Q/H:24:396:EXsrc=386:EXdest=290}	{251=Q/H:24:396:EXsrc=386:EXdest=290}	{251=Q/H:24:396:EXsrc=386:EXdest=290}	{251=Q/H:24:396:EXsrc=386:EXdest=290}	{251=Q/H:24:396:EXsrc=386:EXdest=290}	{251=Q/H:24:396:EXsrc=386:EXdest=290}	{251=Q/H:24:396:EXsrc=386:EXdest=290}	{251=Q/H:24:396:EXsrc=386:EXdest=290}	{251=Q/H:24:396:EXsrc=386:EXdest=290}	{251=Q/H:24:396:EXsrc=386:EXdest=290}	{251=Q/H:24:396:EXsrc=386:EXdest=290}	{251=Q/H:24:396:EXsrc=386:EXdest=290}	{251=Q/H:24:396:EXsrc=386:EXdest=290}	{251=Q/H:24:396:EXsrc=386:EXdest=290}	{251=Q/H:24:396:EXsrc=386:EXdest=290}	{251=Q/H:24:396:EXsrc=386:EXdest=290}	{251=Q/H:24:396:EXsrc=386:EXdest=290}
Rv3200c	WP_011895499.1	NAD-binding protein of Kef-type K+ transporter	-	[85, 300]	{85=T/A:58:402:EXsrc=287:EXdest=411, 300=F/L:22:296:EXsrc=193:EXdest=307}	{85=T/A:58:402:EXsrc=287:EXdest=411, 300=F/L:22:296:EXsrc=193:EXdest=307}	{85=T/A:58:402:EXsrc=287:EXdest=411, 300=F/L:22:296:EXsrc=193:EXdest=307}	{85=T/A:58:402:EXsrc=287:EXdest=411, 300=F/L:22:296:EXsrc=193:EXdest=307}	{85=T/A:58:402:EXsrc=287:EXdest=411, 300=F/L:22:296:EXsrc=193:EXdest=307}	{85=T/A:58:402:EXsrc=287:EXdest=411, 300=F/L:22:296:EXsrc=193:EXdest=307}	{85=T/A:58:402:EXsrc=287:EXdest=411, 300=F/L:22:296:EXsrc=193:EXdest=307}	{85=T/A:58:402:EXsrc=287:EXdest=411, 300=F/L:22:296:EXsrc=193:EXdest=307}	{85=T/A:58:402:EXsrc=287:EXdest=411, 300=F/L:22:296:EXsrc=193:EXdest=307}	{85=T/A:58:402:EXsrc=287:EXdest=411, 300=F/L:22:296:EXsrc=193:EXdest=307}	{85=T/A:58:402:EXsrc=287:EXdest=411, 300=F/L:22:296:EXsrc=193:EXdest=307}	{85=T/A:58:402:EXsrc=287:EXdest=411, 300=F/L:22:296:EXsrc=193:EXdest=307}	{85=T/A:58:402:EXsrc=287:EXdest=411, 300=F/L:22:296:EXsrc=193:EXdest=307}	{85=T/A:58:402:EXsrc=287:EXdest=411, 300=F/L:22:296:EXsrc=193:EXdest=307}	{85=T/A:58:402:EXsrc=287:EXdest=411, 300=F/L:22:296:EXsrc=193:EXdest=307}	{85=T/A:58:402:EXsrc=287:EXdest=411, 300=F/L:22:296:EXsrc=193:EXdest=307}	{85=T/A:58:402:EXsrc=287:EXdest=411, 300=F/L:22:296:EXsrc=193:EXdest=307}	{85=T/A:58:402:EXsrc=287:EXdest=411, 300=F/L:22:296:EXsrc=193:EXdest=307}	{85=T/A:58:402:EXsrc=287:EXdest=411, 300=F/L:22:296:EXsrc=193:EXdest=307}	{85=T/A:58:402:EXsrc=287:EXdest=411, 300=F/L:22:296:EXsrc=193:EXdest=307}	{85=T/A:58:402:EXsrc=287:EXdest=411, 300=F/L:22:296:EXsrc=193:EXdest=307}	{85=T/A:58:402:EXsrc=287:EXdest=411, 300=F/L:22:296:EXsrc=193:EXdest=307}	{85=T/A:58:402:EXsrc=287:EXdest=411, 300=F/L:22:296:EXsrc=193:EXdest=307}	{85=T/A:58:402:EXsrc=287:EXdest=411, 300=F/L:22:296:EXsrc=193:EXdest=307}	{85=T/A:58:402:EXsrc=287:EXdest=411, 300=F/L:22:296:EXsrc=193:EXdest=307}
Rv3442c	WP_085978077.1	30S ribosomal protein S9	-	[106]	{106=A/G:60:387:EXsrc=312:EXdest=321}	{106=A/G:60:387:EXsrc=312:EXdest=321}	{106=A/G:60:387:EXsrc=312:EXdest=321}	{106=A/G:60:387:EXsrc=312:EXdest=321}	{106=A/G:60:387:EXsrc=312:EXdest=321}	{106=A/G:60:387:EXsrc=312:EXdest=321}	{106=A/G:60:387:EXsrc=312:EXdest=321}	{106=A/G:60:387:EXsrc=312:EXdest=321}	{106=A/G:60:387:EXsrc=312:EXdest=321}	{106=A/G:60:387:EXsrc=312:EXdest=321}	{106=A/G:60:387:EXsrc=312:EXdest=321}	{106=A/G:60:387:EXsrc=312:EXdest=321}	{106=A/G:60:387:EXsrc=312:EXdest=321}	{106=A/G:60:387:EXsrc=312:EXdest=321}	{106=A/G:60:387:EXsrc=312:EXdest=321}	{106=A/G:60:387:EXsrc=312:EXdest=321}	{106=A/G:60:387:EXsrc=312:EXdest=321}	{106=A/G:60:387:EXsrc=312:EXdest=321}	{106=A/G:60:387:EXsrc=312:EXdest=321}	{106=A/G:60:387:EXsrc=312:EXdest=321}	{106=A/G:60:387:EXsrc=312:EXdest=321}	{106=A/G:60:387:EXsrc=312:EXdest=321}	{106=A/G:60:387:EXsrc=312:EXdest=321}	{106=A/G:60:387:EXsrc=312:EXdest=321}	{106=A/G:60:387:EXsrc=312:EXdest=321}
Rv3672c	WP_011892273.1	CoA pyrophosphatase	-	[145, 148]	{145=P/A:27:454:EXsrc=335:EXdest=411, 148=G/R:125:178:EXsrc=228:EXdest=255}	{145=P/A:27:454:EXsrc=335:EXdest=411, 148=G/Q:87:272:EXsrc=228:EXdest=305}	{145=P/A:27:454:EXsrc=335:EXdest=411, 148=G/R:125:178:EXsrc=228:EXdest=255}	{145=P/A:27:454:EXsrc=335:EXdest=411, 148=G/R:125:178:EXsrc=228:EXdest=255}	{145=P/A:27:454:EXsrc=335:EXdest=411, 148=G/R:125:178:EXsrc=228:EXdest=255}	{145=P/A:27:454:EXsrc=335:EXdest=411, 148=G/R:125:178:EXsrc=228:EXdest=255}	{145=P/A:27:454:EXsrc=335:EXdest=411, 148=G/Q:87:272:EXsrc=228:EXdest=305}	{145=P/A:27:454:EXsrc=335:EXdest=411, 148=G/Q:87:272:EXsrc=228:EXdest=305}	{145=P/A:27:454:EXsrc=335:EXdest=411, 148=G/R:125:178:EXsrc=228:EXdest=255}	{145=P/A:27:454:EXsrc=335:EXdest=411, 148=G/Q:87:272:EXsrc=228:EXdest=305}	{145=P/A:27:454:EXsrc=335:EXdest=411, 148=G/R:125:178:EXsrc=228:EXdest=255}	{145=P/A:27:454:EXsrc=335:EXdest=411, 148=G/R:125:178:EXsrc=228:EXdest=255}	{145=P/A:27:454:EXsrc=335:EXdest=411, 148=G/R:125:178:EXsrc=228:EXdest=255}	{145=P/A:27:454:EXsrc=335:EXdest=411, 148=G/Q:87:272:EXsrc=228:EXdest=305}	{145=P/A:27:454:EXsrc=335:EXdest=411, 148=G/R:125:178:EXsrc=228:EXdest=255}	{145=P/A:27:454:EXsrc=335:EXdest=411, 148=G/R:125:178:EXsrc=228:EXdest=255}	{145=P/A:27:454:EXsrc=335:EXdest=411, 148=G/R:125:178:EXsrc=228:EXdest=255}	{145=P/A:27:454:EXsrc=335:EXdest=411, 148=G/R:125:178:EXsrc=228:EXdest=255}	{145=P/A:27:454:EXsrc=335:EXdest=411, 148=G/Q:87:272:EXsrc=228:EXdest=305}	{145=P/A:27:454:EXsrc=335:EXdest=411, 148=G/R:125:178:EXsrc=228:EXdest=255}	{145=P/A:27:454:EXsrc=335:EXdest=411, 148=G/R:125:178:EXsrc=228:EXdest=255}	{145=P/A:27:454:EXsrc=335:EXdest=411, 148=G/Q:87:272:EXsrc=228:EXdest=305}	{145=P/A:27:454:EXsrc=335:EXdest=411, 148=G/Q:87:272:EXsrc=228:EXdest=305}	{145=P/A:27:454:EXsrc=335:EXdest=411, 148=G/R:125:178:EXsrc=228:EXdest=255}	{145=P/A:27:454:EXsrc=335:EXdest=411, 148=G/R:125:178:EXsrc=228:EXdest=255}
Rv1231c	WP_013471135.1	DUF1003 domain-containing protein	-	[11, 39]	{39=L/F:22:336:EXsrc=248:EXdest=294, 11=D/Y:160:227:EXsrc=258:EXdest=279}	{39=L/F:22:336:EXsrc=248:EXdest=294, 11=D/Y:160:227:EXsrc=258:EXdest=279}	{39=L/F:22:336:EXsrc=248:EXdest=294, 11=D/Y:160:227:EXsrc=258:EXdest=279}	{39=L/F:22:336:EXsrc=248:EXdest=294, 11=D/Y:160:227:EXsrc=258:EXdest=279}	{39=L/F:22:336:EXsrc=248:EXdest=294, 11=D/Y:160:227:EXsrc=258:EXdest=279}	{39=L/F:22:336:EXsrc=248:EXdest=294, 11=D/Y:160:227:EXsrc=258:EXdest=279}	{39=L/F:22:336:EXsrc=248:EXdest=294, 11=D/Y:160:227:EXsrc=258:EXdest=279}	{39=L/F:22:336:EXsrc=248:EXdest=294, 11=D/Y:160:227:EXsrc=258:EXdest=279}	{39=L/F:22:336:EXsrc=248:EXdest=294, 11=D/Y:160:227:EXsrc=258:EXdest=279}	{39=L/F:22:336:EXsrc=248:EXdest=294, 11=D/Y:160:227:EXsrc=258:EXdest=279}	{39=L/F:22:336:EXsrc=248:EXdest=294, 11=D/Y:160:227:EXsrc=258:EXdest=279}	{39=L/F:22:336:EXsrc=248:EXdest=294, 11=D/Y:160:227:EXsrc=258:EXdest=279}	{39=L/F:22:336:EXsrc=248:EXdest=294, 11=D/Y:160:227:EXsrc=258:EXdest=279}	{39=L/F:22:336:EXsrc=248:EXdest=294, 11=D/Y:160:227:EXsrc=258:EXdest=279}	{39=L/F:22:336:EXsrc=248:EXdest=294, 11=D/Y:160:227:EXsrc=258:EXdest=279}	{39=L/F:22:336:EXsrc=248:EXdest=294, 11=D/Y:160:227:EXsrc=258:EXdest=279}	{39=L/F:22:336:EXsrc=248:EXdest=294, 11=D/Y:160:227:EXsrc=258:EXdest=279}	{39=L/F:22:336:EXsrc=248:EXdest=294, 11=D/Y:160:227:EXsrc=258:EXdest=279}	{39=L/F:22:336:EXsrc=248:EXdest=294, 11=D/Y:160:227:EXsrc=258:EXdest=279}	{39=L/F:22:336:EXsrc=248:EXdest=294, 11=D/Y:160:227:EXsrc=258:EXdest=279}	{39=L/F:22:336:EXsrc=248:EXdest=294, 11=D/Y:160:227:EXsrc=258:EXdest=279}	{39=L/F:22:336:EXsrc=248:EXdest=294, 11=D/Y:160:227:EXsrc=258:EXdest=279}	{39=L/F:22:336:EXsrc=248:EXdest=294, 11=D/Y:160:227:EXsrc=258:EXdest=279}	{39=L/F:22:336:EXsrc=248:EXdest=294, 11=D/Y:160:227:EXsrc=258:EXdest=279}	{39=L/F:22:336:EXsrc=248:EXdest=294, 11=D/Y:160:227:EXsrc=258:EXdest=279}
Rv0510	WP_011891070.1	hydroxymethylbilane synthase	-	[57]	{57=A/T:58:312:EXsrc=312:EXdest=293}	{57=A/T:58:312:EXsrc=312:EXdest=293}	{57=A/T:58:312:EXsrc=312:EXdest=293}	{57=A/T:58:312:EXsrc=312:EXdest=293}	{57=A/T:58:312:EXsrc=312:EXdest=293}	{57=A/T:58:312:EXsrc=312:EXdest=293}	{57=A/T:58:312:EXsrc=312:EXdest=293}	{57=A/T:58:312:EXsrc=312:EXdest=293}	{57=A/T:58:312:EXsrc=312:EXdest=293}	{57=A/T:58:312:EXsrc=312:EXdest=293}	{57=A/T:58:312:EXsrc=312:EXdest=293}	{57=A/T:58:312:EXsrc=312:EXdest=293}	{57=A/T:58:312:EXsrc=312:EXdest=293}	{57=A/T:58:312:EXsrc=312:EXdest=293}	{57=A/T:58:312:EXsrc=312:EXdest=293}	{57=A/T:58:312:EXsrc=312:EXdest=293}	{57=A/T:58:312:EXsrc=312:EXdest=293}	{57=A/T:58:312:EXsrc=312:EXdest=293}	{57=A/T:58:312:EXsrc=312:EXdest=293}	{57=A/T:58:312:EXsrc=312:EXdest=293}	{57=A/T:58:312:EXsrc=312:EXdest=293}	{57=A/T:58:312:EXsrc=312:EXdest=293}	{57=A/T:58:312:EXsrc=312:EXdest=293}	{57=A/T:58:312:EXsrc=312:EXdest=293}	{57=A/T:58:312:EXsrc=312:EXdest=293}
Rv1847	WP_011894215.1	PaaI family thioesterase	-	[94]	{94=A/G:60:387:EXsrc=312:EXdest=321}	{94=A/G:60:387:EXsrc=312:EXdest=321}	{94=A/G:60:387:EXsrc=312:EXdest=321}	{94=A/G:60:387:EXsrc=312:EXdest=321}	{94=A/G:60:387:EXsrc=312:EXdest=321}	{94=A/G:60:387:EXsrc=312:EXdest=321}	{94=A/G:60:387:EXsrc=312:EXdest=321}	{94=A/G:60:387:EXsrc=312:EXdest=321}	{94=A/G:60:387:EXsrc=312:EXdest=321}	{94=A/G:60:387:EXsrc=312:EXdest=321}	{94=A/G:60:387:EXsrc=312:EXdest=321}	{94=A/G:60:387:EXsrc=312:EXdest=321}	{94=A/G:60:387:EXsrc=312:EXdest=321}	{94=A/G:60:387:EXsrc=312:EXdest=321}	{94=A/G:60:387:EXsrc=312:EXdest=321}	{94=A/G:60:387:EXsrc=312:EXdest=321}	{94=A/G:60:387:EXsrc=312:EXdest=321}	{94=A/G:60:387:EXsrc=312:EXdest=321}	{94=A/G:60:387:EXsrc=312:EXdest=321}	{94=A/G:60:387:EXsrc=312:EXdest=321}	{94=A/G:60:387:EXsrc=312:EXdest=321}	{94=A/G:60:387:EXsrc=312:EXdest=321}	{94=A/G:60:387:EXsrc=312:EXdest=321}	{94=A/G:60:387:EXsrc=312:EXdest=321}	{94=A/G:60:387:EXsrc=312:EXdest=321}
Rv0902c	WP_011892634.1	sensor histidine kinase	-	[166]	{166=G/A:60:369:EXsrc=228:EXdest=411}	{166=G/A:60:369:EXsrc=228:EXdest=411}	{166=G/A:60:369:EXsrc=228:EXdest=411}	{166=G/A:60:369:EXsrc=228:EXdest=411}	{166=G/A:60:369:EXsrc=228:EXdest=411}	{166=G/A:60:369:EXsrc=228:EXdest=411}	{166=G/A:60:369:EXsrc=228:EXdest=411}	{166=G/A:60:369:EXsrc=228:EXdest=411}	{166=G/A:60:369:EXsrc=228:EXdest=411}	{166=G/A:60:369:EXsrc=228:EXdest=411}	{166=G/A:60:369:EXsrc=228:EXdest=411}	{166=G/A:60:369:EXsrc=228:EXdest=411}	{166=G/A:60:369:EXsrc=228:EXdest=411}	{166=G/A:60:369:EXsrc=228:EXdest=411}	{166=G/A:60:369:EXsrc=228:EXdest=411}	{166=G/A:60:369:EXsrc=228:EXdest=411}	{166=G/A:60:369:EXsrc=228:EXdest=411}	{166=G/A:60:369:EXsrc=228:EXdest=411}	{166=G/A:60:369:EXsrc=228:EXdest=411}	{166=G/A:60:369:EXsrc=228:EXdest=411}	{166=G/A:60:369:EXsrc=228:EXdest=411}	{166=G/A:60:369:EXsrc=228:EXdest=411}	{166=G/A:60:369:EXsrc=228:EXdest=411}	{166=G/A:60:369:EXsrc=228:EXdest=411}	{166=G/A:60:369:EXsrc=228:EXdest=411}
Rv2200c	WP_011893827.1	cytochrome c oxidase subunit II	-	[272]	{272=R/H:29:263:EXsrc=259:EXdest=290}	{272=R/H:29:263:EXsrc=259:EXdest=290}	{272=R/H:29:263:EXsrc=259:EXdest=290}	{272=R/H:29:263:EXsrc=259:EXdest=290}	{272=R/H:29:263:EXsrc=259:EXdest=290}	{272=R/H:29:263:EXsrc=259:EXdest=290}	{272=R/H:29:263:EXsrc=259:EXdest=290}	{272=R/H:29:263:EXsrc=259:EXdest=290}	{272=R/H:29:263:EXsrc=259:EXdest=290}	{272=R/H:29:263:EXsrc=259:EXdest=290}	{272=R/H:29:263:EXsrc=259:EXdest=290}	{272=R/H:29:263:EXsrc=259:EXdest=290}	{272=R/H:29:263:EXsrc=259:EXdest=290}	{272=R/H:29:263:EXsrc=259:EXdest=290}	{272=R/H:29:263:EXsrc=259:EXdest=290}	{272=R/H:29:263:EXsrc=259:EXdest=290}	{272=R/H:29:263:EXsrc=259:EXdest=290}	{272=R/H:29:263:EXsrc=259:EXdest=290}	{272=R/H:29:263:EXsrc=259:EXdest=290}	{272=R/X:-1:NR:EXsrc=259:EXdest=-1000}	{272=R/H:29:263:EXsrc=259:EXdest=290}	{272=R/H:29:263:EXsrc=259:EXdest=290}	{272=R/H:29:263:EXsrc=259:EXdest=290}	{272=R/H:29:263:EXsrc=259:EXdest=290}	{272=R/H:29:263:EXsrc=259:EXdest=290}
Rv0998	WP_041788427.1	GNAT family N-acetyltransferase	-	[197]	{197=F/S:155:152:EXsrc=193:EXdest=311}	{197=F/S:155:152:EXsrc=193:EXdest=311}	{197=F/S:155:152:EXsrc=193:EXdest=311}	{197=F/S:155:152:EXsrc=193:EXdest=311}	{197=F/S:155:152:EXsrc=193:EXdest=311}	{197=F/S:155:152:EXsrc=193:EXdest=311}	{197=F/S:155:152:EXsrc=193:EXdest=311}	{197=F/S:155:152:EXsrc=193:EXdest=311}	{197=F/S:155:152:EXsrc=193:EXdest=311}	{197=F/S:155:152:EXsrc=193:EXdest=311}	{197=F/S:155:152:EXsrc=193:EXdest=311}	{197=F/S:155:152:EXsrc=193:EXdest=311}	{197=F/S:155:152:EXsrc=193:EXdest=311}	{197=F/S:155:152:EXsrc=193:EXdest=311}	{197=F/S:155:152:EXsrc=193:EXdest=311}	{197=F/S:155:152:EXsrc=193:EXdest=311}	{197=F/S:155:152:EXsrc=193:EXdest=311}	{197=F/A:113:236:EXsrc=193:EXdest=411}	{197=F/S:155:152:EXsrc=193:EXdest=311}	{197=F/S:155:152:EXsrc=193:EXdest=311}	{197=F/S:155:152:EXsrc=193:EXdest=311}	{197=F/S:155:152:EXsrc=193:EXdest=311}	{197=F/S:155:152:EXsrc=193:EXdest=311}	{197=F/S:155:152:EXsrc=193:EXdest=311}	{197=F/S:155:152:EXsrc=193:EXdest=311}
Rv2224c	WP_013471425.1	alpha/beta hydrolase	-	[443]	{443=P/V:68:421:EXsrc=335:EXdest=305}	{443=P/A:27:454:EXsrc=335:EXdest=411}	{443=P/A:27:454:EXsrc=335:EXdest=411}	{443=P/V:68:421:EXsrc=335:EXdest=305}	{443=P/V:68:421:EXsrc=335:EXdest=305}	{443=P/V:68:421:EXsrc=335:EXdest=305}	{443=P/A:27:454:EXsrc=335:EXdest=411}	{443=P/A:27:454:EXsrc=335:EXdest=411}	{443=P/A:27:454:EXsrc=335:EXdest=411}	{443=P/A:27:454:EXsrc=335:EXdest=411}	{443=P/V:68:421:EXsrc=335:EXdest=305}	{443=P/V:68:421:EXsrc=335:EXdest=305}	{443=P/V:68:421:EXsrc=335:EXdest=305}	{443=P/A:27:454:EXsrc=335:EXdest=411}	{443=P/V:68:421:EXsrc=335:EXdest=305}	{443=P/V:68:421:EXsrc=335:EXdest=305}	{443=P/V:68:421:EXsrc=335:EXdest=305}	{443=P/A:27:454:EXsrc=335:EXdest=411}	{443=P/A:27:454:EXsrc=335:EXdest=411}	{443=P/V:68:421:EXsrc=335:EXdest=305}	{443=P/V:68:421:EXsrc=335:EXdest=305}	{443=P/T:38:286:EXsrc=335:EXdest=293}	{443=P/V:68:421:EXsrc=335:EXdest=305}	{443=P/V:68:421:EXsrc=335:EXdest=305}	{443=P/V:68:421:EXsrc=335:EXdest=305}
Rv0636	WP_013472751.1	3-hydroxyacyl-ACP dehydratase	-	[20]	{20=I/Y:33:323:EXsrc=252:EXdest=279}	{20=I/Y:33:323:EXsrc=252:EXdest=279}	{20=I/Y:33:323:EXsrc=252:EXdest=279}	{20=I/Y:33:323:EXsrc=252:EXdest=279}	{20=I/Y:33:323:EXsrc=252:EXdest=279}	{20=I/Y:33:323:EXsrc=252:EXdest=279}	{20=I/Y:33:323:EXsrc=252:EXdest=279}	{20=I/Y:33:323:EXsrc=252:EXdest=279}	{20=I/Y:33:323:EXsrc=252:EXdest=279}	{20=I/Y:33:323:EXsrc=252:EXdest=279}	{20=I/Y:33:323:EXsrc=252:EXdest=279}	{20=I/Y:33:323:EXsrc=252:EXdest=279}	{20=I/Y:33:323:EXsrc=252:EXdest=279}	{20=I/Y:33:323:EXsrc=252:EXdest=279}	{20=I/Y:33:323:EXsrc=252:EXdest=279}	{20=I/Y:33:323:EXsrc=252:EXdest=279}	{20=I/Y:33:323:EXsrc=252:EXdest=279}	{20=I/Y:33:323:EXsrc=252:EXdest=279}	{20=I/Y:33:323:EXsrc=252:EXdest=279}	{20=I/Y:33:323:EXsrc=252:EXdest=279}	{20=I/Y:33:323:EXsrc=252:EXdest=279}	{20=I/Y:33:323:EXsrc=252:EXdest=279}	{20=I/Y:33:323:EXsrc=252:EXdest=279}	{20=I/Y:33:323:EXsrc=252:EXdest=279}	{20=I/Y:33:323:EXsrc=252:EXdest=279}
Rv1609	WP_011894460.1	anthranilate synthase component I	-	[241]	{241=K/Y:85:343:EXsrc=409:EXdest=279}	{241=K/Y:85:343:EXsrc=409:EXdest=279}	{241=K/Y:85:343:EXsrc=409:EXdest=279}	{241=K/Y:85:343:EXsrc=409:EXdest=279}	{241=K/Y:85:343:EXsrc=409:EXdest=279}	{241=K/Y:85:343:EXsrc=409:EXdest=279}	{241=K/Y:85:343:EXsrc=409:EXdest=279}	{241=K/Y:85:343:EXsrc=409:EXdest=279}	{241=K/H:32:362:EXsrc=409:EXdest=290}	{241=K/Y:85:343:EXsrc=409:EXdest=279}	{241=K/H:32:362:EXsrc=409:EXdest=290}	{241=K/H:32:362:EXsrc=409:EXdest=290}	{241=K/H:32:362:EXsrc=409:EXdest=290}	{241=K/Y:85:343:EXsrc=409:EXdest=279}	{241=K/Y:85:343:EXsrc=409:EXdest=279}	{241=K/Y:85:343:EXsrc=409:EXdest=279}	{241=K/Y:85:343:EXsrc=409:EXdest=279}	{241=K/Y:85:343:EXsrc=409:EXdest=279}	{241=K/Y:85:343:EXsrc=409:EXdest=279}	{241=K/Y:85:343:EXsrc=409:EXdest=279}	{241=K/H:32:362:EXsrc=409:EXdest=290}	{241=K/Y:85:343:EXsrc=409:EXdest=279}	{241=K/Y:85:343:EXsrc=409:EXdest=279}	{241=K/Y:85:343:EXsrc=409:EXdest=279}	{241=K/H:32:362:EXsrc=409:EXdest=290}
Rv3908	WP_041788295.1	NUDIX hydrolase	-	[149]	{149=S/R:110:363:EXsrc=351:EXdest=255}	{149=S/R:110:363:EXsrc=351:EXdest=255}	{149=S/R:110:363:EXsrc=351:EXdest=255}	{149=S/R:110:363:EXsrc=351:EXdest=255}	{149=S/R:110:363:EXsrc=351:EXdest=255}	{149=S/R:110:363:EXsrc=351:EXdest=255}	{149=S/R:110:363:EXsrc=351:EXdest=255}	{149=S/R:110:363:EXsrc=351:EXdest=255}	{149=S/R:110:363:EXsrc=351:EXdest=255}	{149=S/R:110:363:EXsrc=351:EXdest=255}	{149=S/R:110:363:EXsrc=351:EXdest=255}	{149=S/R:110:363:EXsrc=351:EXdest=255}	{149=S/R:110:363:EXsrc=351:EXdest=255}	{149=S/R:110:363:EXsrc=351:EXdest=255}	{149=S/R:110:363:EXsrc=351:EXdest=255}	{149=S/R:110:363:EXsrc=351:EXdest=255}	{149=S/R:110:363:EXsrc=351:EXdest=255}	{149=S/R:110:363:EXsrc=351:EXdest=255}	{149=S/R:110:363:EXsrc=351:EXdest=255}	{149=S/R:110:363:EXsrc=351:EXdest=255}	{149=S/R:110:363:EXsrc=351:EXdest=255}	{149=S/R:110:363:EXsrc=351:EXdest=255}	{149=S/R:110:363:EXsrc=351:EXdest=255}	{149=S/R:110:363:EXsrc=351:EXdest=255}	{149=S/R:110:363:EXsrc=351:EXdest=255}
Rv3909	WP_013473302.1	hypothetical protein	-	[363, 654]	{363=G/D:94:188:EXsrc=228:EXdest=225, 654=R/H:29:263:EXsrc=259:EXdest=290}	{363=G/D:94:188:EXsrc=228:EXdest=225, 654=R/H:29:263:EXsrc=259:EXdest=290}	{363=G/D:94:188:EXsrc=228:EXdest=225, 654=R/H:29:263:EXsrc=259:EXdest=290}	{363=G/D:94:188:EXsrc=228:EXdest=225, 654=R/H:29:263:EXsrc=259:EXdest=290}	{363=G/D:94:188:EXsrc=228:EXdest=225, 654=R/H:29:263:EXsrc=259:EXdest=290}	{363=G/D:94:188:EXsrc=228:EXdest=225, 654=R/H:29:263:EXsrc=259:EXdest=290}	{363=G/D:94:188:EXsrc=228:EXdest=225, 654=R/H:29:263:EXsrc=259:EXdest=290}	{363=G/D:94:188:EXsrc=228:EXdest=225, 654=R/H:29:263:EXsrc=259:EXdest=290}	{363=G/D:94:188:EXsrc=228:EXdest=225, 654=R/H:29:263:EXsrc=259:EXdest=290}	{363=G/D:94:188:EXsrc=228:EXdest=225, 654=R/H:29:263:EXsrc=259:EXdest=290}	{363=G/D:94:188:EXsrc=228:EXdest=225, 654=R/H:29:263:EXsrc=259:EXdest=290}	{363=G/D:94:188:EXsrc=228:EXdest=225, 654=R/H:29:263:EXsrc=259:EXdest=290}	{363=G/D:94:188:EXsrc=228:EXdest=225, 654=R/H:29:263:EXsrc=259:EXdest=290}	{363=G/D:94:188:EXsrc=228:EXdest=225, 654=R/H:29:263:EXsrc=259:EXdest=290}	{363=G/D:94:188:EXsrc=228:EXdest=225, 654=R/H:29:263:EXsrc=259:EXdest=290}	{363=G/D:94:188:EXsrc=228:EXdest=225, 654=R/H:29:263:EXsrc=259:EXdest=290}	{363=G/D:94:188:EXsrc=228:EXdest=225, 654=R/H:29:263:EXsrc=259:EXdest=290}	{363=G/D:94:188:EXsrc=228:EXdest=225, 654=R/H:29:263:EXsrc=259:EXdest=290}	{363=G/D:94:188:EXsrc=228:EXdest=225, 654=R/H:29:263:EXsrc=259:EXdest=290}	{363=G/D:94:188:EXsrc=228:EXdest=225, 654=R/H:29:263:EXsrc=259:EXdest=290}	{363=G/D:94:188:EXsrc=228:EXdest=225, 654=R/H:29:263:EXsrc=259:EXdest=290}	{363=G/D:94:188:EXsrc=228:EXdest=225, 654=R/H:29:263:EXsrc=259:EXdest=290}	{363=G/D:94:188:EXsrc=228:EXdest=225, 654=R/H:29:263:EXsrc=259:EXdest=290}	{363=G/D:94:188:EXsrc=228:EXdest=225, 654=R/H:29:263:EXsrc=259:EXdest=290}	{363=G/D:94:188:EXsrc=228:EXdest=225, 654=R/H:29:263:EXsrc=259:EXdest=290}
Rv1256c	WP_011893114.1	cytochrome P450	-	[264]	{264=Q/P:76:212:EXsrc=386:EXdest=192}	{264=Q/P:76:212:EXsrc=386:EXdest=192}	{264=Q/P:76:212:EXsrc=386:EXdest=192}	{264=Q/Y:99:361:EXsrc=386:EXdest=279}	{264=Q/P:76:212:EXsrc=386:EXdest=192}	{264=Q/Y:99:361:EXsrc=386:EXdest=279}	{264=Q/P:76:212:EXsrc=386:EXdest=192}	{264=Q/P:76:212:EXsrc=386:EXdest=192}	{264=Q/P:76:212:EXsrc=386:EXdest=192}	{264=Q/P:76:212:EXsrc=386:EXdest=192}	{264=Q/P:76:212:EXsrc=386:EXdest=192}	{264=Q/P:76:212:EXsrc=386:EXdest=192}	{264=Q/P:76:212:EXsrc=386:EXdest=192}	{264=Q/P:76:212:EXsrc=386:EXdest=192}	{264=Q/P:76:212:EXsrc=386:EXdest=192}	{264=Q/P:76:212:EXsrc=386:EXdest=192}	{264=Q/P:76:212:EXsrc=386:EXdest=192}	{264=Q/P:76:212:EXsrc=386:EXdest=192}	{264=Q/P:76:212:EXsrc=386:EXdest=192}	{264=Q/P:76:212:EXsrc=386:EXdest=192}	{264=Q/P:76:212:EXsrc=386:EXdest=192}	{264=Q/P:76:212:EXsrc=386:EXdest=192}	{264=Q/P:76:212:EXsrc=386:EXdest=192}	{264=Q/P:76:212:EXsrc=386:EXdest=192}	{264=Q/P:76:212:EXsrc=386:EXdest=192}
Rv1232c	WP_011893093.1	magnesium transporter	-	[9, 14, 21]	{21=D/L:172:236:EXsrc=258:EXdest=307, 9=A/L:96:313:EXsrc=312:EXdest=307, 14=G/R:125:178:EXsrc=228:EXdest=255}	{21=D/L:172:236:EXsrc=258:EXdest=307, 9=A/I:94:245:EXsrc=312:EXdest=293, 14=G/R:125:178:EXsrc=228:EXdest=255}	{21=D/F:177:233:EXsrc=258:EXdest=294, 9=A/V:64:319:EXsrc=312:EXdest=305, 14=G/R:125:178:EXsrc=228:EXdest=255}	{21=D/L:172:236:EXsrc=258:EXdest=307, 9=A/L:96:313:EXsrc=312:EXdest=307, 14=G/R:125:178:EXsrc=228:EXdest=255}	{21=D/L:172:236:EXsrc=258:EXdest=307, 9=A/L:96:313:EXsrc=312:EXdest=307, 14=G/R:125:178:EXsrc=228:EXdest=255}	{21=D/L:172:236:EXsrc=258:EXdest=307, 9=A/L:96:313:EXsrc=312:EXdest=307, 14=G/R:125:178:EXsrc=228:EXdest=255}	{21=D/L:172:236:EXsrc=258:EXdest=307, 9=A/I:94:245:EXsrc=312:EXdest=293, 14=G/R:125:178:EXsrc=228:EXdest=255}	{21=D/L:172:236:EXsrc=258:EXdest=307, 9=A/I:94:245:EXsrc=312:EXdest=293, 14=G/R:125:178:EXsrc=228:EXdest=255}	{21=D/L:172:236:EXsrc=258:EXdest=307, 9=A/V:64:319:EXsrc=312:EXdest=305, 14=G/R:125:178:EXsrc=228:EXdest=255}	{21=D/L:172:236:EXsrc=258:EXdest=307, 9=A/I:94:245:EXsrc=312:EXdest=293, 14=G/R:125:178:EXsrc=228:EXdest=255}	{21=D/L:172:236:EXsrc=258:EXdest=307, 9=A/V:64:319:EXsrc=312:EXdest=305, 14=G/R:125:178:EXsrc=228:EXdest=255}	{21=D/F:177:233:EXsrc=258:EXdest=294, 9=A/V:64:319:EXsrc=312:EXdest=305, 14=G/R:125:178:EXsrc=228:EXdest=255}	{21=D/F:177:233:EXsrc=258:EXdest=294, 9=A/V:64:319:EXsrc=312:EXdest=305, 14=G/R:125:178:EXsrc=228:EXdest=255}	{21=D/L:172:236:EXsrc=258:EXdest=307, 9=A/I:94:245:EXsrc=312:EXdest=293, 14=G/R:125:178:EXsrc=228:EXdest=255}	{21=D/L:172:236:EXsrc=258:EXdest=307, 9=A/L:96:313:EXsrc=312:EXdest=307, 14=G/R:125:178:EXsrc=228:EXdest=255}	{21=D/L:172:236:EXsrc=258:EXdest=307, 9=A/L:96:313:EXsrc=312:EXdest=307, 14=G/R:125:178:EXsrc=228:EXdest=255}	{21=D/L:172:236:EXsrc=258:EXdest=307, 9=A/L:96:313:EXsrc=312:EXdest=307, 14=G/R:125:178:EXsrc=228:EXdest=255}	{21=D/L:172:236:EXsrc=258:EXdest=307, 9=A/V:64:319:EXsrc=312:EXdest=305, 14=G/R:125:178:EXsrc=228:EXdest=255}	{21=D/L:172:236:EXsrc=258:EXdest=307, 9=A/I:94:245:EXsrc=312:EXdest=293, 14=G/R:125:178:EXsrc=228:EXdest=255}	{21=D/L:172:236:EXsrc=258:EXdest=307, 9=A/L:96:313:EXsrc=312:EXdest=307, 14=G/R:125:178:EXsrc=228:EXdest=255}	{21=D/F:177:233:EXsrc=258:EXdest=294, 9=A/V:64:319:EXsrc=312:EXdest=305, 14=G/R:125:178:EXsrc=228:EXdest=255}	{21=D/L:172:236:EXsrc=258:EXdest=307, 9=A/V:64:319:EXsrc=312:EXdest=305, 14=G/R:125:178:EXsrc=228:EXdest=255}	{21=D/M:160:245:EXsrc=258:EXdest=314, 9=A/I:94:245:EXsrc=312:EXdest=293, 14=G/R:125:178:EXsrc=228:EXdest=255}	{21=D/L:172:236:EXsrc=258:EXdest=307, 9=A/L:96:313:EXsrc=312:EXdest=307, 14=G/R:125:178:EXsrc=228:EXdest=255}	{21=D/F:177:233:EXsrc=258:EXdest=294, 9=A/V:64:319:EXsrc=312:EXdest=305, 14=G/R:125:178:EXsrc=228:EXdest=255}
Rv1486c	WP_011894512.1	hypothetical protein	-	[36, 95]	{36=H/Q:24:301:EXsrc=303:EXdest=305, 95=P/A:27:454:EXsrc=335:EXdest=411}	{36=H/Q:24:301:EXsrc=303:EXdest=305, 95=P/A:27:454:EXsrc=335:EXdest=411}	{36=H/Q:24:301:EXsrc=303:EXdest=305, 95=P/A:27:454:EXsrc=335:EXdest=411}	{36=H/Q:24:301:EXsrc=303:EXdest=305, 95=P/A:27:454:EXsrc=335:EXdest=411}	{36=H/Q:24:301:EXsrc=303:EXdest=305, 95=P/A:27:454:EXsrc=335:EXdest=411}	{36=H/Q:24:301:EXsrc=303:EXdest=305, 95=P/A:27:454:EXsrc=335:EXdest=411}	{36=H/Q:24:301:EXsrc=303:EXdest=305, 95=P/A:27:454:EXsrc=335:EXdest=411}	{36=H/Q:24:301:EXsrc=303:EXdest=305, 95=P/A:27:454:EXsrc=335:EXdest=411}	{36=H/Q:24:301:EXsrc=303:EXdest=305, 95=P/A:27:454:EXsrc=335:EXdest=411}	{36=H/Q:24:301:EXsrc=303:EXdest=305, 95=P/A:27:454:EXsrc=335:EXdest=411}	{36=H/Q:24:301:EXsrc=303:EXdest=305, 95=P/S:74:392:EXsrc=335:EXdest=311}	{36=H/Q:24:301:EXsrc=303:EXdest=305, 95=P/S:74:392:EXsrc=335:EXdest=311}	{36=H/Q:24:301:EXsrc=303:EXdest=305, 95=P/S:74:392:EXsrc=335:EXdest=311}	{36=H/Q:24:301:EXsrc=303:EXdest=305, 95=P/A:27:454:EXsrc=335:EXdest=411}	{36=H/Q:24:301:EXsrc=303:EXdest=305, 95=P/A:27:454:EXsrc=335:EXdest=411}	{36=H/Q:24:301:EXsrc=303:EXdest=305, 95=P/A:27:454:EXsrc=335:EXdest=411}	{36=H/Q:24:301:EXsrc=303:EXdest=305, 95=P/A:27:454:EXsrc=335:EXdest=411}	{36=H/Q:24:301:EXsrc=303:EXdest=305, 95=P/F:114:339:EXsrc=335:EXdest=294}	{36=H/Q:24:301:EXsrc=303:EXdest=305, 95=P/A:27:454:EXsrc=335:EXdest=411}	{36=H/Q:24:301:EXsrc=303:EXdest=305, 95=P/A:27:454:EXsrc=335:EXdest=411}	{36=H/Q:24:301:EXsrc=303:EXdest=305, 95=P/S:74:392:EXsrc=335:EXdest=311}	{36=H/Q:24:301:EXsrc=303:EXdest=305, 95=P/A:27:454:EXsrc=335:EXdest=411}	{36=H/Q:24:301:EXsrc=303:EXdest=305, 95=P/A:27:454:EXsrc=335:EXdest=411}	{36=H/Q:24:301:EXsrc=303:EXdest=305, 95=P/A:27:454:EXsrc=335:EXdest=411}	{36=H/Q:24:301:EXsrc=303:EXdest=305, 95=P/S:74:392:EXsrc=335:EXdest=311}
Rv1002c	WP_013470960.1	phospholipid carrier-dependent glycosyltransferase	-	[156, 273]	{273=G/L:138:193:EXsrc=228:EXdest=307, 156=A/C:195:393:EXsrc=312:EXdest=315}	{273=G/L:138:193:EXsrc=228:EXdest=307, 156=A/C:195:393:EXsrc=312:EXdest=315}	{273=G/F:153:168:EXsrc=228:EXdest=294, 156=A/C:195:393:EXsrc=312:EXdest=315}	{273=G/L:138:193:EXsrc=228:EXdest=307, 156=A/C:195:393:EXsrc=312:EXdest=315}	{273=G/L:138:193:EXsrc=228:EXdest=307, 156=A/C:195:393:EXsrc=312:EXdest=315}	{273=G/L:138:193:EXsrc=228:EXdest=307, 156=A/C:195:393:EXsrc=312:EXdest=315}	{273=G/V:109:208:EXsrc=228:EXdest=305, 156=A/C:195:393:EXsrc=312:EXdest=315}	{273=G/A:60:369:EXsrc=228:EXdest=411, 156=A/C:195:393:EXsrc=312:EXdest=315}	{273=G/V:109:208:EXsrc=228:EXdest=305, 156=A/C:195:393:EXsrc=312:EXdest=315}	{273=G/I:135:110:EXsrc=228:EXdest=293, 156=A/C:195:393:EXsrc=312:EXdest=315}	{273=G/L:138:193:EXsrc=228:EXdest=307, 156=A/C:195:393:EXsrc=312:EXdest=315}	{273=G/I:135:110:EXsrc=228:EXdest=293, 156=A/C:195:393:EXsrc=312:EXdest=315}	{273=G/I:135:110:EXsrc=228:EXdest=293, 156=A/C:195:393:EXsrc=312:EXdest=315}	{273=G/I:135:110:EXsrc=228:EXdest=293, 156=A/C:195:393:EXsrc=312:EXdest=315}	{273=G/L:138:193:EXsrc=228:EXdest=307, 156=A/C:195:393:EXsrc=312:EXdest=315}	{273=G/L:138:193:EXsrc=228:EXdest=307, 156=A/C:195:393:EXsrc=312:EXdest=315}	{273=G/L:138:193:EXsrc=228:EXdest=307, 156=A/C:195:393:EXsrc=312:EXdest=315}	{273=G/I:135:110:EXsrc=228:EXdest=293, 156=A/C:195:393:EXsrc=312:EXdest=315}	{273=G/I:135:110:EXsrc=228:EXdest=293, 156=A/C:195:393:EXsrc=312:EXdest=315}	{273=G/L:138:193:EXsrc=228:EXdest=307, 156=A/C:195:393:EXsrc=312:EXdest=315}	{273=G/I:135:110:EXsrc=228:EXdest=293, 156=A/C:195:393:EXsrc=312:EXdest=315}	{273=G/L:138:193:EXsrc=228:EXdest=307, 156=A/C:195:393:EXsrc=312:EXdest=315}	{273=G/I:135:110:EXsrc=228:EXdest=293, 156=A/C:195:393:EXsrc=312:EXdest=315}	{273=G/L:138:193:EXsrc=228:EXdest=307, 156=A/C:195:393:EXsrc=312:EXdest=315}	{273=G/I:135:110:EXsrc=228:EXdest=293, 156=A/C:195:393:EXsrc=312:EXdest=315}
Rv3104c	WP_041788727.1	mechanosensitive ion channel family protein	-	[143, 260]	{260=N/T:65:329:EXsrc=120:EXdest=293, 143=T/V:69:362:EXsrc=287:EXdest=305}	{260=N/T:65:329:EXsrc=120:EXdest=293, 143=T/A:58:402:EXsrc=287:EXdest=411}	{260=N/T:65:329:EXsrc=120:EXdest=293, 143=T/V:69:362:EXsrc=287:EXdest=305}	{260=N/T:65:329:EXsrc=120:EXdest=293, 143=T/V:69:362:EXsrc=287:EXdest=305}	{260=N/T:65:329:EXsrc=120:EXdest=293, 143=T/V:69:362:EXsrc=287:EXdest=305}	{260=N/T:65:329:EXsrc=120:EXdest=293, 143=T/V:69:362:EXsrc=287:EXdest=305}	{260=N/T:65:329:EXsrc=120:EXdest=293, 143=T/V:69:362:EXsrc=287:EXdest=305}	{260=N/T:65:329:EXsrc=120:EXdest=293, 143=T/V:69:362:EXsrc=287:EXdest=305}	{260=N/T:65:329:EXsrc=120:EXdest=293, 143=T/V:69:362:EXsrc=287:EXdest=305}	{260=N/T:65:329:EXsrc=120:EXdest=293, 143=T/V:69:362:EXsrc=287:EXdest=305}	{260=N/T:65:329:EXsrc=120:EXdest=293, 143=T/V:69:362:EXsrc=287:EXdest=305}	{260=N/T:65:329:EXsrc=120:EXdest=293, 143=T/V:69:362:EXsrc=287:EXdest=305}	{260=N/T:65:329:EXsrc=120:EXdest=293, 143=T/V:69:362:EXsrc=287:EXdest=305}	{260=N/T:65:329:EXsrc=120:EXdest=293, 143=T/M:81:152:EXsrc=287:EXdest=314}	{260=N/T:65:329:EXsrc=120:EXdest=293, 143=T/V:69:362:EXsrc=287:EXdest=305}	{260=N/T:65:329:EXsrc=120:EXdest=293, 143=T/V:69:362:EXsrc=287:EXdest=305}	{260=N/T:65:329:EXsrc=120:EXdest=293, 143=T/V:69:362:EXsrc=287:EXdest=305}	{260=N/T:65:329:EXsrc=120:EXdest=293, 143=T/V:69:362:EXsrc=287:EXdest=305}	{260=N/T:65:329:EXsrc=120:EXdest=293, 143=T/V:69:362:EXsrc=287:EXdest=305}	{260=N/T:65:329:EXsrc=120:EXdest=293, 143=T/V:69:362:EXsrc=287:EXdest=305}	{260=N/T:65:329:EXsrc=120:EXdest=293, 143=T/V:69:362:EXsrc=287:EXdest=305}	{260=N/T:65:329:EXsrc=120:EXdest=293, 143=T/V:69:362:EXsrc=287:EXdest=305}	{260=N/T:65:329:EXsrc=120:EXdest=293, 143=T/V:69:362:EXsrc=287:EXdest=305}	{260=N/T:65:329:EXsrc=120:EXdest=293, 143=T/V:69:362:EXsrc=287:EXdest=305}	{260=N/T:65:329:EXsrc=120:EXdest=293, 143=T/V:69:362:EXsrc=287:EXdest=305}
Rv3443c	WP_011895780.1	50S ribosomal protein L13	-	[73]	{73=F/M:28:255:EXsrc=193:EXdest=314}	{73=F/L:22:296:EXsrc=193:EXdest=307}	{73=F/M:28:255:EXsrc=193:EXdest=314}	{73=F/M:28:255:EXsrc=193:EXdest=314}	{73=F/M:28:255:EXsrc=193:EXdest=314}	{73=F/M:28:255:EXsrc=193:EXdest=314}	{73=F/L:22:296:EXsrc=193:EXdest=307}	{73=F/L:22:296:EXsrc=193:EXdest=307}	{73=F/M:28:255:EXsrc=193:EXdest=314}	{73=F/L:22:296:EXsrc=193:EXdest=307}	{73=F/M:28:255:EXsrc=193:EXdest=314}	{73=F/M:28:255:EXsrc=193:EXdest=314}	{73=F/M:28:255:EXsrc=193:EXdest=314}	{73=F/L:22:296:EXsrc=193:EXdest=307}	{73=F/M:28:255:EXsrc=193:EXdest=314}	{73=F/M:28:255:EXsrc=193:EXdest=314}	{73=F/M:28:255:EXsrc=193:EXdest=314}	{73=F/M:28:255:EXsrc=193:EXdest=314}	{73=F/L:22:296:EXsrc=193:EXdest=307}	{73=F/M:28:255:EXsrc=193:EXdest=314}	{73=F/M:28:255:EXsrc=193:EXdest=314}	{73=F/L:22:296:EXsrc=193:EXdest=307}	{73=F/L:22:296:EXsrc=193:EXdest=307}	{73=F/M:28:255:EXsrc=193:EXdest=314}	{73=F/M:28:255:EXsrc=193:EXdest=314}
Rv3201c	WP_013472450.1	ATP-dependent helicase	-	[678, 915]	{915=R/C:180:225:EXsrc=259:EXdest=315, 678=P/A:27:454:EXsrc=335:EXdest=411}	{915=R/H:29:263:EXsrc=259:EXdest=290, 678=P/A:27:454:EXsrc=335:EXdest=411}	{915=R/H:29:263:EXsrc=259:EXdest=290, 678=P/A:27:454:EXsrc=335:EXdest=411}	{915=R/C:180:225:EXsrc=259:EXdest=315, 678=P/A:27:454:EXsrc=335:EXdest=411}	{915=R/C:180:225:EXsrc=259:EXdest=315, 678=P/A:27:454:EXsrc=335:EXdest=411}	{915=R/C:180:225:EXsrc=259:EXdest=315, 678=P/A:27:454:EXsrc=335:EXdest=411}	{915=R/H:29:263:EXsrc=259:EXdest=290, 678=P/A:27:454:EXsrc=335:EXdest=411}	{915=R/H:29:263:EXsrc=259:EXdest=290, 678=P/A:27:454:EXsrc=335:EXdest=411}	{915=R/H:29:263:EXsrc=259:EXdest=290, 678=P/A:27:454:EXsrc=335:EXdest=411}	{915=R/H:29:263:EXsrc=259:EXdest=290, 678=P/A:27:454:EXsrc=335:EXdest=411}	{915=R/H:29:263:EXsrc=259:EXdest=290, 678=P/A:27:454:EXsrc=335:EXdest=411}	{915=R/H:29:263:EXsrc=259:EXdest=290, 678=P/A:27:454:EXsrc=335:EXdest=411}	{915=R/H:29:263:EXsrc=259:EXdest=290, 678=P/A:27:454:EXsrc=335:EXdest=411}	{915=R/H:29:263:EXsrc=259:EXdest=290, 678=P/A:27:454:EXsrc=335:EXdest=411}	{915=R/C:180:225:EXsrc=259:EXdest=315, 678=P/A:27:454:EXsrc=335:EXdest=411}	{915=R/C:180:225:EXsrc=259:EXdest=315, 678=P/A:27:454:EXsrc=335:EXdest=411}	{915=R/C:180:225:EXsrc=259:EXdest=315, 678=P/A:27:454:EXsrc=335:EXdest=411}	{915=R/Y:77:272:EXsrc=259:EXdest=279, 678=P/A:27:454:EXsrc=335:EXdest=411}	{915=R/H:29:263:EXsrc=259:EXdest=290, 678=P/A:27:454:EXsrc=335:EXdest=411}	{915=R/C:180:225:EXsrc=259:EXdest=315, 678=P/A:27:454:EXsrc=335:EXdest=411}	{915=R/H:29:263:EXsrc=259:EXdest=290, 678=P/A:27:454:EXsrc=335:EXdest=411}	{915=R/H:29:263:EXsrc=259:EXdest=290, 678=P/A:27:454:EXsrc=335:EXdest=411}	{915=R/H:29:263:EXsrc=259:EXdest=290, 678=P/A:27:454:EXsrc=335:EXdest=411}	{915=R/C:180:225:EXsrc=259:EXdest=315, 678=P/A:27:454:EXsrc=335:EXdest=411}	{915=R/H:29:263:EXsrc=259:EXdest=290, 678=P/A:27:454:EXsrc=335:EXdest=411}
Rv3673c	WP_013472936.1	TlpA family protein disulfide reductase	-	[178]	{178=P/A:27:454:EXsrc=335:EXdest=411}	{178=P/V:68:421:EXsrc=335:EXdest=305}	{178=P/A:27:454:EXsrc=335:EXdest=411}	{178=P/A:27:454:EXsrc=335:EXdest=411}	{178=P/A:27:454:EXsrc=335:EXdest=411}	{178=P/A:27:454:EXsrc=335:EXdest=411}	{178=P/V:68:421:EXsrc=335:EXdest=305}	{178=P/V:68:421:EXsrc=335:EXdest=305}	{178=P/A:27:454:EXsrc=335:EXdest=411}	{178=P/V:68:421:EXsrc=335:EXdest=305}	{178=P/A:27:454:EXsrc=335:EXdest=411}	{178=P/A:27:454:EXsrc=335:EXdest=411}	{178=P/A:27:454:EXsrc=335:EXdest=411}	{178=P/V:68:421:EXsrc=335:EXdest=305}	{178=P/A:27:454:EXsrc=335:EXdest=411}	{178=P/A:27:454:EXsrc=335:EXdest=411}	{178=P/A:27:454:EXsrc=335:EXdest=411}	{178=P/A:27:454:EXsrc=335:EXdest=411}	{178=P/V:68:421:EXsrc=335:EXdest=305}	{178=P/A:27:454:EXsrc=335:EXdest=411}	{178=P/A:27:454:EXsrc=335:EXdest=411}	{178=P/V:68:421:EXsrc=335:EXdest=305}	{178=P/A:27:454:EXsrc=335:EXdest=411}	{178=P/A:27:454:EXsrc=335:EXdest=411}	{178=P/A:27:454:EXsrc=335:EXdest=411}
Rv0641	WP_011895938.1	50S ribosomal protein L1	-	[10, 36]	{36=K/T:78:476:EXsrc=409:EXdest=293, 10=E/A:107:520:EXsrc=363:EXdest=411}	{36=K/T:78:476:EXsrc=409:EXdest=293, 10=E/A:107:520:EXsrc=363:EXdest=411}	{36=K/T:78:476:EXsrc=409:EXdest=293, 10=E/A:107:520:EXsrc=363:EXdest=411}	{36=K/T:78:476:EXsrc=409:EXdest=293, 10=E/A:107:520:EXsrc=363:EXdest=411}	{36=K/T:78:476:EXsrc=409:EXdest=293, 10=E/A:107:520:EXsrc=363:EXdest=411}	{36=K/T:78:476:EXsrc=409:EXdest=293, 10=E/A:107:520:EXsrc=363:EXdest=411}	{36=K/S:121:376:EXsrc=409:EXdest=311, 10=E/A:107:520:EXsrc=363:EXdest=411}	{36=K/S:121:376:EXsrc=409:EXdest=311, 10=E/A:107:520:EXsrc=363:EXdest=411}	{36=K/T:78:476:EXsrc=409:EXdest=293, 10=E/A:107:520:EXsrc=363:EXdest=411}	{36=K/S:121:376:EXsrc=409:EXdest=311, 10=E/A:107:520:EXsrc=363:EXdest=411}	{36=K/T:78:476:EXsrc=409:EXdest=293, 10=E/A:107:520:EXsrc=363:EXdest=411}	{36=K/T:78:476:EXsrc=409:EXdest=293, 10=E/A:107:520:EXsrc=363:EXdest=411}	{36=K/T:78:476:EXsrc=409:EXdest=293, 10=E/A:107:520:EXsrc=363:EXdest=411}	{36=K/S:121:376:EXsrc=409:EXdest=311, 10=E/A:107:520:EXsrc=363:EXdest=411}	{36=K/T:78:476:EXsrc=409:EXdest=293, 10=E/A:107:520:EXsrc=363:EXdest=411}	{36=K/T:78:476:EXsrc=409:EXdest=293, 10=E/A:107:520:EXsrc=363:EXdest=411}	{36=K/T:78:476:EXsrc=409:EXdest=293, 10=E/A:107:520:EXsrc=363:EXdest=411}	{36=K/T:78:476:EXsrc=409:EXdest=293, 10=E/A:107:520:EXsrc=363:EXdest=411}	{36=K/S:121:376:EXsrc=409:EXdest=311, 10=E/A:107:520:EXsrc=363:EXdest=411}	{36=K/T:78:476:EXsrc=409:EXdest=293, 10=E/A:107:520:EXsrc=363:EXdest=411}	{36=K/T:78:476:EXsrc=409:EXdest=293, 10=E/A:107:520:EXsrc=363:EXdest=411}	{36=K/S:121:376:EXsrc=409:EXdest=311, 10=E/A:107:520:EXsrc=363:EXdest=411}	{36=K/T:78:476:EXsrc=409:EXdest=293, 10=E/A:107:520:EXsrc=363:EXdest=411}	{36=K/T:78:476:EXsrc=409:EXdest=293, 10=E/A:107:520:EXsrc=363:EXdest=411}	{36=K/T:78:476:EXsrc=409:EXdest=293, 10=E/A:107:520:EXsrc=363:EXdest=411}
Rv3913	WP_013473305.1	thioredoxin-disulfide reductase	trxB	[101]	{101=G/A:60:369:EXsrc=228:EXdest=411}	{101=G/A:60:369:EXsrc=228:EXdest=411}	{101=G/A:60:369:EXsrc=228:EXdest=411}	{101=G/A:60:369:EXsrc=228:EXdest=411}	{101=G/A:60:369:EXsrc=228:EXdest=411}	{101=G/A:60:369:EXsrc=228:EXdest=411}	{101=G/S:56:304:EXsrc=228:EXdest=311}	{101=G/A:60:369:EXsrc=228:EXdest=411}	{101=G/A:60:369:EXsrc=228:EXdest=411}	{101=G/S:56:304:EXsrc=228:EXdest=311}	{101=G/A:60:369:EXsrc=228:EXdest=411}	{101=G/S:56:304:EXsrc=228:EXdest=311}	{101=G/S:56:304:EXsrc=228:EXdest=311}	{101=G/A:60:369:EXsrc=228:EXdest=411}	{101=G/A:60:369:EXsrc=228:EXdest=411}	{101=G/A:60:369:EXsrc=228:EXdest=411}	{101=G/A:60:369:EXsrc=228:EXdest=411}	{101=G/A:60:369:EXsrc=228:EXdest=411}	{101=G/S:56:304:EXsrc=228:EXdest=311}	{101=G/A:60:369:EXsrc=228:EXdest=411}	{101=G/S:56:304:EXsrc=228:EXdest=311}	{101=G/A:60:369:EXsrc=228:EXdest=411}	{101=G/A:60:369:EXsrc=228:EXdest=411}	{101=G/A:60:369:EXsrc=228:EXdest=411}	{101=G/S:56:304:EXsrc=228:EXdest=311}
Rv2702	WP_013471993.1	ROK family protein	-	[177]	{177=H/E:40:319:EXsrc=303:EXdest=262}	{177=H/Q:24:301:EXsrc=303:EXdest=305}	{177=H/Q:24:301:EXsrc=303:EXdest=305}	{177=H/E:40:319:EXsrc=303:EXdest=262}	{177=H/E:40:319:EXsrc=303:EXdest=262}	{177=H/E:40:319:EXsrc=303:EXdest=262}	{177=H/K:32:332:EXsrc=303:EXdest=225}	{177=H/Q:24:301:EXsrc=303:EXdest=305}	{177=H/Q:24:301:EXsrc=303:EXdest=305}	{177=H/K:32:332:EXsrc=303:EXdest=225}	{177=H/Q:24:301:EXsrc=303:EXdest=305}	{177=H/Q:24:301:EXsrc=303:EXdest=305}	{177=H/Q:24:301:EXsrc=303:EXdest=305}	{177=H/Q:24:301:EXsrc=303:EXdest=305}	{177=H/E:40:319:EXsrc=303:EXdest=262}	{177=H/E:40:319:EXsrc=303:EXdest=262}	{177=H/E:40:319:EXsrc=303:EXdest=262}	{177=H/E:40:319:EXsrc=303:EXdest=262}	{177=H/K:32:332:EXsrc=303:EXdest=225}	{177=H/E:40:319:EXsrc=303:EXdest=262}	{177=H/Q:24:301:EXsrc=303:EXdest=305}	{177=H/K:32:332:EXsrc=303:EXdest=225}	{177=H/K:32:332:EXsrc=303:EXdest=225}	{177=H/E:40:319:EXsrc=303:EXdest=262}	{177=H/Q:24:301:EXsrc=303:EXdest=305}
Rv0264c	WP_011891378.1	allophanate hydrolase	-	[180]	{180=G/A:60:369:EXsrc=228:EXdest=411}	{180=G/A:60:369:EXsrc=228:EXdest=411}	{180=G/A:60:369:EXsrc=228:EXdest=411}	{180=G/A:60:369:EXsrc=228:EXdest=411}	{180=G/A:60:369:EXsrc=228:EXdest=411}	{180=G/A:60:369:EXsrc=228:EXdest=411}	{180=G/A:60:369:EXsrc=228:EXdest=411}	{180=G/A:60:369:EXsrc=228:EXdest=411}	{180=G/A:60:369:EXsrc=228:EXdest=411}	{180=G/A:60:369:EXsrc=228:EXdest=411}	{180=G/A:60:369:EXsrc=228:EXdest=411}	{180=G/A:60:369:EXsrc=228:EXdest=411}	{180=G/A:60:369:EXsrc=228:EXdest=411}	{180=G/A:60:369:EXsrc=228:EXdest=411}	{180=G/A:60:369:EXsrc=228:EXdest=411}	{180=G/A:60:369:EXsrc=228:EXdest=411}	{180=G/A:60:369:EXsrc=228:EXdest=411}	{180=G/A:60:369:EXsrc=228:EXdest=411}	{180=G/A:60:369:EXsrc=228:EXdest=411}	{180=G/A:60:369:EXsrc=228:EXdest=411}	{180=G/A:60:369:EXsrc=228:EXdest=411}	{180=G/A:60:369:EXsrc=228:EXdest=411}	{180=G/A:60:369:EXsrc=228:EXdest=411}	{180=G/A:60:369:EXsrc=228:EXdest=411}	{180=G/A:60:369:EXsrc=228:EXdest=411}
Rv0524	WP_013470624.1	glutamate-1-semialdehyde-2,1-aminomutase	hemL	[228]	{228=R/A:112:459:EXsrc=259:EXdest=411}	{228=R/A:112:459:EXsrc=259:EXdest=411}	{228=R/A:112:459:EXsrc=259:EXdest=411}	{228=R/A:112:459:EXsrc=259:EXdest=411}	{228=R/A:112:459:EXsrc=259:EXdest=411}	{228=R/A:112:459:EXsrc=259:EXdest=411}	{228=R/T:71:199:EXsrc=259:EXdest=293}	{228=R/A:112:459:EXsrc=259:EXdest=411}	{228=R/A:112:459:EXsrc=259:EXdest=411}	{228=R/T:71:199:EXsrc=259:EXdest=293}	{228=R/S:110:270:EXsrc=259:EXdest=311}	{228=R/A:112:459:EXsrc=259:EXdest=411}	{228=R/A:112:459:EXsrc=259:EXdest=411}	{228=R/T:71:199:EXsrc=259:EXdest=293}	{228=R/A:112:459:EXsrc=259:EXdest=411}	{228=R/A:112:459:EXsrc=259:EXdest=411}	{228=R/A:112:459:EXsrc=259:EXdest=411}	{228=R/S:110:270:EXsrc=259:EXdest=311}	{228=R/T:71:199:EXsrc=259:EXdest=293}	{228=R/A:112:459:EXsrc=259:EXdest=411}	{228=R/A:112:459:EXsrc=259:EXdest=411}	{228=R/A:112:459:EXsrc=259:EXdest=411}	{228=R/A:112:459:EXsrc=259:EXdest=411}	{228=R/A:112:459:EXsrc=259:EXdest=411}	{228=R/A:112:459:EXsrc=259:EXdest=411}
Rv0903c	WP_011892635.1	DNA-binding response regulator	-	[214]	{214=A/G:60:387:EXsrc=312:EXdest=321}	{214=A/G:60:387:EXsrc=312:EXdest=321}	{214=A/G:60:387:EXsrc=312:EXdest=321}	{214=A/G:60:387:EXsrc=312:EXdest=321}	{214=A/G:60:387:EXsrc=312:EXdest=321}	{214=A/G:60:387:EXsrc=312:EXdest=321}	{214=A/G:60:387:EXsrc=312:EXdest=321}	{214=A/G:60:387:EXsrc=312:EXdest=321}	{214=A/G:60:387:EXsrc=312:EXdest=321}	{214=A/G:60:387:EXsrc=312:EXdest=321}	{214=A/G:60:387:EXsrc=312:EXdest=321}	{214=A/G:60:387:EXsrc=312:EXdest=321}	{214=A/G:60:387:EXsrc=312:EXdest=321}	{214=A/G:60:387:EXsrc=312:EXdest=321}	{214=A/G:60:387:EXsrc=312:EXdest=321}	{214=A/G:60:387:EXsrc=312:EXdest=321}	{214=A/G:60:387:EXsrc=312:EXdest=321}	{214=A/G:60:387:EXsrc=312:EXdest=321}	{214=A/G:60:387:EXsrc=312:EXdest=321}	{214=A/G:60:387:EXsrc=312:EXdest=321}	{214=A/G:60:387:EXsrc=312:EXdest=321}	{214=A/G:60:387:EXsrc=312:EXdest=321}	{214=A/G:60:387:EXsrc=312:EXdest=321}	{214=A/G:60:387:EXsrc=312:EXdest=321}	{214=A/G:60:387:EXsrc=312:EXdest=321}
Rv1611	WP_013471795.1	indole-3-glycerol-phosphate synthase	-	[194]	{194=K/M:95:414:EXsrc=409:EXdest=314}	{194=K/A:106:600:EXsrc=409:EXdest=411}	{194=K/A:106:600:EXsrc=409:EXdest=411}	{194=K/M:95:414:EXsrc=409:EXdest=314}	{194=K/M:95:414:EXsrc=409:EXdest=314}	{194=K/M:95:414:EXsrc=409:EXdest=314}	{194=K/A:106:600:EXsrc=409:EXdest=411}	{194=K/A:106:600:EXsrc=409:EXdest=411}	{194=K/M:95:414:EXsrc=409:EXdest=314}	{194=K/A:106:600:EXsrc=409:EXdest=411}	{194=K/T:78:476:EXsrc=409:EXdest=293}	{194=K/T:78:476:EXsrc=409:EXdest=293}	{194=K/T:78:476:EXsrc=409:EXdest=293}	{194=K/A:106:600:EXsrc=409:EXdest=411}	{194=K/M:95:414:EXsrc=409:EXdest=314}	{194=K/M:95:414:EXsrc=409:EXdest=314}	{194=K/M:95:414:EXsrc=409:EXdest=314}	{194=K/T:78:476:EXsrc=409:EXdest=293}	{194=K/A:106:600:EXsrc=409:EXdest=411}	{194=K/M:95:414:EXsrc=409:EXdest=314}	{194=K/T:78:476:EXsrc=409:EXdest=293}	{194=K/T:78:476:EXsrc=409:EXdest=293}	{194=K/A:106:600:EXsrc=409:EXdest=411}	{194=K/M:95:414:EXsrc=409:EXdest=314}	{194=K/T:78:476:EXsrc=409:EXdest=293}
Rv1610	WP_011894459.1	TIGR02234 family membrane protein	-	[103]	{103=A/G:60:387:EXsrc=312:EXdest=321}	{103=A/G:60:387:EXsrc=312:EXdest=321}	{103=A/G:60:387:EXsrc=312:EXdest=321}	{103=A/G:60:387:EXsrc=312:EXdest=321}	{103=A/G:60:387:EXsrc=312:EXdest=321}	{103=A/G:60:387:EXsrc=312:EXdest=321}	{103=A/G:60:387:EXsrc=312:EXdest=321}	{103=A/G:60:387:EXsrc=312:EXdest=321}	{103=A/G:60:387:EXsrc=312:EXdest=321}	{103=A/G:60:387:EXsrc=312:EXdest=321}	{103=A/G:60:387:EXsrc=312:EXdest=321}	{103=A/G:60:387:EXsrc=312:EXdest=321}	{103=A/G:60:387:EXsrc=312:EXdest=321}	{103=A/G:60:387:EXsrc=312:EXdest=321}	{103=A/G:60:387:EXsrc=312:EXdest=321}	{103=A/G:60:387:EXsrc=312:EXdest=321}	{103=A/G:60:387:EXsrc=312:EXdest=321}	{103=A/G:60:387:EXsrc=312:EXdest=321}	{103=A/G:60:387:EXsrc=312:EXdest=321}	{103=A/G:60:387:EXsrc=312:EXdest=321}	{103=A/G:60:387:EXsrc=312:EXdest=321}	{103=A/G:60:387:EXsrc=312:EXdest=321}	{103=A/G:60:387:EXsrc=312:EXdest=321}	{103=A/G:60:387:EXsrc=312:EXdest=321}	{103=A/G:60:387:EXsrc=312:EXdest=321}
Rv2453c	WP_081437652.1	molybdenum cofactor guanylyltransferase	-	[16]	{16=A/E:107:275:EXsrc=312:EXdest=262}	{16=A/E:107:275:EXsrc=312:EXdest=262}	{16=A/E:107:275:EXsrc=312:EXdest=262}	{16=A/E:107:275:EXsrc=312:EXdest=262}	{16=A/E:107:275:EXsrc=312:EXdest=262}	{16=A/E:107:275:EXsrc=312:EXdest=262}	{16=A/E:107:275:EXsrc=312:EXdest=262}	{16=A/E:107:275:EXsrc=312:EXdest=262}	{16=A/E:107:275:EXsrc=312:EXdest=262}	{16=A/E:107:275:EXsrc=312:EXdest=262}	{16=A/E:107:275:EXsrc=312:EXdest=262}	{16=A/E:107:275:EXsrc=312:EXdest=262}	{16=A/E:107:275:EXsrc=312:EXdest=262}	{16=A/E:107:275:EXsrc=312:EXdest=262}	{16=A/E:107:275:EXsrc=312:EXdest=262}	{16=A/E:107:275:EXsrc=312:EXdest=262}	{16=A/E:107:275:EXsrc=312:EXdest=262}	{16=A/E:107:275:EXsrc=312:EXdest=262}	{16=A/E:107:275:EXsrc=312:EXdest=262}	{16=A/E:107:275:EXsrc=312:EXdest=262}	{16=A/E:107:275:EXsrc=312:EXdest=262}	{16=A/E:107:275:EXsrc=312:EXdest=262}	{16=A/E:107:275:EXsrc=312:EXdest=262}	{16=A/E:107:275:EXsrc=312:EXdest=262}	{16=A/E:107:275:EXsrc=312:EXdest=262}
[truncated: 352 more rows]
